# Supplementary material for: Chromosomer: a reference-based genome arrangement tool for producing draft chromosome sequences
Source: Gigascience. 2016 Aug 22;5(1):38. doi: 10.1186/s13742-016-0141-6 (PMC4994284; doi:10.1186/s13742-016-0141-6)
Supplement: Additional file 3 — Chromosomer assembly of the E. coli Sakai strain. The FASTA file contains the E. coli Sakai strain genome sequence as assembled by Chromosomer from its scaffolds. (FA 5068 kb) [file 13742_2016_141_MOESM3_ESM.fa]

>gi|556503834|ref|NC_000913.3|
CCTTTTCGCCTGCCGGGAGTCACATTTTTCTGCATATCTGATACTTTGGTTCCCACTACTTATTTGGTGGAC
ACCACTTTGTCTAATTCGTCAGATTCTGACCAGACGGTTCAGGCTGTACGCTTACCTGATGTCTCACCGGCG
CTGGTATCGAAGGTCACCGATGCCGTTATGGAGCAGGTAGTCGAATGGCAAAACCGGCCACTGGATGCGGTC
TATCCCATTGTTTATCTTGACTGTATTGTCCTGAAGGTTCGGCAGGACAGTCGCGTAATCAATAAATCCGTA
TTCCTCGCACTGGGTATCAATATCGAAGGCCAGAAAGAGTTACTGGGTATGTGGCTGGCCGAAAACGAGGGA
GCGAAGTTCTGGCTCAATGTGCTGACTGAACTAAAAAACCGCGGCCTGAACGATATTCTCATAGCCTGTGTC
GACGGGCTGAAAGGCTTCCCGGACGCTATCAACACGGTGTATCCGGAAGCCCGCATCCAGCTGTGCATCGTG
CATATGGTGCGCAACAGCCTGCGGTTCGTTTCCTGGAAGGACTACAAAGCCGTCACCCGCGACCTGAAAGCC
ATCTACCAGGCCCCCACAGAAGAAGCAGGCCAGCAGGCGCTGGAAGCGTTCGCCAGCGCCTGGGACAGTCGC
TACCCGCAGATAAGCCGGAGCTGGCAGGCAAACTGGACCAACCTGGCGATGTTCTTCGCTTACCCGGCAGAT
ATCCGCAAAGTCATCTACACAACCAACGCCATCGAGTCGCTGAACAGCGTAATCCGGCATGCCATCAAAAAA
CGCAAGGTGTTCCCGACGGATGACTCAGTGAAAAAGGTCGTGTGGCTGGCAATCCAGGCGGCTTCACAGAAA
TGGACGATGCCACTGCGGGACTGGCGTATGGCAATGAGCCGCTTTATTATCGAGTTCGGTGACCGCCTGGAC
GGTCACTTCTGAGAAAAGGCATTTACACAGAATCGTGTACAGGGTCGATTTTACTCGTTAATTAGCGAACAA
ACCACTCGTCAGCAGACTCCCAGGTATCTTTCAGCGTCTCCTGAACAAAAGTTTTTGCAGAATCTTTATCGG
CGGTGCGAGTAACTGAAAGGTGAACCGCCCCGGAAATCCTGGAGACTAAACTCCCTGAGAAAGAGGTAAACA
GGATGACTAAAAATACTCGTTTTTCCCCCGAAGTCCGTCAGCGGGCGATTCGTATGGTTCTGGAAAGTCAGG
ATNNNNNNNNNNNNNNNNNNNNNNNNNNNNNNNNNNNNNNNNNNNNNNNNNNNNNNNNNNNNNNNNNNNNNN
NNNNNNNNNNNNNNNNNNNNNNNNNNNNNNNNNNNNNNNNNNNNNNNNNNNNNNNNNNNNNNNNNNNNNNNN
NNNNNNNNNNNNNNNNNNNNNNNNNNNNNNNNNNNNNNNNNNNNNNNNNNNNNNNNNNNNNNNNNNNNNNNN
NNNNNNNNNNNNNNNNNNNNNNNNNNNNNNNNNNNNNNNNNNNNNNNNNNNNNNNNNNNNNNNNNNNNNNNN
NNNNNNNNNNNNNNNNNNNNNNNNNNNNNNNNNNNNNNNNNNNNNNNNNNNNNNNNNNNNNNNNNNNNNNNN
NNNNNNNNNNNNNNNNNNNNNNNNNNNNNNNNNNNNNNNNNNNNNNNNNNNNNNNNNNNNNNNNNNNNNNNN
NNNNNNNNNNNNNNNNNNNNNNNNNNNNNNNNNNNNNNNNNNNNNNNNNNNNNNNNNNNNNNNNNNNNNNNN
NNNNNNNNNNNNNNNNNNNNNNNNNNNNNNNNNNNNNNNNNNNNNNNNNNNNNNNNNNNNNNNNNNNNNNNN
NNNNNNNNNNNNNNNNNNNNNNNNNNNNNNNNNNNNNNNNNNNNNNNNNNNNNNNNNNNNNNNNNNNNNNNN
NNNNNNNNNNNNNNNNNNNNNNNNNNNNNNNNNNNNNNNNNNNNNNNNNNNNNNNNNNNNNNNNNNNNNNNN
NNNNNNNNNNNNNNNNNNNNNNNNNNNNNNNNNNNNNNNNNNNNNNNNNNNNNNNNNNNNNNNNNNNNNNNN
NNNNNNNNNNNNNNNNNNNNNNNNNNNNNNNNNNNNNNNNNNNNNNNNNNNNNNNNNNNNNNNNNNNNNNNN
NNNNNNNNNNNNNNNNNNNNNNNNNNNNNNNNNNNNNNNNNNNNNNNNNNNNNNNNNNNNNNNNNNNNNNNN
NNNNNNNNNNNNNNNNNNNNNNNNNNNNNNNNNNNNNNNNNNNNNNNNNNNNNNNNNNNNNNNNNNNNNNNN
NNNNNNNNNNNNNNNNNNNNNNNNNNNNNNNNNNNNNNNNNNNNNNNNNNNNNNNNNNNNNNNNNNNNNNNN
NNNNNNNNNNNNNNNNNNNNNNNNNNNNNNNNNNNNNNNNNNNNNNNNNNNNNNNNNNNNNNNNNNNNNNNN
NNNNNNNNNNNNNNNNNNNNNNNNNNNNNNNNNNNNNNNNNNNNNNNNNNNNNNNNNNNNNNNNNNNNNNNN
NNNNNNNNNNNNNNNNNNNNNNNNNNNNNNNNNNNNNNNNNNNNNNNNNNNNNNNNNNNNNNNNNNNNNNNN
NNNNNNNNNNNNNNNNNNNNNNNNNNNNNNNNNNNNNNNNNNNNNNNNNNNNNNNNNNNNNNNNNNNNNNNN
NNNNNNNNNNNNNNNNNNNNNNNNNNNNNNNNNNNNNNNNNNNNNNNNNNNNNNNNNNNNNNNNNNNNNNNN
NNNNNNNNNNNNNNNNNNNNNNNNNNNNNNNNNNNNNNNNNNNNNNNNNNNNNNNNNNNNNNAACAATCGAC
GATTGCTGGGAAGGCTGGGCCATACTCCTCCGGCAGAAGCAGAAAAAGCTTATTATGCTTCCATCGGAAACG
ATGATCTGGCAGCCTGAGTTCACAGATAAAACACTCTCCAGGAAAACCGGGGCGGTTCAATCAGTTTGTTTG
AAGTATATTTCACTATGAATATTATCTCTTATTCTTCTTAGTTCCCTGTAAGCCTGATTCTGGCCTGCGATA
ACAGCATCAATCACTTCACTACCTTTATGTGATAGCATGAATCCATTGAGCCCACGAATATTCCATCCATCA
GGCCATAGGTGATAACGACGAAGGATGGGCATTGTGTCTCGAGGAATCCTTGTATTGATCTTAGTAAAAATA
CTATCTTCTGGCATTTTAGATATTTCTGTTAATATCTTCTTGATAATGTTTTTATCTGCATCACTGATTTCA
TTATAGTTAACTTCATCAATATTTTGGTTATTAACATATCTTAATACACCATCAGATATTGCACGACGTAGT
TTCAAATCTTCCAAGAAACGATTATCTCCGTTTGTCTGCATCATAATTTTAAAAATTACTTGTTTAGAGTAT
GCAGGCATCATATCTGTGTCTGTATAAATACCACCATGCTCTTTAAGGATATACATCCTGAGCAGGTCTGAG
GCGGCAGGATAGTTCCATCGAAGCAACATTTCAGTTTGATAATTGTGATTATTTTCTGATTTTGAAAGAGAG
GTTAAAGAGTTAACATCTTTAATTGAAATGCGGTTTTCACCAAATTGTTTCTGTAAATCAAGAATTAGTTTT
TTTACTCTATCTTTATTGTCGTTAATTGTTTTCTGATAATTACCAATGTCATCGTCTGACAGTTTTATTACA
TTTTTAAGGTAGTTTATTCGTAACTCATCATTAATCTCTGTAACACCTTTGACAATGCAATAGTTGAAGAAA
TTATCCTGAAGTTTAATCATGTTTTCTAAAAAAATGAATTAAACATGTGTTTCAGAGGGGTGGATATTTTTT
GATAAGTAGCATAAAGCTCTCTGAGTTTGTTTAAGTACTCTTGTTGTCCCGATGGGTTGTTGTTGTATTTCT
TCCTTATTTCATTATATAGATTAATAAAATCAATATTTTTTTGTGGAGTATTCTGCTGTATAGTTCTGCATG
CTAAATCAAATGCAATTTGTTTTAAGACACTGGTAAATTTCGCGGCTCCAAATGCTTTTTCATCAACCCAAA
GATAGTAAGTAAACTCTTTGTAGGTTTTGAGAAAAGTCTTAATATAGTCCGAGATGCTTTCAGGTGGGGAAC
CCGCAACCCATATGGCATGAATATTTTTCTCAATATCAACTGTATGCGAATAGTACTCCCTTTTTATATCTG
CTATAGCCATCTCTATGTTTTTAAAGGTATTTTCTGTAACAGAGGTATCCTCCATGATTATTTTTAGTAAAT
CAGCTTGCTTCTGTAGAAGTTTTAGACCATTACGACTGTTTTTATCCGGTAAAAGATTGTATTCTCCCATTA
TTCTTTTTATCTCTAGAATTTCATTTGCATATTTTGTTTTAAGCTCATCACTAAGTGAAATTTTCTGAACAA
AATTTTCTGGTGTTAACGAGTTTTGAACTTTATCTTCAGCTACAGGAGATCGTTTTTTCCTTTTCAGGAACT
TATCTGACAGGGGGATTTGATGGTCGCTTTGGGATTCCTTTTTTATTTCCATCAACAGCTCGTTATTGTTAC
CAGCTATCTTTCCTGCTTTTAGCAATTTATTACTTTCATTGTCGTTGTCATATGGTATTGTTGCATGTTCAG
GATGTTTTATTCCTTCCTCAAAATTATCTCTGGGAGTTCTTGTTTTTGTCAATAAGTTATCTCTAAAAGAGT
TAGTACTTTTTATACCATCTCTGTTGAAAGTGTTAGGGTATTCTGTTTCCCGTAAGCCATTATAAACATTTG
CCAGACCAAGGAGCGCGTTGTGTAACAATGATGATTTCCAGTTACCTGTATGATGAACTGGTGAAAATGTTC
TTTGTTCATGCCCATAAATTTCCTTCTGAATCATTTCACCTAAAGAAACAACATCTTCCAGAGAGTTTTCTT
TCGAAACCATTTTATCAAAGAAGCGTAGTCGGGCTTCTGATGCTGTTTTGATTGGCCTGATATTGCGTTGAT
AATTTTCCTGAAATCCGGTAATGCTCTTCGGTTTTTTTTGTTTTTCCTGCCCTGACAGGCCACTAGTGACAG
GAGGAAAAAGAACTTTCTCTGGCAGTCTCATAATTACATTTCCGCTTAAAAAATTATTTATGTTTTAATAAG
TGAGAGAATATTATTATTAACACCCTTAACCAAGGTGCTAATGTGATAAAAAAAATATTTATCTCGATGCTA
CCCAACATACGACTCATTTATTTTTCTCGGTTTCTCCTTGTATATATATGTTGCTTTATAATTTTACTACGC
ACGTCAGGCGTATCTGTAACATAGCTCCGCATTATGCAATGCGACTTTGCATACAAATAGGAATAAATCTAA
TAGCTGTAGATTTGCTCCTGTATTTCCTGAACCAAGCGAGCCAGTACATGATGCATATGTCTGGAAAATAAT
TCAGAGTAAGGATAAGTCCAGCTTTGTTGAATAAATCAGGTTTGGAATAAGCCCCCTCAGTTGGTAGCTACT
GTCAGGTAATACGCACGTATTATGACATTCGTGCCCTCGTCATTTTGTTTAGTACACGCACTGTAGTGGCAC
AGAACTTCTGCGACCTGACCATCCTAAATAGCTGCGCCGAATACCGCTACACTTTTAACAGCCCATATTTAC
CACCGGGGAATGGGCTCACGGTTTCCATAAAATAATGAACATTTTTAAGCAGTTACCACATTGAACGGCACT
GATGATTGCGCGTTATCGTATCGTGAAGCGCCTGCTATAACCGCTCAACATGATTCACCCACGGCGAGTAAA
CTGGCTGATAAATCACTCTGAACTTCGGATTTTCTTTCAGCCAGCGCTGTGTTTCCCGACTTTTATGGATGA
TGTAGTTGTCCACTATGAGCGTGATAGGTTTATCCCGTCGGTATGTCAATTTCAGATGTTTCAACAGACTGA
TAAATAAGGCTGAGCTTTTGCTGTTGCCACCCACATAGCTGACTTTGCCCGTTCCACTATGTAAAGCACCAG
CCAGATAGTATTTTTCATTCTGCCCCGGTGTTACCACATGTTTTTGCTGTCTGCGAAGTTGCCAGTCCGCAC
CGGTTTTGGGATTAAGATAGATATACACTTCATCTTCATAAAAGACCGGATGCTCCGCACTACATTCGTCCA
GTGCTTTGTGAATTGCTGCTTTATGCGGGTTACGGGTACGCAGGGTTGGCGCAGCCCTGCGCCACACAAGCC
CGACTAATGGCAACCAGCGGCGAACGGTTCCGGCATGTAACTGGCACTCGGTTATCTCGTTGATTTTTATTG
CCAGCAGTTCTGTACTCCAGCGTGAACGCTGATAGCCAAAATATCCGGGAGAGTGTTTTATCAGTTCACGAA
ACAATGTGCAGATATGCTCAAACGGCCAGCGGCGGGAACGTCCTGCGGGTAATGATTTCAGACCTTCAACAC
TCGACAGCGTGAACCAGTTAATCCAGCGCCTGACGGAGGAACGGGCGCAGCAGAGCGTTCTGGCAACGTCAC
TGACGCGAGCGCTCCGGTGCAGCATCAGCATGGCGGTCAGCCTGCGGGCATAATTTTTATCGTGAGTTTTAT
AGATTGCTTTTTGCATCAGGCGTCATTCGTCGCGGGGAATTGGTGCTATGATCGGCATCGCTCAGTCCGGTT
AGGGGGGGATTTTTGGCGATTGATCAGATCGCACAATCCGGGCTGAGTTCCCTTTCATTGATCTACTATTCG
GCGCAGCTATTTAGTTGGTGATTTTGAACTTCTGCTTTGCTACTAAGCAGCCTGCGTTTTCAGGAAAATACG
TGATGTGATCCTGCAACTCAGCAACAGTTCGGTTGATTCAACAAAGCGTTTTTTAACAATAATTCTTCATTG
TAAAAAGCATCTTCAGTTGTGATCAAATATTATTATTCTTATTGGTGTTCTCATATAATGAAATAGAATTAA
TTTTAGCCCCCCTACACAAGTGGCTGAGCTTCTCTACTCAATTTTAGAAAGTTTATTATTTATGTATTTCAT
ATAACTGTCTATTTCCCCAGGCATGTAGCTAAAGATTTCTCCCATTTCACGTGCGATAATCATTTCAGATTT
TACTGCCTTTAACTCTGGTAACTCATAATTTAATTCCTGCATGATATCTCTTTTTATATTATATAATTCTAT
AAATCTATTTGCCCGTTGTTCTCCTAGAGGGCTGTCATTTCTGTACACAACAACTATGTATAAAAAATCATT
ATTTTCTTTAGGGAAGATCTTACAACAAATGTCCGGAAGCTCACATAATGCATGTAAATCAGGATTGTATAA
ACTATCTACAGAAAACTGCCCCATTGGGCGTTTTCCGGATATAACTGTTAGCCAGCTTCCTTCCGGTGTACT
GGCTTCATTTCTGGAAATAGGTTCAAACGCTTCTGGACATACAGAATACATAGTCTTCATATAAGAAAACCG
TCTGGCTTTCTCGTTAACAAATTCTTCCTGTTTTAGTTCAGCTACTCCTCTGGTTATACCGGATATATACTT
CTTATCATATATATTGGGTGATTCATTAAAGTAATCATGTTTAATTTCCGGGTAAATATTTTTCACCACATG
TTCAGCATATTTAGTATTTATAGGGGACACGCCCTGAGTATTAGTAACAGGATTAATCATCTGAATCTATAC
CTAAAGAACGATATTTTTCAACCACAACCGGAAGACTTACCATGAACTGCAGGTATACATACTGGTATTCGG
TATAATATTTTCATGCTTAAATTCAATAAAATCACAAAAAGCATTATAATCGTGTAACGATGAATAGTTAAA
ATGCCGCTTGATACCCTTTCCTAGACCATCATAATATGGATGAGCGTCAACTTTACTCTTCATAATATCGAG
GCCTGCAAGTAATGCTGGATGATTACTACGATTGACAACTATCGCACCATTTTCAAGACTTTTTATCTCATC
ATTACAATCTACATGCACAGCGATACCATCAGGAGCATACAGGACTCCTAATTTATCGGTAATAATCATGTC
GGCATCAAGATATATACATCCGCTACAGGGCGATATGTTATGGCATCCAGTTTTTCCCGTCTCTGTAAACAA
ACTTCCAGCCTTCAACATGGCCAAATTCCTGAAAAAATCAAACCAAGTATGTTCTCTTTTTTCTGCATATGA
CTCAATCAAAGAGTCCTTACCTTCTGGGATATTTTTTAACTCTTCTCTTAATAAGCCTAACAGATAATTATC
CCTCTCACTGGCAGGGTATGATTCTTGTTTATGGATATTTTCAAGGTAAATATCAGATAGTTTTTTATCATA
CATGCTGAAATCCACATCTGCTCGGTAGATTATTTTTATATTTTGATATTCATTTTCAAGACTGAGAAATTC
CTTTTTTTGTTCATAAGTAAAATTTCCATCTACCAGCACACCGATTATACGCTCATTTTCTATTTTTGCAGC
ATTTATAATATTGCTCAAATACGGATGTTCTTTGGTATTCAATATTGGTACTTCTCCTTTTTCGTATCGCTC
TGGCCTTGCTTCAAACCACTGAAAAAGAATAGGGGTTTTTTCATCAATAGGTTCCAGAGGATATTCTTTTCC
AGCAAAAGAAACTTTCTGGAGAAGTGTACTATTTGATAAAGCTGTCTTTCCTCTGAAGCTGGATTGAAGGAC
ATTTAATGAAGATAACATAAAATTCCTCTTGTTCTAATCATGTTAATATCGCCCCGTCATTTAGACGGAACA
CTACGTCAGCTTAATTGTTTTTCTAAAATAAATTCATAGCATTGTTGACATTAACAAAAAGTCTCATTAACG
ATGACATCCTTTCCCCTCCCTGTTCTATTGTATAGAATCGTAACCCTGAATACAGGTTAGATTTTAACAATC
AGCAGAGTAATGTTGTCAATAAGAAAAAGGTGATGGCAATAATTAATAGAATATATGTTTTTTGATAAAAGT
ACCGATGACTTTTTTATTACGTACTACAGTGCGTGAGAAATAGATGATTCTGCGGGCCAGACGTTTAATCCG
GGTTCTCTGAGTCAGATTGTTTCGCCCAATGAGCTTTTGCAGGAAAATGAGTGATCTGATCCTTAAACTCAG
CAAAAGCTCGATTTATTCAACAAAGCCTGTCTGCGTTTCTCCGGCCCAAAAATATCAATCATCTGTTCTAAA
AAACAGCATTAAGATTATCACTTATTTAAGTAATATTGGTTGTCTGTAGACTCAGGGGGCTAAAATACATGT
GCCTGTGATACTCAACTGAGAGTGCCGTGATAGATACTTTATATTTTTTTCAATTGGAATAATAATTATATA
CATCGAGGAAATGTTTTCCGCTGAACTCGCTTAGGTATTCTGCTACCTTTTCTGGGCATATATTGAATTCTT
TTAAAATTTCTACATATTCCTTTACTGCCTTATTTGACTTGTACTCACTATCAATAATTATGTTTGCATTAT
TTCTCTCGCAATCAATTGCTAATGCTAGGATAATTGACATTTTATATGGACTGGTATCAAGTTTTTTAAATA
ACTTTCCGTATAATTTGACAACATGATCATGTCTATGACTGATCGCTAATGATAACCCCGTAAAATCATAAT
GTTTTGCAGTCAATAACTCTTCGATAAAATCCTTTGATATATCTAACATTATTAGTGAGTCAAAAAAAGACT
GAATCGTATTAATATCTCCATTTTGATACGCAAGAAGTAATCCTGGTGCACCATCATAATTTCTCGCCTCAA
GCATCCTGATTATCTCACCTCTTTTCAAATTACTATTGCCAAGTACGCCACAATATGCCTTTATTGCGTCTG
CATGACCATTTTGAAATGCAGAAAATAATCCAGGAGTATATTTATTAGAGCTATGTGCCTCATATTTAAATG
CTGAAAGCAAATACTCTAAATCTATATTTTTATTAATAGTATCCAGAACTAAGTTACCATAACTCTTAATAG
CTTGAGCATGTCCATTTTGAAGGGCCTGATATAAACCAGGTATGGTTCCATCCAAAGTTCTTGCAGATAATA
TATGTATTAATTCTTCTTTATTAAGATTTGACTTTTTAATTAAAGTACCATATTCATCAATTACATTATCAT
GTCCATTTTGTAGAGCTAAAAGCAACCCAGGAACATTATTAACATTTTTTGATTCACACAAGATTTTCATCT
GAGATTTTGTAAGATCTGTAAATCGAGTATCGTTATATACCTTTTTTATTATCTCTCTTAGTCCTGCTCCCA
TAGCAAAATTAATAACAACACCTTGGAGAATATTATCAGGTAATTTTTTTATAAACACATTATTGTTGTCAT
TCGATTTTGTTTTATCCACAAAAAGTGACAGTGTGTCTTCTTTTAGCCCATAACATTTCAGACATTGCTCAC
TAAGAAAATCATATGCTGTCAGGTTTATTATATCACAAATGTTATTAGTGCAAAAAAATACTCGTTTATGCG
TCGCGGTCTGATTGGGATCATAGAAATTAATAACAAACTTATTTTCCTTGTCGTTTTTTATTTTAATGCCCA
GAGCCATTGCATGTCCGGGAGAATGAACTTCTAATGATGTGTGAGATTTATTCTCTTTCTCAAGTTGAAGAA
AAAGGTTATATATAACGCTTCCCCAAGATTCATTTTCAACAAAATACACATCACCCTTAATATTATTTGTCC
CCTTGTTTTCCTGAATTACAATAGCTTTGCTTAATAATTGAGGGGATGAAAATGTTTCGTAGTCTATCTTTC
CTGAATTACTACAAAAAAACTCACTCCAATATGATGCTATATGTCGACACCATATGATTTCCCCATTGCAAT
CACTAACCTTTCCATTTAGATTTATACTGGCATCTCTCTTTTTTGATAAATAAGGGGGATTGTTTTTTGAAA
TATATTCAACATAATTTGATGCCGATTTGTTTATTATTGGCATATGTTTGTATCCTTTCTATAAATTTTCCG
CCTGACAGTGGAAATAATATATTCTACTGATTTTTGTAGTTTAAACGATTTATGAAGAATTTTACTGTTGTA
CAGTACCAGATACTCAGCCAGTTTCAGATTGAACATATTCAGCTATTCAAAGAGCAATTCTTCATTAAACTC
AATAAATTGTTCCCTCAGTGTTCGGTTAAAATGCTCACTTATGGCATTTATTTTCGGCGTATAGAGATAAGT
CCATACGAACCCGACGGTGGCTTCCTGTAGCGTTTTGTCGAATTTTCCCGAGAACTCTTTGCCCATCATCAG
TGATGATCTGGTTGATACCAACAAGGAACAACTGGGCTACACAGCAGAAGAAATGCCTGATGATATCACTTT
TAAGCGATAGTACGGCCAGAGAGTAGTTGCTGTGTTCGTCGAGCATGGTAATGAAATAACGGTACAGCTCGC
CATTCTGAGCTCAATAGTATCCATGCCACTGAGCTTACAGGTCTTTATCGGGCGATAGTGCTTTATTCTTCG
GGGCTTTGTGGATGATTTTTCGAAATGTTCATGATAGTTAGGTAAAGCTACCGCATATCATTTGCAAAATGA
CAGATAGATATACTTCAATTTGAATCTTAACAATTAGTATGGGAATGCTGTCAATCCTCTGTATGCGTCCAC
CACATATTGAAATTTTTGTTCTCTAATATATTCCACGGGCGTCAAGAGTGTGAGGCCTGTGCTGTTATACAG
CACCAGACGTTGTCCCCCATCTTTGACCTGTCTCTTGATCAGATCTCCTGATCAAGAGACTTCATCACCAGG
TAACCCTCAGCCATATCCTGATGTCTGAACCAGCCATCCCACATAACTACCCAACCGGGGCTGCTTGTGCGT
TTGCTGTCATGCCATCGCCCCAGTTTAGCCAGTTTCAAACAGGCCCATTTCAGGGTCGGTGTTTGCGCCGGA
AGCTGCTTTCCTTCCAGCTTAACCCACAGTAGTTTCCACTCTGTCGGCGTCAGTATTTTCTCACAGCTGTCA
TTTTGTGTTTCTTCACTGATACCTCCCTGCCGCAGGCCCAGCACCCGCACCGCGATAACCACCATGCGCTCA
AGGTTATCCCGGGTCTGCATTCGCAGCGATTCCACACATGTACCACCACTTTTCCACGCTTTGTGGTATTCC
TCTATCAGCCAGCGTTGCTCGTAATGGCTGACGATACGTCGCGCATCGGCGGCACTCGCCACTTTTTCTGAT
GTCAGCGGATACCAGCAGGCTCCGTCCTCTCCTGCTCCCCGCAACAGACATACGTGAGCGAGAGCGCCTGGC
CGCTGTTGTCGGGATTTTTTATGCTGACTTCGCTGTAACTGATGAGCATCCGGGCCTGGCGGGCTGCCCGCC
CGCCTTTTTGCATCACATTCAGCGTGTGGCTTCCCGCGGCTGACTTTATAATGCAGGTAATGCCAGATATCC
GCTTCCCGGTCACAGACAGTGATTACCTGTTTCTGTATCTCCCTCAGCCGTTCGGCCATGCGCTCCGAAGCC
TGCTGCCAGCGGTAACTTTCTTTTTCTTCACAGGGACGTTCTTTTCGCTGGTGCTTAACACCGTAGGTGTCC
GTGGCACGACTCCAGCACTGCTGTTCGATAAGATCGACTGGCAGGGCGCTGTCGGGGGCGTACATCAGGACA
GAGTGAGCCAGCAGCCCGTGCGTCTTCGGGTTAGTGGTGGTATTCCCCAGGTCATCAAATGCCGTACTGTGA
CCGAAGTTAATGGTGGTGGTATCTTCCAGCGCGAGGAGCAGCGGATGTGCCTCACATGCCCTTGCAGTGGCA
GTAAATCCGGCTTCGGCAATGGCTTACGGGGACACCGACGGGTTACGTATCAGGCGGTACGCACCTTCAACC
TGAGCAGTGAAGTGGGATGATTTCACAATAGAAAGACCTGCATGCTGAGCGAGAGAAGAGGTCAGTGACACA
AGGCGTCGTGTACGACGCGGATCACCGAGACGGGCATGTCCAGACTGCTCGTTAGCCAGTGAATAACAATCA
GAAAGTACCATAACAGACCCGAAGAAAATGAAATATAAGAGAAGATCAACGGGTGAAGAAAAAGTTCAAAAA
ATCGCTGCCGGGGAGGAAGGAAACTACCGGATGGAAAGAGTCCCCCTAAAGCAGACTGACAGACATCACAAA
TCCCCGGGTGGGGATTTGTGTATAAGAGACAGGTTACAGGTGTGGTGAATAAGACTGCAAATGTGGCAGCTC
ATGCCGTGGTGAATGCTGCACTGGCGGTGGTACAGGGAAATAACGCCCGTGCCAGTGCCGCAGGTGCTGCCA
CTGGAGACGTGGTGGGGATGATAGCCACAGAGATGTGCGGAATATCCCCTGGCACTGTTACATGTAAAAGAT
AAATAACGAAGCTACATCCTTCTCTTTATGAACGGCTTTATATTAGTTTTGCTGACAAGATTGAGCTAAATC
CGGCCAATGAAGAAGAGCAGGTTATTCTTTAAAGGTTTGATAACATGTAACACATTTTGAATATTCAGTCAG
TAAGCCTTAAAAATTTACCTGGTTATGGGCTGACTGATATAACAAAGTAAATATTCGATGGGGAATGCCGGA
TGCAATGAACAATGCATTAACGTATCGAAATAATGATGCAGGAGCAAACTCAGTCTGGTGAGTATACATTAT
GCCATTGATGCAGAGTTTAAAGGAACAGGGCTGGTTCGTTATGGAACAACATTTGTGCCTGAGGAAAGGGGG
GGGAGTATCTGAGGCAACAGAAGTTTGTGGGGAGTTCGGTTTATTACCATGCTTGGTTTTTTGTCAGTGTGT
TCAAATCGTCAGGTGATATATTTATAGTTTTTTGATGATGATTTCAAATAATGTTTTTGAGATGTGTGGTCC
TTTTTGATTTTCAGAAATCATTTATTAATGAAGGAGGGTTAAATGAAAAAAACTCGTTATAATTTCAGTAAT
GATATTATATGTTATGAGTGGTTCAAGACTGGCTGATAATCATACGCTATCGGCTGGTTATGCTCAGAGTAA
GGTACAGGACTTTAAGAATATTAAAGGAGTGAATCTGCAATATCGATATGAGTGGGATTCTCCGGTCAGTGT
CGTCGGGAGTTTTTCGTATATGAAAGGTGATTGGGCGGACAGTCATCGCGATGAAGCTGACGATTTTTACAG
ACATCAGGCTGATATTAAATATTATTCATTTCTCGCAGGCCCAGCTTATCGTCTGAATGACTATATCAGTTT
TTATGGTTTGGTGGGGATATCTCATACTAAAGCGAAGGGAGATTATGAGTGGAGAAACAGTGTGGGTGCTGA
TGAGTCTGATGGATATTTAAGTGAGTCTGTATCAAAAAAATCCACTGATTTTGCTTATGCAGCTGGTGTTAT
TATTAATCCGTGGGGCAATATGTCTGTAAATGTTGGGTATGAGGGAACTAAAGCAGATATATATGGAAAACA
TTCGGTCAATGGATTTACTGTTGGAGTTGGTTATCGTTTTTAATCATTAGACGGGACTGGATAATTGCACTT
GCGTAGTGAAGTTTACTAAATGTTTGTATTTTAATGAAGTATTCGACATATTCCCTTCAGACGGAATATGTC
GACGGTTATGGTTTTACTGGAGCATGAGTATGTTATGGCGAAACTGATAAATATATCAGCGTCCACTGAGGA
GAGAATGACGCCAGGGGAGAGGAGGGTGGCTTCACGACTGGAGAGCTTTCTGAATGATGATTGCTTTGTCTG
GTACGATATCCCGGTGGGACGGAAAAACCGACATCCGGATTTTGTCATTATTGACCCGGATAACGGGCTGGT
ATTTCTGGAGGTCAAGGACTGGACTGTATCCACATTACGTAAAGCAAATCAGGAGCAGGTTACACTGGAAAC
CGACGGTCTTCTGAAATCAGAAATAAATCCGCTGGTACAGGTTCGTCGTTATGCCTGTGATACGGTTAATGC
CTTACCTGCTGACCCGTGCTTACGGCAGAATGACGGTCAGTATAAGGGGCGGCTGAACCTGGCCTGGGCGTA
TGGTGTGGTGTTTACCCGCATTACCCGTCAGCAACTGAAGGCACTGACAGGGAATAATGAGAATGCGGTGGA
AAAGATTTTTCCTTCAGCACAGACAATCTGTCAGGATGAAATGACGCAGTCTGTTTTACCTGAGGTATTCCG
GCAAAAAATTGCCGGGATGTTTACCACGGGGTTCAGAACCCGGGTAACACCCCGGATGAGGGATATTCTGCG
CGCCCATCTGTTTCCTGAAGTGACCGTGAAACAGAACTCACAAATCAAAATTATGGATATTCAGCAGGAGAT
TCTGGCCAGAAATATTGGTGACGGGCATCGTGTCATTCATGGTGTGGCCGGTTCCGGAAAAACCATGATTCT
TTTGTTCCGTTGCCTTTACCTGGCAGAAACCACGTCCGGTAGTTACGCCGCCCCAGTGCAACTACCCGGAGG
GCGTTTTCACACAGGTTATTGTCGATCTCCACCCAGCCATTGCGGCAGTATTCGTTCAGAGCGTCCCATTGC
TTCAGCAGATAGGTGAACGCTTTCGCTGTATCCGAGTGGCGCGACAGCGTGTTCATCTGCCCCTGGAGCCAC
TCATACAACGACTGCATTAGCGGTACCGTTCTGGCTTTTCTGACCGCCAGTCGCTCTTCTGCCGGACTGCCG
CGGATCTCAGCCTCGATAGCGTACAGTTCCCCGATACGACGGAGCGCTTCTCCCGTTACTGTCGTTGGATGG
CGGACATGTACATCGTGGATCTTGCGTCGGGCATGTGCCATACAAGCCGCTTCGGTTGCCTGACCGCTTTCG
TAAAGAGCATTGTAACCCGCATATGCATCGGCCTGCAGGATACCTCTGTAGTCCGCCAGATGTTGCTGTGGG
TGGATGCCTTTGCGGTCGGGAGAGTATGAGAACCACACCGCTGCCGGCATGGTCGAACCGGCGTTGCGATCG
TCACGAACATAGACCCACAGCCGTCCGGTACGGGTTTTACCCTGACCCGGCTCCAGTACATTTACCGGCGTG
TCATCGGCATGCACTTTACCCGGCATCAGCACATAGTGCTTCAGTTCATCATACAGCGGGCGAAGCTGCTCT
CCCATGATGTCAACCCAGCGCCCCATCGTATTGCGGTGCAGCTCCACGCCCTGGCGGGCATAGATTTCCGAC
TGACGGTACAGCGGCAGATGCTCGGCGAACTTAGCCATGATTATGCGGGCCAGCAGAGCCGGACTGGCGTAA
CTGCGCTCGATGGGTTTTGGTGGCTGCGGAGCCTGAACTATACAGTCGCACCGGCTGCAGGCCCGTTTTGGG
CGAACCGTTTCGATTACCCTGAACGCGGTGTTGATGATATCCAGTTGTTCAGAGATGCTTTCTCCCAGCGGT
TTCAGTTTACCGCTGCAGACGGGGCATTCGGTTTCTGCCGGGGAGATAACCTGCCTGTCACGGGGAAGTGTT
GCCGGAAGTGCTTTGCGGACGGGAGAGTCTGATGTTTTCGGCGCTGTCTCTCCGGCCATTGAGGTGAGTTGC
AACTGCGCCTCACCAAGCCTGTTCTGGAGCTCGGTTATACGCGTTTCTGCCCGTGCGATCTTCTTTTCTATC
TTCTCGCGGCTTTTCTCGCTGCTGCGACCGAACAACATTCTCTGCAGTTTAGCGACCAGCGCTCTGAGTGAG
CTGATCTCGCGGGCATAGCCGGTTATTTCACCAGACAGACGGACGATAACAGCCTGCTGTGCGATCAGCAGG
GCCTTCAGTTGCTCGATGTTGTCGGGGAGTGTGTTGTTCATTCCCCTGTTTTATCACGGGTTATATCCGGAT
GCCAGGCCGTTCTGTCCGTTTGGGATGTTGCCATGCGATCCCCTCCAGTAGCATGGATAACTGAGCTGGCGT
CAGGTGCACTTTCCCTTCCCGGGTTACCGGCCAGACGAAGCGGCCCCGTTCCAGGCGTTTGGCGAACAGGCA
TAACCCGTCACGATCGGCCCACAGTATTTTCACCATTTTGCCACTGCGGCCCCGGAAGACGAAGATATGCCC
GGAGAACGGGGCATCTTTCAGCGTGTTCTGCACCTTCGAAGCCAGGCCGTTGAAGCCACAACGCATATCTGT
GATGCCAGCGATGATCCAGATTCTGGTACCGGTTGGCAGCGTTATCATCGGGTACCTCCTTTCATTTCGCGG
ATTAGCGCCCGTAACATTTCCGGAGTGAGAGGGTCAAACAGTTTTACCACACCTGATTTAAGATGCAGCTCG
CACCGTGGGACGTTTCCGGGATCACTCTCAGGGCACTCATCAGGCTTGTTACGCCAGAAGGGATTTGTAACT
GGTCTGGTCGGCTCTGGCGTATCAGTCAGAGCCACCGGGACAGGCATGCATTCCTGTATGTCATCATCGCTC
AGTAAGCCGTCCTCGTACTGGCTTTTCCATTTTAACAGCAGGTTATCATTGATACCGTGCTCTCTGGCGATC
CGGGCAACAACAGCACCGGGCTGTAATGCCTGTTTTACCAGCCTGATTTTAAATTCACGACTGTAGGAGGTT
CGTCGTTCTTTTCGCCATGTGCCTTCGCTGATTTGAGGCTCTGTTAATTCCTTCTTTCTGTTGGCATAAAGG
ATGGCGTCAAGCTGAGCTAATGAAACTGAATCGGGCAATGGCCATGCGATACCGGATGCAATAAATCGCTGA
AAAAGCGTATGTATTGTGGAATGACTGAGACCTAGACGCTGAGCGATGGCCCGGATGGTCAGTTTATCTTCA
AATCTTAAACGCAGAGCATCAGGCAAATAAGAACGGAAGCAGGGAATATCTTTTTTTGTCTGGGAATTCATC
GTTCGTGTCCATCTATATAGATGGGCGCGATTGTTGCCAGACAGGACAATTTTCACAAGACGTCGCAGATGG
GGCGCTTACACAACAATGGCGCGAGGGAAAGCTGCTATTACCTTCTTCAGAGAGCCCCCAGCTACTTCCTGT
GACTCTCGATGCAGCTGCCGAACAGCCAGAATCGCTCGCAGAGGACCCGGAAACCCTCAGTATCAGCTGTTG
TCAACGACGGATGACTATTGCACCGTTCGTGACAGTGTGCTGCAAGCGGATGCGTACGCCGGGTTCAACGAG
CTGTATCGCAATGGTGGGATAACGGAAGCTGCCTGCTGGGCTCATGCCCGCCGAAAGATCCACGATGTGCAC
GTCCGCATCCCGTCAGCNNNNNNNNNNNNNNNNNNNNNNNNNNNNNNNNNNNNNNNNNNNNNNNNNNNNNNN
NNNNNNNNNNNNNNNNNNNNNNNNNNNNNNNNNNNNNNNNNNNNNNNNNNNNNNNNNNNNNNNNNNNNNNNN
NNNNNNNNNNNNNNNNNNNNNNNNNNNNNNNNNNNNNNNNNNNNNNNNNNNNNNNNNNNNNNNNNNNNNNNN
NNNNNNNNNNNNNNNNNNNNNNNNNNNNNNNNNNNNNNNNNNNNNNNNNNNNNNNNNNNNNNNNNNNNNNNN
NNNNNNNNNNNNNNNNNNNNNNNNNNNNNNNNNNNNNNNNNNNNNNNNNNNNNNNNNNNNNNNNNNNNNNNN
NNNNNNNNNNNNNNNNNNNNNNNNNNNNNNNNNNNNNNNNNNNNNNNNNNNNNNNNNNNNNNNNNNNNNNNN
NNNNNNNNNNNNNNNNNNNNNNNNNNNNNNNNNNNNNNNNNNNNNNNNNNNNNNNNNNNNNNNNNNNNNNNN
NNNNNNNNNNNNNNNNNNNNNNNNNNNNNNNNNNNNNNNNNNNNNNNNNNNNNNNNNNNNNNNNNNNNNNNN
NNNNNNNNNNNNNNNNNNNNNNNNNNNNNNNNNNNNNNNNNNNNNNNNNNNNNNNNNNNNNNNNNNNNNNNN
NNNNNNNNNNNNNNNNNNNNNNNNNNNNNNNNNNNNNNNNNNNNNNNNNNNNNNNNNNNNNNNNNNNNNNNN
NNNNNNNNNNNNNNNNNNNNNNNNNNNNNNNNNNNNNNNNNNNNNNNNNNNNNNNNNNNNNNNNNNNNNNNN
NNNNNNNNNNNNNNNNNNNNNNNNNNNNNNNNNNNNNNNNNNNNNNNNNNNNNNNNNNNNNNNNNNNNNNNN
NNNNNNNNNNNNNNNNNNNNNNNNNNNNNNNNNNNNNNNNNNNNNNNNNNNNNNNNNNNNNNNNNNNNNNNN
NNNNNNNNNNNNNNNNNNNNNNNNNNNNNNNNNNNNNNNNNNNNNNNNNNNNNNNNNNNNNNNNNNNNNNNN
NNNNNNNNNNNNNNNNNNNNNNNNNNNNNNNNNNNNNNNNNNNNNNNNNNNNNNNNNNNNNNNNNNNNNNNN
NNNNNNNNNNNNNNNNNNNNNNNNNNNNNNNNNNNNNNNNNNNNNNNNNNNNNNNNNNNNNNNNNNNNNNNN
NNNNNNNNNNNNNNNNNNNNNNNNNNNNNNNNNNNNNNNNNNNNNNNNNNNNNNNNNNNNNNNNNNNNNNNN
NNNNNNNNNNNNNNNNNNNNNNNNNNNNNNNNNNNNNNNNNNNNNNNNNNNNNNNNNNNNNNNNNNNNNNNN
NNNNNNNNNNNNNNNNNNNNNNNNNNNNNNNNNNNNNNNNNNNNNNNNNNNNNNNNNNNNNNNNNNNNNNNN
NNNNNNNNNNNNNNNNNNNNNNNNNNNNNNNNNNNNNNNNNNNNNNNNNNNNNNNNNNNNNNNNNNNNNNNN
NNNNNNNNNNNNNNNNNNNNNNNNNNNNNNNNNNNNNNNNNNNNNNNNNNNNNNNNNNNNNNNNNNNNNNNN
NNNNNAACAATCGACGATTGCTGGGAAGGCTGGGCCATACTCCTCCGGCAGAAGCAGAAAAAGCTTATTATG
CTTCCATCGGAAACGATGATCTGGCAGCCTGAGTTCACAGATAAAACACTCTCCAGGAAACCCGGGGCGGTT
CACAGAATTGATCTGACGGTTTTCTCTGACAGCATACAATCAAGTCTAACAGTCCGCCTTGAGCGAGGAGCG
GACACTCATGATTCTTACTTATATATATTTTCCTACATCGAATTTTTTTAGGGGAAAATTATTTAGTTAGTC
ACACTCCGCCAGTCAATTCTGCGATTAGTGGTTCATAAGGTGCGCCAGCTTGTAGTGCATTCCAGATTTCTA
AAATTTTATCACGATTTCTCCCCAACCAACTCGAAACATCACTATCATATTTCTTAGGTAAATCTCCCTCTA
TGCGGTCTCCTGATTGTATGGCATAACTGGCAGCATGCGCTTGTTTTCCATAGTCAATATGAATATGGGGAA
GTTGATGTCCTTTTTCTTGATATATTTTTATCTTCATGTTCTGTCTCTTCACCAAGAGAATTTCCATGAATC
CGCCGCCACTAGAGCGTCTTTTCTCAGTCAGTAGATCCTTCTGAGCAAAGAGTTTTTGTAATTCGTAAAATT
CTTCATCTAAATTCATATATCACCCATTAAATTTCAGTTAGTAGTTATTAAACTCAACTCTTTATCGCTAGG
CTTTTCCTAGTCCACTTTTGGCACAAAGCTGTTTAGGTCAAATCTAAGCTAATACACTTGATTACTTACGAT
TGCATCCGCAGCCCTTTCACGCTTTCTGATGGTAGGCTAATCACTGTTTTAATGCAGTTCTCTATGCTGCCA
ATGATGTCTTCGCGTGGGCCGCTGCGCCAGTCTGCGCTTGCGTAAAAAGCATCGAGAACCGCAGTCATGCTT
TTAGCGCTGTCAAAGGCGCGAATCAAGTAGTAGCAATCCAGGTCATCAAGCGAGTTGCCAAACGAAACAACA
TCGATCCCGTGGCTTTGGTGTAGGGGAACACTGATTTCCTGCATTATGGCGTGAAAAGCGGCACCGCTGCCT
TTGCGTAAGGTGTATTGCAGTATTTCGACGGTTCTCAAGCGTTATCTCCGTGTTGCCCTTGGGCGGCTCCTA
GTTGATAGCAATAAAGTAAACCGGACTGGGCCATGAAGCTACTGCTAATCAGACAGTCATCCGTAAGCAGAA
GCTGCGATATGCGGTTCAAACGCGCTGTAAGGCTCTCTGGCGAGTGTTTTAAAGAAGGTAGTCGAAATCATG
GTGCAGAATTCGCGGCGCTCTCATAGAGTGACTGGTGAAGCCAGTTGAAACAAGCGTAGCGGAGTTCGAGCA
ATCAATGAGAAATCTGGGCGAGCTTTAGTTTTACCGCGTCGCTTAACTTTGGAGGCTGATTGCCTCTATAAG
GACTGTCTCACCGCCACGGAAATTATCGGATGCAATGCTTAAGAGGGGCGCTTCCAAACCTAGGACATCCAC
TTTTTCGCTCCCAACTTATCCGGCTGCATTTACACCGCGAACACGTTGAACGTTAGCAGCTTCTGGTTCGTG
TTTGGTTGTTACGCATGTGAGGTAAAAACGGCAGCTTTACTTTTGACGGGAACGCCATAAGACACCAAACAG
CAGAGAAGTGTAATTGTTAAAAATGTTAAAACATAACTTGTTCTTTAAGATGTAAACCCTTCCTCGGGGGGG
AAGCCGGACATATCAACCCTAAGGCCATCTGAGAAGATAGCCTGTAGGTTTGCTCGGTTCCCCTTGCCAGAT
GAAGATCAAGTCTTCCTCGTGGTGTGACGACCTTTCTTGAAAGATGCATTATGCGCAAAAGAAGCTACTTAA
GAATCCGCCGATAGCTACTTTCACCCTCTGCTTGGCTGCATCAAACGCTTGCGCGCCCTACCTACCACAATC
AACGTTACGCAGAGTTCCCATCCTGACGTCTTCCGCTAAACAGCGGTGATCTCCACCTACCCGGACCGGTTT
ACCGCATGAGGTAGGTGTCAGGAGAGAAGCTAGCACACCATCATTTTAAAGAAAAGTCATATATATCATATG
GCTGCGTTCATATTCTGAACGCAGTTATCGATGTTAACCTAAAGGTATGAGAACACTGTCGTTTTTCATATA
CAAAGGGTGCTTCGGCTCACCTGTAGCGTTTAAGACGAAGCACATTGTGCTCTCTGGCAATAGCTGTCGGAC
GGTCGTTGAGCGTTTGAGGTGTCTTCCTTCATTTCCCCATGCGGCGACAACCAGTCCGGCACCGCTAACAAG
ACGTATCAAGTGGCTATCGTTATCTTTGCCAATGGGATCAGACGCTTTCATCATTTCATGTCGCTGGGTGTG
AACGAATGCGAACAGGTTGGCCATGTATACGCCACCGTAGCCCCAGCTTTTGGCAAACGATATGCAGCGGCT
CAAGGTGCGATCATCCTTCTCGGCATCGGCGTATGAAGGGTTTAGCCCTATGAAAAGGGTATACGGTTTTGA
TTCGTCCCAGACTCGTGATAACGAGTAGCGATACTTACCGCACGGTGAAAAAATCGCGTCTTTAATCATTTC
GGTTGTCCTTATGAAGTGATGGTTTCAGCCTAACATGTCTTCACCCGTTTTAAGCGCCAACAAACGACCGTT
TTCCGGCATCCTCCAACCGCACGCTTTCACACTGTTGGAAAATTAGCCTTGGCTTTTCCGGCAGGCCATCCT
ATTTTCATCACCGTTTTCTGGCAGGGGCCGGATGAGGAGATGACTATGGCTATTTTTGGCTACGGGCGTGTT
TCGACATCCCAGCAGGATACTGAGAACCAGCGCATGGAACTTGAACAAGCTGGGTGGACGTTCGACTTTTGG
TTTTCTGATGTAGTCAGCGGAAAGGTTCCTGCGGTGCAACGCAAAGCGTTTTTTGAAATGCTCAGCAAAATC
CGCGATGGGGAAACGTTGGTAGTTGCAAAGCTGGACCGCCTCGGGCGTGATGCAATTGACGTTCTGCAAACT
GTCAGGACGTTGGCTGACCGAAACATCAAGGTTATTGTCCATCAGCTTGGCACCACTGATCTCACCTCTGCT
GCCGGTAAGCTCCTGTTGTCGATGCTAGCAGCGGTTGCGGAGATGGAGCGTGACCTGCTGATTGAACGGACT
AATGCGGGGCTGTTACGGGCAAAAGCTGAAGGCAGGAAATTGGGCAGGCCTGCTAAAATCGCACCGGAAGCT
CGTGGAGCGATTTTAGACAAAAGGGCCGCTGGGGTTAGTGTTAGCGCATTGGCGCGTGAATACGGTGTTTCA
AGAGCGACGCTTGCTGCATTACTGAATAAGGGTTACTGATATACTTAAAACATGCTCTAACACTTTGCAGAT
ACGAGCAATACTTGGTAAAACAGCACACTTTCCGCCAGAATCGGATTTTTGAGGTCCTGGCAACAGCTAATT
GCTGAGAACATTTCAGTAAACTGTTTAACTCGCTATCAGCCGAACACTGATTTGTATAGAAATGCTACCCTC
GTTCATACTATCAAAAATAAATTAATTTTGATGCCAGCCAGGTTGGTCATTCTCAAATACCTCAGCCTCGGG
GAATATTTTAGTCAATGGGATAACATATTTGACCAGATCATGGGTAAAAAAGTCATCCGCAGTTTCATCTAC
CATCCACGCAGAGTTCTCATCTATGCGTGGCACGAGATAATGAACATTCAGGCGGACTATTTTAGATTTTTG
CTCAAAATTTACTATGGCAGCATAGTTTTTTTCCCTTCGTTTATCGGCAACATCCTTTTGAATATCTACATC
CAAAGCTATATGCCCTACGCCTAGACCATAATCCAAAAGCTGGTTATCTATCTCTGCTAATGTTTTTGTTAC
ATGTCGCGAACGTGCATCGAAAGATTTTTCATTGATACAACGCCATGTTATCAAAGAAGCAAGTTTAACTTT
GGTTATGAAACGTGAGTCGCGCTCATCTGGTCGTCCCATAGCAACAACTTGGTAATTTTCATCTTCCAGAGG
GGAGCCTTTGATAAGACGAGCAAGTTTAGTGTTGACTAGTAATGAGCCGTTTTCAGTGATATCTTCCCTGAT
AAGATTTAAGTTGGCCGGTCTAATCGTTCCTTTTCCATAATCATCATTCCATTCATAAAATACACCTTTAAA
GTTTTTTAAGTGGCTAATGATATAGTTTTCAGGCGCGTCTTTAACTTCACATAAATATGTGACATCAGTCCA
TACGTTCATCTTTTTGGATTTGATATGAAGTTCGGCAAGATGTGAGCGTATATGATGCTGTAATATTTCCTG
CTTTACGTAAGGACCTTTCTGAAGCCTTTTGCATTCGACAAAGAAATAATCGCCATCTCCAAGGCGGCAACG
AAACTCCGGGGTTTTTGCTATCCCTTTTTGTTCTGGAATGAACTCAACTTCATAACCTTCTGATGCATAGTT
TCCAGCAAGAACCAACTCTAATAAGGCTGTGTCTGGTAATACTGTTGTATTCTTAAGCATTCTGATTGCGCG
ATCTCTAGCGCCAGTAATTCTATCGAGCGATTTAGCACACACTCCTAATTGTTTAACCCATGGTATTATATT
TGAAGCATTAGTAACTTCGTAAGACCTTCTATTATCGATAAGCGATTTTGCTTGTGCGAAATAACCAGCAAC
CACGTCGGAACCATACCATTCTGGGTCAAACTGTTTCCCGAAATTGGCAGCTTTTTGGGTTGTAGCTATGTA
AAATTGCTGTGCTTTTGCTAAGCGCTGGTAAAAGTGTTGTTTGTTCTCTTGAGTTGATGCTAACCACTCAAG
ACCAGCAATAACGTCAGAATCTAGCATAACACCGTCATTCATCTTTATTCCTTAGTTCAGCCCTGAAAGGCA
CTAGATCAACTGAGACAGATTATAGTTACGGAAAGATAACGCGATGAATATACGATGGTAAGCCTCCGCTTT
CCACTCTATGCTGGCAGCTGAGTTCTATCATGTTCAGGCACCTACGTTTCTAGAAGTTGTTCATACAGTTAG
TATAAATATACGTCCCTGAAATCTTTGCGTCTTGCTTTGGATGTTCATATACGTAGTCAACAAAAGTCTTAT
AGAGCGTTATCATCTGCTGGGTGACGTCGGCCTTACCGTTCATGTTATCAAGTCGCTGATAATATTCTCTTT
TCGTCATCCCACTGTTACGGCCTTCGGTTACGTTTGCGGTAAATTGAGCCATACCCATGCACATTTGATCTT
TATTGTTATTCATTTGATCTTTATTGTTATTCGTTTTATCCGGGTGGAGAGCGCCTTCCAACACTTTATCAC
CGCTGATGGCATGTTGCGCCCACGCTGAATTGTTAGCGATAAACTTTTTGGAGCCGATGGCAATACCGTATT
CAACGCGAATTCCATTGTCGTGATAACTGCCATCTGCGTCTTTTGTCGCTAGCTTTAAAGATATACGGCAAC
CGGGAAGCGTTTTGTGTTCTTGCACCGAGATAATAACGGTGTCCGTATCGCAATCAGCAAAGCTGTATTCGG
GGTTAACGTAAGTGTTAGTTTTGATTAACAGCCCGGTAAGACCGTTTTTATAGCCTTTTGCCGGCAGCGTTT
TGAAGGCGCTGCGTTCACCCTTTTTGATCGCTTCCCGGAAGTGATCCATACCGATGCGCGTCGCCAGTTGAT
CGATGCTTTCTGCTGCATAAGATGCAGATGACGCAGCGATTAACATAATGGTCAGCACAGACTTGGCTGAAA
AACCGGGCTTACTAAGCCGTGTTTTTGACATGTTGTTATCCCTCAGAATCCACCCCAGCGGTGTCAGTTATC
GCATCATAGACCATTGATTCAAAATGTCACTATTGGAGCGTGGCTCTTTAGTGGACATCTGCGCAAATTCAG
GTCATGAAAATGACCCTGAGAAAACTGTTTGGACAACGAGTAAAAGAGTTGCGCATTGCCACCGGAATGAGC
CAAGAAGCCTTTGCCGATCGGTGTGGTTTTGCTCGTAGCTATATGAGCCGCATTGAACGCGGTGGCTCTAAT
GCGTCTTTGGATGCGATTGAGGTGCTGGCTAATGCTCTGAGTGTTGAGCCGTGGCGACTATTGGTGTCTGAT
TCATCTGAAGATAGTGACCCGGAATTACTGGTTCCTTATGCAGCTGATGGCTCGTGTTTTCATCCCGGGCTG
GCAAGCACTCGCGATGGCTCGTTTGGCGTAGGTGATAAAACGGCTCAGAAGCGGTTTGGCACGTTTTCTGAA
GCTCTTGAGTATCTTCGTAGCATGGAGACAGCAAAATGGCGTAGGCCTAATCCTAGCGGCAACTGGGGTATT
GTATCTGCGGTTCGGTGGGACAAGCTGAGAAAGTAGCTCAAGTGTAAGTTTATGAATTTTCATGCTGTATGG
ATGAACAGTGTTCATTAGATGCTGATAGCCTCACGTTTCATCAGCTCTTTGTTTCTATAAGAGTGAATAAAA
CAGCAAAATGCGGGTGCGTTACGTAGGCGTTACGGTGGCGTTTTACTTTGACGCTGAATGGCTTAATTCATA
TAAATAACATTGAGTTAAATAGTTATTCTGAACAAGGTCTGACGGGGTTTAACTGGTTTCAAAATCCGAACG
CAGTGGCGTTTACTTAACATCCACATAGCTGACAAATGTTCTTTCCTCCCGACCCACTAGACCTCCATAAAC
ATCAAAAGGCAGGTATGGCACGTTAATGATTTGTGCCGCCACGAACACTCGGTTTGATTCCGTCCAGCGGAT
CAAACTTAAGATGTAGCCCCTAGAACAAAAAGGTCCTACGATTGTTCTTTTAAAGGCTAATAGGAACGTGAT
TACAGCAGGTTATGGAGACTTAGGTTCGAGTCCGGCCTTCGGCACCAAAAGTATGTAAATAGACCTCAACTG
AGGTCTTTTTTTATGCCTGAAATCCGCGCCACGCAAGGCTTTTCCAGCTTTTCTCCTCAACTGAAGTCAACC
TGAACCAACCCACATCAACAGGCTTGTGAGTATACTAATGAGTATATTTGCCGATTCGATATTGCTTGTATA
CTCACGAGATACCAATGGAAGGAAGACCATTATGGCCCTAACGGATACTAAAGTTCGCTCTGCGAAACCTGA
GGAGAAAGAGTATTCACTTGTTGACGGCGACGGCATGTCCTTACTTGTAAAACCTGGCGGTTCAAAGTATTG
GCGATTTCGTTTCCGTTTTGGCGGTAAACAACATTTGATGGCGTTCGGCGTTTACCCGGATGTTTCACTGGC
GGATGCGCGGAAGAAAAGGGAAGAGGCCAGAAAGCTGGTAGCTGCTGGTATCGATCCTCGTGAGCATAAGCG
TGCTGTGAAAGAAGAGCAGGCGAAAGAGATTATTACTTTCGAGAAGGTTGCCAGAGAGTGGCTCGTAACCAA
CCAAAAATGGTCGGAAGATCATGCTAATCGTGTAAAAAAGAGCCTGGAGGACAATATCTTCCCGACAATTGG
TACTCGCAACATTGCTGAACTAGGCACCCGTGATCTGTTAATTCCTATTAAAGCCGTGGAGAAATCCGGGCG
TCTTGAAGTGGCTTCCCGCCTTCAACAGCGCACCACGGCCATCATGCGTTATGCAGTGCAAAGCGGGTTAAT
TGATTACGATCCGGCGCAAGAGATGTCGGGGGCGGTTGCTTCCAGTAATCGACAGCATCGTCCGGCGCTGGA
GTTAAAGCGTATCCCTGAGTTGCTTGACAAAATAGACAGCTACACCGGCAGACCGCTAACCCACTGTACGAC
AGAACTCACTCTGCTTATCTTTATTCGGTCCAGTAAGCTGCATTTTGCTCGCTGGTCAGAAATCGATTTTGA
AACGTCAATGTGGACCATCCCTCTTGATTGGTATTGCAGTAAGCAGAGGGTTGGACTGGTACAGTAAATATC
CCGCATAATCGTGCCATTCACATTTAGAGATCCTCCGGCATAATCAATCTGCCAATGAAGGAGATCGCTATT
CGTAAAGCCCCTTTTACTGAGCATCAGATTATCGCCGTGATTAAATCGCTTGAATACGGGCGAACTGTTAAA
GATGTGGCTTATCTGAAGCCACTTACTACAACTGCAAGTCCAGATACGGCGGTATGGAATTTTCTGATATTA
AAATAATCAAGGATCTTGAGGATGAGAACCAACGTTTCAAATAGATGTTTGCTGATCTCATTATTTGGTCGG
GATTTTTAAAGATGTATGGAACTAAAACGGGTCTATTTTCAGAGGGATTTAACTGAAGCAGAAATTAATAAA
TCATAATTTATAGGTGGCTGGTATTTAATATTCCTGCATCATATCTCTGATGCAGGAGCAGAGAATGGCTAT
AAATTATTAGTAAACAGAATGTCTATCTCTCACCCACAAACCCCTCATAAGGGTAATTTTTACGCACCTGCG
GCAACGCAATAGTTTTCCCGTCAAAATCCCAGAATAATCTCTCAACGATCCCTCCGCCGTTTACCGCATCCG
AGACCAGTACCCGCATATTTTCATCCAGGCCAATCGATCCTTTATCAAAGGCTTTATGGTGTATTGCGCAAA
GCGCCAGACCATTGGGGATTTCACAAGGGCCGCCGTGCTGTTTCCATTTTATATGCGCCGCTTCCAGCGCGA
CGGTGGTGTCATCGTGGCGCATATTAAAGCCACATATTGCGCACTGGTAGTTATAAGCGCGTAATACATTTT
TGCGAAATAACGGGTCGCGCTGTTTACGGGTTTGCTGGAGATCAAAACCCAGCTCGTCAGCGATTTCTTCCT
GAATACTCTCGGTGAAGTGCGCTTCGAGTATCTGTTGCGCCAGAGTATTGATGAGTTTTTTATTGCCGGTTA
CCAGGGCGTAGTGCTGTTCATCGAAACCGCCTGCAACGTGGTATTCGTTCAGTTCCTTCACTGGCGGTTGTC
GGCTGCTCCCTGCTGTTGAGCAACGCTCGGCATTGTGTAATTGCCAGATTCCGTCGCCTTGTAATCGCCAGA
ACGGCATATCAGGTCGGTACTGTGAACGCTGTGGCCCAAAACGTTCCAGTAAACTGTGCAGAGGTTCGTAGA
TTTCCGTGCCATAATCGAAAAGGCGCGGATGTCCATTCAGGTATCCCGCTAATACGTATAGCAGTAACAATG
GTTTATGCGGCGCGCGCTGTTCACCCTTGTGCCAGATTTTTATGTTGGCAATTGCCTGCTGTAGCGATTTAC
TGGAAGCCATTGATATCCCAGGCAGTGAAATAATTGCAATCATGCTCGCAAATTTTCTGCTGTTCAAGCCTG
CAAGTGAAGATCCATTGCTGTGTTGAGGGATCAAAAGACAACAAAAACTTATTGAAGAAATAATCTTCTGCT
TTTTTGTCGAAATAATGGGCATTGATCTTGTCTATAGCTGCTGAATCTTTTCCAGCCTCGTTGAGATCTTCA
AAATAGCCATTGAAGATGTTCTGGTTAACACCGCCAGTAACATAAGCCTTGCCGTTGTGTACAAAAGTCACA
TTACCCGCCATGCCCATCGGCGCGTGCGACATCAATTTATTGCTTTATTCATTGTGACTGTCTTCTGTCTAC
CAAGCTTTAACCTTCACCCATATGAGGGAAGTTTTAAGTATGAGGCGAACCATAGCATATGCTTTTATACCT
GTTACACCATAAAAATCAGACAAGTTATGCCATAAACTACTTTTGTAATTTGAGCCACAAATCAGGGAAATT
TTATTTATCTTCCGTGAAAGTCTTAACTTTCACGGAGTTTTAGAATTTACAATTTTGCTGGCGTAAAGGCTC
CTGTTTGTATTTCTTTAACCAGCTCACCCACGGTATATATTCTCCATCCTTCGACTTCGGCGGGAGTAAGGT
TAACTGCAATTTTAAGGCCTGGCCATGCAGCTTCTACGGTTGCAATAATTTCATGTTCTGAGTTTGGAAGAT
CTAACCCAGGAACAGGAGGTTGAAAGCCTTTATGTTGCATCATATTAATATCACCATGCACTGATGGATCAG
TCAGGTCATATATTTCATTCCAGGATTCTGCTTTTAATAACCCTTGTTGGGAACGTAAACGTTGAATGATAG
CCATCTCTGCTTGGGTAACGAATATACCTTCGTGGAGGGGCTGTTTTCGATGGCAATCCTTGCACAGAACAA
GAAGGTTTTCATGGTGATTATCATATTTGATGCCATTTTTATGATGGACATGGCACAAGTTTTTGGCGGTTG
ATAAATTCACGCCACAATCATTACAAACATAATTTGCCTTTTCTCGTATTTCTTTAGATATTTCCTTCCAGT
TTTCGACATACCCACTATTTGTTTTGTCATAGATACCCTTAGGCATATGACGAAAACAAGTACTATAATCTG
AAAAAAACTCATTTAATGAGAATGATTTAAAAATCTCTCTTTTTCGTTGTTTATCAATACTTCCTTTATAAT
TAAGTCGTTCGAGGCAATTCATACATACCCGTAAATCAACATCCTGGCTCCGACCTGAACCATCATCAATTT
CGAATAAACCATCTATGCGGTTAGTTGCATGATACCTTTCAAATCGATTTTTATGGCGCATTTCATCAAGAG
TTCTGCACCAGGCAATATGAAAACGTTTTCCTTTTTCGCCATCTACGATAGCCGCATCATAACGCCCTGAAT
GGTCCCGAATATATAAAAGAACCTGGCGGCCATGATAAGAGATAAGCCCGCTACCAGGGTCAAGATCTTCGA
TACTAACTTCTTTACCCGTGGATAACTCAATATCTATAGGATCAAAGTCAATAGGGGATTCATCCAGAAAAA
AATCGACTCCTTCTGGTAACATTTTCTTCCCTAATTGAATAAGTTCTGAAATGTCGATAGATAATTTCATCT
CTTACTCCTGAATAATCTTTCTAATCTGCAACTCGGCATTTGTTACAACTTTGAAGGTGACACGACGAGAGC
GATTAGGATCCTCCTTGCCGGTTTTATCAAGAATGGGATGTGCAGATGAATAACCTACTGCGGCAAATTTAC
TTTTAACCCATTGTTGGTGTGTCGCGATATTTTTTATGTCATAAACGTATTGTAATACTGCACGTGTACGAC
CTTGCGATAGTGCCATATTATTAAAATAAGCAATATCAGGATTCGTTGTTCCTGTCCAGTCAGTACTTGTGT
GACCTTCAATGCGGACTTCAGTAATATGTTCCTGATAATTATCTAGAACTTTTAGGTAGCGAGGAAAGAAGT
CGTCAAGAATGAGTTTAAACTTTGGTTTTAGCTCTGTGCTTCCTAAGCCAAATAAAACATCCGGTGATTTAA
ATCGAACCTCCAGAGTCTGTTTATCGATCTCTGCATCCCAGTCTTGTAAATCCTTTGCAAACTCAATATCCA
GAGCATTATAAAGCTGTAACTGAGCATTCTCGTAGGCTACGGCAACTTCTTTAATTTTTTCTTTTTCAATAC
GTACGTAGTGCATATAAGCAATAGATATGAACATAAAAACCATCATCAGCCCAGCCATTAGGTCCGACATGG
ATACCCAATGTTCATTATCTTGATCTTTTTTAGGTAATTGTTTCCCTATAATCTTATCCATGATCGATTACC
CGCGATGTTTATTAGCAGAAATTAATGCTTGTAACTGCCCCATAACTATTTGGTAATCTTTAATAAGTTTTT
CATAGTTACCGACAAAACCTTTGCTGATTGAAAGCAGAGCATTACCTAATGATTGCATTTCACGGTTCATTT
CACGTTCAGTTGCTTGCTCAAAAGCATGTAACTGCTCGTTGATGGATAGAGCAAATTTTTCAATTGATTCTC
TGACTTGAGAAGTCAGCCCTGCACTTGCCTTATCAAATGATGTCTGGATTGAATCAAACATATTATCGGCAT
TACTGGATAGTTGATGGTTAATCTTTTCACCAGTCTTACTGAACATATCAATCACATTCGTCGTATTTTGTT
CCATATTTCTATGCAATTCTTTCGAGTGCGACTCTAGTGATTTCAGGAATTCTTCACCACTTTGTTTCATTT
CAGTAATTGTTTCACCTAACGTGCTGGTTAGGGTTTCGGAGGAATTGCTGACATCATGTGCCATCGAGGCAA
ATGCTTGTTGTGTTTGGGTAACCGATTGTCTGAATCCTTCGGTACCTTCATCCAGGGCAACGCGCATTGAAT
CTGCATTAAGAAGTATTTGCTGGCTGGTTTGCTCAAGAGATGCACTAACATTTGCAGCTCCGGATTTCAGCA
GTTCACCCACTTCAGCCATTTTGTTCTGTATTTCAGGTAATACGGTTGTAGCTTTATCGCGGATGGCGACAA
AGGTTTCTAAATGGCGGGAGAGTTCGCTGATTTGATGTTGGTTCACCTGAAGCACTTCACGCAGTTCAGACA
TAGCCAGAGGAATTTCTTTACATTCTTCCCAAATCCCTGCAACCGCAGTTTTTGTTTCAACCAGGGACTCGA
CACTTTGTTGATATTGTTCTGACATCTGCTCAATTTGCGTTTTATAATTTCCCTGCCACTCAACAAGTTTTT
TTACAGAGGCATCAAGAGCTTTAAAGTTTTCACCAAACTGTTCAGTTAAATTTTGATTAAAATCAATAATGA
CTTGTCGCAAAGCATCAATAATTTGTTCTGTAGCACCTTTTGCCATTAGATCTGCAAATTGTTCAAGTTGTT
CCCAAAGCTTATTACTGAAATGAGTGTGATTAGCTAATTGTGCCTGCGAGGAATCGCTAATCTCAGTACGTA
GTAATTTTATTTGAGCAATAAGAGAACCTTCACTATCACCGTTAATACCCGAGACTAATTTAGTCAGAGTCT
GGTTCTGCTCTTTTAATTCATGATAGATATGTTCAGGTGTAACAGATTCAGGGTTATTTTCTGCTAACGCAC
TTCGTTTATTGGCAAAAAAGAAAGCATCCATTCCATTAAATAAAATGGCAAAAAACATACCTACAATGCTTG
TAATGAATGCTGTTTTTAGGCCACCTAATAATACGGGGATGCTGGTATCAATACTTTCGGTATTAAAATTGA
GTAAACCAATAATAATACCAATGAAAGTACCCAGAATACCTAATGCCCCCATTAAGGTTGGAGCATATTCTC
TAAACTTACTATGTATATTTTTTTTGTCACACCACCACGCTGATAAAAATACGAATATAACAGCCCAGATGA
AAATATTGGTGATCAGTGTAGAGTCTATCGATTGAAACAACTGCTCAAAAAGCTGCGCTAACATTTTGATAC
CTGTGTAAATAATGGATAGTTGTAATCGTTTAAAAAATAAACAAAACACACATAATTTATATGGTTAAGTTC
GGTGTAGCGCTCATGATTGTAACAAGTTTTTTCGAGATATAAATGATTTGTCTCATTTTTAGCGAGTTCATC
GGGTTGAGCTTTTTTATGATGATAGTAACCTGTTACGAATTGTATCAAAGGAAGGCAGGTTGCTTGTGAAAA
CTCCAGTTAACCCACTTTTGCAATGGCTTAACATGTTTTTTAGTCGCCGTTCATTATCCGGAGCTGATGGAC
GGGCGTTATATGCTTACCGTTGTACTGATACAGAGTACGAAAGTTTGGCAGAACTACTGCGTACATATGCCC
CCCGTAGTTATCCAAGAACGATATTCATTTCCTATAGCGATGTTCTATTTAGCATATATGCCGCAGAGTTTA
TCCGCCGGACTCATACGGTCGGACACCCTAAATGGGACACAATTTTAGATTCTATTAACTGGAAAGTTCCGT
ATGTTCATCGACAGAAGCTGGTTAATGATGGCATTCGCTACTGGAAAAGAAAGATAAGAAACCTGGGACAAG
CTTCGGGTTATCTGCATACACTGGCTTGTGAAGGTGGTTTGCCTATCCGCATGATTGAAAATGAGAGCGGTT
ATTTGATTACCTATTTCAGAAGGATATATCAGGCGCTTCGTGGGCAATCATCTCAATATCCTGCCGCTAAAA
TTGCACAAGAATTAGGCGATACGATTCCTGTCACAATGCAAAACGAACTGGTCTATGAAATAGCCGGTGAAT
TCTGCGAGACTCTCTGCCGATTACTTAGTGAGCATCCTCCTCATAGCAGTGATCCCGTTTCTGCATTACGTA
AGCTCTCTCCAGACTGGCATCTTCAACTTCCACTCGTTCTCCCCGAAGCGAATGCTGCAGAGATTGTAAGGC
GATTACTTTCTCAATCTTCTGAAATACGCAGTGCAAGTAGTCTTCAGGTTGAAAGAATCTGGGTCGATGTTG
ATGACAGTTGGTATTGCGATGCCCGGTTCCGATTCCCGGCCACAATGCGTACAGAACAGTTAACCTCTTTGT
TTGAATGCCATATTCAGCCGGAGCAGACCCGACTCATCATTTCAGGAAAATGGAAAAATGGCGGGGCAAGGT
TGGCAATGCTAAGCCGTTATGAGCAGCAAGATTGGCGGGTCGAGTTATTACCTATTGCGATGCAAAAACTCT
CTGGTGCAGATGCAATGGCCGAAATCTCATTGTCGCTTCATGAAGGTCCAATTCTGTTAGGTCACACAATTC
CAAAAGGCGGTTATGAACTTACTGAAGAACTTCCCTGGGTTTTTGAAGCGATGAATGAGAGTGAATCGCAGC
TAAAACTTGTTGGTATGGGGTCTGTGAGTTCCAGGCTAAATGCTCTGTTTATTTCGCTACCGAAAAATAGCC
ATTTAGATATTAGTGGAGAAGGTGAGTTTGATATCCCAAGGTTGCTGAAAAACAGTGAACGCAGCTTAACTA
AAATAAGTGGAGTATTTAGCGTTGTTTTACATGATGGTGCTGTTTGTACAATTCGCACCCAGCAACTTTATG
ATTCTGCGATTGAATATTATATTAAATCGACAGAAGTTGAACTGGTTAAATCGGATTATCCTGTCCATCGAG
CCTGGCCGAAGATCGGTTGGAAAAAGGATCTGCAATATGGCATTGTACCGGAGAAAGAACTTTTTTGGCGTT
CCATTCGTTCAGGTAATAATGCCTGGTATTCTGTCGCATCAGAAATGCCAAAAGGACAGATAGAAGTCCGGC
GAATAGTTAATGATGAGGTTTTATTTAGCGGTAAAGTTGTAGTTTTACCAGCAGACTTCGATATTAATATTA
TACCTGAGAGTGCTCAGCAAGGCATTATTATGCTTTCTGGTATAACGGATACTAGAATTGATAAATATTCAA
ACAATGAAAAAGTAACACTTAAGTCCGATTATTCACAAAACGAGTGTGCTATTTATTATAATTCATCGCTGA
TGCTGGAAAATACCGTTGATTTACGGGTCTCCTGGAAAGATGGTTCTAATCTTAAACTATTATTACCTAAGC
CGGTTAGCGGTGGCCGATTTGTAACTAATGATGGTTCTGTTCATTTTGATGGTGTGGCATCTATAGCACATT
TGCATGGAATAGATGCTGAGTTATTAACCATATCATGTGCTGGAAGAGGATATCTTAATATCGAGTTATTGG
ATGAAAATCCAGTAGCTGAAAAATTCCGCTATTTACATGCCGACCTTCCTCTTTTATCAGGACGCAATGACA
AATTACAACAAATTTCACTTTATGAGAACTATAATTTGCTAAATGCTATGCTGGCATGTGCATGGAACAGCA
ATAGTACATTATGTGTTGATTTTTACTCTGACAGATTTGGAAAGGATAAAGCAACACTCAATATTAAACGCT
ACGATGGTAGTTTTATTGAACACGATCAAGGGTTACTGGTTGATATAAAAAATTCTGTTGTTTTTCCTGCAA
ATAGAATAGACGAACTGGTTGTTGATGCTATTTCTCTTAAGAATCCTGGCTTACACATATCATTGTTAAAAA
AAGATGAGTTTGCTTATGATCTTTCAGCTCTGAATGTTCAGGATAGTCCATGGTTAATTGTGGGAAAACTTG
ATGGTACAGCTCGCATTGCACCAGTAATTAAATGGATGCTACCTGTATTGCAGACAAATGATTTATTACTAA
ATGCTCTATGCGAAGCAGACCCAGAACAGCGCAAAAAAAATTTTAATGAGCTAATTTTTGAAATAGATAACA
ACCCATTGCAAAATTATTGCTGTTTATTAACAGAGTATATTAAGAAATACAAAATGAATAATGGCTTATCCT
TGCTGGATCTGGACTTGTTCAGAGGTATTTCGAGTAATTACCGCGTGGTTGTTCAATTGTTAATATCATCAT
GTCTTTCTGGTGATAGCGATACGATTTATGATATACAGGAAGAATTACCCTTTTCATGGGGATGGATTCCCG
TTTCAATCTGGAAAGATGTTTTCCAAAAATGTTGGACTTATCTGGAGAAACAGATTAACGATAAAACATTAG
CATTACATATATTGCAACCCTTTATTGCTTTTATGAACCATCGTGCACATATCGATCGTCGGCTGGCTCCGA
TTGCGAATATGTTACTTACATATAGTGAGAGCCTACCAACCGGTTGTGATGTATTGCCAACTGTTAGTCGTG
AGCAGTTTAATGAAGCTAAACAGATGCTATTAAGGAACCCCGACAGCTTTGGGCGTATCAGTATCTTCCCTA
AAGAACTTTGGTCTAGTGCTATTACTCCAGAGTTAAAATCTGTTTTTAATAAGCTTTGGATTGAAGATAAAT
ATCACTCACGGCTTGAAAAACGTTTTAATTTGATGTTAGTCGCAGCGCTGTTAACCCAAAAAGATAATAACC
TGATACATCAACTGTCTGCGCTTTTTGAATTTCACTATCAGCAAGCCCCACAGCAATTAGGGGTAATCTATC
AATATTATTTTGAACAAGCAGGAGTATGTCATTGATGGACGTTCAGCAACTGCATTATGCGCCACTTCTAAA
TCAGCTTCATCAGCGTGCGGTGAGGTCGGTGGTAAGTCAGTTGGCATTGCGGAGCAAGTCGTTGACTCATTA
TCTGGAATCACAATATTTTCAGCCTCCCGGTCAGGAGGGGTCACTGCTTGCAGACCCGGTATTCGAAAGTAC
ATTCGGCTGGATGCCTGCGGATGAAACAATGGAGGATTTGCGGGACAAGCTGATCTCCAGCCCGCTGGTTGA
TGCATTGAGCAAAGCGCCAGTGCCATTTCGTCATCAACTTACTGCGTGGCGAACGATTCTGGAAGACAAAAA
ATCCTTGTTAGTGAGCAGCGGTACGGGATCCGGGAAAACAGAATGCTTTATGGTACCGGTTCTGGAAGATCT
TATTCGTCAGCAAAAATCGACCCGCCAGTCACTAACAGGGACACAAGCTATTTTCTTGTATCCGTTAAATGC
ATTAATTAACAGCCAACAGGAGCGGCTTCGCGAATGGACGCGCGGATTTAAGGGGAAAATACGCTTCGCGCT
ATATAATGGCGAAACCCGGCATACCAAATACGAAATTCAGGAAGATCAGTTGAAAGTACCTGAACAAGCTTT
GAGTCGGGAAGCCATTTATGAAGCACCACCTTCCATCATGGTGACGAATACCACCATGCTGGAATATATGCT
GATTCGTCGTAAAGATGCCCCAATCATCGAAAAGTCTCAGGGGATGTTAAAGTATATCGTCCTGGATGAAGC
CCATAGTTATATTGGTTCTCAGGCTGCTGAGTTAGCGCTGCTTTTACGTCGTGTTATGCAGGCTTTCAATGT
TGGACCCGGCACAGATAAACCTGTGCAGATTATCGCGACCTCTGCCACTATTGGTGAAGACTCTCCTGAAGG
TAATAAGGAGCTTGCTAAATTTGTCGCTGATCTCGCGGGCGTTACAGAACGTGATGTCAAAGTGGTTCGCGG
TTATCGACAAATACCGCGGGTATCGGAGTCGCTGATTCGTCATGAATACCCCACATCTTTAACTTCTCTTAA
ATCCCTGAGCCCTCAGGATCTTTACCAACAGCTTTGTCATTACCGTGTGGCCCAGCAATTGCGTCAGGCGTT
AACTCATCCCGGACGGCAGGCAGTACGTTTGAGTGAGTTGCTCAATGTTGCCAGAAGAACCTGGCCAGATAT
TAATCACCGTGAGCTACTGCAACTCCTCGATCTAATGGCAAGATCGCGAGAAGGTGAACTGGCTTTTACGCC
ATTACGTATGCATGGGTTTATCAGAACACTGGCGGGTCTATGGGCATGTTCAAACAAACAATGCTCACATAA
AGCACATGAATTAAATCAGAGTGACTGGCCATTTGGTCAGGTATGGTTTGAGCAGCGCCAATATTGTGACTG
TGGAGCGCCGGTATTTGAAGTTTTACGTTGCTCCGGGTGTGGTTCAGCTTATTTGTCTGCCAAAGAGGAGAT
GCGCGGTGATGGAACGAACTGGTTGGTAGCGCAACCAGCCGCTGCCGAAGTGGATGAGTTTGCTCTTGATGT
AGATGTTTATTCTGAAGATGAAGACAACGACGAATTAGACAATAACTCTCAATTTGATCGTCTGATTGCGAG
CGATGGTGAAAAATATATCATTTCACTGGAAGAAACGACGGCGGGGAAAATTGATAGTGAAGCGCAAAAGCA
CTATGAAATAAACCTGTTAAGACCGGAATCTCGAGGTGAGGGACGCAATAACTCCTTTGCTTGTGTTTGCTG
TGGTGACACTCAACGGAAAAATAATCCTTTATTCCGTCCGCTTCGGCTCGGCGCGCCCTTTTTTTTAAATGA
AATTATTCCTACTCTGCTGGAGTTTTCTCCATTACCGCAAACAAGAGAAGAGCAGTTAGGACCGTTTAATGG
TCGACGCTTGCTCACCTTTACGGATTCGCGTCAGGGTACCGCTCGCATTTCAGCCCGCTTACAGCAGGATGC
CGATAAAGCGACGTTGCGAGCTCTTTGTTACCAGGAGCTGGCAAATATTACAGAGCCTTCAGCAAAACTCAG
CCCGGCACACTGTGCACTGTTAGAGAAAGTTATTAGCCAGTTTTCTGTCCTCCCTTTAAAAAATTCCATCGA
CGCGCTGAAAAAAGCGATGGCTGCGAATGAGGAGCTTAGCCCGACGGACATTCAGGCACTTAAAATTATTGA
GCCGATGGTGAGTTCCTTAAGCACGGAGCATGCTGAAGCGATGCAAATACTTCAGGCTAACTCTGGCAATCA
GCAGAAGAAAACCATGTCATGGCAAACGCTGTCTGAACAGCTGGTTGGCAGTGTGGACCTTGCCGATAGAAT
GAGAGGCAGTTTTAAAGAATTGTCTGGGCTTGATCTTACTAAACAACAGTTTGCAGATTTTTGTTTATACAG
CGAGTTTGGTCGCCGCCCTAAAAATGCCTGGACCCTCGAAAGTCTGGGTCTGGTAGCCATTCACTATCCATT
CATTGATAAAGTTACAACCTGCCCGCAGGACTGGAAGACATTATTACCCGATCCCGATAAGCAATTAGCGGA
ATGGCGTAATTTATTGAAGATTACTCTTGATTTCTTTATCCGTGAAAACAGTGCCGTTTTTTACGAAAACGA
GCAATACCCTCGCTGGATGGGGGCACGTTTCCCGGTAAAAATGCTCCAGGGGCCAGATAAAAAAAACAAAGG
GCAGAAACGTGATCAACTTTGGCCACAAATACGCGATCGCCATTATAACCGGGTCATTAAGCTATTAATCGC
AGTCTTTCCGGCAATACAACCTGAGCAGGCTCACTGGAAATCGTTAGTTAACCACTTAATGATTGAGGTCTG
GGATGCAATTCGACCCTGCTTACGTCAGTTTGAGTCGGGTTATCAGCTGGATATTAAACAACAAGCTGAATT
TTACAGTCCAAAGCAAGTGTGGCGTTGCCCCTATACTCGACGTGCGTTAGACGTCACGTTGCTGGGATACTC
TCCGTATTTGCCGGGTAGCAAAGAAATTGCACCTGAAAAAGCAGTGTTGATTGAAATGCCTGAGCTTCCTGT
ACGTCACTGGCGTTTGTCTGGTGGTGGAGAAATCGCCCGAGAAGAACGTCTGGAGTGGCTGGAAAGTAATGC
GCTGATTCAACATGCCCGCGAGGAAGGATTATGGTCTACTCGCAGCGACCGACTGGCCCTGAAAGATAGCTG
GTATCGTCTGGAGGAACACTCTGCGCAGAGAACGCCTGAGCAGAACCAGTTTAATGAAAAACAATTTAAGTC
AGGCAAAGTTAATGTGCTGAACTGTTCCACGACCATGGAGATGGGGGTGGATATTGGTGGTATGAGTTTGGT
GGCAATGAACAACGTTCCTCCAGCGCCGGCAAATTATTTGCAACGTGCAGGTCGCGCGGGGCGTCGTGGAGA
GAGTGCATCTGCTGCCATTACGTTATGTAAAAACACGGCGCATGGAATGGAGGTATTCAAAGACCCCCTCTG
GGCGTTCAACACTACTGCCAGTGCGCCACGGGTTCGTTTTGGGAGCAGTAGTATTGTTCAACGACATGTTAA
TGCCCTGGTTTTAGGTCTGTTTTTACGAGCTGAAGTTCCTGATGCGACAAAACTGAGTTGCAAATGGTTCTT
TGAAGGTGATGAGAGCCAGTGTCTTCGTTTTCTCCATTGGTTAAATCACCAGGCCGATCAGCTGGCGGATAA
ACTTAAACGCCTTACTCAGGGAACCGTACTGATGTCATTGACGGCAACCCAGCTCTTGACCCGCACACAAGC
AATGATGCAGCAGGTTGATATCCGCTGGAGAAGCCAACTTGCGATACTGTTGGAAAATATCGAAGCGTTGAA
GGCGGATAACAGCGCGTGGGAAGAAACACCAGCAGGTAAAGCCATCGCTTATCAGCTTCGTGATTATCGCGG
TGCATATCTGTTTTCTAAACTCATTAGTGAAGCGTTCCTGCCGGGGCATGGTTTCCCGGTTGGCGTAGTCAA
TTTCAATTATCTGACGGCAGATGAGCTGGAAAAACGTCGCGCAATAAAAGCCACTCAGGCTGACCCTAATGA
AGGGGGAGAAAGCTTTTCTCGTCGTATTGAAAAATTGCCCAGCCGTGATTTGCCTACAGCATTACGCGAGTA
TGCGCCTGGTGCAGATGTGGTATTGGGCGGAAAAGTATATCGTTCCTCGGGCATTATGCTTGGCAAGGTGCT
TGCCAGCGGGCAGGAGCTGTCAGGCGATCATCATATTCCGTGGTTCTGGCATTGCCGTAAATGTGGTGCGGG
GGCAACCAGTACTACCCATCCTGTCGAATGTAGTCACTGCAAAGCGGATATACAGCAACTTGATGTGAAGCG
TTATTTACAGCCTGTTGGTTTTGCGACAGATATTCGTTATCAGGCACATAATGATGTATCCATGCCTGCACA
ACTTCCCTGGAAAGATCCACGTGTTCTTGTACCGTCTTCGGTGTGGGTTTCTTTACCCGATGCTGGGCTAGG
ACGTTACCGTTTTAGCCATAGTGGGGAATTGTTCCACTTCAGTGAAGGGGAATTTGGGCACGGCTACGCAAT
TTGCCTCTCATGTGGTCGGGCAGAATCTCAAACTCAACCCCAGCGTACCCCTGAAAATCTAAAGAACCCAGA
GAGGGAAAATACGCATTACCTGTTGCGAGGGGGCAGTAACGATCGTCAGGGGAGCAATAAATTGTGCCACGG
TCATGTGCATAAAGATCTGTGGTTGGGATATAGCAGTCGTACAGATATGGTTGAGCTGCAACTCAATGATGA
TAATGGCCTGTTGATCCGTGATGAGGTTGCCGCGCGTTCCCTTGCGGTCGCTTTGCGTGAAGGGTTAGCGCA
TAAATTGGGTATCGAAAATACTGAGCTGGGCGTGACGACGCAGCAAGCGCGCGATATCAATGGCTATACCGG
ATATTCCATCTTCATTTACGACAATAATGCGGGTGGTGCAGGTTATGCAGTGCAATTGATCGACCATTGGGC
TGATGTCTTTAATTACGCCAGAAAATTGCTCGATTGCAGTTGCGATAAATTCTGTCACCACTGCTTGCTCAG
CTACGACAGTCAGCATTATGTCAACAGATTAGATCGTCACCATGCATTAACCCTGCTTACCAATGTACGGTT
GCAGCGACTTAACCTCGCGCCAGAATATCAGTACTTCGGCGATGGTAGCCGGGTTGAAACTAACCCTCTGAG
TTTACGTATTGCGCAATGCCTGAACAGCGAGATTTATGACTCCTGCTCGCTGGTTCTTGCGGGGCCGCAGGA
ACAGTGGGACTTTGCCCAATGGCCATTATTTAAAGAGTTGCTCCAGTTTGCCTCCTCCGGTGGGAATGTTGA
GTTGCTGGTGGCCACGCCGCTGGCAAACTTAACTGATAGCTCCAGACATCAGCTTTCCGCGTTGGCGGCGAT
GCCGGGAGGTCGCTTACAAGTGAAATCCATTGCCACTGCGCAGCTCATGCAAGGAAAGGGGCGCTGGCTTGC
GCAGGTGACTCGCGAAGGGCAAAGCCAACAGTGGGCCGCAGACGACAGCGCTACCGTTGCACCTGGTGAATT
ATGGGGACAAAGTGCGTCTTCACCAGTAGTGACACTTAAAGGAACGTCCGGAAAAACCTTCTCGGGTCAGAC
CTTAAGTGCAGAAGATTTACTGCCCGCCTTACCCACCGGGGCGGTGCGCATCAATCTCTGTGAACAACTGGA
CGGGCCGCTGGAAGGTTTTGGTTCGCGTTTCTGGTCGTTAGTCACGCAACAGCACGCTGGCTGGAAGCAGGC
ATTTACCCGCCACAAAGAGATAACGCATGTTGAGTACAGCGATCGTTATCTTAATAGCCCATTCACGGCGCG
TTTGTTAGGTGAAATCTTAACCGAGCTGGTTGAACAGGGAATGGCGGAACGCGCCAGCCTCACTGTTTGCGT
CAAAAAATTGGATTACAACTCTCGCCAACACGACGCTCTCTATAACGCGTGGCTTAATGAGGAAGATCGTCA
GCAGGTTGTGACCACTTTACTTGAAGAAGGATATCTGGGGCCTGCGTGGCCGGGAGCAATTAGCTGGTTAAC
GGGGGATAACCAGAGTACGGAGCATGGACGAGAACTGACAGTCACCTTCAGCGATGGCAGTCAGCATTATGT
CCTGCTCGACATGGGGCTTAGCTACTGGCGCTGTATTGAAGATACCTTCTTTGATTTTGCCCTGCGAGTACC
GCAGCAAGTTGAACGGCTGGCAAACACGCGAGCGCGAGCTGTTGCCCCGGGTAATGACCTTAGGAGTTATAT
TATCGCTGGATAAATAATTGCTCCCCTGGGGATATCTTCCAGGGGAGTTGACCCAGCTCACTTTTTAATAAT
TTTTGTTTGAAAATCATGCGCAATTTATGCGCATTCCCTCCCATTTTGTCACTTTGCCGGGGGCCTTCATGA
TATCTTTAAGGCCCTCTTTTTTATCGCAGTGTGCCGCGCCACATTTTTCAGGATGACGTTACCGCCACTGCC
CCAAATAGACAGAAAAACCGATGAATAAGCAAAATTATGCACCTGGTATGCGGGTGGTTATTCGTGATGCCG
AATGGCGTATTCGCCGGGCGGATGACAGTGGTGATGGTGGGTATTTGCTGACCTGCGATGGTATTTCAGAGC
TTGTGCGCGGTAAAGAAGGGTTATTTCTGACCAAACTGGAACAAAAAGTAGAGATCCTGGATCCCGCAAAAA
CGCATTTGGTGGAAGATGAATCCGCCAATTATCAAGCGGCACAGTTGTATATTGAAAGTCAGTTACGCCAAC
GCGTACCGACAGACAGTAAAGTCCATTTTGGTCATCTGGCGGCGATGGATTCCATGCCGTTTCAGCTCGATC
CTACGCGGATGGCGCTGGCACAACCGCGTCAGCGGATACTCATTGCCGACGCTGTTGGTCTGGGTAAAACGC
TGGAAGCCGGTATTCTGGTTTCGGAACTGATCCGTCGTGGGCGCGGAAAACGTATTCTGGTTCTGGCGGTTA
AATCGATGCTGACACAATTCCAGAAGGAGTTCTGGAGCCGTTTTGCGATCCCATTGACCCGCCTGGATTCTG
CTGGTTTACAAAAGGTGCGTAACCGCATCCCAACCAACCACAACCCGTTCCACTATTTTGACAAGACCATTA
TCTCCATCGATACGCTGAAACAAGACATTGAATATCGTCACCATCTGGAAAATGCCTGGTGGGATATTATTG
TCATTGATGAGGCCCATAACGTCGCAGAACGTGGAACCAGTTCGTTACGCAGTAAACTGGCAAAACTGCTCG
CCGGGCGCAGCGATACGCTGATTATGCTTTCAGCAACACCGCATGATGGTAAGGCTGAAAGTTTTGCCAGCC
TGATGAACATGCTTGACCCGACGGCGATCGCCAACCCGAAAGAGTATGAATACGCCGATTTTGCCGATAAAA
ATCTGGTTGTCCGTCGCTTCAAAAAAGACGTGAAAGATCAGATGTCCGGCGAGTTCCCCGAGCGCAATATTG
TCAAATTGACTCGCCTGGCATCCGGTGCCGAAGAAGAAGCATACCGTCGTCTGGTTGAGAGCCAGTTCCGTG
ATGATGACGATGAACAGGCCCAGTCTAACAAAGGTCGTCTGTTCAAGATAACCCTCGAAAAAGCGCTATTTT
CCAGCCCGATGGCGTGTGCCAGCGTCGTGGCGAATCGTCTGAAGCGTCTTGAGAGCCGTAAAGATCATAATA
GCCAGAGCCAGATCAACGAACTGGAGTCATTGCTGTTGGCGCTGAATAACATTGATGCCAGCCAGTTTAGCA
AATACCAGTTGCTGCTCGACACCATCCGAAAAGACCTCGCCTGGAAAGCCAATAACACGGAAGATCGCCTGG
TGATCTTCACCGAAAGTATTAAAACGCTGGAGTTCCTCGAACAGCAACTGCGAGCGGATCTGAAATTGAAAG
ATGACCAGATCGCCACGCTGCGCGGCGATCAGGGCGATACGGTATTGATGGAAACCGTAGAAGCCTTTGGTA
AAACGCAGTCGCCGTTGCGTCTTCTGGTTTGTTCGGATGTGGCATCTGAAGGGATCAACCTGCATCACCTTA
GCCACAAAATGATTCACTTTGATATTCCGTGGTCGTTGATGGTATTCCAGCAACGTAACGGGCGTATTGACC
GCTATGGGCAAAAACATCAGCCCCAAATCCGCTATCTGCTTACCGAGGCCAGCGAACCACAGATCAATGGCG
ATATGCGCGTACTGGAAGTGTTGATCAACAAAGACGAACAGGCGCAGAAGAACATTGGGGACAGTTCGGAGT
TTACCGGCAAATTTACCCAGGAAGAGGAAGAAGAGCAGGTTGCAGAGTTCATGATGCAGGATGATGGTGCCA
GCCTGTTTGATCAACTGCTGAACAGCAACGTCTCGGAAAGCGCCGAACACGATCTGTTTGGCGAAATATGCA
GTGCGGTTTCCAGCGATGCCTCAATGGTCACCGAAACAGACACCAGCTTGTTTGCCAGCGAACAGGCGTACT
GCGAAAGAGCATTGGGTTACCTGAAAGCCAGTGGTCAAACTATCCAGTATGAAACCTTGCCTGATAATACCT
TGTCGCTGGTGGCACCGGAGGAGTTACGCCGCCGCTTCAACCAGCTACCGCCTGAAATTGCCCCGGAGAACT
GGCAGCTCTATTTAAGTCAGGATAAAACCGTCATCACCGACGCGATTGCGCGCGCTCGCGGTGAGCAACATG
CCTGGCCCGATGTGCAGTATCTCTGGCAAATCAACCCGGTAGTGCAGTGGCTGGACGATAAAATCTCTTCGG
CTTTTGGTCGTCATCAGGCTCCGGTTATCCGGCTGCCATACCTGCTTGAACCCGATGAAGATCACTTCATTC
TTTCCGGGTTATTCCCGAACCGTAAATCACATCCGATGGTGAACCCGTGGATAGTGGTGAGCTTTAACCGTG
AATCGCTAATCGGCAGTCAGCCTTTCGCTGAGTTTTTACAACGTCATCCGCAGTTGAGTAACAAGCTGACTA
ACAGCGGCGGTAAAGATCGTAATCACCAACGCCAGCAGGATTTACTGGAAGCGGCTATTGCTCATGCCCGGG
AGGTATTCATCCATGATCGGAATGCGTTTGAAACGCACATTAACCAGCAACTGAATGAGCATCTGCAAAAGT
TGGACGTTTTGCGTGGGCGGCAGTTGAGCCAACTTGAGCTGGATTTTGCCGATAACAAACAGCAATTGTCAG
TCAAGCAGAGCCGTAAAGAGCAGAGACAACGCGAAATCGAACACAATTTTGACAGCTATATCGAATGGATTG
AGGACACCATGACGACTGAAAAAGAACCCTACATTCAGGTAATTGCTGTTATCACCGGAGCGGAGGGTTAAT
CATGGCGCTGGTCGGTATTAATAACGAAAACGAATTTTACTCTAACCACTATTTGGGTGAGGTTTTCACCAG
TGATATCCGCGATGTGCTGGAACCCTGGATAGCCCAGGAAAATGCAGCGCGTGAAGCGGAGCGTGCCGCTCG
TGAACAGGGCAAAGACGTGGAGCCGGGATACCGCGCTCCGTGGAACCAGTTTAACAGTCTGGCGACTGAGTT
TTTCCGCAAACTTGCCGAGCACGAAAAACAGCGTCAGATCCCGCAGCGTCTGGCCGATCAACGTAATCGCTG
GCAGCCATTGTTAAAGGCGCTGGGCTACGAAATTACGCCACAGATCCAAATGCTGGATGACGATACACCGCT
GCCGGTACTGGCGCGTTACAACAGCACTGACGGTAGCCCGTGGCTGTGGATTGTTGAAGCACACGATCAGGA
AGAAGGAACGCTGGATCCGCTGGCGCTCTCCTTACTGACCGCGCAATTCCCGGCGGATACCGACAAACATAA
GCACGACAGCCTGCGCAAAAAAGCCAACGGTGAATATCGCAGCTGGCAGGATTTGCTCTCTACGGCGGTCTT
CACCCAAAATGAACCGCCGCGTTTTGTGCTGCTGCTCGGTAACCGTCAGCTATTGTTGTTGGACCGTACTAA
GTGGGCGCAAAACCGTCTGCTACGTTTTGATTTTGAAGAGATTTTAAGCCGTCGTGAAACGGATACGCTGAA
AGCGACTGCGGTGTTGTTACATAAAGATTCTCTGCTGCCGGGCAGTGGGGCACCTTATCTTGACTCGCTGGA
TGACAATTCGCACAAACATGCGTTTGGTGTTTCGGAAGATCTGAAATATGCCCTGCGCGAAAGCATTGAGTT
GCTGGGCAACGAAGCGATGCATTATCTGATCGACCGTGGCCTGGCAAACTATACAGGTAATCGTGCGGTGGA
CCCGGATGAACTGAGCCGCGAATGTCTGCGTTACATGTACCGCCTGCTGTTCCTGTTCTACATTGAAGCGCG
CCCGGAGCTGGGTTATGCGCCAATGACCGCCAAAACCTATCTGCAAGGTTACAGCCTGGAAACGTTGCGCGA
TCTGGAGATGATCCCGCTGACCAGCGAAGAAGATCGCAACGGGCGCTACTTCCACGACAGCCTGAATATGCT
GTTTAAACTGGTGCGCGAAGGCTACAACGGCGGCGTGAAAATGCAGAGTGACCTGGAGAGCGGCGACCGGAT
CACCATCCATAGTCATCAGTTCAGCGTCCCGCGTCTGGAAAGTCATCTGTTTGATGCCAACAACACGCGCAT
TCTTAACCGCGTGGTATTCCGTAACGAAACCCTGCAACAGATTATCCAGGCGATGTCGTTAAGCCGCCCGGC
CAAAGGGCGCTTTAACCGCCGCGGACGTATTTCTTATCGCCAGTTGGGTATCAACCAGTTGGGTGCGGTGTA
TGAGGCGCTGCTCTCCTATCGCGGATTCTTCGCCAGCGAAGATCTCTACGAGGTGAAGAAAGCCGGGGAAGA
GTTTAACGAGCTGGAGACGGGTTACTTCGTCAGTAAGGATGAGATTAGCAAATACCACGAAGACGAGAAGGT
CTACGAGAAAGACGGCAGTCTGCGCATTCACCGCAAAGGCAGCTTTATCTACCGTATGGCCGGGCGCGACCG
TGAGAAATCTGCCTCTTATTACACCCCGGAAGTGCTGACCCGCTCACTGGTTAAATATGCCCTGAAAGAACT
GTTTAAGGAGCAGATTGATCCCATTAGCGATCCGCACGCCAAAGCTGATGCCATCTTAAACCTCACCGTGTG
CGAACCGGCGATGGGCAGCGCGGCGTTCCTTAACGAAGCCATCAACCAGCTGGCGGAAGCGTATCTGTTCCA
CAAGCAGCAGGCGGAAGGTCGCCGTATTCCGCAGGATCGTTACACCCAGGAGTTACAGCGGGTGAAAATGTA
CATTGCCGACAACAACGTTTTCGGCGTGGACTTAAACCCGGTGGCGGTGGAACTGGCGGAAGTGTCGCTGTG
GCTGAACGCCATTAGTGGCGATGCGTTTGTACCGTGGTTTGGTTACCAGCTGCACTGCGGTAACTCGCTGGT
GGGCGCGCGCCGTCAGGTGTTCAACAAGAGCGAACTGACCTACAAAAAAGCCAAAGATCCGAGCTGGCTTAA
CAGCGAGCCGGTCGAACTGGCGATGAACACGCCGCGTGAAGAGACGCAGATTTTCCACTTCCTGCTGCCCGA
CGGCGGTATGGCTAACTACAGCGATAAAACTGTTAAGCAGCGTTATCCGGATGACTTCAAAGCGCTGGACAG
CTGGCGCAAAGAGTTTATTAAAAGCTTTGCCGGGCATGAGATTGCTGATGTGCAGCGTATCAGCGAAAAGGT
GGAAGCACTGTGGAACACCTATCGCCAGCAACTTAAAGCAGAACGTCTGAAAACCGCCGACAGCTACCCGGT
GTGGCCGGCAGAAAACAGCGAGCAGACGCGTTCTTCGCTGAGCAGTAAAGATGAAACCTTTAGCGGTCGTCT
TGAAGATAACAGCGCCTACCAGAAGCTGCGTTGGGTAATGGACTACTGGTGCGCGCTGTGGTTCTGGCCGAT
CGACAAAGCCGATGAGCTACCGGATCGCGGCACCTGGTTGTTTGAGATTGAAACCCTGCTTGACGGGATTGT
AATCACGGAAAAAGTCACTGAAGTTGCGGAGCACACCACCGGCGATCTGTTTGCCGAAGAAGGCCTGCTGCG
AGAAGAGTCTTCGCTGTTTTCTGTTGCTGGTCGTCTGAAAACCGAGGTGTTGTTCCGTCATTTGCCGCGTCT
GGCGATTGTCGATGCCCTGAGAAAGCAGCACCGTTTCTTCCACTGGGATCTGGAGTTCTGCGACCTGTTTGC
CGAGCGCGGCGGTTTTGACCTGATGCTCGGAAACCCGCCGTGGCTGAAAGTGGAATGGCAGGAAGCGGGCGT
GCTGGGTGATTACGAGCCGGAATTTGTGCTGCGTAAGCTGAGCGCCTCGAAGCTGGCAACGTTGCGTATTGA
TACCTTTAACCAGATCCCGGCGCTGGAAGCGGCCTGGCGCAGCGAGTATGAAGGCTGTGAAGGGATGCAAAA
CTTCCTGAATGCGCAGCAGAACTACCCGGTACTGCGCGGGGTGCAGACCAACTTGTATAAATGCTTTCTGCC
GCAGGCCTGGCGATTAGGGGCGCAGAAAGGCGTGGCAGGTTTCCTGCACCCGGAAGGGATTTATGATGACCC
GAAAGGCGGGCAATTACGTGCGGCGGTATATCCGAGGCTGAGGGCGCATTTTCAGTTTCAGAATGAGTTAAA
TTTGTTTGTTGAAGTTGATCACCATGCGAAGTTTAGCAGCAATATTTATTCTGCTAGCCCTAGCACAGTGGG
ATTTGAACATATATCTAATTTGTATGCTCCGCAAACTATTGATGCATGTTTTGAACATTCTGGCAGTGGGGA
CATTCCCGGTCTCAAAGACGAGATTGAGAGCGAGGGAAAATTAAAAGTTGTATGGAACACATCTGGCCACCG
TTCTCGATTAATAAGTATCGCCACTCATGAGCTAGAATTATTTGCTCGTCTATATGACAGCGAAGGAACGCC
AGCCTGGCAGGCACGTTTGCCAGCCTTACATGCTAAACAACTTGTTGCTGTACTGGAAAAGTTTGCTAATCA
GCCGAATAGATTAGGTGATTTGCAGGGGCAGTATTTTTCAACGGTTATGTTCGATGAAACATATGCTCAGAG
GGATGGGACAATTTTACGGCAGACTCAATTCCCTCAAGATTCATCACAATGGGTACTGTCTGGCCCTCATTT
CTTTGTTGGGACGCCGTTCTACAAGACTCCGCGCGAAAACTGTACGCTTAACAGCGATTATGACTGCCTGGA
CTTGCTAACTCTGCCTGACGACTATCTGCCGCGCACTAACTACATTCCGGCATGTGATGCACAGGAGTATGC
AAAACGTACTCCATGCGTTACATGGACTGAACTGGCTGAAGATGAACCGAAGAAGGTAACAGATTATTATCG
CTTAGCTATCAGAGCCATGTTGGCTCAATCGGGGGAACGTACACTAATTAGTGCTATTTATCCGCCAGAAAT
AAGTCACATGAACGCAGTACGTTCTTACTGCTATAGCTCACAGAATCTGTTACTCGAACATTCAGGTATGTG
TTTTTCTTTACCTTTTGATTTTATTTGTAAATCTACTGGCAAGGCAAACTTACATCAGATGCTTGATGGTTT
CTCATACGTATTATTCAATCCGAGACAAAAGGCATTATTATACTGCTTAGTATTATCATTAAATTCTGTAAA
TGATGTATATGCTGGCCTTTGGCAATCCTGCTACACCCCAGACTTCAACACCCAGCGTTGGAGCCGCGATCT
CCCGCAGCTCCCCCAGGATTTCTTCGCCAAACTGACCCCAGAGTGGCAGCGTAACTGCGCTTTACGCTCTGA
CTACAGTCGTCGTCAGGCGCTGGTGGAAATCGACGTATTGGTGGCGCAGGCGCTGGGGTTAACTCTCGAAGA
GCTGCTTACCATTTATCGCGTTCAGTTCCCGGTGATGCGCCAGTACGAAGCGGATACCTGGTACGATCAAAA
CGGTCGCATTATCTTTACCCCAAGCAAAGGGCTGGTGGGCGTTGGCTTGCCTCGCACCGCGCGTAAAGCTGA
CCTGAAAAACGGCTTTGTCTTTAACGTCGACAGCCCGGAGTGGACCGGCGGTGACTGCACCGATCAAGCTAT
CGGTTGGGATGATGTCAAACATCTTAAAACCGGTACCGTCAGCGTCACCTTTGATGATTATACCCGCAGCGA
CGAAGGTGAGCGCCGTACCGTCACCTGGCAGGCTCCGTTTATCAAGCCAGATCGCGAAGATGACTACAAAGT
GGCCTGGGCGTTCTTTGCACAAGATAAGGAGAGCGCCTGATGTTGCCGTCCGTTGTCAGTCGGCAGGTCGCC
GACAGCGTTGCCGCCTTTTTACGGGCGGCGTTCCCGCTAAACAGCCCGCTGTTTAACGGTGAGAATAACGAT
AATGTCTCAATGCTGGAGCAATTTCTGGCCCAGCCGGAAACGCTGCTGAAAGGACCATACCTTTCCGCCCAG
TTGCCGTTTCGTAAAAGTGACTTACCGCTGAATTTTTTCCCTAATCTGACGCTGCCGTTCCCGCCGCACGCG
CATCAGGCCCGGGCATTTCAGCGTCTGGGAAGCGACGCGCCACAGCCGACGCTGGTCGCAACCGGTACCGGC
TCCGGTAAAACAGAATGTTTTATGTTCCCGCTGCTCAACCACTGCGCGGGCGCGTCACAAGCCGGGGTTAAA
GCGATTATCATCTACCCGATGAACGCCCTGGCAACCGATCAGGCCAGCCGTTTCGCCAAAACCATCGCCAGC
GATCCACAACTGCATGGCAAGGTGACCGTCGGCCTGTTTGTCGGCGACAGCGAAATCGAACCCAGCAAAAAA
ATGTCGGCAGAAAAGGTCATTACCTGTAAGCACACGCTGCGCGAAAGCCCGCCGGACATCCTGTTGACCAAC
TACAAAATGCTCGACTACCTGCTGATGCGCCCTGGCGATCAGCCGCTCTGGCGTTACAACCAGCCCGGTTCA
TTGCGTTACCTGGTCGTGGATGAATTGCATACGTTTGATGGCGCGCAAGGGTCGGATCTGGCCTGTCTGGTG
CGACGTTTGAAGCATCACATAGGTGTGGATAACCAACGATTCGCCTGCGTCGGGACATCAGCTACCGTCGGC
GACGAACTGGGGCAACTGCTCGATTACGCAAAAACAATCTTTGACCAGCCGTTTACCGATGACGCCGTTATT
CGCGAAGATCGCTACACGGCAGCGGAGTACTTGCAGAATTACGCCATTGCGTACAGTCAGTATCCGGGGCCG
GAGGTCGCTTCGGCCCTGGACCCGCAGAGTTACGCTACCCCGGTAGCGTATCTTAACGGGCAAATCCCTTTG
TGGTTCCCCGACAGCGACTTGCAACTCCCGGACGATCTGGAGAGCGACGACGGGCGTGAAAAGCGTATTGCG
CTGGGGTCACTGTTACGCCGCCACAGCGTGATGCATGTCTTACTCCATGATCTGCAAGGCGGGATCCTCTCT
GAACGAGAGTGTCTGGAAAATCTCCAGGTCATGCTGGCAGAAAGCGCCGACCATGCCCGACGCGTGCTGCAA
AGCATTCTGGCACTGATCGCGCAGGCACGTCTCGAAGTACCGGAAACGGAACACGATCGGCAAAAACGTCTC
CAGGCGAAGAAAGCGCGTCCGGTGCTGCCGTTTGTGCAACTGCGCTCCCAGTTGTGGCTTCGTGAGATGCGT
CGTCTGGTCGCCAGCGTGGCGAAAACGCCCCGACTGGTGTTTGCCGATGATGTGGCGGTGGAAGATCGCGAA
CACTATTTGCCGGTTATCCACTGCCGTGACTGCCACGCAACTGGCTGGGCCAGCCTGCGTCATGGGCAAAGC
GTTCAGTTGGAAACAGACCTCGACGGCATTTATCGCCAGTTCTTTGAAAAAGGGCGCTCCATCGTCCTTGCT
TTCCCGGATAACAACGAAAAAGCGGTCAGTGGCGCACACCAGAAACTGTGTCCTACCTGTCTGAAACTGAAC
CGACAGTCCAGCGTCCAGTGTGGACATTGCGGTCATACGGAACTGTTGCAGGTACTGATCCCGGATATGCTC
AAAGAGCGTAAGGACGAGCTGGAGTTTGCTAATGAATGCCCGTACTGCAACAGCAAACAGGGGATTTCGATT
CTGGGGTCACGGGCTGCCAGTCTGTCGGCGGTGATGATTCACCAGCTTTATGGCAGCCAGTTCAACGAACAT
AAAAAGCTGATTACGTTTTCTGACTCGGTACAAGACGCCGCGCATCGTGCCAGCTTCTTTACTGCCCGTACC
TGGCCGCTGATGATTCGTGGGCAAATCGCCAGTGTTCTTAGCGAAAAAGAGACATTACCGCTGGATGCGTTC
GCGGCGCGTGTTTGCCAACAAACGCGTGAACGTTCACCGGACGATGCTCATTTTGCAGCAAACGTCATCGCA
CCAAATATGCAGTGGCTGAATGATTATCAGACGCTGAAAAATGAAGGCAAACTGGCGGAGAACTCCGATCTG
CCGGAGCTGGTTTCCCTGCGCCTCGACTGGGAGGTGTACAGCGAATTTACCCTGCGCGCGCGTATCGGACGT
ACGCTGGAAGCCACCGGTTATGCCGTTGCCGGAGTGGATAAAGATCGCTTCAATCCGGCAATTACCGCCCTG
CATCAACAGCTTTGTGAAGAGCTGGGTGATGAGATGTCTGGTGTGAGCGTCGAGCAGGTAGCGCACCTGGCG
CTGGGGGTTATCTGGTATCAACGCCAGGCCGGGGCCGTTATGCATCCGGCGTTCGAAAGTTATCGCCGTGAT
GGCACGACCTTTATGATGACGCAAAAAGAGCGTACCTCGCGCTATATGCCTTCTATCGGTCCGAAAACGCGT
AAACCGGCTTATGCGTCGTTTGAAAAAATTAATGGTTTCCATCGCCTGATTGGCGCGAAGTCTAACCCCAGT
TGGTATCAGCATTGGATCAATCGCACGCTGAGTAACGGCAATAATCTGTTTATCAGTAGCGTTGCGGAAACA
GTGTTACGACGCCTGTTTACGGCGTTGAAAATAGCCGGAGTAGTAAAAGATTTTGACACCAAAGGGCGTGAA
GCCTGGGGACTGGTGCCTTCGGCGCTGGTGGTGAGCCGTGACGTCGTTCAGCTTAATTGCTCATGTTGCCGT
GAGGTTGTCCGGGCTCCGGCCGATCAAGGCTGGCAGTGGCGTAATGCGCCTTGTCTCTCTTTACGTTGTGAA
GGTCGTTACCAGGAAGTCGACAATACGGCGACCTGGCGTTGGGAGAACATGGACATCGCGCGCGTACAGGGC
GCAGAACACACGGGGCTGCTTAGCCGTGAAGATCGCGAAGTCACCGAAAAATCGTTCTACCGCGGCAACCAA
CCGTGGAATATCAACCTGTTGTCGGCAACACCGACGCTGGAGATGGGTATTGACGTTGGGGATCTTTCCACC
GTTTTACTCTGTTCTGTCCCACCTGCTCAGGCCAACTACTTGCAGCGTATTGGTCGCGCCGGTCGTAAAGAT
GGTAACGCGTTAAACATTACCGTGGCAGAAGGGAACCCGCACGATCAGTTTTTCTTTGAAGAACCACTGGAG
ATGATGCAGGGCCAGGTGCAGGCTCCTGGCGTCTTCCTTAATGCAACGGCTATTCTCGAACGCCAGCTGGCA
GCTTTTTGTATGGATAACTGGGTGAAAACCGGTGTACCAGAATCCGCTATCTGTAAAAACGTCAAACAGATG
CTGGATGAGCTGGAGTTCGGGCGTAAATCGGGTTTTCCGTATAACTTACTGCGATATATCGAACAGCATCAT
GCGGAGATTGCTGCGCAATTTACGGCAATCTTCCCCGATCTTGCCGCAGAAACTCGCCAACAGCTGTTGTCT
TATCTTCAGGGCGCGCCAGGACAACGCTCGCTGGTGCAGCGTATCGAAGAAGCGTTAAAACTGCTGGTGGAA
GATCGCAAATCTTTGCGCTCACGCATCGATAAACTCAAGCGCAGTATCGATAAACTGGAGAACGCGCCGCGC
GATCAAAACTTTGATAGCGATATGCGCGAGTTAACTTCGGAACGGCAGGCGCTGATGGCGCTGGTCAATCAA
ATCAACAATAAGCAAACGCTGAATTTCCTCACGGATGAAGGTCTGCTGCCTAACTACGCCTTCCCGGAAGCC
GGTATTACGTTACGTTCTGTGCTCTGGCGGCGTAAAGAAGGCGGGGAAGCACGTGAATATCAAAACACCACT
TTCGAATATGAACGCCCGGCATCAACGGCGCTGGCTGAGCTGGCTCCGCTGAATAATTTCTATGCCGGTGGG
CATAAAGTTGAAATTGAGCAGATAGACCTGAAGGTCTCTGAGCCGGAGAACTGGCGTATCTGTAGCCACTGT
AACTACAGCGAAAATATCGACCAGACGGGCGACCAGCATAAATATTGCCCGAAATGTGGCACACCGGGGTGG
GCCGATGCCGGACAAAAAACCACGCTGCTGAAACTTCGCCAGGTTTATGCCCGCGCCAGCGCACGTGATAGC
CAGATCAGCGACGAGAGCGACAGCCGTGAACCTGCTTTCTTCCAGCGTCAGCTATTGGTTAGTTTCGAAAAA
GAAGATGTATCGGCGGCATACGCGATTGAGGAAGGCGAAGTTCCGTTTGGTTTTGAATTTTTAAGCAAAGTC
ACCCTGCGGGATATCAACTTCGGCAAAATGGCGGATGATGCCAATGAGTTGATGATTGCCGGAGAAGCGAAG
AAGCGAACCGGGTTTAAAGTTTGCCTCGGGTGCGGCATGGTGCAGCGTCCTCGCGATCATGAACCACGTCAT
GATTTGAGCTGCAAATATCGCACGGAACCGGAAAAGGCGAAGTTCGAAGATTATCTCTACCTCTATCGCCAG
CTGGAGTCAGAAGCGTTGCGTATTCTGCTCCCGGTAAGCAGTTACAGTAATGACCGTGTCGTGGAGGCTTCT
CTTGGGGCGGCGATCCAGCTCGGTCTTAAACATTACTTCAAGGGGAATGTCGATCACCTGAAAGGCGTTGTG
TACCGCGAGCCGGAAAATGAAGGCGAATCCTGGCGGCAGTATCTGGTGATTTACGATACCGTCCCGGGGGGG
ACTGGTTCTCTTAAAGAACTGATGCGCACTCCCGACAATTTGCTGAAATTACTTGAACTGGCCTATCAGGCA
ATAGTGGAATGCAGTTGCAACAATGATACGCATAAAGATGGTTGTTATCGTTGCGTTTACGCTTACCGTGAC
CGTGGGCGCATGAAGTATGTCTCCCGCGATCAGGCGCGTCTCTTGCTGGCGAAAATTTTGCAGGCAAGAGAT
TCGATACGGGTAATTGATTCCATCAAAAACATTTCCCTCGAAGCCATGATGGGCAGTGAGCTGGAAAAACGG
TTTATTAGCTGCCTGCAAGAAAATAAAAACCTGATTGTCAGTCGCAGTTACGCGCATCAGGGCGCTGGGTGG
ATTATTAACACCCGCAGCGAACCGATGATGAGCTGGCATCTTAAAGCTCAGGTGGATTTAGGCGCTAAAGAG
GCGGTGGGGATCCCTTGTCGCCCGGATTACGTGCTATATCCGCTTATGCAGTCTGATGCCATTAAACCGGTG
GCTATTTTCCTTGATGGCTTTGCGTTCCACAAAAATAGCGTCGCAGAGGATGTGCAAAAACGCCAGGCGATT
CGGGATAGCGGTAATTTCTGGGTGTGGACAGTCACGTGGGCCGATCTCAAAGAGCCAGGGCTTAAACATGTT
CAGGATGTCCTGGGACTTGGGCATAACCCGGATATGAAACAGCCTAAGTTTTATAACCTGTTTCATGATACC
AACTTTGCGGCCCTTGAAGCGTCGTTCCGGGAACGCAACAGTTTTGCACTGCTGCTGGATTATCTCGCCGAT
CCGGGCGGAAGAACGCAGTTATGGCAGAGAATGGCTGCTGCACATGCCTGGGTGTGGTTGGATGTGAAGAAG
TCACAGGACGCGGGAACGAAACAAAAGTATGCCTATGAAATGCAGGAAAACGCGCCAGCTTGGCGGCTAGCA
GAGCTTTTGCCAGACGAACCGTTTGTCTTTGGTGGTTTACTCGATAGCTGTAACTCATCGCAGCAATTTATT
GAGCTGGCTTCGGTGTTACCACAACAAGCCATTAAACCGACGACCAGCGTCGCACAAATGCGCAGCTGGCTG
CGTTTGCATATCTGTTTTGACGATCGCTATACGCAGGATGACGGTTATGAAGCGGGACTCAATGGCTTCTGG
CGACTGGTAAACCTGTTACAGTTCCTGCCGGATATGACCTTTACCAGCCGTAAAGCCGTGCATTTACCGCAG
GAAAGCGTTGACACTAAAGTTTCGGCAACGCCAGAGGCAGTACCAGAGACTGATGAGAGTTGGGCTGAGATT
ATTGAGTTTGGCTTATTAAGCGCTGAAGAGATCGCGTTGCTTCAGTCTCATTCTCTCTCTGCGCCGACTCTC
GGCTACGAATTGCAAAATGATGAAGGTGAAATTATTGCGGAAGCCGATCTCGCCTGGCCATCACAAAAATGG
GCATTGATTATTGATAATCAAGAATTTATTCCATTATTCACAACCAGGGGTTGGCACGTTGCATTCGGGCCA
ATTGACGAAAATACATTGCAACATCTGTCCGGAGGTGACAAATGACGGTGCAAACGCCCAAGGTGGCACTTT
CTGATGGTTTTCTGGGCGCATTCGCGCGGATCCCAAAGGCACAGCAAAAAAAGGTGCAGGAATTCATCTCCA
AATTCCGTCAGGACCCGACCAGTAATGGACTTAACTATGAAAAGATCCACGATGCGCGCAGTAAAAATGTCC
ATTCGGTGCGAATCGATCAAACTTATCGCGGCATTGTTCTGAAACCTGAACAGGGTGCCCTGTATATGCTGA
TGTGGGTGGATAAACACGACGAAGCATATGACTGGGCGCGGCGGCATGATTGTTCAATTCACCCGGTTACCG
GCGCGATTCAGGTCATTGATATTAGCTATATCAAACCGGCAGCGGAAACAGTGGTTGATAAACCGAAACTCT
TCGCTGCTTACAGCGCGGAACAGATTCTGGCTCTGGGTGTGCCGCCTGTCTTTATTGATCAGGTGATGGCGC
TTACCGATGAAGCCGGGCTTAATCAACTTGAAAGCATAATGCCAGCAGAAGCCTGGGAACCTCTGCACTGGC
TGGCAGAAGGGCTGGATTACCAGGAAGTGCTGGAAGAGTTTAACGATCATCGTGATGAGCCTGTTGATACCA
ACGACTTTATGGAGGCGATTGAACGAAGTAAACGTCGCTTCCATGTCGTTGAAAATGAACAGGAGCTGTTGC
AGATGCTTAATGCGCCTTTAGAAAAATGGCGTGTATTTCTGCATCCGAGCCAGCGAAAATTGGTGGAGTCGC
CCGCTAATGGTCCGGTACGAGTACTGGGCGGTGCAGGTACAGGGAAAACGGTTGTTGCGATGCACCGTGCGC
GGTGGTTATCTCAGCGTCTGGCAGATAAACCCGGTAAGAAAGTACTTTTCACGACCTTTACGCGTAACCTGG
CGGCAGATATTCGCGCTAATCTCCAGCGGTTGTGTACGCGAGAAGAGATGGCGCGTATTGACGTCGTTAACA
TTGATGCCTGGATGAGCGACCAACTAAAACGCCACGGTTATGATTTCCGCGTGGTATACGACAGCGATGAAG
GGCGACGCAAATGCTGGAACTATGCCTTGCAGCAGGCACCTGCCGAACTGGGGCTACCTGATAATTTCTATG
CTGAAGAGTGGCAACGCGTTGTCCAGCCAAATGCGGTTTACACCCGGGAGGAATACCTCAAAGTCAGCCGGG
TTGGACGTGGTACAGCGTTATCCCGTATTCAACGGGCGAAAATCTGGCCAGTCTTTGAAGAATTCAGAGCAC
AAATGGCGCGTGCCAAACTGCGCGAAATGGGCGATGCCATGCATGAGGCTATTGTTCTGTTTAAAGAAAAGC
AGGTCCAACTACCTTATAGCAGTATTGTGGTCGATGAAGCTCAAGATATCGGTGCCCCGGCATTTACTCTTA
TTCGCAGCCTGGTTCCCGAGTCGCCCAACGATCTGTTTATTGTCGGGGATGGGCATCAGCGTATTTATCGCA
ATAAGGTCGTTCTTGGTCAGTGTGGTATTAACGTCCGTGGTCGTCGCAGTAAAAAATTGAAGATTAACTATC
GGACCACAGAAGAGACGCGTCAATTTGCTGTTGGGCTGTTAACTGGTGTGAAGGTTGATAACCTCGATGGCG
AAGCGGATACCAGTAATGATTATTTGTCATTACTGCACGGGGAAAAGCCCATGATTACGCATGCGGCAGATT
TCAAAGAAGAGGCTGCAACGCTCGTCAAGCAAATTCAGGCATTGCTGGCGAATCAGGTTCGTTCTCAGGATA
TCTGCATTACTGCGCGTACTAAACATGCTTGTGACCGCTACGCATCAGCACTGAATGACGCCGGAATTGAGA
CATTTAATTTAGGCAATGATAGCGGTGACAGCGATGCACGCCCTGGCGTGCGGGTTGCAACGATGCACCGTA
TTAAAGGGCTTGAGTTCCAGTATGTGTTCCTGGTGGGGATTAACGAAGGCGTTGTGCCGGAAATAAAAGCAT
TAGCATCCGATGATCCCGTTGAACAGCGTGATGCATTATTTAATGAGCGCGCGTTACTGCATGTGGCTGCAA
CCCGTGCCGTAAAAGGGCTGTTTGTTTCATCATCTGGTGTCCCTAGTCCGCTATTAGTGGCTGACTGATAAT
ATGTCCAAAACAGGCCAGGAGCCGAAACGCTCCTGGTCTATATAACCGTTCTGGCAACTGGCGATATTTATA
TTGCTTAGCTCCCAACAGCCAGACAATATCAACTTAGAAATTATATTCGCTTATGCGGTTTGCATATTGCAC
AGTACAACCTGTTTTCTCTATATCTAACGTAACGTCAGGATGTGGATGATTTTTGGATGGGGTGACACACTG
GACAAATATAGCTGGCACGAAAAGGCTGGCATTTCCAGCTGACCAATAGTCTCTGGAACCATGATGATGATA
AAATAAATATCTTAAGTTTTAAACGTATGATGCCAGGATTACCAGAATTATAAACGAATATATTAGTTCTTT
TCTATTTGTTCAGGAGGGGTATAAAAATTGCAATTGTTAATAGTATCGTCAGGACGATAAAAAGATAATCAT
GACAAAGGCAATTGAACTAAAATGATTGACATTTTACAGGTGGTTTGTCAGTGATTTCTTGTTATTCATAAT
TTATTTTCCGTAAAAAATAGTAAGGTGATCACCTGAATAAAGGTAATCTCATATTTTGATGAGTATAGTGAT
TTTTTATTTCTCTGGTGAGGAATGAAGGAAATATCAATGGTAAGGAACGTCAGAGAATCAGGGAAAATTAAG
GTCCCTCAGAAACACAATGCCGTTCACTTAAGCGGGGCGGCACTGTGTTTCACAGGATAACGGGTTTTTGAT
ATCTTAACCGCCCTCGCCCTTGATGGTCGGGGGCGTTTTGTTATGAACACCACTTCCAGAGCCCCCGCAGAT
GCTCCAGTCGTTTCGGGATAGTCCCCGGTGACGCCGTGTTTCCCAGCACTATCATTTCTGTCACGATAAACT
GGAACGCGAACTTAAAGCTGATCTCTGACGCCGCTTTTGTTGCCTCACGCCGTATCGCTCCGCCGGTAGGCG
CGGTCATGGCATTCAGTAGAATGTGATTCCCAGATTCATTAACGCCACCAGACGCATGACGGGGTAGGCGCT
CTGCCGCTCAGTGGATGTGTTGGCAGAGCCATAATATTCACGCAGCTCGGGTTCATCAGGTGTCCTGAACTG
TGCGCCATCAATGGCAAAAAGTTGCAGGCCGTGCCAGTCATCCTTCAGGTAACGTTCCGCGCCCCATGTCTG
TGTGGTCTGGCGGAAGAGCCATTCCACCGGGGCGGCCCCCACGCGCTGACGCGCCTGGGTGACAGCGCTGCG
GGCGCCAGCAGGTTCATCCCCGCTTCGCCATCCACGCTCAGGTTAAGACGACGAACGGTCGCATGAGCAGAA
AGCGTCAGGAAGTGCTGTATCCACTCGGTGGGAAGGTGCTCTGCAAACAGTTGCGTAGAGGGTGGTGGCATA
AGCGGATGGTCACTGAAAGTGGTATAAGAAAATGGCTCCTTGTTGTGGAAGTCGTTATAGTGCCGCACGCCG
GAGGAGTTAAAAGCGCTGATGGATGCGAATAAATCAAATTAATGAACGCTCACCTTTCGCGCCAAAACTGCA
AAATTGCTTCTACAAACCTGTCAGAAATAATCCCCCGACGGGCTGCTGAGCTGAAATGACTGCTTCGCAGTG
CCGTCGTCCAGTTCTCCGGTGACCGGTACGCTGAACCGTAATATCCCGTGCTTAAATCGTCCGGATCTTCAT
CAGGCGCGTTCGTCAGCCCTCTTGCACCTTGTTGCTGGAAGTCGACGAAAATAATATTAGCTAAAATATTAT
TTTGATAATTGCCATAAATAGCTTCATACGCATGAGGGAAATTTTCTTTCCAGTACCAGGTGGTATCGCCGC
AAAACCACGGCGCGTCAGTAATATTATTAAGCTGAGAATGGTATTGTTTTAGATCCCTACGAAAGGCTTCAA
CCATATGATTAAAGTGTTGAGGATGTGACGCGTAGTCACTGGTCATTAAGTCAAATTCGCCTTGCATCCAGC
ATACGCCGAGGAATTTGTTCTGCGGATTTTTTACCAGTGCGGCTCGCGTTCTGCTGACTAAATCCTGGTATA
GCGGAGTATCCGTTCCCCAACGACAAGCATCATGGCTGGCTCCGTGCCGTTCTGAATATGTCCCCTCGCTGC
CTGCGGTAAAAGCCGATCCGCCACGGCAACACGGAACGATGAGAATCCCTGCATTATCAGGAATGAAGGGCA
GTAATTTCCGTGCAATATGCAGTGCCTGGCCAACGGTGCCGTACTGTGTTTGATGATTCGTTGCCAGAGGAT
GGTGATAACTCTGCATATCCTGAACATCGTGTGGGCAGTGAGTCAGTGGAATAATGTCGTTAAAGTGACATG
ACGGGCCTCCGGGATGCGTATGCGCAAATCTCGCTAATTGTTTAATTCTGGGATGAGGCGCATCTTCCCTGT
CCGGTAATGGCAGTCCTTCGCCATACGCCATGGCATTAGACTGACCAGCAACAGTAAGAACATAGTAATAAT
CAGGCGATATTATTGCGTTCATATAAATTTCGCGTAATTGAAATGACAAATTGATAGCAGGGCCCCTTTACC
GGGGCCCTGAAGCGTTAGTTTTGTACTGTGACTTTATTATCCTTCACAGAGATCAAAACTGAATCCGTCACC
GCTTTGCCGCCTGCAGTTTCACCGCCAATAATCAATAGACTATTATTCCAGGGCAATGATACTCCGTAGGCC
CGACCTTGCGATAATTCACCCGATTTATCCCATTTCCCGTTATGCCAAAGATGAATATCAGTGCTATATGAT
TTTTTCAGGCCTTCATGCGCATAGTTCTTACCGTTTTGGTAATTTTCTCGTGAACCTTTGAATCCGGCCCCT
CCGGCAAATATAAGAGAATCATTGCTTATCCCCGCAAAACCGCCAGCGACGCCATCTGGTGATGAGACGGGA
GCAAGCCTATTCCATTTTAAATTATTACCGGTGAAATCAAGTTCAAATACGGCATCCGTTCGCAATCCGGGT
TTGGCTTCGCCATTAATAAGCCAGGTTTTATCACCTTTATTCACAACCGCCGCACCAGCCGTCCCGTACCAG
GGAGATTCGCCAGCGTAACTCCATTGCTGTGTAGAGGGATCAAAAGACAACAGAAACTTATTAAAGAAATAA
TCTTCTGCTTTTTTGTCAAAATAGTGTGCATTGATTTTATCTACAGCGGTTGAATCTTTTCCAGCTTCGTTG
AGATCTTCAAAATAGCCATTGAAGATATTCTGGTTAACACCGCCAGTAACATAAGCCTTGCCGTTGTGTACA
AAAGTCACATGGCCCGCCATGCCCATCGGCGCGTGCGATATCAATTTAACCCAGCTATTGGTTTTGGGGTTG
TATTTGTGTACGTCATTAAATACCTGAGTCAAGCCCTCGCTGTTTTTGCCAATGCCGCCAAACACATACAGA
TTGCCATCAATAAATGCCGAGGTTGCTTGATCTCTTGGTCCACCAGGGAATGCAGCTAACGCTGTCCATTTT
TTATCTTTGGCCTGTGTCTCCAGCTTGTACCATGCCGTACCTGCGCTACCTAAACCAATGTAGACAGTGTCG
TTATCAATTGCTCCGGTACCACTTTTAAATGGTACAGGAGTTTCCGGTAATACAGACGCGTTTGCGGCAAAT
GAAGCCATTAGGATAGCAAGCGCCGTTATTGTTTTATTCATTGTGACTGTCTCCTGTCTACTACAGTTTAAA
TGACACACCAATGCGATAACTGTTTTCCGATAAATTATCTCTGCCGTTGTAAACACCCTGACGGTCCAGGTA
GTCATATTCTATGTATGGCGTAATATCGGGCGTCATATGGTATTGTAGAACAAATGCATTTTCCGTCGCCCA
TTTCTTATGGTTTGCATAGCGATAATCGTTCTGTTTGCTGTATAGCGTCGTTTGCCATGCGAAGGTGAAATC
ACTATTAATATGGTAAGTGACATATCCATCCCAACGATGAACGTTATCACGAGACATATCACCGGATAAGTC
TTGTTGTCGGTAAGCTTTCCAGTCGTAACGATAGCGAATGCCAAAATTAAGATCTTTTGTCGCGTCCCAGGA
CAGTTTTACGTAGGGTCCGTAGCGTGTGCCGTTGCTGCTAAAATGCGTTAACATTCCCGGGCGCACCGTCCA
TTGATCATCAAGTTTAATCGCGTAATTAACTTCAACCTGAACATCATTGAGTGCGGCATTTTCCTTTTTATT
ATCATGAATGGTATTCCAGGTATTACTTTCCATGCTTGCCCACCATCCATTTTGCCATCCCTCACTGACTTT
GAGTCGAGTCTCATAGGCGTGGCTTCCACTACGATATCCACCACGTACGTCCAGTGTCGCAGCCTGAGAAAT
TAATGGTGACGAAAAGCACAGTAATAATACGCCAGAAAGTATTTTAGCCTTTTTCATAAATTTCACTCATTT
GTAGGATACAGAAAGCAATACAAAGCCCGCATAAACAATTAGCATTTATGTTGTGTAATATTTTTTTGCCAG
GCTTATAGTGTCTTTGGCAACCGGTAGCTGTATTTTATATTTTTTGTATAATGTCTCCTGTGAAAAATCTCT
TTCCACATTATTTAAATAAACAGAGAGCCAGATTAAATACCTGAGTATAAAATCTATTCTGATGTTTAATTG
ATTTGAATGTTCGTAAGCTATATCACTTACTCAATTCATTTTACCCAGAGTCATAAAATAGAGTGTCTGTTG
ATCTCATTTTCATATTCCTTTCAGGCTGAAGTGCGTTTTCATCACCCGATGAGAAAGAACTGAAGTGATGTT
TGCCATAGATTGCAAGATGCCCTGTCTCATTGTCTATCGTGGTGCACCTTTATACCTGTTATACCAGATCGA
AAATCACGCAATCCATACAACAAAACCAGATTTGCAATTCGTGTCACAAAATATGTCGATCTTTTTCTAAGA
AGAAGATGCCATGTGAAGCCAGACGAACACTTGCGGTGGTCTTCAAAAACTAAAGATCTTCGTTTAACTATT
TGTTTTATAAATAATTTATTTAGAGTCTAAACAAGGGAAGCTTTGCAAGCTAACTCAGTGAGCTTGGTGTAA
ATCAGTGTTTACCCGCCATCAGGCTGAGCATAATTCTCATCATGAAATATGTTTCCTGGTTTGTGGCTTGTA
ACTGGTCACTTCTGAAGTCGATCTGGAGAGGCTTATTGATGTTGGTGTTTTCAGGATGATGTTTCACTTAGT
TTGTTTGCCGTATCGCCCGGCGAATGGCTGTGATTGAGGAAGGTTTAAGTCGTAGTGACCAAAGCTATATTT
ACCAACGAATGTAGATGAAAAAATCATCTCCTGCGTTCCCCCATATCTCCAGGATAAAAAGGAATGTAACAA
TCTCATGGCGTAAGCTGACGAATCAGCCAGGAATAATCGCTAGGGACCTAAGAATTAGCTTGATAATAGCCA
CTAAGAAATTACTGTGTTCCATGAAATAGCCATTTTGTGGCAAATGGAGTTGACTAATAATGTCATATGTGA
GACGGCTAGTTGAACGAATATTAAATTTTGCTGAATTTTTTATGTTGATTTTACTTGTTACAGAACATATCA
CATGATATATAGATAAGATTAGTTGCATTAATGATGAGGGTTATTATTAGATTCGTATCCGATTGATAAATA
TATAAAGGTACATAGCATGCAAGAGCATAGCGTTTGTATGGCAACGTTATTATAATTAACTGTTGCTACTCC
ATTTAAGTTCACTCAGAAGAACTGGTCCACTTACGTTAGTTATTAAGCAAACGTTCGCTTTTATAAACATAA
TCAGGATAAAAATGTTGGATTATTGCTAACCTAGCACAGCTAGTGCGCGTCTGTAATTATAAGGGAAAAACG
ATGAAGAATAAGGCTGATAACAAAAAAAGGAACTTCCTGACCCATAGTGAAATCGAATCACTCCTTAAAGCA
GCAAATACCGGGCCTCATGCAGCACGTAATTATTGTCTGACTTTGCTTTGTTTTATTCATGGTTTCCGGGCG
AGTGAAATTTGTCGATTGAGGATTTCGGATATTGATCTTAAGGCAAAGTGTATATATATCCATCGATTAAAA
AAAGGCTTTTCAACAACGCACCCGCTATTGAACAAAGAAGTTCAGGCTTTAAAAAACTGGTTGAGTATCCGT
ACTTCTTATCCGCATGCTGAGAGCGAGTGGGTATTTTTATCGCGTAAGGGGAATCCGCTTTCTCGGCAACAA
TTTTACCATATTATCTCGACTTCCGGTGGTAATGCCGGGTTGTCACTGGAGATTCATCCGCACATGTTACGC
CATTCGTGTGGTTTTGCTTTGGCGAATATGGGAATAGATACGCGACTTATCCAGGATTATCTTGGGCATCGC
AATATTCGTCATACTGTCTGGTATACTGCCAGCAATGCAGGGCGTTTTTACGGCATCTGGGATAGAGCCAGA
GGACGACAGCGTCACGCTGTTTTATAGAGATAGTTGAGATACCAGGGATGGTGTTAAAAACTACATTATTCT
TACGATATATCAAAAATGATTAACCATTTATTAATTGATGTTATTGTAAGTATGATTCTTAATTATCATAAT
AAACATTAAGTTAACCATATCCATACAAAATACAATGGTTTATGTTCTTCAAAATAAATAAACAAAATCATT
CATAAATTTACACATCACTTAAACTCTCCTGTTTCTGCACTTTTTCCTTTATTTTTTAAGCAACTGGAAGTT
AATCCACTGCAATCTATTGTTATATTGAATCAAATCAATGAAAATAGATGTTATCACATCAGTGATATTTTA
TTTTTGTATGATATTTAATGTAATTGACTGATAGCCACATCACTTCGTGTGTGGTTATCTTTTTATCTATTG
GGCTAATTTTGACCGATTGAGGTTTCCTATAGGTATTCATTCAAATATATCTCAGTTAGGAGTACTACTATT
GTGAGTAAACGTCGTTATCTTACCGGTAAAGAAGTTCAGGCCATGATGCAGGCGGTTTGTTACGGGGCAACG
GGAGCCAGAGATTATTGTCTTATTCTGTTGGCATATCGGCATGGGATGCGTATTAGTGAACTGCTTGATCTG
CATTATCAGGATCTTGACCTTAATGAAGGCCGAATAAATATTCGCCGACTGAAGAACGGATTTTCTACCGTT
CACCCGTTACGTTTTGATGAGCGTGAAGCTGTGGAACGCTGGACCCTAGAACGTGCTAACTGGAAAGGCGCT
GACCGGACCGACGCCATATTTATTTCTCGCCGCGGGAGTCGGCTTTCTCGCCAGCAGGCCTATCGCATTATT
CGTGATGCCGGTATTGAAGCTGGAACCGTAACGCAGACTCATCCTCATATGTTAAGGCATGCTTGCGGTTAT
GAACTGGCGGAGCGTGGTGCAGATACTCGTTTAATTCAGGATTATCTCGGGCATCGAAATATTCGCCATACT
GTACGTTATACCGCCAGTAATGCTGCTCGTTTTGCCGGATTATGGGAAAGAAATAATCTCATAAACGAAAAA
TTAAAAAGAGAAGAAGTTTGATTTAACTTATTGATAATAAAGTTAAAAAACAAATAAATACAAGACAATTGG
GGCCAAACTGTCCATATCATAAATAAGTTACGTATTTTTTCTCAAGCATAAAAATTTTAAACTAACTGTTTG
ATATGTAAATTATTTCTCTTGTAAATTAATTTCACATCACCTCCGCTATATGTAAAGCTAACGTTTCTGTGG
CTCGACGCATCTTCCTCATTCTTCTCTCCAAAAACCACCTCATGCAATATAAAAATCTATAAATAAAGATAA
CAATAGAATATTAATCCAGCAAATAAACTGAAAAAGTTTGTGCGCGATGCTTTCCTCTATGAGTCAAAATGG
CCCCAAATGTTTCATCTTTTGGGGGAAAACTGTGCAGTGTTGGCAGTCAAACTCGTTGACAAAACAAAGTGT
ACAGAACGACTGCCCATGTCGATTTAGAAATAGTTTTTTGAAAGGAAAGCAGCATGAAAATTAAAACTCTGG
CAATCGTTGTTCTGTCGGCTCTGTCCCTCAGTTCTACAGCGGCTCTGGCCGCTGCCACGACGGTTAATGGTG
GGACCGTTCACTTTAAAGGGGAAGTTGTTAACGCCGCTTGCGCAGTTGATGCAGGCTCTGTTGATCAAACCG
TTCAGTTAGGACAGGTTCGTACCGCATCGCTGGCACAGGACGGAGCAACCAGTTCTGCTGTCGGTTTTAACA
TTCAGCTGAATGATTGCGATACCAATGTTGCATCTAAAGCCGCTGTTGCCTTTTTAGGTACGGTGATTGATG
CGGGTCATACCAACGTTCTGGCTCTGCAGAGTTCAGCTGCGGGTAGCGCAACAAACGTTGGTGTGCAGATCC
TGGACAGAACGGGTGCTGCGCTGACGCTGGATGGTGCGACATTCAGTGAGCAAACAACCCTGAATAACGGTA
CTAACACCATTCCGTTCCAGGCGCGTTATTATGCAATCGGCGAGGCAACCCCGGGTGCTGCTAATGCGGATG
CGACCTTCAAGGTTCAGTATCAATAACCTACCCAGGTTCAGGGACGTCATTACGGGCAGGGATGCCCACCCT
TGTGCGATAAAAATAACGATGAAAAGGAAGAGATTATTTCTATTAGCGTCGTTGCTGCCAATGTTTGCTCTG
GCCGGAAATAAATGGAATACCACGCCGCCCGGCGGAAATATGCAATTTCAGGGCGTCATTATTGCGGAAACT
TGCCTGATTGAAGCCGGTGATAAACAAATGACGGTCAATATGGGGCAAATCAGCAGTAACCGGTTTCATGCG
GTAGGGGAAGATAGCGCACCGGTGCCTTTTGTTATTCATTTACGGGAATGTAGCACGGTGGTGAGTGAACGT
GTGGGTGTGGCGTTTCACGGTGTCGCGGATGGTAAAAATCCGGATGTGCTTTCCGTGGGAGAGGGGCCAGGG
ATAGCCACCAATATTGGCGTAGCGTTGTTTGATGATGAAGGAAACCTCGTACCGATTAATCGTCCTCCAGCA
AACTGGAAACGGCTTTACTCAGGCTCTACTTCGCTACATTTCATCGCCAAATATCGTGCTACCGGGCGTCGG
GTTACTGGCGGCATCGCCAATGCACAGGCCTGGTTCTCTTTAACCTATCAGTAATTGTTCAGCAGATAATGT
GATAACAGGAACAGGACAGTGAGTAATAAAAACGTCAATGTAAGGAAATCGCAGGAAATAACATTCTGCTTG
CTGGCAGGTATCCTGATGTTCATGGCAATGATGGTTGCCGGACGCGCTGAAGCGGGAGTGGCCTTAGGTGCG
ACTCGCATAATTTATCCGGCAGGGCAAAAACAAGTGCAACTTGCCGTGACAAATAATGATGAAAATAGTACC
TATTTAATTCAATCATGGGTGGAAAATGCCGATGGTGTAAAGGATGGTCGTTTTATCGTGACGCCTCCTCTG
TTTGCGATGAAGGGAAAAAAAGAGAATACCTTACGTATTCTTGATGCAACAAATAACCAATTGCCACAGGAC
CGGGAAAGTTTATTCTGGATGAACGTTAAAGCGATTCCGTCAATGGATAAATCAAAATTGACTGAGAATACG
CTACAGCTCGCAATTATCAGCCGCATTAAACTGTACTATCGTCCGGCTAAATTAGCGTTGCCACCCGATCAG
GCCGCAGAAAAATTAAGATTTCGTCGTAGCGCGAATTCTCTGACGCTGATTAACCCGACACCCTATTACCTG
ACGGTAACAGAGTTGAATGCCGGAGCCCGGGTTCTTGAAAATGCCTTGGTGCCTCCAATGGGCGAAAGCACG
GTTAAATTGCCTTCTGATGCGGGAAGCAATATTACTTACCGAACAATAAATGATTATGGTGCACTTACCCCC
AAAATGACGGGCGTAATGGAATAACGCAGGGGGAATTTTTCGCCTGAATAAAAAGAATTGACTGCCGGGTGA
TTTTAAACCGGAGGAATAATGTCATATCTGAATTTAAGACTTTACCAGCGAAACACACAATGCTTGCATATT
CGTAAGCATCGTTTGGCTGGTTTTTTTGTCCGGCTCTTTGTCGCCTGTGCTTTTGCCGTACAGGCACCTTTG
TCATCTGCCGAACTCTATTTTAATCCGCGCTTTTTAGCGGATGATCCCCAGGCTGTGGCCGATTTATCGCGT
TTTGAAAATGGGCAAGAATTACCGCCAGGGACGTATCGCGTCGATATCTATTTGAATAATGGTTATATGGCA
ACGCGTGATGTCACATTTAATACGGGCGACAGTGAACAAGGGATTGTTCCCTGCCTGACACGCGCGCAACTC
GCCAGTATGGGGCTGAATACGGCTTCTGTCGCCGGTATGAATCTGCTGGCGGATGATGCCTGTGTGCCATTA
ACCACAATGGTCCAGGACGCTACTGCGCATTTAGATGTTGGTCAGCAGCGACTGAACCTGACGATCCCTCAG
GCATTTATGAGTAATCGCGCGCGTGGTTATATTCCTCCTGAGTTATGGGATCCCGGTATTAATGCCGGATTG
CTCAATTATAATTTCAGCGGAAATAGTGTACAGAATCGGATTGGGGGTAACAGCCATTATGCATATTTAAAC
CTACAGAGTGGGTTAAATATTGGTGCGTGGCGTTTACGCGACAATACCACCTGGAGTTATAACAGTAGCGAC
AGATCATCAGGTAGCAAAAATAAATGGCAGCATATCAATACCTGGCTTGAGCGAGACATAATACCGTTACGT
TCCCGGCTGACGCTGGGTGATGGTTATACTCAGGGTGATATTTTCGATGGTATTAACTTTCGCGGCGCACAA
TTGGCCTCAGATGACAATATGTTACCCGATAGCCAAAGAGGATTTGCCCCGGTGATCCACGGTATTGCTCGT
GGTACTGCACAGGTCACTATTAAACAAAATGGGTATGACATTTATAATAGTACGGTGCCGCCGGGGCCTTTT
ACCATCAACGATATCTATGCCGCAGGTAATAGTGGTGACTTGCAGGTAACGATTAAAGAGGCTGACGGCAGC
ACGCAGATTTTTACCGTACCCTATTCGTCAGTCCCGCTTTTGCAACGTGAAGGGCATACTCGTTATTCCATT
ACGGCAGGAGAATACCGTAGTGGAAATGCGCAACAGGAAAAACCCCGCTTTTTCCAAAGTACATTACTCCAC
GGCCTTCCAGCTGGCTGGACAATATATGGTGGAACGCAACTGGCAGATCGTTATCGTGCTTTTAATTTTGGT
ATCGGGAAAAATATGGGGGCACTGGGCGCTCTGTCTGTGGATATGACTCAGGCTAATTCCACACTTCCCGAT
GACAGTCAGCATGACGGACAATCGGTGCGTTTTCTCTATAACAAATCGCTCAATGAGTCAGGCACGAATATT
CAGTTAGTGGGTTACCGTTATTCGACCAGCGGATATTTTAATTTCGCTGATACAACATACAGTCGAATGAAT
GGCTACAACATCGAAACACAGGACGGAGTTATTCAGGTTAAGCCGAAATTCACCGACTATTACAACCTCGCT
TATAACAAACGCGGGAAATTACAACTCACCGTTACTCAGCAACTCGGGCGCTCATCAACACTGTATTTGAGT
GGTAGCCATCAAACTTATTGGGGAACGAGTAATGTCGATGAGCAATTCCAGGCTGGATTAAATACTGCGTTC
GAAGATATCAACTGGACGCTCAGCTATAGCCTGACGAAAAACGCCTGGCAAAAAGGACGTGATCAGATGTTA
GCGCGTAACGTCAATATTCCTTTCAGCCACTGGCTGCGTTCTGACAGTAAATCTCAGTGGCGACATGCCAGT
GCCAGCTACAGCATGTCACACGATCTCAACGGTCGGATGACCAATCTGGCTGGTGTATACGGTACGTTGCTG
GAAGACAACAACCTCAGCTATAGCGTGCAAACCGGCTATGCCGGGGGAGGCGATGGTAATAGCGGAAGCACA
GGCTACGCCACGCTGAATTATCGCGGTGGTTACGGCAATGCCAATATCGGTTACAGCCATAGCGATGATATT
AAGCAGCTCTATTACGGAGTCAGCGGTGGGGTACTGGCTCATGCCAATGGCGTAACGCTGGGGCAGCCGTTA
AACGATACGGTGGTGCTTGTTAAAGCGCCTGGCGCAAAAGATGCAAAAGTCGAAAACCAGACGGGGGTGCGT
ACCGACTGGCGCGGTTATGCCGTGCTGCCTTATGCCACTGAATATCGGGAAAATAGAGTGGCGCTGGATACC
AATACCCTGGCTGATAACGTCGATTTAGATAACGCGGTCGCTAACGTTGTTCCCACTCGTGGGGCGATCGTG
CGAGCAGAGTTTAAAGCGCGCGTTGGGATAAAACTGCTCATGACGCTAACCCACAATAATAAGCCGCTGCCG
TTTGGGGCGATGGTGACATCAGAGAGTAGCCAGAGTAGCGGCATTGTTGCGGATAATGGTCAGGTTTACCTC
AGCGGAATGCCTCTAGCGGGAAAAGTTCAGGTGAAATGGGGAGAAGAGGAAAATGCTCATTGTGTCGCCAAT
TATCAACTGCCACCAGAGAGTCAGCAGCAGTTATTAACCCAGCTATCAGCTGAATGTCGTTAAGGGGGCGTG
ATGAGAAACAAACCTTTTTATCTTCTGTGCGCTTTTTTGTGGCTGGCAGTGAGTCACGCTTTGGCTGCGGAT
AGCACGATTACTATCCGCGGCTATGTCAGAGATAACGGCTGTAGTGTGGCCGCTGAATCAACCAATTTTACT
GTTGATCTGATGGAAAACGCGGCGAAGCAATTTAACAACATTGGCGCGACGACTCCTGTCGTTCCATTTCGT
ATTTTGCTGTCACCCTGTGGTAACGCCGTTTCTGCCGTAAAAGTTGGGTTTACCGGCGTTGCAGATAGCCAC
AATGCCAACCTGCTTGCACTTGAAAATACGGTGTCAGCGGCTTCGGGACTGGGAATACAGCTTCTGAATGAG
CAGCAAAATCAGATACCCCTTAATGCTCCATCGTCCGCGATTTCGTGGACGACCCTGACGCCGGGTAAACCA
AATACGTTGAATTTTTACGCCCGGCTAATGGCGACACAGGTGCCTGTCACTGCGGGGCATATCAATGCCACG
GCTACCTTCACTCTTGAATATCAGTAACTGGAGATGCTCATGAAATGGCGCAAACGTGGGTATTTATTGGCG
GCAATATTGGCGCTCGCAAGTGCGACGATACAGGCAGCCGATGTCACCATCACGGTGAACGGTAAGGTCGTC
GCCAAACCGTGCACAGTTTCCACCACCAATGCCACGGTTGATCTCGGCGATCTTTATTCTTTCAGTCTGATG
TCTGCCGGGGCGGCATCGGCCTGGCATGATGTTGCGCTTGAGTTGACTAATTGTCCGGTGGGAACGTCAAGG
GTCACTGCCAGCTTCAGCGGGGCAGCCGACAGTACCGGATATTATAAAAACCAGGGGACCGCGCAAAACATC
CAGTTAGAGCTACAGGATGACAGTGGCAACACATTGAATACTGGCGCAACCAAAACAGTTCAGGTGGATGAT
TCCTCACAATCAGCGCACTTCCCGTTACAGGTCAGAGCATTGACGGTAAATGGCGGAGCCACTCAGGGAACC
ATTCAGGCAGTGATTAGCATCACCTATACCTACAGCTGAACCCGAAGAGATAATTGTAATGAAACGAGTTAT
TACCCTGTTTGCTGTACTGCTGATGGGCTGGTCGGTAAATGCCTGGTCATTCGCCTGTAAAACCGCCAATGG
TACCGCTATCCCTATTGGCGGTGGCAGCGCTAATGTTTATGTAAACCTTGCGCCTGCCGTGAATGTGGGGCA
AAACCTGGTCGTAGATCTTTCGACGCAAATCTTTTGCCATAACGATTATCCGGAAACCATTACAGACTATGT
CACACTGCAACGAGGCTCGGCTTATGGCGGCGTGTTATCTAATTTTTCCGGGACCGTAAAATATAGTGGCAG
TAGCTATCCATTTCCGACCACCAGCGAAACGCCGCGGGTTGTTTATAATTCGAGAACGGATAAGCCGTGGCC
GGTGGCGCTTTATTTGACGCCTGTGAGCAGTGCGGGCGGGGTGGCGATTAAAGCTGGCTCATTAATTGCCGT
GCTTATTTTGCGACAGACCAAAAACTATAACAGCGATGATTTCCAGTTTGTGTGGAATATTTACGCCAATAA
TGATGTGGTAGTGCCTACTGGCGGCTGCGATGTTTCTGCTCGTGATGTCACCGTTACTCTGCCGGACTACCC
TGGTTCAGTGCCAATTCCTCTTACCGTTTATTGTGCGAAAAGCCAAAACCTGGGGTATTACCTCTCCGGCAC
AACCGCAGATGCGGGCAACTCGATTTTCACCAATACCGCGTCGTTTTCACCAGCGCAGGGCGTCGGCGTACA
GTTGACGCGCAACGGTACGATTATTCCAGCGAATAACACGGTATCGTTAGGAGCAGTAGGAACTTCGGCGGT
AAGTCTGGGATTAACGGCAAATTACGCACGTACCGGCGGGCAGGTGACTGCAGGGAATGTGCAATCGATTAT
TGGCGTGACTTTTGTTTATCAATAAAGAAATCACAGGGCATTGCTAATGCAGGTACGCAATATTACCTGAAG
CTAAAAACCTGCACGTTAGCCCTTTGTAGGCCAGATAAGACGCGTCAGCGTCGCATCTGGCATAAACAAAGC
GCACTTTGCCGACAATCCGAACTGAGCCTGCCATTGGCAGGCTCTGGTGTTCTTTTACGCTACCATGCTAAT
AATCAGCACAATAATCAGCCCAACCACGGAGTTGACCAGCTCCAGCAGACCCCAGGTTTTCAACGTGTCTTT
TACCGACAGGTCAAAGTAACCTTTGAACAACCAGAAAGATGCATCGTTAATGTGGGTGAGGGTGTTGGAACC
CGCAGCCGTCGCCAGCACCAGCAGCGCCGGATTCACGCCAACCAGCTGACCAGTTGCTGGATCAAGGATTGC
AGCACTGATAATCCCGGCGGCGGTCATCGCCGAAACGACACCCTGACCCGTCGCCAGACGAATTAGCACAGT
GATCAGCCATGCCATAATGTAGGGCGAGATATTGCCGTGGGACATCAACATGCCGATGGTGTCGCCAATGCC
GGTGTCGATGATAGTTTGCTTCAGCACGCCACCCGCACCGATGATCAGAATCACCATTGCAATACTCTTCAC
CGCGCTTTCAAAAGCGTTCATCACCCACTGCATGTCATGACCACGCGCGGTGCCAAAGAGTACGAATGCAAC
CACCATCGCAATAAACATCGCAATCGGCGAGGAACCGATAAAGTTAACCACTTCCCAGGCAGGGGTATCTTT
TACCAGCCAGATATTGGCGATGGTGGTAGAGATCATAATGATCGCCGGGATCAGCGGCACCAGAATCGAAAC
GCCGAAAGAGGGCAGATTGTTCATATCTACCGGTTGATCTGCTTTCAGGAATGATGGCGTTGGGCGCTCAAG
ATTGCCGAGGAACTTCGGCAGGATCAGACCTGCGCAGATTACACTTGGGATCGTCACCAGTACGCCATAGAT
ATAAACCATCCCCATATCTGCGCCATAAGCATTCACCAGCGCCACCGGACCCGGCTGCGGTGGGAACAGTGA
ATGTGCGGTAGTGGCAGCTGCTACTGCCGGGATCGCCAGTTTCAGGAACGGAATTTTAGCTTCGGCGGCAAT
GACAATAACCAGCGGCGCTAACATGATAAAGGCCACTTCATAGAACATCGCCAGACCAAAAATCAGGCCGAT
GATAATCACCGACAGCTGTACATAGCGCAGACCGAGACGCGCCAGCAGCGTATGCGCTATCTGGTGAGCCGC
GCCGGAGTCGACCATCAATTTACCGATGACCGCACCGAACACCACGATGATAGCCAGTTCCCCCAGCGTGTT
GCCGAAGCCCGCTTTCATGGTGTGCAGCAGCGACATCAAATCCATGCCCGCCAGCATCCCGACGGACAGCGC
CGCCACCAACAAAGCCACCATTGAATTGATTTTGAACTTCAAATTCAGTACCAGCATCAGACCAATGCCGAA
TACCACCCAGAGAATGTTAAGCACATGCATAACGTTTTACCTTACCTGGTTGAACCGTTGTTATTTTGGGCG
ACATGTTATGTAAATTGGTCAACCATTGTTGCGATGAATGTCACATCCTCTGATCAATAACCATCGATTACC
CTTTGCTGCAATTTGCAGCAACAACCATGAGAGTGAAATTCTTGTGATGTGGTTAACCAATTTCAGAATTCG
GGTTGACATGTCTTACCAAAAGGTAGAACTTATACGCCATCTCATCCGATGCAACGCCACGGCTGCGGTCTG
GTTGTTCATCCGGATACCTAAACAACTCCAGGGTTCCGCGTCTCTTTGCTGTGGAACCCACTATGTGAAAGA
GGAAAAATCATGGAACAGACCTGGCGCTGGTACGGCCCAAACGATCCGGTTTCTTTAGCTGATGTCCGTCAG
GCGGGCGCAACTGGCGTGGTTACCGCGCTGCACCATATCCCGAACGGCGAAGTATGGTCCGTAGAAGAGATC
CTCAAACGCAAGGCGATCGTTGAAGACGCAGGCCTGGTGTGGTCTGTCGTAGAAAGCGTACCAATTCACGAA
GATATCAAAACCCACACTGGCAACTATGAGCAGTGGATCGCTAACTATCAGCAGACTCTGCGCAACCTGGCG
CAGTGCGGCATTCGCACCGTGTGCTACAACTTCATGCCGGTGCTCGACTGGACCCGTACTGACCTCGAATAC
GTGCTGCCAGACGGCTCCAAAGCTCTGCGCTTCGACCAGATCGAATTCGCTGCATTCGAAATGCATATCCTG
AAACGTCCAGGCGCGGAAGCGGATTACACCGAAGAAGAAATTGCTCAGGCAGCTGAACGCTTCGCCACTATG
AGCGATGAAGACAAAGCGCGTCTGACCCGTAACATCATCGCTGGTCTGCCAGGTGCGGAAGAAGGGTACACC
CTCGACCAGTTCCGTAAGCACCTGGAGCTGTACAAAGATATCGACAAAGCCAAACTGCGCGAAAACTTTGCT
GTCTTCCTGAAAGCGATTATTCCGGTTGCCGAAGAAGTTGGCGTCCGTATGGCTGTTCACCCGGACGATCCG
CCGCGCCCGATCCTCGGCCTGCCGCGCATTGTTTCCACCATTGAAGATATGCAGTGGATGGTTGATACCGTA
AACAGCATGGCGAACGGTTTCACCATGTGCACCGGTTCCTACGGCGTGCGTGCTGACAACGATTTGGTTGAT
ATGATCAAGCAGTTCGGTCCGCGTATTTACTTCACCCATCTGCGCTCCACCATGCGTGAAGATAACCCGAAA
ACCTTCCACGAAGCGGCGCACCTGAACGGTGACGTTGATATGTACGAAGTGGTGAAAGCGATTGTTGAAGAA
GAACACCGTCGTAAAGCGGAAGGCAAAGAAGACCTGATCCCGATGCGTCCGGACCACGGTCATCAGATGCTG
GACGACCTGAAGAAGAAAACCAACCCTGGTTACTCCGCAATTGGTCGTCTGAAAGGCCTGGCCGAAGTTCGC
GGTGTCGAACTGGCGATCCAGCGCGCTTTCTTTAGCCATTAATACCCACCGGCATGGCTGCGCGCCGTGCCG
GCTCCTTCTTCCTTGCCGTCACTCTCTGAAGACGGATTCTGGAGTTTACGATGACTACTATTGTTGACAGCA
ATCTGCCGGTTGCCCGCCCGTCATGGGATCATTCTCGTCTGGAATCACGCATTGTGCATCTCGGTTGCGGGG
CGTTTCACCGTGCGCACCAGGCGCTGTACACCCATCATCTGCTGGAAAGCACCGACAGCGACTGGGGTATCT
GCGAAGTTAACCTGATGCCAGGCAACGACCGCGTGCTGATCGAAAACCTGAAAAAACAGCAACTGCTGTACA
CCGTGGCGGAAAAAGGCGCGGAAAGCACCGAGCTGAAAATTATCGGTTCGATGAAAGAAGCGCTGCACCCGG
AAATCGACGGCTGCGAAGGTATTCTCAACGCGATGGCGCGTCCGCAAACGGCGATTGTCTCCCTGACGGTCA
CGGAAAAAGGCTACTGCGCTGATGCGGCAAGCGGTCAACTGGATCTCAATAACCCGCTGATCAAGCACGATC
TGGAAAACCCGACTGCGCCGAAGTCCGCGATTGGTTACATCGTCGAAGCCTTGCGTCTGCGTCGTGAAAAAG
GGCTGAAAGCATTTACGGTGATGTCCTGCGATAACGTGCGTGAAAACGGTCATGTGGCGAAGGTCGCGGTAC
TGGGGCTGGCTCAGGCGCGTGACCCGCAGCTAGCGGCATGGATTGAAGAGAACGTCACCTTCCCGTGCACCA
TGGTTGACCGCATCGTTCCGGCGGCGACGCCAGAAACCTTACAGGAAATTGCTGACCAGCTGGGTGTTTACG
ACCCGTGCGCCATTGCCTGCGAACCGTTCCGTCAGTGGGTTATTGAAGATAACTTCGTTAATGGTCGTCCGG
ACTGGGATAAAGTGGGCGCACAGTTCGTTGCAGACGTTGTGCCGTTCGAAATGATGAAACTGCGTATGCTGA
ACGGCAGCCACTCTTTCCTGGCGTACCTCGGTTACCTCGGCGGCTATGAAACTATTGCCGACACCATGACTA
ACCCGGATTATCGCAAAGCGGCCTTTGCCCTGATGATGCAGGAACAAGCGCCAACGCTGTCGATGCCGGAAG
GTACGGACCTGAACGCCTATGCGACGCTGCTGATCGAGCGTTTCAGCAACCCGTCTCTGCGTCACCGTACCT
GGCAGATTGCGATGGACGGCAGCCAGAAGTTACCGCAGCGTCTGCTGGACCCGGTGCGTCTGCACCTGCAAA
ACGGCGGCAGCTGGCGTCACCTGGCGCTGGGCGTGGCTGGCTGGATGCGTTACACCCAGGGCGTGGATGAGC
AGGGTAATGCCATTGACGTGGTCGACCCGATGCTGGCCGAGTTCCAGAAGATTAACGCGCAGTATCAGGGCG
CAGACCGCGTGAAAGCGCTGCTGGGCCTGAGCGGTATTTTTGCCGATGATCTGCCGCAGAATGCCGACTTTG
TTGGCGCGGTGACTGCGGCATATCAGCAGCTGTGCGAACGCGGTGCGCGCGAGTGTGTGGCTGCGCTGTAAC
TAACTGATTACCCTACAGACTTACTGGTCAATCAAACTGATATTTGGTTGACCAGTTTTCGTTTTTTTGCCC
ACCTGTACGTGCCAACTTCCAGTGCTAATGGTATAGTTTGAGATTAACGGGGGCCGTAAAATTGCCCGTTGT
AGGCCGGATAAGGCGTTCACGCCGCATCCGGCAAAAATTTGATTAACCGCACCTAACGGACACAACACCATG
AAATCTGCCACCTCTGCGCAAAGACCTTACCAGGAAGTCGGGGCGATGATCCGCGATCTGATCATAAAGACG
CCGTACAATCCTGGTGAACGGCTACCGCCGGAGCGTGAAATTGCAGAAATGCTTGATGTCACGCGGACGGTG
GTACGTGAAGCGCTGATCATGCTGGAGATCAAAGGGCTGGTGGAAGTGCGCCGGGGTGCCGGTATCTATGTT
CTTGATAGCTCAGGCAGCCACAACACAGACAGTCCGGATGCCAACGTCTGCAATGATGCGGGTCCTTTTGAG
CTGTTACAGGCGCGTCAGTTACTGGAAAGTAACATCGCCGAGTTTGCCGCCCTGCAGGCTACCCGCGAAGAT
ATCGTCAAAATGCGTCAGGCATTGCAACTGGAAGAGCGTGAACTGGCTTCCAGTGCGCCGGGCAGCAGCGAA
AGCGGTGACATGCAGTTCCATCTCGCTATTGCCGAAGCAACGCATAACAGCATGCTGGTGGAGCTGTTCCGT
CAGTCCTGGCAGTGGCGGGAAAACAACCCAATGTGGATCCAGTTGCACAGCCATCTGGATGACAGCCTGTAT
CGCAAAGAGTGGTTGGGCGATCACAAACAGATCCTCGCCGCGTTAATCAAAAAAGATGCCCGAGCGGCGAAG
CTGGCAATGTGGCAGCATCTGGAAAACGTTAAGCAACGTCTGCTGGAATTCTCGAACGTTGACGATATTTAT
TTTGACGGCTATCTGTTTGATTCATGGCCGCTGGATAAAGTCGACGCCTGACTTATTATAATAAGCGCAAGG
GTAAACGTTCCTTGCGCTTTCTTAAATTAAGAAGTCGCAATGAGTATTACTTTGTAAATTGCAGGGTATTGT
TTAAATATCTATATAACCTGAATGTTAGTACTCATTCTTCTCAGTGGTTATTTGCCAATATAATTCCATTCA
CCATTTTTTAATTCAAACAGTTCTGGAAGAGATGACGGTTGCAGAGTCATGCGTTTGAGTGGCGCATCTTCA
TCACCGGGGATAACTTTATATCCCATTTTTGCATGGATCTCCGCGGTACCTGGATAGGCTTCTATACCAATT
ATTGGGTCATTACCCAACTCAATATTAGCATTAAGTAATGCGGCAAGGGCGAATCCGGAAGAATTTGCTACC
CCTGAGACAGTTATTATCTGATCAATATAGATATCAATTCTTGGCTGCTCATTGGTCCATCTTTTTGCCTGA
GAAGCTGGAAGGGTTGAAATATATCCTATCGTGGTTCCGGCGTAACCTGGAACATTGCAACCAGGGCCTAAT
GTTATTTCATGAACTGTATAGTCCTCAACAGGATCGAAAGGGCTCTTCATAAATAAATTTAGCCGTAAACCT
TCTGCTAACTCTGTAGCAGCATGCGCCTTTTTACATATACCACCATATATTTCGTCTAAAGCTGAGGTGATT
TTCAAGTTTCGATAGAGCATACGTCCTGTTGTTGTAATACCATCGGATTCTCTGCATGCTTCTGTCACATAA
TTAAATGGCCAGGATTCTTTACTAATATCAAGTTTTCTAATTTCGACAACGCTTTTTCCATCGTAATTATGG
TTATTGCCACGAGCAAGAGGCAGAAGATAGATATTTTCCGTATCCAGGCGTGCACGTTCATATTTACGTGTT
AACTCACTTTCGACTTTTGGATGATGAAGGAAGTGATTATCTGTAATAATTTGACTCTGAAGGACATTGCTT
AATGGCATAGACATAATAGTTACCTTTTATGAGTATTTCACTGATGTTTAGAAAAATAGATAAATTTTTCTG
TAGTAAAAAGAGAAGTAAACAAATGACATGCATGTTTCTGTTGTAGTGATATCAACTCTACACAGTGATATT
AAAGGGTAGGAAACACTCTAAAGTATCAAAAAACGCTCATTTAAAATTATTTGCATGCAATTTAAAATCATA
TCTTATTACTAATTGGAATTTGATGTTGCTATATTGAGGTCTATATTAATAATGCCTGTGAATGGTGTTTTT
GATGTATTTGATATGTTATCAATTTATATTATTTACAAACTAATTGTTTCAAATAATACATGGCTGATTATG
CGGAAATAAATAATTTCCCACCGGAATTAAGTAGCAGCGGTGACAAGTATTTTCATCTACGTAACTATTCGG
AATATTCAGAATATACTAGCGGTTTTTTTTTGAGTTTGATGATTTTTATCAAATCATGACTTTTTTCCTGAA
AAGTCAGTAGATATTCATAGGCAAGTAAGGTTTTATACTTTGCTGACAGGATTCAGGCCTGTCTCAGACTGA
CATGGATGTAATGAACAAAAGGGAATGGCTATGGAAAATGAGCATCAATACAGTGGTGCCCGGTGTTCAGGG
CAAGCCGCATATGTTGCTAAACGTCAGGAGTGCGCAAAATGATGCGCCAATCACTTCAGGCTGTTTTACCTG
AAATTTCAGGCAATAAAACGTCATTGCTGCGTAAATCGGTATGCAGCGATCTCCTCACTCTTTTTAATTCTC
CTCATTCGACATTACCGTCATTACTTGTTTCAGGCATGCCCGAGTGGCAAGTGCATAACCCGAGCGACAAAC
ATCTCCAGAGCTGGTATTGCCGTCAGCTGCGTTCTGCACTGTTATTTCATGAGCCACGGATTGCGGCGTTGC
AGGTTAATTTGAAAGAAGCGTACTGCCACACTCTGGCGATCAGCCTTGAGATAATGCTGTACCACGACGATG
AACCGCTAACGTTTGATCTGGTCTGGGATAATGGCGGTTGGCGCAGTGCGACGCTTGAGAATGTCAGCTAAG
CACAATCTCCAGCTCGCGCAGTTCACGCCAGAAGCGTTCGGCAACTGGATTCATGCGGGTATTCATCCGGTA
TGCGTAGGCCTGAATCGGGATCACCAGTTCGTCCCGATTCAGCACAACGAGCTGCCCGCTGCGAATTTCTTG
TTGGATGGCATACTCCGGCAGCCAGGCAATCCCACAGCCGTCGAGGGCAACCTGCTTTAAAAGCTCGCTCAT
CGAAGAGACAAAAAAGGTGCTGAAACTTAACTCACTGTGGCGCGTCAGGGTGCGATTAATCAATCGCCCCAT
GTAGGAGTTGCGGCTGTAATTCAGTAACGGAAAGTGTGGCTGCACGAGGTCAAAAAGTGCTTCTCCATGTTC
GTCACTGGCGCAGACAGGGAACAATTGAGATTCAAATAAGCGAATGTGGTCAAACGGCGCTTCCAGCAAATC
TTCGTCGTGAAAGGAAAAAATACAGTCACTTTGTCCTTCACGCAGTTTATCGACCGCTTCATCGACATCAAT
GGCTTCAATCGCCCAGGTAAAGAGCGGCGGCATCTGGCTGATAATGGACGGTAACAGACCGAGGGAAAGAGA
GTGTGCAGCGGCTATCTTGATTTTACGTTGCGCGTAATCGCTGCCGCCACGCAGCTCTGCAAGGTTGCTTTC
TAACTGTTGCAACAGATGGCGGATCTGCGAATGGAAGATTTTCCCTTGTTCTGAGAGTTGCAGCGGCGTCAC
CTGGCGGTTAAACAATTCAACGCCAATCGCCTGTTCCAGCGCGCGGATGCGGCGGCTGAATGCCGGTTGCGA
GACGTTACGACTGACTGCCGCCTGGGAAAAATTGCGGCATTTTTCCAGGGTCAGAAAATCTTAAAGCCATTT
GGTTTCAATATTATGCAAAACCGCACCACAGTCATCCATTACGTTTTACTCTGTCAGCCGCCCTTGGGGGCA
TTCTACGTCCATTAGGGCGGCTGACAACCGTTTAAGCCGTTTCAAACGTTCCTTTCACGCAGGCTTTGCCGT
CTTTGACCATCAGTTTGCCGCGAGCGTATACCTGCTCAATGCGCAATTCTGGCGTCATGACCAGTAAGTCTG
CGTCATTGCCTGGCAGAATTTCGCCTTTCCCGGTCAGGTTAAGGAAACCGGCTACGCTACTGGTGAGCGGGC
GCAGGGCATCGCTGATACTGAAATCATAGTCTTTAACCAGCACCTGCACGGTTTCCAGCAACGTTTCAAAAC
CTGCAACGCCGATATGGGTTAAATTCCCTTCATCATCGAAGAACGGCTGGCTACCGTTGCCGTCGGAGCTGA
GGGTGACGCGTGCCAGCGGAATACCCGCCTGAACGGCGCGGACAATACCTTCGGCAGGGGCGACCGGTTCGT
CAATGCTGCTGGTGATATCGATGGTGCCGCCTTTGCGCGCGAACTCCAGCGCCTGCTCAAACAACGGTACGT
TGCGGTTAACGTGGGTCGGCAGCAGCTTGCTGATCGGCACATCGCAGTTTTCCAGCAGGTCATAAATAGGCT
GTAATGCCTTTTTACTGTCGCCCATGTGGAACACGGTGACGCCAGGTTTACCGCCGAGCAAACCGCCAACGC
GGGATTCTGCCGCCATATTAGCCAGGTGATAAACGTCCGGTGCGGCAGAACGGTGATCAGAGATGGCACATT
TCACGCCAATCACACGATCGATAATCGCCACGTCTTTTTCCACGGAACCCGTAATGGTGCGGGAAGGGACAT
GATAAGCGCCGGTCAGCATCCAGGCGCTGATGCCTTCTTCATTGAGCGCACGGGTCTTGGCGAGCAGGGATT
CCGGGTGGCGAGAGATAGAGTCGGTGCCCAGCAGACCAACCACTGACGTGACGCCCGCTTCCGTCAGGCGAC
TTAGCGCCACTTCCGGCGTGCGCGTCGTGGGACCTGCTTCGCCGCCACCGCCAATCAAATGGACGTGTTGAT
CAATAAAACCTGGGCAGAGGATCTGCCCGCTGAGATCGACAACCGTGCAGTCCGGTACAATGTCAGAAGGGA
TATTACTGGCAACGGCGATAATTTTGCCGTTAGCGACGAGGACATCGCAAATTCCCCGATCTTCCGGCGCAT
ACAAATGCGCTCCCTGCAGCAGGGTAAAACCGGCTGCGGTATAATCAATCATGGTAACTCCTTGTTAAACAA
TAAGCTGCATAACCCAGATCGACAGCAATGCGTTAATCACGCAGACCGTAATGATATGCGGGTAATATTTGG
CATTCACTTCGGCTGTCCCCAGGCAGCGACCGACATTTTGCACCGGGTTGCCCATTAAATACATCGCGGGCA
GTAAAACGGTGACATCGTGACCGGTTAATGCGCCAGCGGTTGCCAGACTGGCGGCAACACCGACTGCGCCGC
CCATACTCATTAATGCGGCTAAAAGGACGGTTGCCGCTTCACCGGGTAATCCCCACAGCGCCATTACGGGTT
CACAGATATGCCCCACCCAGTCGAGCAGGCCGGTAATTTTCAGCGCCTGAATGATGACAAACGCCATCACCA
CGTTTGGCAGCAGGTTGGTCGTGGCGATAGTAAAGCCACGGCGCGCGCCATCGATAAACATATCCATGACGT
TTTTGCGGACCTGAGTTGTCATGCTTGCGCTCCTTGCGTTGGGTTGCGACGTTCTTCGAAGTTAAGCCAGAC
GCGCAAAATGTTGGCTCCGACAAATTTAAACACCAGGATGACGGCTAAAGGTACGATTACGGACGTGCCCAG
AAAGGCGAACACCGCGACGCCGGAAGAGAAGTAGTTGGTGATGATGGCGCTACCGCTGGTTTGATATGCGGC
GAAAATCACTTTATCGCGTTCGGTAATTTCACCTTCCTGCGCCAGCTCTTTGGTCATACCGGCGGCGGCATC
AGTGTTTTGCAAGTTAGCGATCAGCGCCAGCGAGCAGATCCCTGGAATGCCCAACAACGGTTTTAGCACAGG
TGTCATTAACTGCTGCGCGGCGCGTAATCCACCAAGACCATCGGTAATTGAAATAATCCCCAGAGAGAGAAT
GACTGACGGTGCCAGCTCCAGCGCAAAGAGAAAGCCATCTTTAGCCCCCGCGCCACCCGCGCCGCGAAATGA
GGTGGTGGCTCCATTCGCACCAGGCAGTTGCCCAAACGATCCGTTCAGAACGGAAAAATCAAAAACGCGCCA
CCAGCTGTCTGTTCCGGAAAAAACACCGGAAAAAAAGATTATGGTGAGAAAAAAAGCCAGATACCCTTTAAT
GCCCACTTTTTCTGTCGCCAGCTCCCCGGCTACAGCATCCCCTTGTTGTGTCATAACAATCCCCATTGTTTT
TTTGTGTTTGTGTGTTGCTTGAGCCAGGAAAATTCCTGGAACTTAAAAACCTTATCAGCCATGTGGGTATGG
GGAAAATGCAAGTATGTTTCTGGCTATGCGTTTTTTGCATAGGGGAAAAATTACGCTGTGTGGAAAAGGTTC
TGCGCAGGATTGAGTTGCAGAAAATTCATAAACCCAGTGACAATGACATTGGTAAATAAAAACAGAAAATCC
AGGGACGAAAACGCGATGGCAAAGTACAACGAAAAAGAGCTGGCGGATACGAGCAAGTTTTTAAGTTTTGTC
CTCCGACACAAACCGGAGGCGATTGGTATCGTACTGGACCGTGAAGGATGGGCGAATATCGATAAGCTCATA
CTTTGTGCCCAAAAAGCGGGCAAGCGATTAACCCGTGCATTGCTGGATACCGTGGTCGCAACCAGCGATAAA
AGCGTTTTAGTTATTCCAGTGATGGTAGGTGCATCCGCGCGGTTCAGGGGCATTCGACTTCGCAGGTCGCTA
TTTCCTTTGCCGAAAAAACACCGCCACAGTTTCTCTACCACGGTACGGCAAGCCGTTTCCTTGACGAGATAA
AAAAACAGGGGCTGATTGCAGGGGATCGTCATTACGTGCATCTCTCTGCTGATGAAGCAACGGCACGCAAAG
TGGGAGCAAGACACGGATCGCCGGTTGTCTTAACCGTCAAAGCACAGGAAATGGCGAAACGAGGCATCCCTT
TCTGGCAAGCGGAAAACGGGGTCTGGCTGACATCAACGGTTGCTGTTGAGTTTCTTGAGTAGTCGTTTATGC
CGGCTGGGGTACAAAAACAATAAATTCAATATATTGCAGGGGTTATATAGGCCTGATAAGCGCAGCACATCC
GGCAATGTAGCGTTTGTTATCAGTCTGAAAGGATACCCTCGTAAAAGGGTATCCTTTAATAACAACTGCTGA
AATTAAAGTGATTTACGGCAGGCGGTCAGTTGGGGGCTGGAATCAGCGTCGCTTCCGGTCATACCGGTTAGC
ATCTGCACATAGTAGTGCCGACTGTAATCATCAGATTCACTTGTCCAGTAAGCTCCCGGTGTAAATTGCGAA
TTACTGGAAAACGCTCCAACGTTCCCCCATTCACCATACAGTGATCCCTGCGTGCGTTTGTTTTCGCCAGAC
GTCAAATGTGTGATGCCAGGAAGATTATATCCATCATTTTTAGCATGACAGAGCGCATTGGCAGCTAGCCAG
ATATTGGTATGATTTCCATTATTCACCCACCAGCCTTTCAGCTTAATTAAGGTCTGGTAGGTTGTACCTCCT
TGTCGGGGAACAGCGCTTATTGTGACTGACGTTTGATCGCCGATATTTGCGAAAGAAACTTTACCCGAAGCA
TCGACAGACACCCAACCCTGTGAACTTGAAAACATATAATCATCAACGGTTTTACCCGCTTCAAAGTTATCA
TTGTTGAGTGTGTAATACGCTCCTGCAAAGCCTTCGCTCGGGAATTTAGCCGTGGAGAAGGTATGGTTGTTT
GCAGTGACATGACCGGACATTTCTTTTATCGATTGGATGAGATTCAGCGATATGCTTAAGTTTGCCTGATGA
ACCCCGTTCAGCATGGGAATGAGTGTCGCTGTTCCCTCTTTTCCGCCAGTGACAGTCACGGTGTACTCGCCA
TAATTTCTTTGGCTGTAATCAATATCGCTCAACTTGAGAAAGTTCACGAAGGGGCCTGACTGGACAAATTCC
AGATGATCAGACGTCACTATCGGGTTACCGTACTTGTCTTGCAATGTTAGCGTAAGTTTTGCGCTCTGCTGG
TAGTCAGCCTTCAGAGTGTCAACATCGGATTTCAAAATTGACTTACTTTCATCGGCCGTGCCGGCAACCAAT
GTAATGGTTGCGGATTGGTTGGCTGTGCCAGGAACTTGCACATTGACTGTTAAGGTTTCTGCCAATGTACTG
GTTATTGTCGCCGTGACTTGCCCGGACTGATCGGTACGCGTAGTTGGAATATTAACTACCGGGCTGCCTTTG
GTGTCTAAGCCATGACTAATATCGACACCTTCAACCGGGAATCCGTAATCATCTTCTACTCGTGAAGTGATG
GTGCTGCTATCGATGCCGTCGGCGGTGATGGTGTCAGGAGAAGCCACGACGCTCACAACATGTGCCGTTTTA
GCATCTGCCTTAACCGCAACCGTTACCTGGCTCTGAACGGGAACATCTTTGCCCATTATGGCCGTAACGGTA
TAGACATTCACTTTGTCACTGGTCAGCGTCACTTTGGCCTGACCTGACTGGTCAGTAAGGACTTCCCCTGTA
TTGCTTAGCGTTGCACCTTCAGGCGTTACGCTAAAGGTGATAATTTGCCCTGGCATCAATTCACCCCGCGCA
TTTCTCGCCGTTGCGGTCAGCGTAATACCCTCACTATTATGGACCGTAGTTTCTGGTTTCGATGATGTTAAC
TCGAGTTTGCCATTTGCCACATTCACGTCAACCTTACTACTACTGTTATTGTCCAGCGTTGCCGTCACCTGA
TAAACCCCAGGTTGGGTGCTGAGAAGGTTAACGTACGCATAACCGTTATTATCGGTGTAAGCCGTATCGCCT
ATCGTAATGTTAGTTGTTGGCTGCGCACTTAATCTGACGCGTTGACCCGCGATTACATTGTTAAACGCGTCC
TGGACGAGTATCCGTAGCGTGATGTTTTCGCCCACCGTTATCGTTTTTTCGGCTCCGGTTATACTTATTACC
TTCGCCGAACTTTCATCCGGTAGCACTGATAAACTAAACGTTTTATTATCGGAAGCTTGCGCTTTCCGGCTC
ACCACGACGTTATGTTGTCCGGCAATATTGCTGGTCATTGTTACCGTCGCCTGACCCAGCGTATTGGTGGTG
ACTTCTGTTTCGCTTAGAGTGACATCGTTACTCTGGAAAGTGACCAACTGGTCTTTAAGCGGATTTTGGTAA
GCGTCCAGGATCGTTGCCGTCAGGGTACTCCCCGTACTGTTACCCGCAACAATGGAATTTAATGAGGCAGTC
AGCGGCTGGAGCTGCGCACTGTTTGTATCCCCAATAAAAGTGACTTGCTGATAAGCAACGGTATTATTTCTG
GTCAGCGTCGCCGTAACTGTAAACTCACCCGCTTTTGTGCCTCGCAATGTGACCACGGCATCACCGTTTGCA
TCGGTGCGGGCGGTTTCACTACTTAGCGTGAAGTTCCCGGTCATGGAGGCTGGCAAGGTAAATTTCACATCC
TCATCCGGCAACGGGTGTCCATAAACATCTTTCACACTGGCAGTCAGGGTAACGATATTTGTATTGTTAGCG
ATCGCACTGCCCGACCCGGCATTCAAGGTCATTACCGATTGTTCCCTGTTTGGGACCACGGTGATCGTGACC
GACTGGTGAATATTTTTATCCACCTCAAGCGAGGCATCGACGGAATAGCTACCAGCTTTTGAACTGGTCAGG
TGCACCCGCACAATACCGGACTGGTCTGTTGTGGCGGTCGTGTTGTCCAGTTGCGAGCCACCAGGTGCCACA
AAATTCACTTTCATATCTTTTAACGGGTTGTTATGAAAGTCTGTGATGATGGCGGTCAGAGTACTGCCCTGG
CTGTTGCCAGCAATAATGGTATCTGGATCGGCAACCAGTTGTTTGAATTTTGGCGTACTCGAATCGCTAACG
AATTTCGCAATTATCCGTTGTGAAAAACCATTTGGCAGCGTGGCGCTAATCGTATTTTCTTCCGCAACCTGA
CTTACCATGTTTATTGTGGCAACACCATATGCATCCGTATTTTGCTGCGGCGGTTCGACAAACTCCGCGCTT
CCTTTTTCATTCTTAAAGGTGACCTGATGATTTGTCAGGGGATTATCACTCTCATCAGTGACGTTGATCGTG
AGGGTATTAAATGTCTTTTTATCGGCGTAAACGTCATTATTTGTCGCTGATAATGTGGCAACGCGAGCCTTA
TTCTGGTTTGCCTCAATGTTATAAATATGCGATTGCAGTGGAGCATTCCAGTTGTGAAGGCTAAGTTGTGCC
CTTAGTGCAGTCCCTTGCTTATAGGCCGGATAATTCGCGGCATAAACCCCCGGCTGCTCTTCGTGCCAGACA
ATCGTGGCGCCAGGTTTGCTGTTTTCGACAGTAACGGCTTTTACCAATTCCTCTTTTTGATATGCAACCGGT
TGATTGCTATCGTCTTTCAGTTCCACCCTAACCTTGATGTCGTCTCCGGCATAATACGATACGTTATCAATT
GTTATTGATGAATGGTCGCGGGATGAGACAACAGGGACGATATTAACGACGATGGATTCTTTTACCGCACTC
TCACCGTTAATTTGCGGCGTCAGTGTTACTGAACCTGATGTCGTTCCGGCGGTCAGTATCTGTGTGTAACTA
CCATCACCGTTATCTGTCCAGTCAGACAGGGTGATATCCTGAACGCCTTCACTGCGGGTTTGCAGCGCCAGC
CCCGGCACCGGAGTTCCGTCGGAATCGTGCGCAGTAACGGTCAATGTGGTCGTCGATTTTTTATCTGCAGCC
ACGGTTAGCGGATTGACGGATAACAGAGAATCTTTCTGGCTTAATGTCGGAGCCTGAATAACTACCATGCTT
TGTTCATGCCGTGACAGGTTACCTTTTACATCCTCGGCGGTAACGTCTATCGACCATGTATTATCGGTTTCT
GGGGTGTTAGTGAAGCGGTAACCTGGCAGCGTGACCGTGATATCTTTTCCAGACGTGCTGACTTTACCTCCG
GCAGCTTCCAGCGCAGCGGCTTCGATGTTATAGCCTTTAAGGGCATATTTGGTCTGTAGCGAGGAAACCAGC
GGTTTTATTTCTCCAGACTTCCCTTTCACCGGATCCAGCAGACTCAGGCGAATCAGCTCTTTCTTGCGGTAT
TCCAGAACGATGTTGTTGTTGCGATCAATCAGGTCATAACGACTACCGGCCAGACTGCGCCGTCCGGCCACT
TCGTCCGGATTAAGCTGTTTCTGCATTGAACTGCTGGGTTGCCAGGTCAGATCAACGGCAAAACGTGTGTCA
TTTTCACCTTGCTTCCCCTGACGCTGTTCCGCACTGAGAGTCAGAAGCGGGAAGGGGGTATAGTTGAGGCCT
GCGGTAATAGCATGGGGGTTACTTTGACGATCATTCTTGTCAAACAGCGCCACTTCATCGCCATAGTATTGT
TCATAGACCAGTTTTCCCCCCAGTTGTGGCCAGGCAGGTAACCAGCCTTCCGCGCGTAAATCCCAGCCGTTG
GCCGGGCGGGCTTCGAAGTCGTTATCCAATTCTGGTGCGCTACGCCAGCCGGTCAGGCCGATATAAGCGTTG
CTGCTCAACTTCAGATAATCACGCCAGTATTCTGCGCCAAGCCCTGCGCGGGAGTGATAGCGGCTCAGGTCG
TGGTCAAAAAAAAGGTTGATGCCTGACATCCAGCTGGAGGTGAAATGACGCCAGCCCAAACCGGTGTTGATC
TGGGTACGATCGTCTGTTCGGTGAAGGGTATGCTGGCTGAAGAGCAGATAATCAGGTGTGTCATACCACGGA
TGCAGGAAGTCGAATTGCGAATTTTTCAGGCTAAAATCTTCATCCACACCCAGAGAGATTCTCGCAGTACCA
AAGTTATTTAACCAATCAGTCATCGCGCCTGAGGCTTCTGAAGACGCCCAACCACGCGCCATGCCGCTGGCC
TGCTCACTATTCATATCTTGTGAAAGCAGAGTGCCAACTCGCTGCGAGGTGCTGGCTATTTGATTCTCCAGC
GTGTTTTCGCCATTCGCAGGCGGTACGGCATTTTGTTGCTCATGGCTTTTCTGCGAGGTTGTTGCCGGAACA
TCCAGTTCTTCACCCTGGCGCACGTTATCAAAGCCGCGAGCAAAAGTACGGAACTGATTAAGACGACGAAGC
TCCTCCAGTGAAATACCGAAGCGATTAGCAACGCTTTGCGCTGATTCCAGCGCACCAAGCGTGTAAGGCACA
GTATTATTTTCTAGTAGAGGGGGGGGCAGATGAAACTGTCGTCTGAGGTTTAGCATGTACCACATTTTGTGC
CGTCGCCATGACGGGGAAAAAAAATTGTGTAAATAAACAAACTCCGGCGGTCAGGCGGCGTATTTTGTCACC
CAGACCACATAAAGAGTTTTGATCATTATTTTTTATTTGATGCGCATTTGTCGAAGCCATAGTGACCTTCCG
TGAAAAAACAGAATTAAACTTGTTTTTTCTAGCACGGAGATATAATGCGATCCTGACTATAATATGACCAGA
AATAATGAATTAGCCGTGGAATTGCTAAACCAGGAATAATACCGGCGGTGGCTGAGTACCTCCAAAGAAAAA
GGATATTTTAATTATTTTACGTGATGTGCTGAAAAGTTAAATTAGTTAAATTACTTAAGAATAATTCGTATG
CAATTTGAATATTTGCATCCCGCAGATTAATGCTGCGATAAATAGCGCCGCTGCGCCGCAGAGTGTGGCGCT
GGCGAGCGCCGACGTTCCGTTGCCGAGCATACTGGTCAGCGCCGGGCCAAGAATTTGCCCGATACCATAAAT
GAGTGTCACAAAGCCCAAAAGGTTAAGATTTCCCGGCACGCTAAGCTGGCGGGCGATGGTCATCACCAGCGA
GGTCGTTCCCATAAAGGTGCCGCCAAAACCAATACTGCTGATGATGAGTAATAAAGGAGAGCTGCTGGCGAG
GGTTAACAGCACGCAGATCGCCTGCACCAGCAAATTCGCGGTCAGGCAAGGTAATGCTCCCCACCGTTTGGC
TGCCCACAGCCAGCCAAAGCAACCTGGGACAATCGACAAGCCAACCAGTGTCCAGAGGTGAGCCGTCAACAC
AGGCTGGCCCGCGTCTTTCGCCATGAGCGGCAGGTAGGTGGCGACGATGATATAACCAAAACCCGCCAGACC
ATACAGAATCGCCAGTAACCACCAGCTCATGGGTTGTTGCGCGATTTTTGCCAATGGCGCTGGCGGGATAAC
GTGTTTATTCGACGGGATGAGCAGCGCCAGAGCAAGCAATATAATGGCAGAAAGTGCTCCGGCACCTTGCCA
CAACGTTTGTGAAGAGAGGGCAAAATGCAGGCCTGCCAGCACATATTCATTACCCAGAGCGATGCCGACGCC
AACACCAGAAAATAGCGCCGCAAGGACAAAGGGATGGCGAGTATGTTGCATGATGAGTGTTGAGCCGAAAAT
CAACATCCCGGCGCTGGCGACTCCCGCCAGAAAGCGAATGATGAAAACCAGAAGAAACGGCGGCAGCCACGC
CATCGCGAGGATTAATAATCCGGTTGCGAGGGCGGAAGCTAACAGGAACGGGCGCAGGCGTGAGGGTAAATG
AAACGCGCCGAATGAAAACAGCAGGCTCCCCGCCAGATACCCGGCATAGTTACCACTGGCGATCCATGAGAG
TTCGCTAAATGAAAACTCGCCTTCCGCCAGCATGACTGGCAGCATCGGCGTATAGAGAAAGCGGCCTAAACC
CATACCTAAGGTCAGAACCAGCATCCCGAATAACGCGGTGCTGAAAGAAAAACGTTCTACGGGATGCGATGT
CGAATTCATGTTCTGCCTGGTTTGTATTATTTTGAGTTAACAAGTTAATAACAAAAAAGGAGAACCTGCCAG
ACTGTTATCGTGATTTTGTCGACGTAAAGCGATAAAAAAGATTCGGTTCGCCAACGATATAGATGTTGCCGC
TATCATCCATCGCTATCCCTTCCGCCTGCTTGATGTTGTGTGAAAGGCCATACTTACCTTTGGTTAACGACA
TTTCGCCGATCACGTCACCTCTCACGGTCACTTCCTGCAGGGCGCGTGACTCATGTGACAACACCAGCAACG
TATTTTTCTGTGGGTTAAATTCCGCGCCAGAAACATCGTCTAAAGTAAACTGACGCTGCAACGTTTTATCTT
TGCTGATATGCAACTCATCGCTACGCAATAGCCCGGTTACTTTGTAGACCTCTATCGGATTTTTCTCTTTAA
AAAACCAGAAGGTATGGTCCTGAGAGGAGTAAGCCAGCCCTTCAAAGCCACAGTTAGTTGGTGTTTCCTGCA
ATGGGATTTTAATTTTTTTGAGGATGCTCACTTCCGAGTCAGCGTTAAGTGAAATCACATAAATGGCGTAGT
CACGTTCATCACTGATGACAAATTTATTATCACCAATGTATTCAATCGTCTCGAGATCCTTAACAAAATCGA
GCGGAATGGTGCGGATCAAGTCGCCCTCGGTCGTCATTTCAACGATGGTTGCAGGTTTGTTGATAGTGCTAA
ATAAGGTATTGCTCTGCGCTGACCAGGTCAGTGAGGAGATATTTTTAGTTACTCCTGTAATCTCTTTACCAT
CGATAGTGGCCTGATAATTCTGAAACCCTGCGACATGCTGGCTTTTACGGACGCAGGATTGCACAAAAAACA
GGCTTGCCGCCACGATGGCGCAAAGAAAAACGATAAAGGTGATGCGCTTTTTCAACTTATTGCTCCTTATTA
TTGCTTTTTTCTCGTCAAATTCAGTGCGACAGATAAGGAGTATACGGATGAAGCTTAATGAATTCTTAACGC
GGGCGATGAAATAGTAAACGCCGCAGGGGGCGGCGGTTGTCTCTGGATGGCAGAACATTTTCAGCTTACATC
GACTGATAAATGCGCCTCATCTATGAATGATAGATGAGGCGGTTAACGTTTAAATGTTAATCTATATCGTCT
GCCATACCCACTCTGTTTGGGTGATTAATGAACTATTCTTCAACTATATATGTTGGCTGATAAGACGTTAAA
CCCGGAATGGAAAATCTCCTATTCACTTCTTTCTTTAAACGGGCTTGATTAAAACTGTTACTGTCCTGTTGC
TCGGTACTGTTCTTGGCTTGTTTATCGGTACTGTCATTGACCTGTTTATCGATATTGTCATTGGCTTGTTTA
TCGGTACTGTCATTGGCTTGTTGCACCGTACTGTCAATGGATTGTTGCACCGTACTGTCATTGGCCTGTTTA
TCGGTACTGTCAATGGATTGTTTCTCGGTACTGTTATTGGCTTGATTCACGATATTATCATTGTTCAGATAT
GCTCCCTCAAGATAGACATTTTTCGCTCTGACATTGTAAAAACAGGTATTTTTAAAAAGCGTTTTTATAAAT
ATTGTATTGTCAAACCATGCGTAGTCAAATAGGATATTCGAACAATTTGCACCAGTACAATTAGTATTGTAG
AATTTTGCATTCGAAAAGTTTGCATTAGAGATTTTACAATTTGTTAAATTAGCGTTTGAAAAGTTGGTATAC
ATGCAGAGAATACCAGTAAGATTATATTCTGAAAGATCTTTTCCCGATAGATCGGAATAATTTAGTATTGCG
CCAGTAAGAATTACTTTAGGTGTTCCCGGTATTTGAGGTGTTCCAGGTATTCCAGGTATTTTAGATGTTTCA
TATAGAATCACGGTTGTGAAATCTATGTGTTCAAGATACGCGTTACTAAGGTCACTTCCAGTAAAGGTTACG
CCAGTGAGAACTTTTCCGTTGAAGTTACTGTTTCGTAGATTTGCGTTTTTGAAATTTACATAAGTCAAGTGG
CGAACTTTACGAAAATCATTATTTTCTAATGAGGCATTTTCGAATTCTGCATTACGCAGATCACAATCGGTA
AAATCCACGCCTTCACAGATCGTACCGGAGAACTTGGCATTTCTAAGAATGCTGCCATTAAAATTGACATTC
CTTAGCGCCATTTTCGACAAGTCTATGTCGGTTAAATCCATCTCTGCTAAATTCAACCCTTCGATACACCGT
TGACCCGTTGCATCTTCAGGAATAGCAGTGCTAATAGTATTGATGACAACATCACCTATCTTGAAGGTCATT
GTAATTCCTGCATCAGAGATAGAGAGTTTTCGCGTAAGACGTTCACTCTTATCTCCAGTGATACTCTTCTGA
GCAACGTAAAAGCGCTCGCATGTCTCACAAAATCTTTTCCAGCTCTCATTTGGGGTCAGATTATTGTCCGGG
AGGAAATTAGCAATGCTATAAAGATCGTTCAGGACGCTACTTCTTATTTCAGGAGAGGCGCATTCAATAATT
TCAGAGGTGGATATTGTATTTTTAATTTTATCTATATTATCCGTGAGATTTCGTGATCCTGCTATATTTGGC
TGCTGGTGGTTTTCTTTGTAGTATTGCAGCAAATTTTCCCATTGTAAGTTTGTAAACGAGAAAGTTTCAGTC
TTGTTATTGTTATCCCGTATGGTTAATTGATTTTCTACTGGGTCAAAAGAAATCATGAAGTTATTCAGGTGT
TGATATTGATGAGTGGCATCTAATTTCACTTCAAATGAATTTGAACTTTTGCAGGCATGTTTTAAAAACTTT
TCACAGGGAAGGTGTTGATCTTTATCTACTTGTTGTGGGTCATTGTGCAAAACAGAGAAAATACTCTCTTTC
AAATTGTTCTTGTCAATATAGATTGGTAGTTGCGCTTTTTGTTCCATTATTTTAATAAACTGCTGCAGTTGC
TCGGTTTTAACATTGCAGTGATGACTTATATCTTTATCTTTATCTTTATCTTTATCTTTATCTTTATCTTTA
TCTTTAACAGTTAATACGCTTTCATTATCATCTTGTCGATTAAATATTATTTTTAGATCGCCATCGTCAAAC
TCATGTAAACCATTTCTTTTGGTTCTGCCGATGATTTGTTCTGTTGTTGATGAATATCTATTTAAGGTTAAT
TCAAGATTGTCGGGATTAGAGATAAGGTGAATAAAAAGATTCAGTACACGCTTAATCAAACCATCATTCAAA
TGATTTATATCATAATTAATTTGTTTTTGTATGGTTTCAATTTCCGTGTTAATATCAAATGGTAGGTTGTTT
TTTTCATGGCAAGCTTTTAGTCCCGAATACATGCCGAGTGTTGGGAAAATATCTTTGTATATGTTAAATAGG
GAGCCCATATTTTTATCCTTGAACTGTGAAATATTCTTCTAAATCTAAAATAATCAGGGGGTGGGGAAAGAT
AAGCTTTGCACAGAAACTTATCTTTTAACATTACAACACCCGGTAATCATTTTATTTCTCTATGCATGATTA
TGGGTTTAAGTATAATTCAATGTATATTGTATTTTAGACGCGCAATAGGAAGGTGCTATCAAAAATCGCTCA
TTTTGTGGATGGGAAATATTTCACGGCAGGCGAGATATTTACTACAACTTCCTTCATGCAGGATTATGCGCA
GCCAATTATCCGGTTGGTATATTTAAAGATCCTATTGCCTGGTTGACGCTTCTGCATCGTAATGCACCACGC
ACTGCCAGTCGCTGCCCTGCTGGCAATATATCGCTTCGGTTTGCCCAGGGATCACCCATTGTATTTCCTCGC
CGGGGGGACAGGTCAGCCAAATGCATAACCCGCAGCCGCCGCGTAAATCACGGGGAATATCGCTGACGCGAA
AAGTCATGCCCGCTGCCTGCAACGCCTTGCGGGTTTGTATGACGCCGACCGTGGAGTGAAATAAAAATAAAA
ACTCTTTCATCGGCGTGTCCTCACTCGTTGACCAATTACCGCCGCGCCAATTGTGCCAGCAAATTGCGCATC
AGGATGGGTATTTACCGGCATTCGCAGGTGAGATTCCAGCATCCGGGCAAACGTCTGGCAATGACTAACGCC
ACCAGTAAACAGAATCGGCGCTTCACAGGAGAGACGAGCAATGAAATTGGCACTCCGCCGCGCCATCGCGTT
AATCACTCCGGCGAGAATCGCTTCTGGCGCGACGCCCGCTGAGCGCAGGCTGATCACTTCTGATTCAGCAAA
CACTGTGCACATACTCGTGATGGCGTGCGGCGTGACATTTTCGGTAATGCAGTCGAGTTGCTCGACGCTGGT
GCCAAGCGTGCGCGAGATCACCTCCAGGAAACGCCCGGTGCCCGCCGCGCATTTGTCATTCATCAGGAAATC
GCACAGGTTACCGTCATCATCAAGCTGAATCACTTTGCTGTCCTGACCACCGATGTCGATTACCGCGCGCGT
TGCTGGCGCAAGAAACCGTGCGCCCAGCCCGTGACAGGAGATTTCCGTCACTTGTTTATCGGCAAAATCCAC
CAGTTGCCGCCCGTAGCCGGTGAGCGTCAGAAACGGCGTTGTCTCTAACCCTTCGCGCAGAGTTTCCCAGGC
TTCAGTAATTGCTGTTGCCGGTCGAAAGGGTGTTGGAACGAGGAAACGGCGCGTAATCACGCCGTCTGCGAG
TAAGATCCCTTTGGTGGCGGTAGAACCAGAATCAATGCCAATCGAATATGTCACTGCTACTCCTTACAGCAT
CTCAATAAAGGCCGCGACACGGGTACTGAGCTGCCCAACATCCGAGGTGGAGTAGTCTGTTTCAATAGCGAT
ATAAGGAATGTTGTGCTGCTGACGCACATGACGTTTAATTGCCAGCGATTCCACCGCGTAGGTATGGCACGC
CTGCAAAATCACATCAACTACGCCATCGACCTGATATTCTTCCACCATCTGGCTGAGCATTTTCAGGCGCTG
ATCGTTCGGCGAAACACAGGAGCAGCCAATCGCCAGATATTTATCCGCCAGCGCGTCGTAGACATCGCCCGT
TTCTGCCACGCATTGCTCGGTCGCTTTCGCCCCGGTGCAGTTTTCATAACCGACAACCCAGCCGCCATTCTC
TTCAATCGCGCGCACCACTTTCTCTGCTGCGCCGCCAATCGGGCAGCCGGTGATTAAAATGCGCGGACGCGG
GTCCAGTCGCTGGCCTTCTTCCCACTGCTGACGAATGCGGGCGGTCATCGCGTCCAGTTCATTGATCAACGC
CTCTTTATCGAACCGGAAGGTTGCGCCGTAAACCACTTTCAGAATGTCGCTGCCGCTAAGCGCCGGAGGATT
GAACTGCCCAAGATGATAAAAATTGGCCAGTGCGCGACGTTCGCGGTTTTTCAGCGCAATGGCATCGCGCAG
AGCATCTTCGCTAATTTCGTGCCCAAAACGTTCTTCCACCGCTTTTTGTAAGCGCAGCATCTCGGCTTTCCA
TAACGCACGCGAGGCATCGTCTTTAACACTGTTTGGCAGCTGCATCACATGAACGGGCTTAAACTCCGCCAT
GTATTCATACATTTTCTTTTTGCCGTCGCAGGTGGTTTCACCGACCACCAGATCCGAAAAGTAGAAGTAGGG
GCATTTATCGGTTTTGCCGAAGCCGTAGCTACTTTTAATCAGCGGGCAGAGGTTGCGCGGCAGATCTTTCTC
CGCTTCTTCAATGGTTTCATCAGAGGTGGAACAGAGCGAAACCACAACCGCACCGGCTGCCATCGGGATCTC
TTGCGGCATAAAGGTGCAGTAAGTGCCAACCAGCGGAATGCCGCGCACCTTGAGATCCATGACGGTGAGAAA
GCCTTTCTGGCGAGCTTCAGAGAACTGATCGAAAATGGCGGGTAGATCGGTGACAAGTGACATGATTTTCCT
TCCCCGTACCACGGGAGATAATGAAAAGAGGCCACATTATTACCATTCTTTTAGTATGGTTTATTTGATCTC
TCTCGCGGTTAGCCACTTAGTTTTTCATGGATTTCTAAAAATTGCCGAGGGGGAACAAGGCCGGGAGCTGTG
ACAGCAAATATAAAATTAGCCCAATACAACCGCCAACCAGCGTACCGTTGACACGGATAAACTGCAGATCTT
TGCCGATATTTAACTCTATTTGCCGCGACATATCCCGGGCATCCCAGCTTTTTACCGTATCGCTGATATGGC
GCGTCAGGAATGCAGAAAACTCAGGCGCGACGCGGTGCGCGGCTTGTTCCAGGTGACCATTTAACGACGCCC
GCAAGGCATCATCGGCAATTAACGTTTCGCCAAACCATTGACCTGCCCGCGCGATACGTTCTTTCACACGAG
AATCTTCACTGTTGATATCCGCTTTCAGCCATTCCCGTAAATCCCCCCACAATTCACTGAGAAAGGCTTCAT
CCTCTTTCAGATAGCTTTTTACGGCATCAGCTCGCGCTGTCATTTCAGGATCGTTTTTCAACTTGTCGATCA
GGGCAAAAGTGGCGCGATCAAATGCATGGCGGATCTGATGCGCACGATCGCGGCTGATATCATCAAGCAAAG
AATTCACCGCGTCAGAAACCAACTCCGCGCTATGTTCGCCCAGCCATTCGGTGGGGAGAATTTTGGCTTTCA
GTGGATGCTCACTCTCCAGCCAGCGAACAATCTGCTGGGCGATAAACTTGCGCGATTTATCGCGCTGGAGAA
GGGCGATCAACTGTGCGATCAGCGTATCCAGCAGCACCTGATGACGATCGTTTTTGGTCATACTCTCCAGCA
TCAACGCACTGGTGCCGGAAAGATCGACCTTATCAATCGCCCGATGGACCGCGCGCTTAAGCAGGCGCTGAA
TACGTGCATCATCGGTCAGTTCAAGAAAACCACTCATGATCTGCAACAGATGCTGACCAACGCGGCGGGCGT
TTTCTGGCTGGCTAAACCAGTTGCCAATCAGCAACGCCGGTTCGTGACGTCGAATCAATGCCACCAGCGATT
GGGTATCGAGAAATTTTTTCTGCACGAACTGACCGAGATTTTCGCCAATCCGGTCTTTATTACGCGGGATAA
TCGCCGTATGACGAGAAATGATCGGAATCGGCACGCGGCGAAACAGCGCCACCACCGCAAACCAGTCCGCCA
GCGCGCCGACCATCGCCGCTTCAGCAATCGCCTTCACGCCGCTCACCCAAAAATTGGGCGGCAAAAACAGCG
TAACGACAAAGGTAGCAGCGGCGATAAGCAGTAAAGAGAGCGCCAACATTTTGGCGCGTCTGAGTTCAATGA
GTTTATTCATAACGTTAAGAATAGAGCCTGACGGCAGGATCGCGCAAAAATCACTGCTCCTCTGCCAGCTCG
GCAGCCTGATGTTGGCGCACGCGATTAAGCAATCCGGCCAGGGTGAAAACGACGATAACGCCCGCCACAACG
GCTAACAGATGAAACGGCAAGCGACCGCCGTTAAACCACAGCCAGCGGCCAATTTCGACCGAGACAGACATC
ACCATCAGGATCACCATATTCAGCGATGCGGAGACGGTCCCTTTCGGTAAGTTATTGGAAAACAGCGTAAAG
CGGAATAAGGTCGGGAAGATCAAACCAATCCCGAAAGCATACAGACTGGTGCCCAGCACCGACCACAGCCAG
ACGTGCGGTGACAGCAGATTGCCGATAATCAACAGCGCGAGGCCGACCAGTTGAATGGGTACGGCACGCCAG
ATAAAGCGCGGTTCGGTCGGATCTTTAACGAAACGCGCCACGATGGCATTCGCGACAATCACCGCGCCGAAC
ACCGGAACCTGTGTCCAGGCGAACTGCGAGGTCGTTAAGCCGCCTGCGTCAATCAGGATCACCGGCGAGACA
GCCACCCAACTCATCATGGGGATATAGCTTAAAGAGATGGTTGCTGCGCCAAAGAGGAACAGCCGATTGCAA
AAGACATTACGAAAATCGCGCAAGACGCTTTTGGCGCTAAATGGAACCGCGCCGCGCTTCACCGTCTCTGGC
ATCGCCAGCAGTAAGCCAACAAATGAGATAAAACCCATAACCGCAATGATGGCAAAAAGGACTTTCCAGTGC
ACAAAGTGCATCAGAGCTGCGCCGGAAAGCGGGCCGATAATCGGCGCAATCAGTACGATGGAGGTGATAATC
GCCATCAACTTGATCCCTTTTGTCTGGCCGAACGCCTCCTGCACCGTGACATAACCAACGGTGGCAATAAAA
CAGATACTGGTGCCCTGAATTGCACGCGCGATAAGAAACTGTGTCATAGACGTTGTGAACATTGTCGCAGCG
CAGGCAAGGGTAAATATTAGCGCCCCGGTAATCAGCACTGGCTTGCGGCCAATCCTGTCGGAAAGCGGCCCC
AGCAGCCACTGCAACGCCATGCCTCCAGCGAGATAGAGACTGACGGCAGCCGGAGCCAGACTGACATCGGCA
TTAAAATCACGGACCACATTAATGATCCCAGGCTGGATCAGGTCCGTCGAAAGATAGGCGGCAAAGTCATAC
AAAATCAACGCCATCGGGAAAAACAGCGTGGCGGCATGGCGGGCAAAAAAACGTGGCATAACAAACAACTCC
TTGTCCGGAGAACCCCAACGGGGAAAACGAAATTCAATACCGTCGGTAATGACAAAAGGTAGGCGAGAAGGA
CAAATGTACTGAATTTCATGTAATCAACCACACTGCCTGTGAACACACAGACAGAGAAATACCTTCTGACTT
CGGGTCAGAATGTATAACGATTACAAATAGTCATCAGCACATTACACCTCTTGAATTGATGGGTTGCATAGA
AAATATACACCTTAAGTGTAATTAAAATTTGCGATTAATCAAAAGAGCGCGGTGGAAGGGGGAATATCTGCC
GGGTACAGGACATGTAAAACGCGAGTCAGTTTCCGGAAAAATGTATCGTTTGCAGACGAACAAAAATAGCCT
GGAAAGCGCCTCGGGAAACGAGAAATTGCCGGGTGAGAATGGTTTTGTTAGTCGCTAAAGTCGGGCCATCTT
ATCAACAGGTGACGGATCGCCATGACAAACTTCACGACCAGCACGCCGCATGACGCATTATTTAAATCTTTT
CTCATGCACCCTGACACCGCGCGGGATTTTATGGAGATCCACTTACCCAAAGATTTACGTGAACTGTGCGAT
CTCGACAGCTTAAAACTGGAATCCGCCAGCTTTGTCGATGAAAAATTGCGGGCGCTACACTCCGATATTCTG
TGGTCGGTAAAGACCCGGGAAGGCGATGGCTATATCTATGTGGTGATTGAACATCAGAGCCGTGAGGATATT
CATATGGCCTTTCGCCTGATGCGCTATTCCATGGCAGTGATGCAGCGCCATATAGAGCATGATAAACGCCGG
CCACTACCGCTGGTCATCCCGATGCTGTTTTATCACGGTAGCCGTAGTCCTTATCCCTGGTCTTTGTGCTGG
TTGGACGAATTTGCCGACCCGACTACTGCACGGAAGCTTTATAACGCCGCGTTCCCGCTGGTGGATATCACT
GTCGTGCCGGACGACGAGATTGTGCAGCACCGCAGAGTCGCCCTGTTGGAGTTGATCCAAAAGCATATTCGC
CAGCGCGATCTGATGGGGCTTATCGATCAACTGGTAGTATTACTGGTTACAGAGTGTGCTAATGACAGCCAG
ATAACTGCGCTGTTAAATTACATTTTACTGACTGGCGATGAAGAGCGTTTTAATGAGTTTATCAGTGAACTA
ACCAGTCGAATGCCTCAACACAGAGAGCGAATAATGACGATTGCAGAGCGAATTCATAATGACGATTGCAGA
GCGAATTCATAATGATGGATGGCTGTTGGGAAGGGAAGAAGGGGAACAGCGCATTCTTCGATTGTTGTTGCA
GAATGGGGCAGATCCTGAATGGATACAGAAGATTACCGGACTTTCGGCAGAGCAAATGCAGGCATTAAGGCA
GCCCTTGCCTGAGCGTGAGCGCTATTCATGGCTCAAGAGCTAACCAGAGACGGATGACAAACGCAAAGCAGC
CTGATGTGCTACGCTTATCAGGTCTACAAAGCCCATTCAATATATTGAACTTTAAAGATTTTGTAGACCTGG
TAAGGCGTTCACATGGCATCCGGCATGAACAAAGCGCACTTTACCTAAGCCATGCCGGAACGTGGCTATGAT
CCTGCAAAGATAAAACGAGTCACAGGCGATTCGTGAGAATAAATCAGGTGCTTCGCCACTAATTCTAATTTA
TTCCATTGCCCGATACACGGCCTCGCCAATTTGCTTCAGCGCTTCGCGATAAGTTTCGCTGAGTGGCAAAGC
ACAGTTGATGCGCAGGCAGTTACGGTATTTGCCGGAAGCTGAGAAAATCGAGCCTGCCGCCACCTGGATTTT
CATGCGGCACAGCTGCCGCGTGACGCAGACCATATCGACCTGTTCAGGCAATTCTATCCACAGTAAAAATCC
GCCTTTCGGGCGCGTAATACAGATTTCGCAGGGAAAATATTCCCGTATCCAGCAGGTATAAAGCGCCAAATT
GCGCTGATAGATCTGCCGCATCCGCCGGATATGGCGATGATAGTGACCTTCCAGCACAAACGTTGCCGCCGC
CATTTGCGTGGACGGCACATTAAAGCTGCTGATGGCGTATTTCATATGCATCAGTTTATCGTGATAACGCCC
CGGTGCGACCCAACCCACGCGCAGGCCTGGAGCAATACTTTTACTGAACGAGCTGCACAACAGCACTCGCCC
GTCGATATCCCAGGAATGAATGGTCCGCGGGCGCGGATACTCCGTTGCCAGTTCGCCGTAGACATCATCTTC
AAAAATCACAATATCATGACGCTGAGCGAGAGAGAGAACGGCCCGTTTGCGCGCGTCCGGCATAATAAATCC
CAGCGGATTATTACAGTTTGGCACCAGAATGATGCCTTTAATCGGCCACTGTTCCAGCGCCAGTTCCAGCGC
TTCAACGCTGATGCCTGTTTCTGGATCGGTTGGGATTTCAATCACTTTCACGCCCATGCCGCGCAGCATCTG
CATTGAACCGTAATAACAGGGGGATTCGACCGCGACAATATCGCCCGGTTTACACACCGCCATTAACGCTAG
CGACATCGAGTTATGGCAGCCGCTGGTGATGATGATGTCATCGGCAGTGACCACCGAGCCGCTGTCGAGCAT
CAGGCGGGCAACCTGCTCGCGCAATACCCGCTGACCGGCTAGCAAGTCATAACCGAGAACGGTTTGCAGATT
ATGCTGCACCACCCGGCTTAGCTCCCGCCACAGCGGTTTCAGGCTGGGCGTTTCGACATCCGGCGTGCTTTT
GCTTAACGGAACAATGGAACTGTCGCTATGCGCCACCAGCATATCCAGCACCAGATCCCACTGGGTAATTTC
CACTGGGCGCTGCACCGGACGCGTCATCGGCGGCACTGGCGGCTGGGCTTTACGTTGTGCGACAAAATAACC
CGAACGCGGCTGCGGAGTGATGAGCTTCATCGTCTCCAGCGTCTGGTACGCCTGCTGCACGGTGCTGATGCT
GACGCCGTGCTCCTGACTTAAGCTGCGCACCGACGGCAATTTCTCCCCGTGACGATACAGCCCTTGCTCAAT
CCGCTCGGCAAGTAGAGTCGCCAGATGTTGATAACGCGTCATGCTGTATTCCTTATTTGGACCATACAGAAA
GAAAAACCGGTACAGATGAGGCTAAAAAACCGGATGCAGATGCTGTTTTAACCTGTCTGTATGTTAAACAAA
ACTAATATTTGCATCTGTATTGTGAACTGCCAGAAGACGGATGATGAAGCCTCTGAAATATGAGGAGGCAGC
AGATGGAATTTCACGAAAACAAAGCCAAAACGCCGTTTATCAGACTTGTGCAACTCTGGCAGGCAGTGAGGC
GTTGGCGGCGGCAAATGCAGGCCCGACGGGTGTTACAGCAGATGAGTGATGAACGGTTGAGGGATATTGGGT
TACGCAGGGAGGATGTGGAGTGAGGGGTATGTTCGTCGCGGATAAACAGGATTTCTCTATAACCTCCATAAG
GAAGTGGTTATTATTGCGAAATCATCGTTTCACGGAAAGACGTCAGAATGAAAGCTACAGAAGCTCGCCTAC
TCGATTTTTTAAAACGTTCGCAGCAGTTTGTTATTCCCATTTATCAACGGACTTATTCATGGACAGAACAAC
AATGTCGGCAACTTTGGGACGACATCATTCGTGCAGGAAAGCGTGACGATATATCAGCGCATTTTATCGGTT
CGGTTGTTTATATAGAGCAGGGATTGTATCAGGTTTCTGGTATTTCTCCGTTGCTGGTCATTGATGGTCAGC
AGCGGCTGACGACCGCAATGTTGCTGATTGAGGCTTTATCGCGCCATCTTGGCGAAGACGAAGTTTTTGATG
GCTTTTCGGCAATGAAATTGCGTAATTATTATTTGCTCAATCCTTATGAGTCCGGCGAGAAAGGTTTTAAAT
TACTGCTGACCGAGACTGATAAAGACAGTTTACTGGCGTTAATAAAACAAAGACCAATGCCAGAAAACTATT
CCCATCGAATAATGGAAAACTTTACTTTCTTTGATGAACAAATTGCCAAACTCGGTGATGACTTGATCCCCT
TATGTCGTGGGTTAGCAAAGTTATTAATTGTCGATGTGGCGCTTAATCGTGGTCAGGATAATCCGCAACTGA
TTTTTGAAAGTATGAACTCCACCGGTAAGGCGTTAAGTCAGGCCGATCTGGTGCGCAATTTTATTCTGATGG
GCCTCGAACCAGAGCATCAAACCCGGTTGTATGAAGATCACTGGCGTCCAATGGAAGTCGCTTGTGGTCAGC
AAGGTTACAGCGAATATTTTGACAGTTTTATGCGTCATTATCTGACGGTAAAAACGGGGAGATCCCTCGGAC
AGATGAAGTCTATGAGGCATTTAAACTCCATGCCCGCAGCCAGAGTGTTGCTGAAAAAGGCGTAGATCGGCT
GGTTGAAGATATTCATATCTACGCGGAGTATTACTGTGCAATGGCATTGGGAAAAGAAAGTGACAAATCGCT
TGCTACGGCTTTTCAGGATTTGCGCGAGTTAAAGGTTGATGTGGCGTATCCTTTCTTACTGGCGCTTTATCA
TGACTATAAAAATGACGATTTGTCTCACGAAGATTTCCTGAGCATAATTCGTTTAATTGAATCTTATGTTTT
CCGCCGTGCAGTATGTGCGATTCCGACAAATTCTCTTAACAAGACGTTTGCTACTTTTTATAAGGTCATTAA
TAAAGAAAAATATCTGGAAAGTATTCAGGTACATTTTTTGAATCTACCTTCATATCGTCGTTTCCCCAACGA
TGATGAATTTAAACGGGAATTAAAAGTTCGCGATCTCTATAACTTCCGTAGTCGTAGCTACTGGTTACGACG
ACTGGAAAACGATAAACGCAGAGAGCGCGTGGAAGAGTTTACGATTGAACATATTATGCCGCAGAACGAAAA
TTTGTCGGCTAAATGGCGCGAAGAGCTGGGAAGTGACTGGCAGCGTATTCATAAAGAACTGTTGCATACGTT
GGGGAATCTCACTTTAACGCGCTATAACTCCCGTTACAGTGACAGACCTTTCGCAGAAAAACGCGATATTGA
AGACGGCTTTAAGCATAGCCCGCTCTATTTGAATATCGGTCTTGGACAGTGCGAAAAATGGGATGAAGCTGC
CATTCACGCCCGAGCCGATCGTCTGGCGGAGCTTGCGGTTCAGGTCTGGCAAGCGCCTTCTCTTCCTGAAGA
GGTTTTAGCTGTTTATCGGGGACAGCCTGAGAACAAAACCAGTTACAGCCTGAGTGATTATCCTTTTCTTGC
TGATGGTTCGCATAGCCGGGTGTTATTCGATCATCTTCGCGATGAAATTATGCGCCTGGACGCAGGGATCAC
GCAGGAAGTATTGAAGCTCTATATTGCGTTTAAAGCGGAAACGAATTTTGTTGATGTTGTGCCGCAAAAAAG
CCGACTGCGATTGTCGCTTAATATGCAGTTTCATGAACTGGTCGATCCGAAAGGTATTGCCAAAGATGTGAC
AAATGTTGGGCGATGGGGCAATGGTGATGTGGAAATTGGTTTCAGTGACCTCGCACAACTTCCTTACATTAT
GGGGTTAATTCGTCAGGCATTTGAAAAACAGATGGAGAGCGCGTTGGTATAACGCAGCGAAAAATGCCCGGT
AGTCCTGGCGCTACCGGGTCAATGTATCAGGCAACTTTCTGTTTACCCGCAATCACCCCAATAAACTCCTGC
ACCTGCCTTTGTTTACGCGCCGACAGCTTGCACACCTGGCGCAGCGACTGCATCAGTTCGCTCTCGGCGGCG
GCGGGTGGTTGGGCGGTGAGGACAATACAGCCTTCCATCACTTTGACATCTACCACCGTGCCGGTGGCAAAA
CCGGCGGCTTCCAGCCACTGACCTTTCAGGGTGATGGCGGGAATACGGCTGTAATCCGGGTAACGACTCGCA
TAACTCACGGTTAATTGACGGTTATTTGCCGGGGAGACTTCTGCTTCGAACGGTTGTGCAATAGAATGCGTA
TCAGTCATAACTGCTATTCCCTATAAATAGTGATTGTGATTAGCGGTGCGGGTGTGTTGGCGCACATCCGCA
CCGCGCTAAATACCTGGATATATCATCAGTAAATATGGGGAAAGTCCAGCTAAAAATTAATGAAAATAAGAT
GAAAATTAGCGTGAAATATAAATTTTGGTGATGTGAATAAAGCGGCTATTTAGCCGCTTTATTGGTTTTTCG
AGGGCAGGTAAATTAGTTTACCGCCGCGTCAGTGAGTGCATCTGCAAGGTGTAGTTGGGTTTGCTGGGCGGA
TTGGATATGATTCTTTAATTCTTCACATAGTTTATAAAAAATATGTAGTTTACTCATTATTTTTTTTGCTTC
TGAGCTAGGAGGAATAGCAACAGGACAACCTCTGAGCTGGGTTTTATTAATAGAAGCTAAATTAGTGGTTTG
CTTACTTGCGTTAGCAAAATATTGTCTTGAGAATGGGCTATTCATATATGTTTCTAACCAATATGGATCAAC
ATCTTGCCCTATATTTCGTCCTTTGAATACATGGTTTTGATTTGCTATATACCAGTCATGACACCATACTGT
AGTTCTCCCGACTGTATCCCAGTCGCCGCCTTCTGTTATCAATAAATCTCCCTTGACTACTTGATATTTTTC
TTTTTCCTCAATAGGGATTTCAATCTGTTTAATTTCCGTAAGATCAAGATATCCGCGTTGGACGTTTGCAAC
ACGTAAATAAGGAACTTTTACCAAAGTTCTATTTGATAAATTTCTTCCTTTAGTGATACCACTTTGAATATC
AATAATATCTTCAAATAAACACCACTCCCACCCTTCCGGAAGTTCAAACGGTTTTTCCTCATCGCTAATTGG
CGGCAACGGTTTTTGTTTTTTTATTTTTCCTTCTTTCACCAGTTGAGCTTTTTCCTGCGCAATTCGTTTGAG
CAGTTCAGAGGCTGGTTCATCATTCGGATCCTGCGGCACAAGTTTGCCCATTACGGCCAGTTGCAGAATGGT
CTGTTTTAACGCATCCACGCTGGCTTCGGTGGTAAATAGAGTGTCGAAATACTCGCTAATACGCGCCCAGTT
TTCAGCCAGTTCCTCGGCGGTTTGGCTGTCTGTAAGCGTTCCCAACAGGGTTTCAACCAGTTGTTGATGTGC
GTCCAGACTGGTCAGGGATTGCTGTTCCAGTTGGTCGCAGAGGGACATTAATTCTTTGATTTTGTTTGCGAT
GCGAACTTGTTCCAAGGATGGAGGAACTGGAGTTATTCCAGAAAAAAATTGTTTGTCATTGATTGCTGGATA
GGCAACCCCTGTCTGACAATTTTCAACATAACAAACAAATACCGGAGAACGTAGATAATAATAAATGAAATT
AGCATCCATCGCCGTATATGGATGAATAATAGCGAAGGCAGTACTAGCGATCGGTTCAGGTAGTATTTCGTT
TTCAATAATAGCTATATTTAACAAATACGGGCGAACAGTAGAGTATATGATAGTCCCTTGCTGAACAATTTT
TCTCGCTCGCGATGGGGCATCTTTCGCTGAAAGAATAGATAGCTCTTCAATAATTCCATATTCTTTATTTAT
TGAACCAACATCAATGTAAGTAAAATCTTTATCTGGAGTTTTTTGTCCCCAGTCATGTCCAATTTCACTAAT
ACGCACCCACTCCCATCCCTCCGGCAATTCAAACGGCTTCTCTTCCTCACTAATTTCCGGCAGTGGTTTTTG
CTTTTTAATTTTACCTTGCTTCACCAGCTCTGCTTTTTCTGCCGCAATACGCTTCAGCAGCTCCGACGCCGG
TTCATCGTTCGGGTCCTGCGGCACCAGTTTACCGCGCACAGCCAGTTCCAGAATCAGCTCACGTAATTTCTT
AATGCCATATAAATCAATTTTTCCGGAACTGCCGCGCCCGGCGGTGGAACGGGTTTGCAACGCCGAGGTCCA
GGTTTCCATATGATCAACGATCAGCTTTTCCACACTCATTAGTTAACCTCCTTGCCAGACAGCGCAGCGCCA
AGAATATCGCGCAGTTGATTACGCAGCGTCTGGATCTCCGCCTGCTGTTTTGCATACTGCGCTAACAGCTCG
GCCGGATCATGGCTGACGGTTTCCGCCTGATGTGGGTTTTTAATATCCAGATTGAAGTTACGCGCAATCACG
TCATCAATGCTGACTTTCCACGCCTGCTCATTCTCTACGCGGCTGGCAAAACCATCGGCCTCGTTACCCCAC
CAGTCGATCTCCGCCTGAAACTCTTCAAACTTCATCGGCTTAGTTTTGCTGTAGTTTTTTACGCCCGCCGGA
TACGGATGCTCATAGAACCAAATCTCTTTGGTTGGCTGACCTTTGGTAAAGAACAACAGGTTGGTTTTAATG
CCGGTATAGGGGTTAAACACACCATTCGGTAAGCGCACGATGGTATGCAGGTTGCACTCTTCGGTAAGTAGC
TTTTTGATTTTGGTTTTAACGCCTTCGCCAAATAGTGTGCCATCCGGCAATACCACCGCCGCGCGACCATTT
TTCGCCAGTACTTCCACAATCAGTTGCAGGAACAAATCCGCCGTTTCGCGGGTTTGCATCTCTGCCGGAAAG
TTCTTCTCAATACCGTCTTCTTCCGTGCCACCAAACGGCGGGTTGGTAACAATGACATCCAGTTGCTCATCC
CGGGAGGAAAGCGGTTTGTTCAGAGTGTTGTCGTGACGAATTTGCACTGGCACTTCAATGCCGTGTAGCAGC
ATATTGGTGGTCGCCAGCAGGTGCGGAAGCTGTTTTTTCTCAACACCGTGGATCTGTTGTTGCAGCGTCTGA
TGATCGGCGACGCTCTTCACGTATTTGTTCTTTACATGATCAAATGCGCAGGCAAGAAAACCGCCCGTACCG
CAGGCCGGGTCCATAATGGATTCGCCGAGTTTCGGATCAACGCGATCCACCATAAAGCGAGTGACGGCGCGT
GGAGTATAGAATTCGCCCGCATTGCCCGCAGATTGCAGATCTTTAAGGATCTGTTCGTAAATATCACCAAAC
AGATGGCGTTCGCTGGCGCTGGTAAAGTCAATTTCGTTCAGCTTATTGATCACCTGACGCAGTAGCGTACCG
TTTTTCATATAGTTATAGGCATCGCTGAACGCCTGCTTCACCACGTAGCCGCGTGGGTTTTTATCGATAGGC
GCAGTGAGGTTTTTCAACGCCGGGAACAGATCATCATTAACGAATTCCAGCAGGGAATCACCGGTAATGCCC
TGCGCGTTGGCGGCCCAACTGCGCCATAAATAACGCTGTGGGATCGGATATTGATAGTTATCCTGCTCCAGT
TCCAGCGCCTCTTCCTGGGCATCGAAGATTTTCAAAAACAGCAGCCAGGAGAGCTGACCGAGACGCTGCGCA
TCGCCATCCACACCGGCATCTTTGCGCATAATATCTTGTAATGATTTGATTACTGAGCTGATAGACATGTTG
TATTCCATGAAAAACAAGGCCTTCTGCAACATGATGGTTGCAGAAGGCGCAAAAGAGAGTTGTTAAGCAGAG
CGGGGCGGTAATTGGTAGATTTCGTTTTCCAGCTCGCTGAGCGCCTGATTATACCCGTTACGGTCGCCAAAT
CCGGTTTTAATAATCTCCGGTAAGGTGCCCATGCTGTCGAATGGCTTAAGTTTCAGCACCTGAATACTTTCG
ATCTCCTGTACGCCCGCATCGGCGTATTTATCCAGCAGATTATCGAGCACGGCTTGCGCTGCTTCAGAGTAT
TTTGTGAAGTAGTTCCGCTTGCGCACGTTCTCGGCGCGCTCTTTGCGGGTTAACGGCGGCTGACCATACACT
ACGTGGCAAAGCATGTCGAACGGGTCGAGATCTTTACCGACTTCTTCTGCCAGTACTTCCCAGATGATCCCC
TGTTGCTCCAGCTCGTGAATGATCGCTTCTTTGCGATCGGCGTCCTGCCACTTGCGGGTAAAGTCATCCAGC
GAGGCATATTCTTTGAGCAGTGTTTTGCGGGTGTAATCTTTAAAGGATTCGGTAACCAGTTTACCGTCGGCG
TCGTAATACTGAACACGCTGGGCAATAACGCCCACTGCTACACCGTTGACGTGAAACTTGCGGATTTTCTTC
TCGTCTTCTTCCGGAAGTGGGCCGACATCATCGGTATCTTTAACCTGGTATGGTGGCGCAGGCGGTTCATCA
ACGCCTGTTACCTGTTCGTCGTCATGTTCGCTGATTTCTTCGAGTTTCTCTTCAAAATCAGATTCTGGATCG
GCGATATCCTCTGGTGTGGTATCCATGACTTTTTCGGGAATGCCATCGAAACGCTCATCGGCAAACAGTTCG
GTGGCTTTTTTAAAGTCGAGGATGGTAAACCAGAGTTTGCCGTAACGTTCGTCGATGCGTGTACCACGACCG
ATAATCTGCTTGAATTTGGTCATCGACTGGATGTTCTGGTCCAGTACTACCAGTTTGCAGGTTTTAGCATCC
ACACCGGTGGTCATCAGCTCTGAAGTGGTCGCGATAACCGGGTACGGTTTTTTCGGGTTGATGAAGTTATCC
AACTGAGCTTTGCCAATTTCATCATCGCCGGTGATTTTCATGACGTATTTGTCGTTCTTTTTCACCTGCTCC
GGGTTGAGATTAACCAGGGCGCGGCGCATACGTTCTGCATGATCGATGTCGTTACAGAAGACGATGGTTTTA
TCCATCGGATTGGTACGCTTGAGGTAGTCGGTAATGGTTCTGGCAACCAGTTCTGTGCGTTCGTCGATTACC
ATCGTGCGATCGAAATCTTTCTGGTTATAGATACGATCGTCGATCACTTCGCCGTTTAAGTCAGTTTGCCCT
TTGGTTGGGCGCCAGCCTTGCAGATCAACATCAATATCAACACGGACAACTTTATAAGGGGCGAGGAAGCCG
TCTTCGATCCCTTCTTTTAGTGAGTAGACGTAAACCGGATCGCCGAAGTAATCCGTGCTGGAGACTTCATGC
GTCTCTTTTGGCGTGGCGGTTAAGCCAATTTGGGTGGCGGAACTAAAATAATCAAGGATTTCTCGCCAGGCG
CTGTCTTCGGATGCGCTGCCGCGATGGCATTCGTCGATCACGATCAGATCGAAGAAATCTGGTGCGACTTGT
TTAAACGCTTTTTGGTCTTCCTCCGGGCCAGTTATAGCCTGATAGAGCGCGAGGTGAATTTCATAAGCGGGA
TCAATGGTGCGTCCGCTGACTTTGGTCATTGCCGTACCAAATGGCTGGAAATCATTATTTTTGGTTTGGTCG
ACCAGAATATTGCGATCGGCAAGGAACAAAATGCGTTTTTTATTTTTTGATTTCCACAGGCGCCAGATGATC
TGGAATGCGGTATAGGTTTTCCCTGTTCCGGTCGCCATGACCAGCAGAACGCGGTTTTGCCCGTTGGAGACG
GCTTCAATGGTTTTGTTGATTGCCTGAAGCTGGTAATAACGTGGCGATTTACCGCTGCCATCGTCGTAATAG
TCCTGAGTAATCACCGGAAGCTGAGCTTGTGTGTATCCTTTCCAGAGGCAGAATTTTTGCCAGAGTTCAGCG
GGGGAGGGGAAGTCATCCAGCGTTATTTGCTTTTCAAGGCATTCACCTTCGGCTGCGGTGGCATCGCGGAAG
ATAAAGCCATCACCGTTGGTGGCAAAAACAAAAGGAACGTCCAGCAGGCGCGCATATTCAATGCCCTGTTGC
ATCCCTTTGCCAATTTCATGTTTGTTGGCTTTTGCTTCAATCACGGCTAAGGGAATGCCAGGTTTGTGATAC
AGCACGATGTCAGCAGATTTTACCGTTCTGCGTGCCGCAACTTTACCACGTACGATGACTTTACCGTCCCGG
AGTTTGACCTCCTGTCTGATTTGCGTTGTGTTGTCCCAGCCTGCATTGAGAATGGCTGGCATAACGCATTTG
GTAATGATGTCTGCTTCCGTCAGGTTACTTAGGTTCAGTTCCGCCATGGGGTATTCTCGCTTTTATCAGGAC
GATTCTGATTGTACATAAAATCAATAGCCTGGCTATGATTTAGGGCGGTGTTTCAACGTAAAGTACGTAGCA
GAGATCACATTGATATCTCTGTTATATCTTGCTTGAATTAATCTGGGCATATCAGAGACAGATAAACAGAAG
TTACAGGAACCATATCAACTCTAACAAAATATATAAAAATCTTATAGTTGCGTTTCTTTCGAGCAAGAAAGA
TAATGTTATTGTTGATTGTTTGATTGGGTATATGAAATGGAAGCTAAAGAATGTAAGGTGCAGGATATCCTT
ACTGAAAACAAAAAGTTTATTATTCCTTCTTATCAGCGTCCTTACAGTTGGACGGTAGATAATGCAGAGCAA
CTCATTGATGACATTTATAAAAGCTCTCAATCAGAAGAGAATGGATATTTTATTGGGAGTATGATTTGTATC
AATAAAGGGCAAAATCAGTATGAAGTTGTAGATGGACAACAACGTCTTACAACGTTAAGCATTATTGTCTCC
GAGCTAAAAAAATCATCCCGATTCAGGGGATAAAAGATGATTTGCAAAAAAGAGTTCTGCCTATTGATGTTT
ATTCTGATGAAACAGATGAACCAAGACTAATTGTTAGAAAAAAAGAGCATGATCTTTATAAATATTATATAC
TGCAGGATTCTAAAGATTATAAACCTGAAAAGCCATCGGATACTGAGTTAGTATTCATTAGCAACGCTGAAA
CAATTAGAGATTATTTGTTGCGGTTATCTGTTGATGAGTTGAAGTTGCTTGCTAAATATATTTTGCAAAATG
TATATATCGTATTTGTGCAAACAGATGATTTCGCATCATCATTTAGACTCTTTAATGTATTAAATAGTCGAG
GTTTACCTTTAAGTAATGCAGATCTTTTAAAAAATGCACTGTTTGAATCAGCTTCTACACATAATAAAAAAT
CAGAGCAAATAGAATCAGCATGGTCGCAAATTGAAGATATGGTCGGAGTGAGACGGCTTGATAAATTTCTTA
CTCTTCATAAGCTTTCCGAGAAAAAAGATCGTGACAGGGTGTTACAAAAAGGTTTTGAAGCTTTTATTGAAA
ATCTCCAGCAGCAATTTGATGGAGATGCTATTGCTATGTCACTGATGTTGGTTAATTCTGCAAAAAATTATA
CTAAGATTTTAGAGAATGATTTTGAACACCCTTCAATACGACGAAAAATAGCATCGCTAAGTAATTTAGGGG
TAGATGAGTGGATTCCTCCGGTTATGGCATTCATGAATCGAATGGCTCGTACAGAAGATTTTAATTTAGATG
ATTTTTCTCAATTTATTACCGCCTTTGAGAAGGTATATATGCATGGGTGGTTAAAAAAACAAATTAAAAGCC
AAAGAGAAATGGTTTGTTATTCAGCTCTGGTAGCAATAAATAATGATATGCCTTTTGATTCTGTGATAAATC
AGATAAACCAACATGCAGATAATTCAGGTTTTATAGCTGCTCTGGATGAAGATTTATATGAGCCTCGTCCGA
ATCAAGTGAACTTAATAAAAGCAATTTTGCTTCGCTTAGATATGGAGCAACAAGATGAGAGCGTGATTAAAA
CCTATACGGGGAGAATCACAATTGAGCATATTCTTCCTCAAGCATTAGTTAATGAATACTGGATTAATAGAT
TCCAACCTCAAGAGCATGTCTACTGGCTGCATAAAATAGGTAATTTAACACTCATAAGTGGTTCCAAAAATT
CTGAAGCACAACACTATGATTTTATCAAAAAGAAATCTATTTATGAGAAACTTAATAGTAAAAGCTCTTTTG
ATTTAACAAAAGATGTTTGTAATTCTTCAGAATGGGGATTGGCTGAACTGAAAATGAGACATGAAAAAATGA
AAACGCAATTGAAGAAGCTTTGGTTGGTCTGACATATCTAAAGAGTTCCACTCGTAATAATGTTGCGGTGGA
ACTCTCAAAAAGTTGATCTTTCCCGAACTTACTTCCTCAACCCCGCAAACGCTGCCCGAATCTCTTCCTCCG
GCAACTGAATCCCGATAAAAACCATTGTGCTATGCGGTTTTTCATCGCCCCACGGGCGGTCCCAGTCGGCGC
TGTAGAGGCGCTGGACGCCCTGGAACAGCAGGCGGTTAGGTTCGCCGTCAATCCACAGCATCCCTTTGTAAC
GCAGCAGTTTATCCGCCGATTCCAGCAGCAGGTTTTCCATCACGCGGGAAACTTCGCTGATATCTACCGGGT
AATCCAGTTCTACCACAATCGACGAAATATCGTTTTGTTTATCCGCGATAAAGTGGAAACGCGGTTTGGTGC
TGACGACGTTTTCTTCCAGCATAAAACCGTTGGTGTTGAACAGCAGGCCCAGGTCGATGTCGCCGTGGGTAA
CGGTGTAGACCGGTGCACGGGCGTTGATGCGCGCCAGGCGTTCGCGCAGTTTTTCTGCTTCGCCTGCGACGT
CGGTTTTGGTCAGCAGAATACGGTCGGCGTAGCCAACCTGGGACTGGGCGATGGTGAACTGGTTCATCTGCT
CATCGGCATGTACCGCATCCACCAGCGCAATCACGCCGTCCAGCAGGTAACGCTGGCATAAAATCTCATGGG
AGAAAAAGGTCTGAATAATCGGGCCGGGATCGGCCATGCCGGTGCATTCAATGACCAGACGATCGAACTGAA
TATTGCCCTTATCGAGATTATCCAGCAGGTCGAGTAGTGCGTCTTCCAGCTCGTTGGAGCGCGAACAGCAGA
TGCAGCCGTTGGTCAGCGTTTTGATCTGCGTGGCGCGGTCGCCAATCAGTTGATCATCAACGGAGACTTCGC
CAAATTCGTTTTCAATCACGGCAATCTTGTAGCCGTGTTGTTCGTTAAGAATATGGCGCAGCAGGGTGGTTT
TGCCCGCGCCTAAAAAACCGGTGAGTAGGGTAACTGCAATCGGGTTCATGCTCTCTCCATTAACAACAGCGC
ATACCGCCTTTACCATCGCCGCCGTAGCGCGCGTTCTGGCGTTCGCGGAAGAATTCTTCATAGCTCATGTAC
GGCTTGTCGGGATGGTTGGTCTTCATATGCTCGACGTAGTTGTCGTAGTCTGGAATGCCAATCAACATCTTC
GCCGCCTGGCCGAGATATTTTTTTGCCTGTCCTAAGTTACCAAACATAGTTCACTCTGATAAGAACAAAGCC
CCGCCGAAGCGGGGCTAAACACGGTTAGTGGTGCGAAGAGATCTTCACGCCGCCTTCCGGGATTGGAACGTA
CGGTGTTTCTTTGTCAGTACGTTTGTCGCTGTTACGTACCGCAAGCCAGGTTTTGAAACCGTAGAAGATGAT
GCTGTACACCACAATCAGGAACAGAATACTCAGGCCTGCGTTGGTGTAGTTGTTCACAACGATGTGGTTCAT
GTTGGCAATCTGCTGCGCCGTAAGGTCAGTACCGTTAGCAATCTTCTCTTTGTACTGGCTTGCCATGTAGAA
GAAGCCTTCCATCTGCGGGTTGGTGCTGAACAGTTTCAGACCCAGCGCCCAGGTGGTGCAGATAAGCAGCCA
TACAGCCGGAACAACAGTTACCCAGATGTATTGGGTGCGCTTCATCTTAATCAGCACAACGGTGCCCAGTAC
CAGCGCTACGGCTGCCAGCATCTGGTTGGAGATACCGAACAGCGGCCACAGGCTCTTAACGCCGCCCAGCGG
ATCGACCACGCCCTGATACAGCAGGTAGCCCCACAGACCCACACAGCCCGCAGTACCGATGATACCAGCAAC
CAGAGAGTCGGTTTTTTTCAGGAACGGGATGAAGTTACCCAGCAGGTCTTGCAGCATAAAGCGGCCAGAACG
GGTACCCGCATCCAGCGCGGTCAGGATGAACAGGGCTTCGAACAGAATACCGAAGTGATACCAGAAGCCCAT
GTCAGCCATCGGCAGCACTTTGTGGAACACATGAGCGATACCTACCGCCAGCGTCGGCGCACCACCTGCACG
GTTCAGGACAGAAGGCTCACCAATGTCTTTCGCGGTTTGCAGGATCTGCTCTGGCGAAATCACGAAGCCCCA
AGAGCTGACGGTCGCTGCCGCGTGTGCGGTAACGTCTTTCAGCTGCGCCATGATGATCGGCGCGTTCTCGCC
ACCCATTTCATGCAGGTTAGGCATGGTGATGCCAAGGCCCGCGGGCGGGGTGTTCATCGCGAAGTAAAGACC
CGGTTCGATGATGGATGCAGCAACCAGCGCCATAATCGCCACGAAGGACTCCATCAGCATTGCGCCGTAGCC
GATGAAACGCGCGTCGGTTTCGTTAGCCAGCAGTTTCGGCGTCGTACCGGAAGAGATCAGCGCGTGGAAGCC
AGATACCGCACCACAGGCGATGGTGATGAACAGGAACGGGAACAGAGCGCCTTTCCACAGCGGGCCAGTACC
GTCAATGTACTGGGTCATCGCAGGCATTTTCAGTTCCGGGTTCAGCACCACGATACCCAGCGCCAGGCCGAC
GATAACGCCGATCTTCAGGAAGGTTGCCAGATAGTCGCGTGGTGCGAGGATCAGCCACACCGGCAGCAGCGC
GGAAACAAACGCATAGCCAATCAGCGCGAAGGTAATGGTGGTGTCTTTAAAGGTCAGTGCCGGACCCCAGTA
CGGATCGTGAGCAATCACGCCACCGAAGTAGATAGAGGCAACCAGCAGCACGATACCAATAACAGAGACTTC
ACCCACACGCCCCGGACGGATAAAGCGCATGTAGATACCCATAAACAGCGCAATTGGTACGGTTGAGCAAAC
GGTGAAGACACCCCACGGACTTTCTGCCAGGGCTTTAACCACAATCAGCGCCAGGACGGCGAGGATGATGAT
CATGATTAAGAAACAGCCAAACAGCGCGATAGTCCCCGGTACTGGCCCCATCTCTTCTTTGATCATCTCACC
GAGAGATGCGCCGTTACGGCGAGAGGAGATAAACAGCACCATAAAGTCCTGAACCGCACCGGCCAGCACTAC
CCCCGCCAGCAGCCACAGCGTGCCAGGCAGGTAGCCCATCTGCGCGGCGAGAACCGGTCCCACCAGCGGACC
AGCACCGGCGATAGCGGCGAAGTGGTGACCAAACAACACGTAACGGTTGGTCGGAACGTAGTTCAGACCGTC
GTTGTTAATAACCGCAGGCGTCGCGCGCGTGGGGTCGAGTTTCATCACCTTCTGGGCGATGTACAGACTGTA
GTAGCGATACGCCACCAGATACACCGACACAGAGGCGACCACGATCCACAGGGCGCTGACGTGCTCCCCCCG
ACGTAATGCAACTACCGCGAGGCAGAATGCACCGATGATTCCGAGAATCACCCAGGGTATGTGCTTGAATAG
TTTTTTCGTATCCATAGTAAAACCTGGCATGTATTGATTAATAGTTGGCCGAAGCCGTTCTAGGTTTGCGTT
GCGTTTGAGGAGGTAAATTGACCGCTATCCTGCAATGATGCTGCCAGAGTTACGCGCGCGTAAAGTAAGGTA
AATAACTGAGTGGTTATTTTAGGGACGTAAGCGGTCAGTTTTGCGGTTGAGCGGTTTTGAGCAAGGTTTATG
AAGGTTATTTATGTGATGATGATCACAACCGAAGCGATTTTTAGCCCTCGGTTGTGTAACTCATTTAAAAAT
TATATTCATACTATAAATATTAAATAACAATATAGCAATATGGTGTGTTATTTATTTCTTTAAGTAAAACGT
GTTTTTTACGAGATTTAGTAAGATAAAATTTCTCATCTAAATAGCAATCGATGAGAGAGTCCAGCCTTTCCC
TGTCTATCATAGGGGTGATACCCAAGGTCCAGAAACTGCGTAAATCGAGTTCGGAACGTTTTATTTTTGCGC
TTTTTTCTAAGTCTGCGATCATATTTTTAACACAACTGGTCGCGTCTCTGTTTTGTTTTATTTCAAGCGCGA
TATAGCTATCTTGTGCCCAGCCTTTTTTACGTAGTAAGAAATCTGTGCGTAGTGTCGGGCGCTCAGGTTTTT
TGCGCATATCACAGGAAAGTGCTTGTTCACGCCACCATTCATGGTCTGTTGAGCAGAGCATATTAGCAAACT
CTACCTGGAACCACACTTCCCAACCGGTGATATTGTTTTGGTCAATAATATTAAGCTTTTGGCAAATATCCT
CACGTTCAAAAAAGAGATGTAATAGCGTTGAGAGATGATCGAAGTCACGGTTTAACATTTCAGATGTCCTTT
CTTAAAATTCCACACTCTATAAAATATTTCGTTCAAAATAGATACAATTCGTGTGAAAAAAATAAGAAAAGA
AAATGTATCAATAAGTGGTTATTGTATTTTTGAACAAAAATTAAAAAAAGTGAGGTAAAATTAACCAGTTTC
AAGTCGCTACCTATAAAGTTTTCTCATTTCAGGCCGAAAATTTTGCATCGGTCCACAGGAAAGAGAAACCAT
GTTAAAACGTATCAAGATCGTGACCAGCTTACTGCTGGTTTTGGCCGTTTTTGGCCTTTTACAACTGACATC
AGGCGGTCTGTTCTTTAATGCCTTAAAGAATGACAAAGAAAATTTCACTGTTTTACAAACCATTCGCCAGCA
GCAATCCACGCTGAATGGCAGCTGGGTCGCGTTGTTGCAGACGCGTAACACCCTCAACCGCGCGGGTATCCG
CTACATGATGGATCAGAATAATATTGGTAGCGGTTCAACCGTTGCTGAGCTGATGCAGAGTGCCAGTATTTC
GTTGAAACAGGCGGAAAAAAACTGGGCAGATTACGAAGCGTTGCCGCGTGACCCGCGTCAGAGCACCGCCGC
AGCGGCAGAGATCAAACGTAATTACGATATTTATCACAATGCGCTGGCGGAGCTGATCCAACTGTTAGGTGC
AGGCAAAATCAACGAGTTCTTTGATCAGCCGACCCAGGGATATCAGGACGGTTTCGAGAAGCAGTATGTGGC
TTACATGGAGCAAAACGATCGGCTCTATGATATCGCCGTCAGCGATAACAATGCCTCCTACAGCCAGGCGAT
GTGGATTCTGGTGGGCGTGATGATCGTCGTACTGGCGGTCATCTTCGCCGTCTGGTTCGGTATTAAAGCCTC
GCTGGTAGCGCCAATGAATCGCCTGATTGACAGCATTCGTCATATTGCAGGCGGCGATCTGGTGAAACCGAT
TGAGGTGGATGGCTCTAATGAGATGGGGCAACTGGCAGAGAGTTTGCGCCATATGCAGGGAGAGCTGATGCG
TACCGTCGGTGATGTGCGCAACGGGGCCAATGCCATCTATAGCGGTGCCAGCGAAATCGCTACCGGCAATAA
CGATCTCTCTTCGCGCACCGAGCAACAGGCCGCTTCGCTGGAAGAGACGGCAGCCAGCATGGAGCAACTCAC
CGCAACGGTGAAACAGAACGCCGAGAATGCGCGCCAGGCCAGCCACCTGGCGTTAAGTGCTTCTGAAACGGC
GCAACGCGGCGGCAAAGTGGTAGATAACGTGGTGCAGACTATGCGTGATATCTCCACCAGTTCGCAGAAAAT
CGCCGATATTATCAGCGTAATTGACGGCATTGCCTTCCAGACCAATATTCTGGCTTTGAACGCGGCGGTTGA
AGCAGCGCGTGCGGGTGAGCAAGGACGTGGTTTTGCGGTGGTTGCGGGAGAAGTGCGTAATCTGGCCCAGCG
TAGCGCCCAGGCGGCTCGTGAAATTAAAAGCCTGATTGAAGACTCGGTGGGGAAAGTGGATGTTGGCTCTAC
GCTGGTCGAAAGCGCCGGGGAAACAATGGCGGAGATTGTCAGTGCTGTGACCCGCGTGACGGACATTATGGG
CGAAATAGCTTCTGCTTCTGATGAGCAGAGCCGTGGTATCGATCAGGTTGGCTTAGCGGTTGCTGAGATGGA
CCGGGTAACTCAACAGAACGCTGCGCTGGTGGAAGAGTCTGCCGCTGCCGCCGCCGCGTTGGAAGAGCAGGC
CAGTCGCCTGACCGAAGCTGTGGCAGTGTTCCGGATTCAGCAACAGCAGCAACAGCAGCGTGAAACATCGGC
TGTGGTAAAAACCGTGACGCCAGCTACGCCGCGTAAAATGGCAGTGGCAGATAGCGGGGAGAACTGGGAAAC
GTTTTAATCGCCATAAAAATGCCCGATAAGCAAAATGTTATCGGGCATAGGGAGTTTAATCTTTACGCGGGT
CGTTGATCGGCTGACGAACCAGGAAGATGTACGCCAGTGCTCCCGCTGCGGTGACGCAACCGCAAATGATTA
GTGCCAGACGGAATGAGTGGGTTGTATCAACAATAAAACCAGTAATGATCGGCGCGAAAGAGGCGCAGATGA
AGCTGGCAAAGTTCTGGATACTGCCCACCGACGCAGTCATGCGAGAAGCAACTGCGACGTGGATCAAGCCCC
AGCAGGATGTTCCGGCAAAGTGAATACAGAACAGTGCCATGCCAATCAGCAGAACCGCCATCATGGATGTTG
TCGCTTGTGGTACTATCAGCGTAAAGGCGGCAGAACAGAACATCCCGGCAATAATGCAGATCTTACGGCTTT
TAATCGGAGCCATTCCCCCTTTGACCAGCCAGTCAGTAACGTAACCGTTGACCAGCATCCCGGCAGCACCAA
ACAGGAAAGGGATAGCCGCCATCAACCCTGTGCTTTTTAAATCCAGGTTATAGGCTGTTTGCAGGTAACCAG
GAAGCCAGGCCAGATACAGCCACGCAGTGTAGTTGATGCCACTGAATCCGAGCATCATTCCCCACATTGTGC
GGTTACGGAACAGGCTGCGCCATTCGGCAAAACTGAGCGGATCTCGGCGGGCATTGACGCTACCTGCATTGA
GATAAGCTTGTTCAACGGCAGTCAGTTCTACGTGCTCGCGGTTGCGATAGAGCATATACCAGCCGATGGCGA
GAAAAATCCCCAGTACACCAATGGTAATAAACATCCCGCGCCAGCCCATCACCAGCATCATCGCCGCCAGAA
TCGGTGGGCTTACGGCAACGCCAATGGTAGAAGCTGCGTTGAAGAAGCCCATCGGGCGTCCGCGCTCTTTGA
TGTTGAACCAGTCGTTAATGACTTTTACACCGCATGGGTTCATCGGCGCTTCACCAATCCCCATACCGATAC
GCACCAACACGAACTGCGTAAAGCTGTGCACCATGCCAGACATGGCCTGGAACAGTGACCAGAAGAACATCC
CCAGTCCCAGCATCAGGCGTGGGCCTTTACGATCCAATAGTGGGCCGCAAGGAAGTTGCGCAATGCCGTAAG
CGAGTGAAAACACGGAGAGCAAAGCGCCGATTTCGGTGGCACTTAATCCCAATTCTTCACGAATCGTTAAAT
TTGCTACCGACAGCGAACTGCGGTCGAGATAATTGATTACCGCCGCAAAAAATAATAACAACATGGCGGTGG
TTTGAATGCGTTTAATTCGGGTACTGCGTTGAACTAATCCATCTGGTGGCACGGGAATATCTGCCGACGAAG
ATGGAGTAAATGAAGAACGCGGATCGAGGGTGATATTTTCTTTTTCCACGCCGGACTCCTGTATTTATAATT
TTAATTGTTTACGTAATTGTGCATTACGCAAGGTTGACATTAACGGCAGGTTAAAGTTTTAGGACTTTACTA
CCGCTCACAAAAACATTTTTAGTCGACTGATTGTGAGCATAGGTAAGCGGGAATTTCCCGGTATTTATCTTT
TGATAAAACCGTGCACCCGCTAATAGTTTGCTGTTTTTAATCCGTACTTAATGAGCATAACGCGTGTTCTCA
TTAATGGATCGAATCATTGATTGTTTCGCTGAATTCAAATGGTTACGGAGCGCAAGGGTGGCATCAAGGTCA
CTGCGGCAAATCAGAGCGCTGAGAATGGTCATATGCTCATCGACGGCAATGATATTGCGCTGTTTAAGATCG
CTTTCGTCCCATTGATAGTGAAAATGAAAGATGACTGAGATGATCTCAAGCGATTGATCAAAAAAGATATTG
TCGGCAGCTGAAAGCAGTAAGGAGTGAAAATCTCTGTCAAGTTGCGAGAACATGCGAAAGCTATTGCCGATG
TTGTCACGCAGTAGCCGATGACGTTCGAGCATGGTTTTCGCCTGCAGCCAGCGGGGATCATGATCAGGCAGG
TTGAGAAAGTGCTGAAGTGAATGTGTTTCGAGCATTTCGCGTAGCTCAAACAGCTGCTCAGCGTAGGATTGA
TCGAATTGCTTCATGCTCCACTGGCCGCGCTTTTCGCTTTGAATAAGATTATAACGGCCGAATTTTAAAAGA
TATTCTCTTACAACCACCGGGCTGACACCCGCGGCCCGAGCCAGTTGCAGTTCAGAAAAAGTTTCCCCTGGG
CGTAACTGGCGCTGGTTTATCATCGTGAAAAAAGCCTGCTCAAACACTTTGTTTTGTTCACTCATTGAAGCG
GTAGTACAGGCGAAACCGTCATCATGGTCAGGTTTACGCGCAATAACATAGTCGTTTCCAACCTGCGTTAAG
ACGCCGCATTCGCGTAAGTGGCTGAGAATATGACGCACTGTAGTGCGGCTGATGTTGTACATTTCCGCCAGC
GCACTTTGCGATGGAAGTGGGGAAGGGATATGACCCCGCGCCATATCATCAATGACCTGGTTAATCACATTG
TGGCGTAAATTTTGTGAACGACTCATATTTTCCTCCTTGTGAGTCCATTAAAACCCGATTTAAAACATTTTT
ATGCGTGTGTTTTCACAAAACAGATTTTCCGTTCCGCTGCCATTTTTCATTTTCATTGATATCTAAGGCAAC
AAAAAATGGAGAGCCGAATCATGTCTACGATGAATGTTTTAATTTGCCAGCAGCCGAAAGAATTAGTCTGGA
AACAACGCGAGATACCTATTCCGGGTGACAATGAAGCATTAATAAAAATTAAGTCTGTCGGGATTTGCGGTA
CCGATATTCATGCCTGGGGTGGAAATCAACCATTTTTTAGTTATCCACGGGTTTTAGGCCATGAAATATGTG
GGGAGATTGTTGGGCTGGGTAAAAATATTGCTGATCTTAAAAATGGTCAGCAAGTTGCTGTGATCCCTTATG
TTGCCTGTCAGCAATGCCCGGCGTGTAAAAGCGGGCGTACCAATTGCTGTGAAAAAATTTCAGTCATTGGCG
TGCATCAGGATGGCGGTTTTAGTGAGTATTTGAGCGTGCCGGTGGCGAACATTTTGCCCGCAGACGGTATTG
ACCCGCAGGCGGCCGCATTGATTGAACCTTTCGCTATTAGCGCTCATGCGGTGCGTCGCGCAGCCATTGCTC
CCGGCGAGCAGGTGCTGGTGGTCGGGGCCGGGCCAATCGGTCTGGGCGCGGCGGCAATCGCTAAAGCCGATG
GCGCACAGGTGGTGGTGGCGGATACCAGTCCGGCGCGCCGTGAACATGTGGCAACGCGTCTGGAGTTGCCCG
TGCTGGACCCGTCAGCCGAAGATTTTGACGCGCAGCTGCGGGCGCAGTTTGGTGGTTCGCTGGCGCAGAAAG
TGATCGACGCGACAGGTAATCAACATGCGATGAATAACACCGTGAATCTGATTCGTCACGGCGGCACGGTGG
TATTTGTCGGCCTGTTTAAAGGTGAGTTGCAGTTCTCCGATCCGGAATTCCATAAAAAAGAAACGACGATGA
TGGGCAGCCGCAACGCCACGCCGGAAGATTTTGCTAAAGTCGGTCGACTGATGGCGGAAGGAAAAATCACTG
CTGGCATGATGTTAACCCATCGCTATCCGTTCGCCACGCTGGCAGAAACCTACGAGCGCGATGTGATTAACA
ATCGTGAGTTAATTAAAGGCGTAATTACTTTCTGAAAGGCGAGATTATTAAAGTTGCCATGCAGCGTCCGGG
GAAGTGTTGGGCGCTGTTTTTTTTGTTTCTTAATAATGTGTTGTAAGCCGGAGAAGGTGTGTAGGTCGCACC
CTATGCGACCTACACATCAGTCAGGAATTACCCTTCACGTTCTACCACTTTAATTTCCACCATGCCGATCCC
GAGCTTACGCGGCGAGTGTCCGAGGATATTCCCTTCGTTGGTTGAGACAGGTTCCGGCGGCACAATTACCAG
TGTGTCGGCATCGGTTGGGTTATCGAAATGCAGTGTGGTGGTGGTCACTTCATTGCCCAGCACAAGAGTTTG
TTCTTCATTGCCTACGCGTACCGGAATAGGACGGCTGGCGTTATTGCCGTATGCTTTGGCGGTAATCACCAG
GTCAAATTTCTTCGGCAGCGGATGCTTGTACTCGATTTTTACTTCATCGCCCAGCTGCGCGTTGGACCAGCG
GCCCCACGACTCCGGACGGGAAATCCCGCTAAACTGTTTCACCTCTTCTGGCGCACCGGCGACGTTAAAGAT
GAAACTGTCGGCTTTGTAGCGAATATCGTTATCAACAATCTTCAGCGTATCGACATTGCCTTTGTAACGCGC
CATGTCGATGACCGTATCTTTAAATGCCGTCTTGCTCTTCCATGTTGTTTTGTCAACATGCTGAACAATTTG
CTGACCGCCAAGTTGCCCCTGCGAGACACACCAGTCGGTGGAAAGTGCCAGTTCCGGAGCCCAGAGTTGTGC
CATCTTGTAGCAACGGTCAACCCAGACGAAATTGTCGCGTGGAGCGAAATCGGCCAGCTGGAAACGCAGCGG
TGCTGAGTATTCGCTTTCTGGCAGCGGTTCCACGCGTTTGTCTGAAACCCGCAACAGCAGCGGCAAACGGAA
ATGGCTACCCGAGAAGGCAATCATGTTTTTCTGCTGGTCGATGGTGAACTCTTTCATCTCTTTAGGGAATTT
CCACAGACGGATGATATCCGGCTTCCACGCCAATGTTTTCTCTTTGATATTGAGGAAGATTTCCGACATTGA
CTGCCCGGATAAACTGCTACGACCAAGTCCGAGATAGTTATCGCCACCGAGAATGTCCAGCACTGTCGCTCC
GTTATCCATCGTGTTACGCTTCACTGCCAGCGTCTCTTGCTGCGGCTTGTCGCCACGAATGACAAAAAACAG
GTTATTGCGATCCTGCTTATTGAGGTATTTCCACGCCGTGTTGTTCATCGCTAAATGGTCAGAAGAGACGAC
GATGACAGTATCTTTAAACCACGGTGACGCTTTGATTTTGTTGATAAACGTCGCGATATTCTCCTGGCTGCA
ACTTACCGCGCTGAATGACTGATTCGGTTTACCGTCAAAATCATATTTTTTGCGGTTACAGGTACGAGAGAT
AAAACCATCCGGGTGATGGGTATCGACTGTCAGGGTAAACAGTGAGAATCGCTGACCTGAGCGGGAAAGCTC
TTCAAACTTTTTCCACGCTTCATCGAGAACGGTATCGTCGTAGAATCCCCAGTCGTTGCGATAGTGCGGGTC
GGCTACCACGCTTTTCAGCTCTTCTGAGCCGTATAAGTGGTCGAAGCCATGCGACTTCAGGAACACATCTTT
ACCGGCAAAACGCAGATTCGCGCCCTGCACGAAATAGTTCTGATAACCCGAGTTTTTCAGGATATCGCCCAG
ACAGATGTTCTGCGGGAAGAAGCTGGAAACAGAAGCGGAGGCGTTGCCTTCAAAGGGGGCAAACAGCGGTAT
GCCGCACTGAGAAGCCACCATGCCCGCAATCGTGTAATCTGTTCCCGGCAGCTGCTGCGTGTGGCTGAAATC
CAGGCCTTCATTTTTCAACGCGCCCAGTTCAGGCGTGAGGTCCGGGAAAGCCTCGTTATCAAAATAGGTCCG
CTCGAGACTTTCGCCGTAGATATAAACCAGGTTGAGTTTCGGGTCAGGGATAGTTTTCGACGGCTCTTTATA
ATAAGCCGCAAAGTCCGGGTCGCCGTCGCGTGACTGGGATTTCACCAGTTCCGTTATCTGACGAAATGCCGG
GCTGGCGTCCACCGAACCCAGCGCCAGTAAGAGCGCCAGCAGGCTGTAACCAAAATGGTGCGGATGATGGCG
ACGACGGCGCAGGATCCAGCCCAGCGCACCGAACACCGCTGTCAGCCCCAGCACAATGCCGATACCCGGCAA
AATGTATTTGCTGACGCCAGCACCGGTCAGGCTGTTGGTTAAGGTATAGAGAACCGCGTCGTTAATACCATC
GCCAGTAAAATAGTCGCTGGCAAACAGGGTGATATTTAAAACGACAAATAGCCCCAGCACCGTTAATGTGGC
TGCAAACCACCAGGTGTTACGTCCCGCTTTCCATGCGTAAATCAGCACAGAGGCGAGAAAAAGGGCGAAAGA
GAGTAGTTCTGACAACGGGCGATCCTCACTAAACCGGGCCGTTTAGCCAACGTTTAAGCTTTTTGAGAAGCA
CAATGTAATGGCGTCGCCATATTGCTGCAATTCTAGTGTCAAAAAAATGCGATGTTGTTAGGAATTAGTTTA
TAAACAGACTTTTTTGATCGCGGTCGCTTCCCGTGTAACAGGGGGAAAACCGTCCAGGAGCAGGGAAAAGGG
CAGGAGAGAGCCGCGTCAGCCGGGTAACAGCTAAAACGCGGCGTTTCGCGGTTCAGGAAATGAAGTTCAGCC
CCTGCTTTAACACCAGATCGCAGGCTTTGGTTTTCACCTTTTCTGCCAGCGGAGTTGTTCCGATGTTATCCA
GATTGAGTTGCTGACCATCTTTGGTTTTCAGCAAACCCTGAATGCCGTCCAGATAGTTGGTGTCTTCTTTTT
GCTCTTCACTGTTCAGGCCCAGCTTTTCCAGCACCTGGTTCTTGATGTTTTCGACATCGGTTACCGAAGCCA
GCTTTTGCTTCGCGCAGTATTGCAGAATGCCTGCGGCATTGTTCATGTTATCTGCGCTTAAGGCCTGGTTTC
CGCTGCTAAGCAAGTTAGTTAATGACGCGAGCGACCAACCGCCTTCCTGTGTCGTGCTGTTTTGGTTGCCAA
GTTCGCTGGCGGCGCTGGAGAGCGCATCTTTCCAGGACGCAGCATGCACCCCGGTGGAAATTAATGCGCTGG
CGGCAATGGCACAGCACAGAAGATGTTTAACAGTTTTCATCATCATTACTCAAGGTGGAATTGTGTCGCAGT
ATACCGCCAGAAACGGGGATTAATACTCTTTACCTGTTACACGGCTACGGTAGCTATCCCAGTTGAAGATCA
CCCACAAACTGTTACCCAGGCGCATACGGTCCATCACGCGTTCGCCCAGCAACTTGGTCATCTCTTCCATAT
TACTGTTGGTCAGCATCCCGGTTGGGCGTTTGGAAGAAGAGCGGCGATCGACGATCTGGTTGATGATCACTT
TTTCGTATTTCGATTCGGTCTGCACGCCGATCTCATCGATCACCAGCAGATCAACGTTGCTCAGATCGTTAA
GCAGTTGTTCTTCGCTGGTACCGCTATTCCTGAAGGTATCTTTCATCGCCGACATAATATCGGCCACGGTGA
TGATCAATACGGATTTACCGCGTAGCAGCAGCTCGTTGCAGATTGCCGCCGCCAGATGGTTTTTGCCGGTTC
CTGGCTTACCAGAAAAGATGAAGCTGGCGATGTTGCCGTCAAACTCTTCGACATACTGGCGCGCTTTGCTTA
ACGCATTCATCTGCCCTTCACACTCAACGCGATAGTTCTCAAAGGAGCAGTTCTGATGCAGTGGGCGAATAC
CGGAGCGGTTAAAGGTGCGCTGCATTTTCATCGCCCGATTTTCACGTTCGAGAGCGGCGGAGCGGATCGCCC
CTTGTTCTTTCTGCCAGGCCAGTAGCTCTTCACCCGTTTTGAATGCAGGTTTGATATGGGCAGGCATCATTT
TTTGCAGGCGTTGCATCAGGTCGCCAACGTTTTTCATCGTTACCCTCTGAATCCTGGTGGAATTTGGCTGTC
AGGTTCACTGACCGTATTCACATCTCGTTTCGGCAGTCCGCCGTTGCTGGCACGACCGATTTGCAGGCTGCG
CGCCAGTTTTTGTTGCCACTGCACATGGTGAAAGACTTTACCTTCCGCCTGCCAGTAGGCAATGAATGAGGC
CAGTTCTTCGGTGGTTACCGGCTCTCTTAGCGCCACGCCCCATAGAGCCGCCAGGCGGATAAAGTCGGCATC
GGGTTGCCAGTCCGGATACATGGCGAATTTCCCCATGGGTACAGCAACGGGAGCGGCTTGCGGTTCCTGATA
GAGTTGATCGTCCAGATCGACATCGCTTCCCGGACGCGCCAGCTTTTCTTCCAGCGCCAGCAGTTCAGCCAG
GCGTGCAGGCGTGACGGCATAAAACGCCGGGGCATTGTTAGCAAATACGGCAACCACACCGCCTTCAGCTTT
TGCCAGAACGGTTTGGTGATCGTGTACCAGGGCGTCAATACCAACGACGTCCGGGGTCAAAACTCTGGAAGA
CATACTGTTTCTCAAATATGGAACGATGAACGAGAAGGGAGATAACTTTTATAGTAACACACGGAGGAGAGG
AGGCTGTCTCTCATCCGTGTGCTTAAGCGAGGCAATTTTATACGCGAGGGCGCTTGCGGTACAACCATAATC
CAGGAATGGAAAGACCGATGGATAACGCACCAACAATCGATGAAGCTGTAAGAAAGTTGGTTAACAGGGTAA
TCATCAACGGTTCGCTGTAACCTAACTGGCTGATTTTTACCGCCGAAATCATTGCGGTATAAGCCGATATGC
CCGGGAACATAGGGATAACGGCCGCCACGGTAAACACTTTCGGATGCGCCAGATACCAGCGCGACCATTGAA
TACCAATGGTGCCGACCAGCATGGAGGCCATAAAGGTTGACCACTCAATATTCAACCCGCTGGTCATCAAGA
TCATTCGGGAACCATGACCTATCGAGCCAAGCAGCGCACACCAGCGTAACGCCCGCACGGGAACGTTGAACA
CCATCGCAAAGCCGACCGCAGGAATGGCGGCGAGGATCATATCCTGCGCCAACGCTAACAGAAATTCGATCA
CACCCATCCGCGTAGCCCCCAAATCGTCAGTGCCATCACTACGCCGACGCAGGTAGCCAGTGTCAGCAGACT
GGCGATCGCCCAGCGTGCCAGTCCGGTATTGATGTGGCCTTTAAACATATCGGCGACGGCATTAATCAACGG
AAAGCCCGGCACTAGCAGCAGAACGCTGGCGGCCATCGCAATGGTGGGGGTATTGCTGAAAGTGGGGTGTTG
CAAAAGCAATCCGGAAATGGTGGTGGCGGCGAAAGCGGTAAGGCAAAAGTTGATCTGTGGATGAAGATGACG
TTGTGCCAGCAGCTGGCGGATATACATCGCGGTCGTACTGGCAAAGAAGGTGATGACGGCACCATCCCAGCC
ACCGTTATTGAGTTTACAGAAACAGGCGCAAGAAAGGCCAACCATTAAGGCTACCAGCCATCTTGGGTAACG
TAATGGCTGAATTTGGCTAAATCGTTTCTCTACGCCTTTGTAATCCAGCAGATGATGCTCCGCAAGAATCAC
AATGTGCTGGACTTCAGTCACCACATGCATATTAATGCCGCGATCGTGATTTTTACGTGTCGATGTCAGGCA
TTGCCCATCTTTAATAGTTGTCAGCACTATGGCGTTCGAAGAGATAGAACTTTCGACGCTGTCCATTCCCAG
CGCCCGACCCAGTCGTGAGGAAAGCTCATCAACCAACGCGCTTTCCGCACCATGTTGCAAAAGAAATAATCC
ACACTGGATACAAAGCCGTGTTACGGCTCGCTGTTGCTCAGTTTGCATAACTCGCCCTTTGTCATAGACGTG
CTGCGTATTGTTCAGATAATGAGAATCCATTTGTATCATGAAGCAAGGTTGTTTTGCGGTAGGTTAAGATCA
AAATTGCGCTGATTAATCCTGGTTATCGGGACAAGCTCGGTGATAAAAAGCGAATTATCTCTCGCCGCAAAC
AAACTATCACATGAATATTATCACTATAATGAATTTATTGTTTTAGCCTTTACGGGTCAGGATAATAGATAG
CTGGGCGCGTTTTTTAGTGTTAACAAGTTAAAATCATCAGATTTTATTGAATAAATATTGATTGTGTGATTC
CCGCATTCTGCGGGAAGAGATATCATTTAATTATAAATTAAATGAATGAGATTTCTGTTTTTCATTAAGTAT
TTCTAACAACTTAATGTAGATATTTTAAATGTCTCCAGGCTATTTCACCAGGTTATCATTTGATGCTAACCT
TCTGACACATGCAGTGGAGTTGTTGTGCAGCAGGAGTATGCTGATATGAAAGTGAATGCTAAGGATAATTTA
TTCGCTTAATCTATTAATTTGCTGGAAACATTTAAGGAATGAATATCCTGAATAAACCATCATAATTTTTAG
ACAGTGGATGTGGAGGAAATATGTTGCCAGGATGCTGCAAAAATGGAATTGTTATCAGTAAAATACCTGTTA
TGCAAGCAGGGTTAAAAGAGGTCATGAGGACTCACTTCCCTGAATATGAAATAATATCCAGCGCCTCTGCGG
AGGACCTTACCTTATTACAATTACGTCGTTCCGGATTAGTCATTGCTGATTTAGCCGGTGAAAGTGAAGATC
CACGTTCTGTTTGTGAACATTATTATTCTTTAATCTCACAATATCGGGAAATTCACTGGGTTTTCATGGTGT
CACGCTCTTGGTATTCCCAGGCTGTAGAACTGCTCATGTGCCCTACGGCGACGTTATTGTCTGATGTTGAAC
CCATTGAGAATCTGGTCAAGACCGTACGTTCCGGCAATACGCACGCAGAGCGTATCAGCGCCATGCTGACCT
CTCCGGCAATGACTGAAACTCATGATTTTAGCTATCGCTCCGTCATTCTCACTCTTTCAGAGCGCAAGGTAC
TGCGGCTATTAGGTAAAGGATGGGGCATCAACCAGATAGCTTCATTGCTTAAGAAAAGTAATAAAACTATCA
GCGCCCAAAAAAACAGTGCGATGCGTCGACTGGCAATTCACAGCAACGCTGAAATGTATGCATGGATAAATA
GCGCGCAGGGTGCAAGAGAACTTAACTTGCCTTCTGTTTATGGAGATGCCGCAGAATGGAACACAGCCGAAT
TAAGAAGAGAAATGTCGCACTCATAGAAAAATGCGTCATGAGTAGTATCGGTATTGAGAGTTTATTCAGAAA
GTTTGCGGGCAACCCTTATAAGCTCCATACCTATACCAGTCAGGAGTCATTTCAGGATGCCATGTCGCGGAT
CTCGTTTGCGGCGGTCATTTTTTCTTTTTCTGCCATGAGAAGTGAGCGCAGAGAGGGATTATCTTGCCTGAC
TGAACTGGCGATTAAGTTTCCGCGTACCCGGCGTTTAGTTATTGCGGATGATGATATTGAAGCTCGGCTGAT
TGGTTCATTGTCGCCATCACCGCTGGACGGTGTATTAAGTAAAGCGTCAACGCTGGAGATTTTTCATCAGGA
ACTCTTTTTGTCATTAAATGGTGTACGTCAGGCGACCGACCGACTGAACAATCAGTGGTACATTAACCAAAG
CCGGACGTTAAGCCCGACGGAGAGAGAAATATTGCGCTTTATGTCGCGTGGCTACTCAATGACACAAATTGC
CGAGCAGCTTAAACGCAATATCAAAACGATCCGTGCACATAAATTTAATGTGATGTCGAAACTGGGCGTCAG
TTCTGACGCAGGGTTGTTGGAGGCCGCAGATATTCTGTTATGTATGCGGCATTGCGAAACAAGTAATGTGTT
GCATCCCTATTAATCCGCATGATGCCGGGTTTACTTCCCCGGCAGTGCTTTCATTTCAGCGTACAATCGCCA
CATTGCTGTACATCCGGTAAGCGATAACGCTGGCAGCAAGTGCGGCGCACCAGCAGGCCGTCGCGTAGCACC
ACGGTACGCCAGAGTGGATTATCTTCACCGGTAGTAAGCGTTTTCTCAAAAAAGAGGGCATGGCGCAGCGAT
TCAACCGTCGCCTCGCCGAGCAGTTGCTTCATCTCAGTAAGATACCAGTTGATCAAATAACCGGTATTACTC
CAGATAAGTTTGCCGTTGATCTCTCCGGTCGCTTCTAGTGCCTGCACAACCGGAACCAGCGCCTGGCTGATT
AACGTTTCCATTCGCTGCTGCGGCGAATGTGGTGTTGCGTTTTTATCTTCACACACATCGACCCAGAAACAG
GCGACGCGTCCGGTTTCGTGAAACTCAGCATGGAAATGTTCCGGCGACACATCTAATGCTTTTTCCTGCGTC
AGTAGCGCCAGCATTAATGGTGGCACCATCAGGCCGATATACCATTGTGCCCATAGTGAGATCAGCGGTTTG
TACTCGCGGATCATCGTTGGTTGGTTGCGATAGATATGATCGGAATAGACCGCCAGTAGAGAACTTAGCGCA
TTCGGTGATGACCATTGCGCCAGCGTCATGGCGTTAAGCGGAGCGGGTTCATCCAGGCGGATAAACTCCAGC
AAATGTTCACGATGTTCGGCGATCGTCGCACGTACGGCTTGTGCAAGCCTAGCATCCTGTGGCTGGAGATGC
GTTCGCCAGATGATATCTTCATAGAGCGGTGCGGAACGATAGGCCATAATCGGGATAGTAATCTAAATGATA
ATGATTGCTAATCCTAGCGATAGGTTTACCCGATAGCAAGGGATTTCTCTGGCTTGCAAGTGATAAAAATTA
TCATATGATATTGGTTATCATTATCAATGAAAGAGATAAAACCATGTTGCAACGTACGCTGGGCAGTGGCTG
GGGAGTGTTGCTGCCGGGATTTCTGATTGCAGGGCTGATGTATGCGGATTTATCGCCGGATCAGTGGCGGAT
TGTCATTCTGATGGGATTAGTATTGACGCCGGTGATGCTGTATCACAAACAGTTGCGGCATTACATTTTGCT
ACCATCGTGCCTGGCGCTTATTGCTGGCATCATGCTGATGATAATGAATTTGAATCAGGGATGAAAAAACAG
GGAAGAAACAAGAAAGGAAGTAAAGATAATTGGTGCGAGGGGGGGGACTTGAACCCCCACGTCCGTAAGGAC
ACTAACACCTGAAGCTAGCGCGTCTACCAATTCCGCCACCTTCGCATACCATCAATTCTTAAAAAGAATTGC
TACCACGGAGGCGCATTCTAGTGGTTTTCAGCTTTTCGTCAATAGTTAATTATCGCCTGATGTGTAATTGCT
GGAAAAATGTCCATCAGGAGACTAACGTGCAGGTTTTGTAAGTCGGATAAGGCGTTCACGCCGCATCCGACA
CGGTATTCGGCGAGATAATTAACCTTTCTTCGCCTGGCGGGTCATAATGGCGCGATACACCTTGAAGCGCCC
TGTTTGCGCGATCACTTCGTGGAAGCCAAATGTCTCATCCAGCACGTCCGGATAAGGCAGGAAGGCGTTCGC
TACAATTCGCAGCTCGCCGCCGCTATTAAGATGACGCACCGCACCGCGAATCAGCGTTTGCGCCGCATCCAG
GCTGGTTTGCATCCCATCGTGGAACGGCGGGTTGGAGATGATCATATCAAAACGACCTTTCACCTCGGAAAA
GACGTTGCTGGCAAAGACTTCACCTTCAACACCGTTGGCCGCAAGTGTTGCGCGGCTGGCTTCTACCGCTGG
CGCAGAGACATCGCACAAGGTGAGACGAATTTTCGGCGAATGGCGCGCAAAGGCAACCGAAAGCACGCCCGC
GCCACAGCCGACATCCAGCACTTTACCTTTCGTGTGCGGGGTTAACGTCGAGAGCAGCAACTGGCTACCGAC
ATCCAGACCGTCGCGGCTAAACACGCCAGGCAGCGTTTTGACCGTCAGGCCATCGACGCTGTATTCGCCCCA
GAATTTATCGGCATCAAATACCGGCTGTTTTTCCAGACGACCAAAATAGAGGCCACAGCGACGGGCGCTGTC
GACTTTATTCAACGGCGCATAATCAGCCAGCATCTGCTCGGCGCTGCGCACGCCGCTGCGGTTCTCGCCAAC
AACAAAAATATCCGTCCCCACCGGAAGCAGAGAAAGTAAATTCATCAACTGGAACTGGGCTTCCGGTTTGTT
CTTCGGCCAGTAGTAAATCAGCGTATCGCAATCTGCGACATCATCCGCCGTGGCGACCAGACTAAAACGGGC
GTTATCCCCCATCTGGCGGCTTAACACCTGCCAATGCTGGAATTGCTGGGTATGAGCACGGCTGGCCGCGGT
ATCTAAACGCGCGGGCAGGTCATCCTGTAAGTCTCCGGCAAACAGAATACGGCTTTGTTCGAAATCATCACT
GTGACGCAGCAAGACTTCACTTGCCGGGGTAAATGCAGACATGGAATGCTCCTCAATTGATACTGGCGGCGA
TTATAGCCATATGTTGGCGCGGTATCGACGAATTTGCTATATTTGCGCCCCTGACAACAGGAGCGATTCGCT
ATGACATCCCGACGAGACTGGCAGTTACAGCAACTGGGCATTACCCAGTGGTCGCTGCGTCGCCCTGGCGCG
TTGCAGGGGGAGATTGCCATTGCGATCCCGGCACACGTCCGTCTGGTGATGGTGGCAAACGATCTTCCCGCC
CTGACTGATCCTTTAGTGAGCGATGTTCTGCGCGCATTAACCGTCAGCCCCGATCAAGTGCTGCAACTGACG
CCAGAAAAAATCGCGATGCTGCCGCAAGGCAGTCGCTGCAACAGCTGGCGGTTGGGTACTGACGAACCGCTA
TCACTGGAAGGCGCTCAGGTGGCATCACCGGCGCTCACCGAATTACGGGCAAACCCAACGGCACGCGCCGCG
TTATGGCAACAAATTTGCACATATGAACACGATTTCTTCCCTCGAAACGACTGATTTACCAGCGGCTTACCA
CATTGAACAACGCGCCCACGCCTTTCCGTGGAGTGAAAAAACCTTTGCCAGCAACCAGGGCGAGCGTTATCT
CAACTTTCAGTTAACGCAAAACGGCAAAATGGCGGCGTTTGCGATTACGCAAGTGGTGCTGGATGAAGCTAC
ATTGTTCAATATTGCGGTCGATCCTGACTATCAGCGTCAGGGATTGGGAAGGGCGCTGCTGGAACATCTGAT
CGACGAACTGGAAAAACGCGGCGTGGCGACACTATGGCTGGAAGTCCGTGCCTCAAATGCTGCCGCCATTGC
CCTGTACGAAAGTTTAGGCTTTAACGAGGCGACGATTCGCCGCAATTACTACCCCACCACGGACGGTCGCGA
AGACGCCATCATCATGGCGTTGCCAATCAGTATGTAAGACAAGGTGGAATAATGAAGTGGGACTGGATTTTC
TTTGATGCCGATGAAACGCTGTTTACCTTTGACTCATTCACCGGCCTGCAGCGGATGTTTCTTGATTACAGC
GTCACCTTTACCGCTGAAGATTTTCAGGACTATCAGGCCGTTAACAAGCCACTGTGGGTGGATTATCAAAAC
GGCGCGATCACTTCATTACAGCTTCAGCACGGGCGGTTTGAGAGCTGGGCCGAACGGCTGAACGTCGAGCCA
GGTAAACTCAACGAAGCCTTTATTAATGCGATGGCGGAAATCTGCACGCCGCTGCCGGGCGCGGTTTCTCTG
CTTAACGCCATTCGTGGCAACGCCAAAATCGGCATCATCACCAACGGCTTTAGTGCCTTGCAACAGGTGCGT
CTGGAACGCACGGGCCTGCGTGATTACTTCGATTTGCTGGTGATTTCCGAAGAAGTTGGCGTTGCCAAACCG
AATAAGAAAATTTTCGATTATGCGCTGGAACAGGCGGGCAATCCTGACCGTTCACGCGTGCTGATGGTTGGC
GACACTGCCGAGTCCGATATTCTCGGTGGCATCAACGCCGGGCTTGCGACCTGCTGGCTGAATGCACACCAT
CGCGAGCAACCAGAAGGCATCGCGCCCACCTGGACCGTTTCTTCGTTGCACGAACTGGAGCAGCTCCTGTGT
AAACACTGATTGCCTCCCCCCCGTTGATGGGTAAAATAGCCGCAATTTTTCGTTTTCAACAAGCGCGGCGCG
ATGCCGCTTACTCAAGAAGAAAGAATTATGACGTTGTCTCCTTATTTGCAAGAGGTGGCGAAGCGCCGCACT
TTTGCCATTATTTCTCACCCGGACGCCGGTAAGACTACCATCACCGAGAAGGTGCTGCTGTTCGGACAGGCC
ATTCAGACCGCCGGTACAGTAAAAGGCCGTGGTTCCAACCAGCACGCTAAGTCGGACTGGATGGAGATGGAA
AAGCAGCGTGGGATCTCCATTACTACGTCTGTGATGCAGTTTCCGTATCACGATTGCCTGGTTAACCTGCTC
GACACCCCGGGGCACGAAGACTTCTCGGAAGATACCTATCGTACCCTGACGGCGGTGGACTGCTGCCTGATG
GTTATCGACGCCGCAAAAGGTGTTGAAGATCGTACCCGTAAGCTGATGGAAGTTACCCGTCTGCGCGACACG
CCGATCCTCACCTTTATGAACAAACTTGACCGTGATATCCGCGACCCGATGGAATTGCTCGATGAAGTTGAG
AACGAGCTGAAAATTGGCTGCGCACCGATCACCTGGCCAATTGGCTGCGGCAAGCTGTTTAAAGGCGTTTAC
CACCTTTATAAAGATGAAACCTATCTCTATCAGAGCGGTAAAGGGCACACCATTCAGGAAGTCCGCATTGTT
AAAGGGCTGAATAACCCGGATCTCGATGCTGCGGTTGGTGAAGATCTGGCACAGCAGCTGCGTGACGAACTG
GAACTGGTGAAAGGCGCGTCTAACGAGTTCGACAAAGAGCTGTTCCTTGCGGGCGAAATCACTCCGGTATTC
TTCGGTACTGCGCTGGGTAACTTCGGCGTTGATCATATGCTGGATGGCCTGGTGGAGTGGGCGCCTGCGCCG
ATGCCGCGTCAGACCGATACCCGTACCGTAGAAGCGAGCGAAGATAAATTTACCGGCTTCGTATTTAAAATT
CAGGCCAACATGGACCCGAAACACCGCGACCGCGTGGCGTTTATGCGTGTGGTGTCCGGTAAATATGAAAAA
GGCATGAAGCTGCGCCAGGTGCGCACTGCGAAAGATGTGGTGATCTCCGACGCGCTGACCTTTATGGCGGGT
GACCGTTCGCACGTTGAAGAAGCGTATCCGGGCGATATCCTCGGCCTGCACAACCACGGCACCATTCAGATC
GGCGACACCTTTACCCAGGGTGAGATGATGAAGTTCACCGGTATTCCGAACTTCGCACCAGAACTGTTCCGT
CGTATCCGCCTGAAAGATCCGCTGAAGCAAAAACAGCTGCTCAAAGGGCTGGTACAGCTTTCCGAAGAGGGC
GCGGTGCAGGTGTTCCGTCCAATCTCCAACAACGATCTGATCGTTGGTGCGGTTGGTGTGCTGCAGTTTGAT
GTGGTGGTAGCGCGCCTGAAGAGCGAATACAACGTTGAAGCAGTGTATGAGTCAGTCAACGTTGCCACTGCC
CGCTGGGTAGAATGTGCAGACGCGAAGAAATTCGAAGAGTTCAAGCGTAAGAACGAAAGCCAACTGGCGCTT
GATGGCGGCGATAACCTCGCTTACATCGCTACCAGCATGGTCAACCTGCGCCTGGCACAGGAACGTTATCCG
GACGTTCAGTTCCACCAGACCCGCGAGCATTAATTCTTGCCTCCAGGGCGCGGTAGCCGCTGCGTCCTGTCA
ATTTCCCTTCCTTATTAGCCGCTTACGGAATGTTCTTAAAACATTCACTTTTGCTTATGTTTTCGCTGATAT
CCCGAGCGGTTTCAAAATTGTGATCTATATTTAACAAAGTGATGACATTTCTGACGGCGTTAAATACCGTTC
AATGCGTAGATATCAGTATCTAAAGCCGTCGATTGTCATTCTACCGATATTAATAACTGATTCAGAGGCTGT
AATGGTCGTTATTCATCACTCATCGCTTTTGTGATGGCGACCATTGACTTCTGTAGAGGGTGAAGTCTCTCC
CTATTCAGCAATGCAACCTCGTGTTGCCAGGCTCAAATTACGAGCAAACATACAGGAATAAATCGATGACTA
TGACAAGACTGAAGATTTCGAAAACTCTGCTGGCTGTAATGTTGACCTCTGCCGTCGCGACCGGCTCTGCCT
ACGCGGAAAACAACGCGCAGACTACCAATGAAAGCGCAGGGCAAAAAGTCGATAGCTCTATGAATAAAGTCG
GTAATTTCATGGATGACAGCGCCATCACCGCGAAAGTGAAGGCGGCGCTGGTGGATCATGACAACATCAAGA
GCACCGATATCTCTGTCAAAACCGATCAAAAAGTCGTGACCCTGAGCGGTTTCGTTGAAAGCCAGGCCCAGG
CCGAAGAGGCAGTGAAAGTGGCGAAAGGTGTTGAAGGGGTGACCTCTGTCAGCGACAAACTGCACGTTCGCG
ACGCTAAAGAAGGCTCTGTGAAGGGCTACGCGGGTGACACCGCCACCACCAGTGAAATCAAAGCCAAATTGC
TGGCGGACGATATCGTCCCTTCCCGTCATGTGAAAGTTGAAACCACCGATGGCGTGGTTCAGCTCTCTGGTA
TCGTAGATTCTCAGGCACAAAGTGACCGTGCTGAAAGTATCGCCAAAGCGGTAGATGGTGTGAAAAGCGTTA
AAAATGATCTGAAAACTAAGTAATTCGTCGTAATTCGTCCTCCCGAACTTTGTCGGGAGGCGCGATGTGCAC
CACACTAAAAATATCGCATTGAGTGATTTTCACGCTCATATCAAGCGGTGACATTAACTATGGTAAAGGAGA
CGCTTATGTTTCGTTGGGGCATCATATTTCTGGTTATCGCGTTAATCGCCGCCGCACTTGGGTTTGGTGGTC
TGGCCGGTACCGCTGCAGGCGCAGCTAAAATTGTCTTTGTCGTCGGGATTATTCTGTTCCTGGTGAGTTTGT
TCATGGGCCGAAAACGACCCTAGATTTCAGACCATTAAGAAAATTTTATCCAAAGCCAGTCCAGCGGACTGG
CTTTTGCGGTTTTAGCGAATAATAAATTGCGTTACTTTGTCATTCTTTCACAACAAAAACAGGAAGGCAGAG
GTGGGGCAGCGAATACCTGTAACGCTTGGTAATATTGCGCCGTTGTCGCTAAGGCCGTTCCAGCCTGGACGA
ATAGCTCTGGTGTGCGAAGGCGGCGGACAGCGTGGAATTTTCACGGCTGGCGTGCTGGATGAGTTTATGCGC
GCGCAGTTTAATCCTTTCGATCTTTATCTCGGCACATCTGCCGGGGCGCAGAACCTCTCGGCGTATATCTGC
AATCAGCCCGGTTACGCGCGCAAAGTCATCATGCGCTATACCACAAAACGCGAATTTTTCGATCCATTGCGC
TTTGTCCGTGGAGGAAATCTTATCGATCTCGACTGGCTGGTGGAGGCCACCGCAAGCCAGATGCCGTTGCAA
ATGGATACCGCCGCGCGGTTGTTTGACAGCGGCAAATCGTTTTATATGTGCGCCTGTCGTCAGGATGACTAC
GCGCCGAATTACTTTTTACCAACCAAACAAAACTGGCTGGATGTGATTCGCGCCTCCAGTGCGATACCTGGC
TTTTATCGTAGCGGAGTGTCGCTGGAAGGCATTAACTACCTGGATGGCGGGATCAGTGATGCGATTCCGGTT
AAAGAGGCGGCAAGGCAGGGCGCTAAAACGTTGGTCGTCATCCGCACTGTGCCGTCACAAATGTACTACACG
CCGCAGTGGTTCAAACGCATGGAACGCTGGCTGGGTGACAGTAGCCTGCAGCCGCTGGTCAATCTGGTGCAG
CATCATGAAACCAGCTATCGTGACATTCAGCAATTTATTGAGAAACCACCGGGCAAGCTGCGGATATTCGAA
ATTTATCCGCCGAAGCCATTACATAGTATCGCGCTTGGCAGTCGGATTCCGGCGCTGCGTGAAGACTATAAA
CTTGGGCGTTTATGCGGTCGTTATTTCCTCGCCACGGTTGGCAAGCTATTAACTGAAAAAGCGCCGCTTACC
CGCCATCTGGTGCCAGTGGTGACGCCGGAATCGATTGTCATTCCGCCTGCGCCAGTCGCCAACGATACGCTG
GTTGCCGAAGTGAGCGACGCTCCGCAGGCGAACGACCCGACATTTAACAATGAGGATCTGGCTTGATTTGCC
GTTTTATCGACACCCACTGCCATTTTGATTTCCCGCCTTTTATTGGCGATGAAGAGGCCAGCCTGCAACGCG
CGGCACAAGCGGGCGTAGGCAAGATCATTGTTCCGGCAACCGAGGCGGAAAATTTTGCCCGCGTGCAGGCGT
TAGCGGAAAATTATCAACCGCTGTATGCCGCATTGGGCTTGCATCCTGGTATGTTGGAAAAACATAGCGATG
TGTCTCTTGATCAGCTACAGCAGGCGCTGGAAAGGCGTCCGGCGAAGGTGGTGGCGGTGGGGGAGAGCGGTC
TGGATCTCTTCGGCGACGATCCGCAATTTGAGAGGCAGCAGTGGTTTCTCGACGAACAACTGAAACTGGCGA
AACGCTACGATCTGCCGGTGATCCTGCATTCACGGCGCACACACGACAAACTGGCGATGCATCTTAAACGCC
ACGATTTATCGCGCACTGGCGTGGTTCACGGTTTTTCCGGCAGCCTGCAACAGGCCGAGCGGTTTGTACAGC
TGGGCTACAAAATCGGCGTAGGCGGTACTATCACCTATCCACGCGCCAGTAAAACCCGCGTTGTCATCGCAA
AATTACCGCTGGCATCGTTGTTGCTGGAAACCGACGCGCCGGATATGCCGCTCAACGGTTTTCAGGGGCAGC
CTAACCGCCCGGAACAGGCTGCGCGGGTGTTTGACGTGCTTTGCGAGTTGCGCCCGGAACCAGAAGATGAGA
TTGCCGAAGTGTTGCTTAATAACACGTATGCGGTGTTTAACGTTCGTGGGTAGTTTGCCCTTCGTAGGCAGC
ATCCGGCAGTCGGCGCATAATGCCTGATGCGACGCTTAACGCGTCTTATCATGCCTACAGGTTTGTGCCGAA
CCGTAGGCCGGATAAGGCGTTCACGCCGCATCCGGCAGTTGGCGCACAATGCCTGATGCGACGCTTGACGCG
TCTTATCAGGCCTACAAGTCTGTGCCGAACCGTAGGTCGTATCCGGCATGTCACAAATACAGCGCCGGAAAT
ATTAACCGGCTCACCCCGCGCTCCCGTAACGCATCAGCCAACGGCTCAACGTCTTCCGGCGTGGCGCTCGCC
CAGCTTTGCGCCTCGCCATACACGCCGTGGGCATGAAACGCGTTCAGGCGTACCGGAACATCGCCGACTCCC
TTGATAAACGCCGCCAGTTCTTCGATGTGTTGCAAATAATCCACTTGGCCAGGGATTACCAGCAAACGCAGT
TCCGCCAGCTTACCGCGCTCTGCCAGCAAACAGATGCTGCGCTTAATCTGCTGATTATCGCGTCCGGTTAAT
TGCTGATGACATTCGCTCCCCCACGCTTTGAGATCGAGCATTGCGCCGTCGCACACCGGGAGCAATTTTTCC
CAGCCGGTTTCGCTCAACATACCGTTACTGTCCACCAGGCAGGTGAGGTGGCGCAGTTGCGGATCGTTTTTG
ATAGCAGTAAACAGCGCCACTACAAACGGCAGTTGGGTCGTGGCTTCGCCGCCACTCACCGTTATCCCTTCG
ATAAACAGCACTGCTTTGCGGACATGGCTAAGCACCTCATCCACGCTCATGGATTGCGCCATTGGCGTGGCA
TGTTGCGGACACCTCTTCAGGCAGGTATCACATTGCTCGCAGACCACAGCGTTCCACACCACTTTGCCGTCA
ACAATCTGCAACGCCTGATGCGGACACTGTGGCACGCACTCCCCACAGTCATTGCAACGTCCCATCGTCCAC
GGATTGTGACAGTTTTTGCAGCGCAGATTGCAGCCCTGCAAAAACAGAGCCAGACGACTGCCTGGCCCGTCA
ACGCAGGAGAAGGGGATAATCTTACTGACTAAAGCGCATCTGCTGTTCATGGCTTATCACGCGCGGCTGGCG
TTCCAGAATACGAGTGTTGCGTGCGGCTTCTTCGCCCAGCCAGGTGGTGTTGGTGCGTGAACCTTCGGCGCG
ATATTTTTCTAAATCCGACAAACGCACCATATAACCGGTAACGCGAACCAGATCGTTACCGCTGACATTGGC
GGTAAATTCACGCATTCCGGCTTTAAAGGCACCGAGGCAAAGCTGTACCAACGCCTGCGGGTTACGTTTGAT
GGTTTCGTCGAGCGTCAGAATGTCGCTGATGCCAGAATAATAATAAGCATGATGCGGGCGACAGTTTGCAGA
TGGGTGATCGGATCTGGCTCATCGCCATACGGCAAACGCGCGCCCGGCGTGGTGCCGATATCGGAACTGATC
CCCGACTGTGCGTGTAACATGGCGCGTTTTTGCCAGCCATATTTCACGGGGGTATTGGCGACAAACTCCGCC
AGCTGTGCACTGATGCGATAACCTACTTCATTTGCGGCGGCTTCTTTACCGTAGCGCGCGGCAATCCCTTCT
TTTTCACACAGCAAGTTAACCGCTTCCGCCAGCCCATACATGCCAAACATTGGCACAAAACGTTCAGGGTTA
ATCAGCCCTTCTTTCACCAGGAAGCTATTCTCAAAGAAGTGTGATTGTTGATAGAGGAATTCACACCGCGCA
TCGATGATGGCGATCTGCTGCTGGCAGTAGTGCGGTAGAGTGCGCGTAAAGAAGTCATCCAGCGATTCGCTG
CGCTCGGCAATGGCTTTCAGGTTAAGGCGTACCAGCGTGCTGCCACCACCCGCCAGCGGCAGTGAGTTGTAA
CAGCTCACAATCCCGTAGCCCCCTTTTGTGAAAATTTTATCATGCACCGGACCGTTGGCGATGTGCGGTTTG
CTACATTCACAGATGTTCTTCGCCACTTCCAGCAGCAGGTCATCAGGGGTGATTTCAGGATCGTAGATAAAG
GTCAGGTTCGGTGAAACCTGCTTCAAATCTGCGTCTGCACGTAAGATCGCGCGGGTAATGGGCGAATCAGAC
GGGCCGATATTGGCGTGCATAAAGGCGTCTGGCAGGGTTCTGTCGAGGTAACGCCAGAAACGTTTTATTCGA
ACATCGATCTCGTCTTGTGTTAGAATTATAACATACGGTTGCAACAACGCATCCAGTTGCCCCAGGTAGACC
GGCATCGATGTGACCGACGGTACGTGGTGGTAAAGAATGGTCAGCAGAGAGAGTGCGTCATCAAGATCTTTC
GCGCCTTCCAGCTCCAGCCATTCGGAACCGTTCGCCAGAAAACGGGCGTAATCGGGTAAGACATAGCGCGGT
TTGTACGGCGCATGACCTTCAAACATATCGCAGATTACACCTTCATCCAGCGCGCGGCGGGCTTCGGCAGGA
AGCTGTGGGTAAGGCAGATTGTTTTCTGCTTCCAGTGCCAGAAAATGGCGCTTCTGCTCCGGGCTAAGCACT
GGGCTGGTGACAATTTGCTGGCAACGTTGTTGCAGTGCATTTTCATGAGAAGTGGGCATCTTCTTTTCCTTT
TATGCCGAAGGTGATGCGCCATTGTAAGAAGTTTCGTGATGTTCACTTTGATCCTGATGCGTTTGCCACCAC
TGACGCATTCATTTGAAAGTGAATTATTTGAACCAGATCGCATTATAGTGATGCAAACTTGTAAGTAGATTT
CCTTAATTGTGATGTATATCGAAGTGTGTTGCGGAGTAGATGTTAGAATACTAACAAACTCGCAAGGTGAAT
TTTATTGGCGACAAGCCAGGAGAATGAAATGACTGATCTGAAAGCAAGCAGCCTGCGTGCACTGAAATTGAT
GGACCTGACCACCCTGAATGACGACGACACCGACGAGAAAGTAATTGCTCTGTGTCATCAGGCCAAAACTCC
GGTCGGCAATACCGCCGCTATCTGTATCTATCCTCGCTTTATCCCGATTGCTCGCAAAACACTGAAAGAGCA
GGGCACCCCGGAAATCCGTATTGCTACGGTAACCAACTTCCCACACGGTAACGACGACATCGAAATCGCGCT
GGCAGAAACCCGTGCGGCAATCGCCTACGGTGCTGATGAAGTTGACGTTGTGTTCCCGTACCGCGCGCTGAT
GGCGGGTAACGAGCAGGTTGGTTTTGACCTGGTGAAAGCCTGTAAAGAGGCTTGCGCGGCAGCGAATGTACT
GCTGAAAGTGATCATCGAAACCGGCGAACTGAAAGACGAAGCGCTGATCCGTAAAGCGTCTGAAATCTCCAT
CAAAGCGGGTGCGGACTTCATCAAAACCTCTACCGGTAAAGTGGCTGTGAACGCGACGCCGGAAAGCGCGCG
CATCATGATGGAAGTGATCCGTGATATGGGCGTAGAAAAAACCGTTGGTTTCAAACCGGCGGGCGGCGTGCG
TACTGCGGAAGATGCGCAGAAATATCTCGCCATCGCAGATGAACTGTTCGGTGCTGACTGGGCTGATGCGCG
TCACTACCGCTTTGGTGCTTCCAGCCTGCTGGCAAGCCTGCTGAAAGCGCTGGGTCACGGCGACGGTAAGAG
CGCCAGCAGCTACTAAGTAAGATGCTTTACGCCTGATGCGCTGCGCTTATCAGGCCTACGAGACGTATCTAC
CCGTAGGCCGGATAAGGCGTAGACGCATCCGGCAAAAGCCGCCTCATACTCTTTTCCTCGGGAGGTTACCTT
GTTTCTCGCACAAGAAATTATTCGTAAAAAACGTGATGGTCATGCGCTGAGCGATGAAGAAATTCGTTTCTT
TATCAACGGTATTCGCGACAACACTATCTCCGAAGGGCAGATTGCCGCCCTCGCGATGACCATTTTCTTCCA
CGATATGACAATGCCTGAGCGTGTCTCGCTGACCATGGCGATGCGAGATTCAGGAACCGTTCTCGACTGGAA
AAGCCTGCATCTGAATGGCCCGATTGTTGATAAACACTCCACCGGTGGCGTCGGCGATGTGACTTCGCTGAT
GTTGGGGCCGATGGTCGCAGCCTGCGGCGGCTATATTCCGATGATCTCTGGTCGCGGCCTCGGTCATACTGG
CGGTACGCTCGACAAACTGGAATCCATCCCTGGCTTCGACATTTTCCCGGATGACAACCGTTTCCGCGAAAT
TATTAAAGACGTCGGCGTGGCGATTATCGGTCAGACCAGCTCACTGGCTCCGGCGGATAAACGTTTCTACGC
GACCCGTGATATTACCGCAACCGTGGACTCCATCCCGCTGATCACTGCCTCGATCCTGGCGAAGAAACTGGC
GGAAGGTCTGGACGCGCTGGTGATGGACGTGAAAGTGGGTAGCGGCGCGTTTATGCCGACCTACGAACTCTC
TGAAGCCCTTGCCGAAGCGATTGTTGGCGTGGCTAACGGCGCAGGCGTGCGCACCACCGCACTGCTCACCGA
CATGAATCAGGTGCTGGCCTCCAGTGCCGGTAACGCGGTTGAAGTACGTGAAGCGGTGCAGTTCCTGACGGG
TGAATATCGTAACCCGCGTCTGTTTGATGTCACGATGGCGCTGTGTGTGGAGATGCTTATCTCCGGCAAACT
GGCGAAAGATGACGCCGAAGCGCGCGCGAAATTGCAGGCGGTGCTGGACAACGGTAAAGCGGCAGAAGTCTT
TGGTCGTATGGTAGCGGCACAAAAAGGCCCGACCGACTTCGTTGAGAACTACGCGAAGTATCTGCCGACAGC
GATGCTGACGAAAGCAGTCTATGCTGATACCGAAGGTTTTGTCAGTGAAATGGATACCCGCGCGCTGGGGAT
GGCAGTGGTTGCAATGGGCGGCGGACGCCGTCAGGCATCTGACACCATCGATTACAGCGTCGGCTTTACTGA
TATGGCACGTCTGGGCGACCAGGTAGACGGCCAGCGTCCGCTGGCGGTTATCCACGCGAAAGACGAAAACAG
CTGGCAGGAAGCGGCGAAAGCGGTGAAAGCGGCAATTAAACTTGCCGATAAAGCACCGGAAAGCACACCAAC
TGTCTATCGCCGTATCAGCGAATAACGGTATACTGATCTGATCATTTAAATTTGAAGCACTGAGTACGGAGA
ACATATGAAACGTGCATTTATTATGGTGCTGGACTCATTCGGCATCGGCGCTACAGAAGATGCAGAACGCTT
TGGTGACGTCGGGGCTGACACCCTGGGTCATATCGCAGAAGCTTGTGCCAAAGGCGAAGCTGATAACGGTCG
TAAAGGCCCGCTCAATCTGCCAAATCTGACCCGTCTGGGGCTGGCGAAAGCACACGAAGGTTCTACCGGTTT
CATTCCGGCGGGAATGGACGGCAACGCTGAAGTTATCGGCGCGTACGCATGGGCGCACGAAATGTCATCCGG
TAAAGATACCCCGTCTGGTCACTGGGAAATTGCCGGTGTCCCGGTTCTGTTTGAGTGGGGATATTTCTCCGA
TCACGAAAACAGCTTCCCGCAAGAGCTGCTGGATAAACTGGTCGAACGCGCTAATCTGCCGGGTTACCTCGG
TAACTGCCACTCTTCCGGTACGGTCATTCTGGATCAACTGGGCGAAGAGCACATGAAAACCGGCAAGCCGAT
TTTCTATACCTCCGCTGACTCCGTGTTCCAGATTGCCTGCCATGAAGAAACTTTCGGTCTGGATAAACTCTA
CGAACTGTGCGAAATCGCCCGTGAAGAGCTGACCAACGGCGGCTACAATATCGGTCGTGTTATCGCTCGTCC
GTTTATCGGCGACAAAGCCGGTAACTTCCAGCGTACCGGTAACCGTCACGACCTGGCTGTTGAGCCGCCAGC
ACCGACCGTGCTGCAGAAACTGGTTGATGAAAAACACGGCCAGGTGGTTTCGGTCGGTAAAATTGCAGACAT
CTACGCCAACTGCGGTATCACCAAAAAAGTGAAAGCGACTGGCCTGGACGCGCTGTTTGACGCCACCATCAA
AGAGATGAAAGAAGCGGGTGATAACACCATCGTCTTCACCAACTTCGTTGACTTCGACTCTTCCTGGGGCCA
CCGTCGCGACGTCGCCGGTTATGCTGCGGGTCTGGAACTGTTCGACCGCCGTCTGCCGGAGCTGATGTCTCT
GCTGCGCGATGACGACATCCTGATCCTCACCGCTGACCACGGCTGTGATCCGACCTGGACCGGTACTGACCA
CACGCGTGAACACATTCCGGTACTGGTTTACGGCCCGAAAGTAAAACCGGGCTCACTGGGTCACCGTGAAAC
CTTCGCGGATATCGGCCAGACTCTGGCAAAATATTTTGGTACTTCTGATATGGAATATGGCAAAGCCATGTT
CTGATGGATTTGGGCGGAGCGTTGACTCCGCCTTTGTTATGTCACAAAAAGGATAAAACAATGGCTACCCCA
CACATTAATGCAGAAATGGGCGATTTCGCTGACGTAGTTTTGATGCCAGGCGACCCGCTGCGTGCGAAGTAT
ATTGCTGAAACTTTCCTTGAAGATGCCCGTGAAGTGAACAACGTTCGCGGTATGCTGGGCTTCACCGGTACT
TACAAAGGCCGCAAAATTTCCGTAATGGGTCACGGTATGGGTATCCCGTCCTGCTCCATCTACACCAAAGAA
CTGATCACCGATTTCGGCGTGAAGAAAATTATCCGCGTGGGTTCCTGTGGCGCAGTTCTGCCGCACGTAAAA
CTGCGCGACGTCGTTATCGGTATGGGTGCCTGCACCGATTCCAAAGTTAACCGCATCCGTTTTAAAGACCAT
GACTTTGCCGCTATCGCTGACTTCGACATGGTGCGTAACGCAGTAGATGCAGCTAAAGCACTGGGCATTGAT
GCTCGCGTTGGTAACCTGTTCTCCGCTGACCTGTTCTACTCTCCGGACGGCGAAATGTTCGACGTGATGGAA
AAATACGGCATTCTCGGCGTGGAAATGGAAGCGGCTGGTATCTACGGCGTGGCTGCAGAGTTTGGCGCGAAA
GCCCTGACCATCTGCACCGTGTCTGACCACATCCGCACTCACGAGCAAACCACTGCCGCTGAGCGTCAGACC
ACCTTCAACGACATGATCAAAATCGCACTGGAATCCGTTCTGCTGGGCGATAAAGAGTAATTGTGTTTCGCT
GAAAGGCGATTGTCGTGTTAAGCCGGAGTGGGGGACTGCTCCGGCTTTTTAGTATCTATTCATCAATAGCAA
CTGATTTATAGATTTACTATTATTTTTCATATGGATAGAAAATAAAATCCATTCAAGTATCTATTCACGAAT
CTATTCATTTATGTTCAGCCGTCATCCAGGAAGGGCATATCAGCAACTCTGGTGGACAACCATAAATTTCTG
CCATTTTGCTTTTGATGTTTGAGCTAAGCCGTTCCGTCTTTTCGATCTGTTTTAGAGAATTAATCGAGATAC
CTAACATTTTACTTACTTCAGCAAGCGATAATTTATGCCTGATACGCACGGCGGCTAGCCAGGAAATACGCT
GGCTGAACATTAAATTGATAATCTCCCGTTCCTGGTTTTCCAGATCGATCATATTTCCTTCCTTGGATATTT
TAATCAGCGAGTTACCTTACCGCCCCCGCTATCCACGTCGACAACTCCCGTAGCTCTTTTTCCTGGTCCGGG
AAGTCAACCAACAGCGCTTCGCACTCTTGTTGCAGCATATCCGCGCGGTACAGGCAGCCTTGCAGTCGCCCG
GCGAGGGCTTCCAGCGGCGCGGGGTTGAGGCTGTCGGTAAACACCTGGGCGCGGGTGATATGGCCTTTTTCA
ACGTCGAAATGCAGTTCCACGCCGCCCCAGCTAAAGCGTTCATCCAGCAGATGCGAGAATGCCGGAGCCTGA
CCGAAGTTCCACTCCCAGCTACTCTGGCGGGCAAAGGTTTCGGCGAAGTTTGGCAAGTCTGGCGTTTTGTCC
GGGGAGATGATTTCCGCTTCCACGCGCTCGCCATAATGGGCGAAAAAGGCCTCGGTTATGGCCTCGCAAACC
TGCTCATGGGGGATCCCCGGCAGCAGCTCGGTGAGGTTGGTCACGCGGGAACGCACTGAAGTAATGCCTTTC
GCCGCCAGTTTCTTTTTATCCGGATTGAGATAGTTTGCCAGGCGGCTAAGGTCGGCATTGAGCAGCAAGGTG
CCGTGGTGGAAGCCACGATCTTTGGTTTCGCGATAGGCCGATCCTGAGACTTTGCGGTCGCCTTCGGCGGTT
TTCACCACCAGATCGTTACGTCCGGACGCTTCGGCACTGACGCCGAGCGCATTCAGTGCATTGAGCACAATC
GACGTGGAGATGGTTTTATCGTACTCCGGCTTGCCAGCCATAAAGGTAAAGCAGGTATTGCCGAGATCGTGG
AACACCGCGCCGCCACCGCTACTGCGCCGCGCCAGGCGGACGTTATCTTCTTCCATCCGCCGGGTATTACAC
TCTTTCCACGGGTTCTGCGCGCGACCAATTACTACCGTGTCGGCATTGCGCCAGAGAAACAGAACGCGCTGC
GTGGCGGGCATTTGGCGAAAAATACACTCTTCCACCGCCAGGTTAAACCACGGGTCGTAAGAGTCAGAGATG
AGCAGGCGTAATGTGGACATAACGATTTCCTTTCTTGTAGTAATGGGGCACTCTTTTTTCTCGCTTTCTTCC
TCTTCCGGCACCGGTTTGCTGGCGGTTAACAGGAAGGGCGATTGCTGCCAGCGGGTGCGTTTACCCTGTAGC
AGCGTGCGGGTCAGCACTACGCCGATTGCCAGTGAGAGCAGCAACATCAGGCGTAAAATGTTAGTGGTGTTA
TCCACCTGTTGGGCTTCGGTGGCGAGCGTATGGGTGTCGAGTGTCAGGCGCAGATAGCCGAGCGGTCCGTTT
TTCCCGGCAATTGGCTCGACAATCTGCTGGTTAAAATAGCCGCCTGCTTTTTTACCGTCGAGCGCCAGCCGA
TCGCGCACTTCGACGCTTTCGCCAGAACGTGCGATAAGATCGCCTTGTTCGTCATACACACCCGCGTCGAGG
ATACGGCTTTCATCCGTTAACTGATCGAGGATCGCCTGAATGCGTTTTTCATCCGGTGAGTCGGTACGCATC
AGCGGTGCAACGTTCAGCGTCACCTGACGCGCCAGGGTGCGGGCCAGTTCTTCCAGCTGTGGATTACGCTGT
CGCTGGTGGTTTTGACTAAACCATGACGCCCCCTGCATCAGTGCCACTAACAAGGCAAGACAGAACAGGACA
ATCACTGCCCGATGCAGCCGGAATTTCAGTTTTGTGCGAGCCATCTTCCACCCTTTGAAAATTTGAGACTTA
ATGTTGCCAGAAGCAATGGATACAAGGTAGCCTCATGCGTTATTTTCCCTGCTTCGAACGATTTTACAGGAG
CCTTAATGCCTAACATTACCTGGTGCGACCTGCCTGAAGATGTCTCTTTATGGCCGGGTCTGCCTCTTTCAT
TAAGTGGTGATGAAGTGATGCCACTGGATTACCACGCAGGTCGTAGCGGCTGGCTGCTGTATGGTCGTGGGC
TGGATAAACAGCGTCTGACCCAATACCAGAGCAAACTGGGTGCGGCGATGGTGATTGTTGCCGCCTGGTGCG
TGGAAGATTATCAGGTGATTCGTCTGGCAGGTTCACTCACCGCACGGGCTACACGCCTGGCCCACGAAGCGC
AGCTGGATGTCGCGCCGCTGGGAAAAATCCCGCACCTGCGCACGCCGGGTTTGCTGGTGATGGACATGGATT
CCACCGCCATCCAGATTGAATGTATTGATGAAATTGCCAAACTGGCCGGAACGGGCGAGATGGTGGCGGAAG
TAACCGAACGGGCGATGCGCGGCGAACTCGATTTTACCGCCAGCCTGCGCAGCCGCGTGGCGACGCTGAAAG
GCGCTGACGCCAATATTCTGCAACAGGTGCGTGAAAATCTGCCGCTGATGCCAGGCTTAACGCAACTGGTGC
TCAAGCTGGAAACGCTGGGCTGGAAAGTGGCGATTGCCTCCGGCGGCTTTACTTTCTTTGCTGAATACCTGC
GCGACAAGCTGCGCCTGACAGCCGTGGTAGCCAATGAACTGGAGATCATGGACGGTAAATTTACCGGCAATG
TGATCGGCGACATCGTAGACGCGCAGTACAAAGCGAAAACTCTGACTCGCCTCGCGCAGGAGTATGAAATCC
CGCTGGCGCAGACCGTGGCGATTGGCGATGGAGCCAATGACCTGCCGATGATCAAAGCGGCAGGGCTGGGGA
TTGCCTACCATGCCAAGCCAAAAGTGAATGAAAAGGCGGAAGTCACCATCCGTCACGCTGACCTGATGGGGG
TATTCTGCATCCTCTCAGGCAGCCTGAATCAGAAGTAATTGCTCGCCCGCCATCCTGCGGGCGGCACAGCAT
TAACGAGGTACACCGTGGCAAAAGCTCCAAAACGCGCCTTTGTTTGTAATGAATGCGGGGCCGATTATCCGC
GCTGGCAGGGGCAGTGCAGTGCCTGTCATGCCTGGAACACCATCACCGAGGTGCGTCTTGCTGCGTCGCCTA
CGGTGGCGCGTAACGAGCGTCTCAGCGGCTATGCCGGTAGCGCCGGGGTGGCAAAAGTCCAGAAACTCTCCG
ATATCAGCCTTGAAGAGCTGCCGCGTTTTTCCACCGGATTTAAAGAGTTCGACCGCGTACTAGGCGGCGGCG
TGGTGCCAGGAAGTGCCATTCTGATTGGCGGTAACCCTGGTGCGGGGAAATCCACGCTGCTACTGCAAACGC
TGTGCAAACTGGCCCAGCAGATGAAAACGCTGTATGTCACCGGCGAAGAGTCGCTGCAACAGGTGGCAATGC
GCGCTCATCGCCTTGGCCTGCCGACTGACAATCTCAATATGTTGTCGGAAACCAGCATCGAACAGATCTGCC
TGATTGCCGAAGAAGAGCAACCGAAGCTGATGGTAATTGACTCGATCCAGGTGATGCATATGGCGGATGTAC
AGTCATCGCCTGGTAGCGTGGCGCAGGTGCGTGAAACGGCGGCTTATTTGACACGCTTCGCCAAAACGCGCG
GTGTGGCGATTGTCATGGTGGGGCACGTAACCAAAGATGGTTCGCTGGCTGGCCCGAAAGTGCTGGAACACT
GTATCGACTGTTCGGTGCTTTTAGATGGCGATGCCGACTCCCGTTTTCGCACCTTGCGCAGCCATAAAAACC
GCTTCGGCGCGGTGAATGAGCTGGGCGTCTTCGCGATGACCGAACAGGGGCTGCGTGAAGTCAGCAACCCTT
CGGCAATTTTCTTAAGTCGCGGAGATGAAGTGACCTCCGGCAGCTCCGTGATGGTGGTGTGGGAAGGAACGC
GTCCGTTGCTGGTGGAGATTCAGGCGCTGGTCGATCACTCGATGATGGCGAATCCGCGCCGCGTGGCAGTGG
GGCTGGAACAAAACCGTCTGGCAATCCTGCTGGCTGTCTTGCACCGTCACGGTGGTCTGCAAATGGCCGATC
AGGATGTGTTTGTGAACGTGGTCGGCGGCGTAAAGGTAACCGAAACCAGCGCCGACTTAGCGTTACTGCTGG
CGATGGTTTCCAGCCTGCGTGACAGACCGCTACCGCAGGATCTGGTGGTGTTTGGTGAAGTCGGGCTGGCAG
GGGAGATCCGCCCGGTGCCCAGCGGTCAGGAACGAATCTCTGAAGCGGCGAAACACGGTTTTCGCCGGGCGA
TTGTTCCGGCGGCTAACGTACCGAAAAAAGCGCCGGAAGGGATGCAGATTTTTGGCGTTAAAAAACTCTCCG
ACGCGCTTAGCGTGTTCGACGACTTATAATGAGAAATACGGAGGGAGATATGTCGTCATTTGATTACCTGAA
AACTGCCATCAAGCAACAGGGCTGCACGCTACAGCAGGTAGCTGATGCCAGCGGTATGACCAAAGGGTATTT
AAGCCAGTTACTGAATGCCAAAATCAAAAGCCCCAGCGCGCAAAAGCTGGAGGCGTTGCACCGTTTTTTGGG
GCTTGAGTTTCCCCGGCAGAAGAAAACGATCGGTGTCGTATTCGGTAAGTTCTACCCACTGCATACCGGACA
TATCTACCTTATCCAGCGCGCCTGTAGCCAGGTTGACGAGCTGCATATCATTATGGGTTTTGACGATACCCG
TGACCGCGCGTTGTTCGAAGACAGTGCCATGTCGCAGCAGCCGACCGTGCCGGATCGTCTGCGCTGGTTATT
GCAAACTTTTAAATATCAGAAAAATATTCGCATTCATGCTTTCAACGAAGAGGGCATGGAGCCGTATCCGCA
CGGCTGGGATGTGTGGAGCAACGGTATCAAAAAGTTTATGGCTGAAAAGGGGATCCAGCCGGATCTGATCTA
CACCTCGGAAGAAGCCGATGCGCCACAGTATATGGAACATCTGGGGATCGAGACGGTGCTGGTCGATCCGAA
ACGTACCTTTATGAGTATCAGCGGTGCGCAGATCCGCGAAAACCCGTTCCGCTACTGGGAATATATTCCTAC
CGAAGTGAAGCCGTTTTTTGTGCGTACCGTGGCGATCCTTGGCGGCGAGTCGAGCGGTAAATCCACCCTGGT
AAACAAACTTGCCAATATCTTCAACACCACCAGTGCGTGGGAATATGGCCGCGATTATGTCTTTTCACACCT
CGGCGGTGATGAGATCGCATTGCAGTATTCTGACTACGATAAAATCGCGCTGGGCCACGCTCAATACATTGA
TTTTGCGGTGAAATATGCCAATAAAGTGGCATTTATCGATACCGATTTTGTCACCACTCAGGCGTTCTGCAA
AAAGTACGAAGGGCGGGAACATCCGTTCGTGCAGGCGCTGATTGATGAATACCGTTTCGATCTGGTGATCCT
GCTGGAGAACAACACGCCGTGGGTGGTGGATGGTTTACGCAGCCTCGGCAGTTCGGTGGATCGTAAAGAGTT
CCAGAATCTGCTGGTGGAGATGCTGGAAGAGAACAATATCGAATTTGTGCGGGTTGAAGAGGAAGATTACGA
CAGCCGTTTCCTGCGCTGCGTGGAGCTGGTGCGGGAGATGATGGGGGAGCAGAGATAACCGTGATGAAACTG
CTCAAAGGCGAGGTATAAAATGAGTTTTTTTGATGAGTTGAAAACCTCTCTGGAAGAGGCTGTCGAGATTAA
ACAAGGTTTGAAAAAACCTGCACGGGTGGCCCGCCACGAAATTGAGGATGCTAAGGCTGTTGTAGACCGGAA
AAGGTGTTCACGCCGCATCCGGCATTCGGTGCTCAATGCCTGATGCGACGCTTACCGCGTCTTATCAGGTCT
ACAGTTTTACAACGTATTGAAATTGCTGGTTTTGTAGGCCGGATAAGGCGTTCGCGCCGCATCCGGCATTTT
ACGCATTACTTCGCAATACGCTTGTACTTGATACGCTTCGGCTCCAGCGCGTCTGCGCCCAGCGTGCGTTTC
TTGTACTCTTCGTACTCGGTAAAGTTACCTTCGAAGAACTCAACTTTACCTTCATCCTGGTAATCCAGAATG
TGCGTGGCGATACGGTCGAGGAACCAACGGTCGTGCGAGATAACCATCGCACAGCCCGGGAACTCCAGCAGG
GCGTTTTCCAGCGCGCGCAGGGTTTCGATATCCAGGTCGTTGGTTGGTTCGTCGAGCAGCAGCATGTTGCCG
CCAACCTGCAGCAGCTTCGCCAGATGCAGACGACCGCGCTCACCACCGGAGAGTTCACCAACGCGTTTACCC
TGATCAACCCCTTTAAAGTTAAAGCGGCCAACGTAGGCGCGGCTTGGCATCTCGGTGTTGCCGATCTTCATG
ATATCCAGCCCGCCGGAAACTTCTTCCCAAACGGTTTTGCTGTTATCCATTGAGTCACGGAACTGATCAACC
GACGCCAGTTTCACCGTTTCACCCAAAGTGATGGTGCCGCTGTCCGGCTGTTCCTGACCAGAGATCATACGG
AACAGGGTCGATTTACCCGCACCGTTCGGACCGATGATCCCGACGATCGCTCCTTTCGGGATCGAGAAGCTC
AGGTCATCAATCAGCAGACGATCGCCATAGGATTTACGCAGGTTGCTGACTTCCAGCACTTTATCGCCCAGA
CGCGGTCCAGGTGGAATAAACAGTTCGTTGGTTTCGTTACGTTTCTGATATTCGGTGCTGTTCAGTTCTTCA
AAGCGTGCCAGACGTGCTTTACCTTTCGACTGGCGGCCTTTAGTTCCCTGACGTACCCACTCCAGCTCTTTC
TCGATCGACTTACGACGCGCCGCTTCTTGTGAAGCTTCCTGCGCCAGACGCTGATCTTTCTGCTCCAGCCAG
GAGGAGTAGTTACCTTCCCACGGAATACCTTCACCGCGGTCAAGTTCGAGGATCCAGCCCGCAACGTTATCG
AGGAAGTAACGGTCGTGGGTAATCGCCACCACGGTGCCTTCGAAGTCGTGCAGGAAGCGTTCCAGCCAGGCC
ACGGATTCGGCATCCAGGTGGTTGGTCGGTTCGTCGAGCAGCAGCATGTCTGGTTTTTCCAGCAGCAGGCGG
CACAACGCCACGCGACGACGCTCACCACCGGAGAGGTTAGCGATTTTCGCGTCCCAGTCCGGCAGACGTAGC
GCATCCGCCGCACGCTCCAGCTGTACGTTCAGATTATGACCGTCGTGAGCCTGAATGATCTCTTCCAGACGG
CCTTGTTCAGCGGCCAGCTTGTCAAAATCGGCATCCGGATCGGCGTACAGCGCATACACTTCATCCAGGCGT
TTCAGGGCGTTAACCACTTCTGAAACCGCTTCTTCAATGGACTCACGTACGGTGTGTTCCGGGTTCAGCTGC
GGTTCCTGCGGCAGATAACCAATCTTGATGTCTGGCTGCGGACGCGCTTCACCTTCGATGTCTTTATCAATG
CCCGCCATAATGCGCAGCAGGGTGGACTTACCCGCGCCGTTCAGACCCAGGACACCAATTTTTGCCCCAGGG
AAGAAACTCAGAGAGATGTTTTTCAAAATATGACGTTTCGGCGGAACAACTTTGCCGACACGATGCATGGTA
TAAACGAATTGAGCCACGTTGGACTTCGCCTCTATGTTTATCGTGATGATGAGTTTTCAAAGGCGAAGTGTA
GCCTTTTTCCCCGCCTAATCCCAGCCGGTCGATCACCCTCGCAGTAAAAGTAAAAAAGTGTCCGTAACGTGG
CGTAAACGGCAATGACTGGTTAGCATAAATCTATTACGCGGCATGACGCTGCATTGATGTATTTACACTTAG
AGGATGCGCTTGTGGAAAAAGCCAAACAAGTTACCTGGCGGCTGTTGGCTGCCGGTGTCTGTCTGCTGACGG
TCAGCAGCGTGGCGCGAGCCGACTCACTGGATGAGCAGCGTAGTCGTTACGCGCAAATCAAGCAGGCCTGGG
ATAATCGACAAATGGATGTGGTCGAACAAATGATGCCTGGACTGAAGGATTATCCGCTTTATCCCTACCTGG
AATACCGCCAGATCACCGATGACCTGATGAATCAACCGGCGGTGACGGTCACTAACTTTGTTCGCGCTAACC
CCACGCTTCCTCCCGCTCGCACGCTGCAATCTCGTTTCGTCAATGAACTGGCGCGGCGTGAAGACTGGCGTG
GCCTGTTAGCCTTTAGCCCGGAAAAGCCCGGAACTACCGAAGCACAATGTAATTACTACTATGCGAAATGGA
ACACCGGGCAGAGTGAAGAAGCCTGGCAAGGGGCGAAAGAGCTGTGGCTAACCGGCAAGAGCCAGCCTAACG
CCTGTGACAAGTTATTTAGCGTCTGGCGTGCGTCAGGTAAACAAGATCCGCTGGCGTATTTAGAGCGTATCC
GTCTGGCGATGAAAGCGGGTAACACTGGCCTGGTAACAGTGCTGGCAGGGCAGATGCCTGCCGATTACCAGA
CTATCGCCTCGGCAATCATTTCACTGGCGAACAACCCCAATACGGTACTGACCTTCGCGCGTACAACCGGAG
CGACCGATTTTACCCGTCAAATGGCGGCGGTGGCGTTTGCCAGTGTGGCGCGGCAGGATGCTGAAAATGCAC
GGCTGATGATCCCATCGCTTGCCCAGGCGCAGCAGCTTAATGAAGATCAGATTCAGGAGCTGCGCGATATCG
TCGCCTGGCGTTTGATGGGCAACGATGTCACCGACGAGCAGGCGAAATGGCGCGATGACGCCATTATGCGCT
CGCAATCTACTTCGCTTATTGAACGCCGTGTGCGAATGGCGCTTGGCACTGGCGATCGTCGCGGCCTGAATA
CCTGGCTGGCGCGTCTGCCTATGGAAGCGAAAGAGAAAGATGAATGGCGTTACTGGCAGGCGGATTTATTGC
TGGAACGCGGACGTGAAGCTGAAGCAAAAGAGATTTTGCATCAACTCATGCAACAGCGTGGTTTCTACCCGA
TGGTTGCTGCACAACGCATCGGCGAAGAGTATGAGCTGAAGATTGATAAAGCGCCGCAGAATGTTGACAGCG
CCCTGACTCAGGGGCCGGAGATGGCGCGCGTGCGCGAGTTGATGTACTGGAATCTCGATAACACCGCGCGTA
GCGAGTGGGCCAATCTGGTGAAGAGCAAGTCAAAAACAGAGCAGGCTCAACTGGCGCGGTATGCTTTCAACA
ACCAATGGTGGGATCTTAGCGTTCAGGCAACGATCGCCGGGAAGCTTTGGGATCATCTGGAAGAGCGATTCC
CGCTGGCTTACAACGATCTTTTCAAACGTTACACCAGTGGGAAGGAGATCCCGCAAAGCTATGCGATGGCGA
TTGCCCGTCAGGAGAGCGCCTGGAATCCGAAAGTGAAATCACCGGTAGGGGCCAGCGGCCTGATGCAGATTA
TGCCGGGCACGGCGACCCATACGGTGAAGATGTTCTCTATTCCTGGTTATAGCAGCCCTGGGCAATTGCTGG
ATCCGGAAACGAATATCAACATTGGCACCAGTTACCTGCAATATGTTTATCAGCAATTTGGTAATAACCGTA
TTTTCTCCTCAGCAGCTTATAACGCCGGACCTGGACGGGTGCGAACCTGGCTTGGCAACAGCGCCGGGCGTA
TCGACGCTGTGGCATTTGTCGAGAGTATTCCGTTCTCCGAGACGCGCGGTTATGTGAAGAACGTGCTGGCTT
ATGACGCTTACTACCGCTATTTCATGGGGGATAAACCGACGTTGATGAGCGCCACGGAATGGGGACGTCGTT
ACTGATCCGCACGTTTATGATATGCTATCGTACTCTTTAGCGAGTACAACCGGGGGAGGCATTTTGCTTCCC
CCGCTAACAATGGCGACATATTATGGCCCAACAATCACCCTATTCAGCAGCGATGGCAGAACAGCGTCACCA
GGAGTGGTTACGTTTTGTCGACCTGCTTAAGAATGCCTACCAAAACGATCTCCATTTACCGTTGTTAAACCT
GATGCTGACGCCAGATGAGCGCGAAGCGTTGGGGACTCGCGTGCGTATTGTCGAAGAGCTGTTGCGCGGCGA
AATGAGCCAGCGTGAGTTAAAAAATGAACTCGGCGCAGGCATCGCGACGATTACGCGTGGATCTAACAGCCT
GAAAGCCGCGCCCGTGGAGCTGCGCCAGTGGCTGGAAGAGGTGTTGCTGAAAAGCGATTGATTTTGTAGGCC
TGATAAGACGTGGCGCATCAGGCATCGTGCACCGAATGCCGGATGCGGCGTGAACGCCTTATCCGTCCTACA
AATACCCGTAATTTCAATATGTTTGGTAGGCATGATAAGACGCGGCAGCGTCGCATCAGGCGCTTAATACAC
CGCATTATGAAACGGACTCAGCGCCAGGATCACCGCCTGGTGATAGACGCTGGCGCGAGTGAGTTTCCCGGC
GGTAAACACGCCGATCGCCCCTTCCTTACGACCAATCTCATCAATACCGGTATAACGCGACATCACGGGACC
AAGCGCCTCACCTTCACGTACTTTTTCCAATATCACCGCAGGCAACGGCAAAGTTGCCGAACGCGCCTCGCC
GCGCTGGGTGGTGTTTTCAATCACCACCCAACTGAAAGTGCTGTCGCCATCAATGCCAGCTTCAATCGCCAC
CCAAAAATCAGCCTCTGGAAGTAAACGGCGGGCATTGGCTACCCGGTTTCGTGCGCCAGCGCGCGTTTCCTC
ACTGCCAAAGGGCTGTTCCGGTACACCGCTCTCGACGGCAATGGATGCAATATGGCAGGATCCTTCGCCGAA
GATCTCGTGAAATGCCTGCAGAATGGCCTGAATTTTAGCGGGATTGGTGGTCGCACAGACAACTTGGTGCAT
AATCAGCATTACTCAGAAAATTAACGTTACAGCAGTATACGGAAAAAAAGCATGTTACAGGTATACCTAGTC
CGCCACGGTGAAACGCAGTGGAACGCCGAGCGACGTATTCAGGGCCAGTCTGACAGCCCGCTGACCGCCAAA
GGTGAGCAACAGGCGATGCAGGTGGCGACGCGTGCCAAAGAGCTTGGCATTACGCATATCATCAGTAGCGAT
TTAGGACGCACCCGGCGTACGGCGGAAATCATCGCCCAGGCCTGCGGCTGTGACATCATCTTTGATTCTCGC
CTGCGTGAATTAAACATGGGTGTGCTGGAAAAAAGACATATCGATTCTCTGACCGAAGAAGAAGAGAACTGG
CGTCGGCAGCTGGTCAATGGCACCGTTGATGGGCGTATTCCTGAAGGCGAGTCAATGCAGGAGCTCAGCGAT
CGCGTCAATGCGGCACTGGAATCTTGCCGGGACTTACCGCAGGGAAGCCGACCGCTGCTGGTGAGCCATGGT
ATTGCACTGGGATGTCTGGTGAGTACGATTCTCGGATTACCAGCATGGGCAGAGCGCCGCTTACGTCTGCGT
AACTGTTCTATTTCGCGCGTGGATTATCAGGAAAGCCTGTGGCTGGCGTCTGGCTGGGTCGTTGAAACCGCA
GGGGACATCTCGCATCTGGACGCCCCTGCATTAGATGAGCTGCAGCGTTAACGGCGGATAGGAATCAGCAGT
TCACAGCGCAGATTAATTGGGCGATCTCCCGCTTTGGCGTCTTCTGCCGGGTAGTATCGCTCAATATCCTGA
CCTTTACGGCGCGTCAGGTTGAGCATTGGCATGCACGTTCCGTATACCGTCAGGATAAACTCCTGCACGCCG
GTTCCCAGACCTTCATAGGTAAACATCACATATTCGCCGCCCTGCAGCATCACCGGATGCCCCGTCAGTACA
TAGCCATCTGCCTGATCCTGGGCTAACGCGGTGGTATAGAATACCTCTTGTTCGTCGTCTTTATCCTGACTC
GGACGCGTTTCATTCAGGCCGTAGAGCACTGGCGGAATGGTCGGCGCGTTGCCGAGAAAATCGTGCCAGAAC
TGATAACGCATTTCATGGCGGAAATCAGAGATTTGCTCCAGCGAACAGGAGTAGCTCTGGGTAACACCAATC
AGCGGCGTATCTTCCAGGGTGACAAATTTATGCTCTGGCATAGTGAATTCACCCAGACGCAGCGGCGGGCGA
ATACCAAAGGCGCTCCATTCAGGAGAACGGCGGTAAAGTGCAGGAGTCTGGGCAAACTGCTTCTTGAATGCG
CGGGTAAATGTCTGTTGAGAGTCGAAGCGGTATTGCAGCGCGATGTCCAGAATCGGACGCGCAGTCAGGCGT
AGTGCGACCGCCGATTTCGACAAACGACGAGCACGAATATACGCGCCAATAGCATGGCCAGTGACATCTTTA
AACATTCTCTGTAAGTGCCACTTGGAATAACCTGCTTTCGCCGCTACATTGTCGAGCGACAGGGGCTGATCC
AGATGACCTTCCAGCCAGATTAAAAGGTCGCGAATAATGCCGGCCTGATCCATAAAATATCCTCATCCTTTC
AACAACGAGCACCTGACATCAGGTAATTGGATAATAGCATTTTTTGCTGTTTTAGCATTCAGTGTTTTTTTC
TTAGTAGAGTATGTTTTAGGTCTTGACGGAAATAAAAGTATTGAGATTTTGTTCTTAATCAATATGTTATTT
ACCGTGACGAACTAATTGCTCGTGTAATAGATAAAAATGGTAACAATATGAAATACAAGCATTTGATCCTGT
CTTTAAGCCTGATAATGCTGGGGCCATTGGCTCATGCAGAAGAGATTGGTTCGGTCGACACCGTATTTAAAA
TGATCGGCCCGGATCACAAAATTGTTGTGGAAGCCTTTGACGATCCCGATGTGAAAAATGTCACCTGTTATG
TGAGCCGGGCGAAAACAGGTGGTATTAAAGGGGGATTGGGTCTGGCGGAAGATACCTCCGATGCGGCTATTT
CTTGTCAGCAAGTCGGGCCGATTGAACTGTCGGATCGTATTAAAAACGGCAAAGCTCAGGGCGAGGTAGTAT
TCAAAAAACGCACGTCCCTGGTCTTTAAGTCGTTACAGGTCGTGCGCTTTTATGACGCCAAACGCAACGCGC
TCGCTTATCTGGCTTACTCCGACAAAGTTGTAGAAGGTTCGCCGAAAAACGCGATTAGCGCGGTTCCTGTCA
TGCCGTGGCGACAATAACAGAGGCGATTTATGCAACGGGAAACGGTCTGGTTAGTGGAAGATGAGCAAGGGA
TAGCCGACACGCTGGTCTACATGTTGCAGCAGGAAGGTTTTGCCGTCGAGGTCTTTGAGCGAGGCTTGCCGG
TGCTGGATAAAGCTCGCCAGCAGGTTCCCGATGTCATGATTCTCGACGTTGGTTTGCCTGATATCAGTGGCT
TTGAATTGTGCCGCCAGTTACTGGCGCTCCATCCGGCGTTACCTGTACTGTTCCTGACGGCCCGAAGTGAAG
AGGTCGATCGCCTGCTTGGGCTGGAAATTGGCGCTGACGACTATGTGGCTAAACCGTTTTCACCCCGCGAAG
TGTGCGCTAGGGTGCGCACCTTGCTGCGTCGGGTGAAGAAGTTCTCGACGCCGTCTCCCGTCATCCGTATTG
GTCATTTTGAATTGAATGAACCCGCGGCGCAGATCAGCTGGTTTGACACGCCATTAACGCTGACGCGGTATG
AGTTTTTATTGCTGAAGACGTTACTCAAGTCGCCAGGCCGCGTCTGGTCCCGCCAGCAACTGATGGATATCG
TGTGGGAAGATGCGCAGGACACCTACGATCGCACCGTCGATACCCACATTAAAACGCTGCGTGCCAAGCTGC
GCGCCATCAACCCCGATCTTTCACCGATTAATACTCATCGCGGCATGGGATACAGCCTGAGGAGCCTGTAAT
GCGTATCGGCATGCGGTTGTTGCTGGGCTATTTTTTACTGGTGGCGGTGGCGGCCTGGTTCGTACTGGCTAT
TTTTGTCAAAGAAGTTAAACCGGGCGTGCGAAGAGCAACGGAGGGGACGCTGATCGACACCGCAACGTTGCT
GGCGGAGCTGGCGCGTCCCGATTTGCTCTCTGGGGACCCAACGCATGGGCAACTGGCGCAGGCGTTTAATCA
GCTACAACATCGCCCGTTTCGCGCTAATATCGGTGGCATTAACAAAGTGCGCAATGAATATCATGTCTATAT
GACCGATGCGCAGGGCAAAGTATTGTTCGATTCGGCAAATAAAGCCGTTGGGCAGGATTATTCGCGCTGGAA
TGACGTCTGGCTAACGTTGCGTGGTCAGTATGGTGCGCGCAGCACGTTGCAAAATCCTGCCGATCCCGAAAG
TTCGGTGATGTATGTTGCCGCGCCGATTATGGACGGCTCGCGGCTTATTGGCGTTTTGAGCGTAGGCAAACC
GAACGCGGCGATGGCTCCGGTCATTAAGCGCAGCGAGCGGCGAATTTTATGGGCCAGCGCCATTTTGCTGGG
GATTGCACTGGTGATTGGCGCAGGCATGGTTTGGTGGATCAACCGCTCCATTGCCCGGCTCACTCGCTATGC
CGATTCCGTCACTGACAATAAGCCCGTTCCTCTTCCTGAACTCGGCAGTAGCGAGTTGCGTAAGCTTGCGCA
GGCGCTGGAAAGTATGCGCGTGAAGCTGGAAGGGAAAAACTATATTGAGCAGTATGTTTATGCGTTAACCCA
TGAGCTAAAAAGCCCACTGGCGGCGATTCGTGGCGCGGCGGAAATTTTACGCGAAGGTCCGCCACCGGAAGT
GGTGGCTCGTTTTACCGACAACATTCTGACGCAAAATGCGCGTATGCAGGCATTGGTAGAAACGTTACTACG
CCAGGCAAGACTGGAGAATCGTCAGGAAGTCGTTCTGACTGCTGTTGATGTGGCGGCATTATTTCGCCGCGT
CAGCGAAGCGCGCACCGTGCAGTTGGCAGAAAAAAACATCACTTTGCATGTTATGCCTACTGAGGTTAACGT
TGCTGCTGAACCGGCGTTACTGGAGCAGGCGCTGGGGAATTTACTGGATAACGCCATCGATTTTACCCCCAA
GAGCGGTCGCATAACGCTAAGCGCCGAAGTGGATCAGGAACACGTCGCCCTTAAGGTGCTGGATACCGGTAG
TGGTATTCCTGACTACGCGCTGTCACGTATTTTTGAACGCTTTTACTCTTTGCCGCGTGCAAATGGGCAAAA
AAGCAGCGGTCTGGGGTTGGCGTTTGTCAGTGAGGTCGCCCGTTTGTTTAACGGCGAAGTCACGCTGCGCAA
CGTGCAGGAAGGTGGCGTGCTGGCCTCGCTTCGGCTTCACCGTCACTTCACATAGCTTCAAATTCTTCCCAC
ATAGCCTTCGTATCCTGCTGCCATTGCAAAGGAGAAGACTATGTTGAAATCCCCCCTGTTCTGGAAAATGAC
CACCCTGTTTGGTGCAGTATTGCTGTTGTTGATTCCGATAATGCTGATTCGGCAGGTGATTGTCGAACGTGC
CGATTACCGTAGCGATGTGGAAGATGCGATTCGCCAAAGTACCAGCGGGCCGCAAAAACTCGTTGGGCCTCT
TATCGCTATTCCTGTGACCGAGCTTTATACGGTGCAGGAAGAGGATAAAACCGTGGAGCGGAAACGAAGTTT
TATCCATTTTTGGTTACCTGAGTCATTGATGGTTGATGGCAATCAGAACGTGGAAGAACGCAAGATAGGGAT
TTATACCGGTCAGGTCTGGCACAGTGATTTAACGCTAAAAGCCGATTTCGATGTTTCGCGTCTTAGCGAACT
CGACGCGCCAAATATCACCTTTGGCAAGCCATTTATTGTGATTAGCGTCGGGGATGCGCGTGGTATTGGTGT
GGTGAAAGCGCCTGAAGTTAACGGAACGGCGCTGACTATTGAACCCGGCATCGGGTTAGAGCAAGGCGGGCA
GGGCGTGCATATCCCTTTACCCGAAGGGGACTGGCGGAAGCAGAACCTGAAGCTGAATATGGCACTGAATTT
AAGCGGTACCGGCGATCTTTCTGTGGTGCCTGCGGGGCGTAATAGCGAAATGACCTTAACCAGCAACTGGCC
GCATCCCAGTTTTTTAGGTGATTTTCTACCAGCCAAACGGGAAGTTAGTGAGTCAGGTTTTCAGGCGCAATG
GCAAAGCAGCTGGTTTGCTAATAATCTCGGTGAGCGTTTTGCTTCAGGCAATGATACCGGCTGGGAAAACTT
CCCCGCGTTTAGCGTCGCAGTGACGACGCCCGCCGATCAATACCAATTAACTGACCGGGCGACTAAGTATGC
CATTCTGCTGATTGCGCTGACTTTTATGGCGTTCTTTGTTTTTGAAACGCTCACCGCGCAACGTTTACACCC
AATGCAATATTTGCTGGTGGGGCTTTCATTGGTGATGTTTTATTTGCTCTTGCTGGCGCTTTCTGAACATAC
CGGTTTTACCGTGGCATGGATAATCGCCAGTCTGATTGGGGCGTTAATGAACGGTATTTATTTGCAGGCGGT
ATTGAAAGGTTGGCGCAACAGCATGTTGTTTACCCTCGCGCTGTTGTTGCTGGATGGTGTGATGTGGGGACT
CCTCAACTCTGCCGATAGCGCGCTGTTGTTGGGAACCAGTGTGCTGGTGGTGGCGCTGGCCGGCATGATGTT
TGTGACTCGTAATATCGACTGGTATGCGTTTTCACTGCCGAAAATGAAAGCCAGTAAAGAAGTTACAACGGA
CGATGAATTACGTATCTGGAAATAAGGTTGAAAAATAAAAACGGCGCTAAAAAGCGCCGTTTTTTTTGACGG
TGGTAAAGCCGATTAATCTTCCAGATCACCGCAGAAGCGATAACCTTCACCGTGAATGGTGGCGATGATTTC
CGGCGTATCCGGCGTAGATTCGAAATGTTTACGAATACGGCGGATCGTCACGTCTACAGTACGGTCGTGCGG
TTTCAGCTCACGGCCGGTCATTTTCTTCAGCAGTTCAGCACGGGACTGAATTTTGCCTGGGTTTTCACAGAA
GTGAAGCATGGCGCGGAACTCACTGCGCGGCAGCTTGTACTGCTCGCCATCAGGGCCGATCAAAGAACGGCT
GTTGATGTCCAGTTCCCAACCATTGAACTTGTAGCTTTCAACGCTACGACGTTCTTCGCTGACAGTACCCAG
ATTCATGGTACGGGACAGCAGGTTGCGTGCACGAATCGTCAGTTCACGCGGGTTGAACGGTTTGGTGATGTA
GTCATCTGCACCGATTTCGAGGCCGAGAATTTTATCGACTTCGTTGTCACGGCCAGTCAGGAACATCAACGC
AACATTCGCCTGCTCGCGCAGTTCACGCGCTAACAGAAGACCGTTCTTACCCGGCAGATTGATATCCATGAT
CACCAGGTTGATGTCATATTCAGAGAGGATCTGATGCATTTCCGCGCCATCTGTCGCTTCGAAAACATCATA
GCCTTCCGCTTCGAAAATACTTTTCAACGTGTTGCGTGTTACCAACTCGTCTTCAACGATAAGAATGTGCGG
GGTCTGCATGTTTGCTACCTAAATTGCCAACTAAATCGAAACAGGAAGTACAAAAGTCCCTGACCTGCCTGA
TGCATGCTGCAAATTAACATGATCGGCGTAACATGACTAAAGTACGTAATTGCGTTCTTGATGCACTTTCCA
TCAACGTCAACAACATCATTAGCTTGGTCGTGGGTACTTTCCCTCAGGACCCGACAGTGTCAAAAACGGCTG
TCATCCTAACCATTTTAACAGCAACATAACAGGCTAAGAGGGGCCGGACACCCAATAAAACTACGCTTCGTT
GACATATATCAAGTTCAATTGTAGCACGTTAACAGTTTGATGAAATCATCGTATCTAAATGCTAGCTTTCGT
CACATTATTTTAATAATCCAACTAGTTGCATCATACAACTAATAAACGTGGTGAATCCAATTGTCGAGATTT
ATTTTTTATAAAATTATCCTAAGTAAACAGAAGGATATGTAGCATTTTTTAACAATTAAACCGTTAGTACAG
TCAGGAAATAGTTTAGCCTTTTTTAAGCTAAGTAAAGGGCTTTTTCTGCGACTTACGTTAAGAATTTGTAAA
TTCGCACCGCGTAATAAGTTGACAGTGATCACCCTGTTCGCGGTCATTTGGTCAAGAAGAGTGGCAATATGC
GTATAACGATTATTCTGGTCGCACCCGCCAGAGCAGAAAATATTGGGGCAGCGGCGCGGGCAATGAAAACGA
TGGGGTTTAGCGAACTGCGGATTGTCGATAGTCAGGCACACCTGGAGCCAGCCACCCGCTGGGTCGCACATG
GATCTGGTGATATTATTGATAATATTAAAGTTTTCCCGACACTGGCTGAATCGTTACACGATGTCGATTTCA
CTGTCGCCACCACTGCGCGCAGTCGGGCGAAATATCATTACTACGCTACGCCAGTAGAACTGGTGCCGCTGT
TAGAGGAAAAATCTTCATGGATGAGCCATGCCGCGCTGGTGTTTGGTCGCGAAGATTCCGGGCTGACTAACG
AAGAGTTAGCGTTGGCTGACGTTCTTACTGGTGTGCCGATGGTGGCGGATTATCCTTCGCTCAATCTGGGGC
AGGCGGTGATGGTCTATTGCTATCAATTAGCAATATTAATACAACAACCGACGAAAAGTGACACAACGGCAG
ACCAACATCAACTGCAAGCTTTACGCGAACGAGCCATGGCATTGCTGACGACTCTGGCAGTGGCAGATGACA
TAAAACTGGTCGACTGGTTACAACAACGCCTGGGGCTTTTAGAGCAACGAGACACGGCAATGTTGCACCGTT
TGCTGCATGATATTGAAAAAAATATCACCAAATAAAAAACGCCTTAGTAAGTATTTTTCAGCTTTTCATTCT
GACTGCAACGGGCAATATGTCTCTGTGTGGATTAAAAAAAGAGTCTCTGACAGCAGCTTCTGAACTGGTTAC
CTGCCGTGAGTAAATTAAAATTTTATTGACTTAGGTCACTAAATACTTTAACCAATATAGGCATAGCGCACA
GACAGATAAAAATTACAGAGTACACAACATCCATGAAACGCATTAGCACCACCATTACCACCACCATCACCA
CCACCATCACCATTACCATTACCACAGGTAACGGTGCGGGCTGACGCGTACAGGAAACACAGAAAAAAGCCC
GCACCTGACAGTGCGGGCTTTTTTTTCGACCAAAGGTAACGAGGTAACAACCATGCGAGTGTTGAAGTTCGG
CGGTACATCAGTGGCAAATGCAGAACGTTTTCTGCGGGTTGCCGATATTCTGGAAAGCAATGCCAGGCAGGG
GCAGGTGGCCACCGTCCTCTCTGCCCCCGCCAAAATCACCAACCACCTGGTGGCGATGATTGAAAAAACCAT
TAGCGGCCAGGATGCTTTACCCAATATCAGCGATGCCGAACGTATTTTTGCCGAACTTCTGACGGGACTCGC
CGCCGCCCAGCCGGGATTCCCGCTGGCGCAATTGAAAACTTTCGTCGACCAGGAATTTGCCCAAATAAAACA
TGTCCTGCATGGCATTAGTTTGTTAGGGCAGTGCCCGGATAGCATTAACGCTGCGCTGATTTGCCGTGGCGA
GAAAATGTCGATCGCCATTATGGCCGGCGTATTAGAAGCGCGCGGTCACAACGTTACCGTTATCGATCCGGT
CGAAAAACTGCTGGCAGTGGGGCATTACCTCGAATCTACTGTCGATATTGCAGAGTCCACCCGCCGTATTGC
GGCAAGTCGTATTCCGGCTGATCACATGGTGCTGATGGCAGGTTTCACCGCCGGTAATGAAAAAGGCGAACT
GGTGGTACTTGGACGCAACGGTTCCGACTACTCCGCGGCGGTGCTGGCTGCCTGTTTACGCGCCGATTGTTG
CGAGATTTGGACGGACGTTGACGGGGTATATACCTGCGACCCGCGTCAGGTGCCCGATGCGAGGTTGTTGAA
ATCGATGTCCTACCAGGAAGCGATGGAGCTTTCCTACTTCGGCGCTAAAGTTCTTCACCCCCGCACCATTAC
CCCCATCGCCCAGTTCCAGATCCCTTGCCTGATTAAAAATACCGGAAATCCTCAAGCTCCAGGTACGCTCAT
TGGTGCCAGTCGTGATGAAGACGAATTACCGGTCAAGGGCATTTCCAATCTGAATAATATGGCAATGTTCAG
CGTTTCCGGCCCGGGGATGAAAGGAATGGTCGGCATGGCGGCGCGCGTCTTTGCTGCAATGTCACGCGCCCG
TATTTCCGTGGTGCTGATTACGCAATCATCTTCCGAATACAGTATCAGTTTCTGCGTTCCGCAAAGCGACTG
TGTGCGAGCTGAACGGGCAATGCAGGAAGAGTTCTACCTGGAACTGAAAGAAGGCTTACTGGAGCCGCTGGC
GGTGACGGAACGGCTGGCCATTATCTCGGTGGTAGGTGATGGTATGCGCACCTTGCGTGGGATCTCGGCGAA
ATTCTTTGCCGCGCTGGCCCGCGCCAATATCAACATTGTCGCTATTGCTCAGGGATCTTCTGAACGCTCAAT
CTCTGTCGTGGTAAATAACGATGATGCGACCACTGGCGTGCGCGTTACTCATCAGATGCTGTTCAATACCGA
TCAGGTTATCGAAGTGTTTGTGATTGGCGTCGGTGGCGTTGGCGGTGCGCTGCTGGAGCAACTGAAGCGTCA
GCAAAGCTGGTTGAAGAATAAACATATCGACTTACGTGTCTGCGGTGTTGCTAACTCGAAGGCTCTGCTCAC
CAATGTGCATGGCCTAAATCTGGAAAACTGGCAGGAAGAACTGGCGCAAGCCAAAGAGCCGTTTAATCTCGG
GCGCTTAATTCGCCTCGTGAAAGAATATCATCTGCTGAACCCGGTCATTGTTGACTGCACCTCCAGCCAGGC
AGTGGCGGATCAATATGCCGACTTCCTGCGCGAAGGTTTCCACGTTGTCACGCCGAACAAAAAGGCCAACAC
CTCGTCGATGGATTACTACCATCTGTTGCGTCATGCGGCTGAAAAATCGCGGCGTAAATTCCTCTATGACAC
CAACGTTGGGGCTGGATTACCGGTTATTGAGAACCTGCAAAATCTGCTCAATGCTGGTGATGAATTGATGAA
GTTCTCCGGCATTCTTTCAGGTTCGCTTTCTTATATCTTCGGCAAGTTAGACGAAGGCATGAGTTTCTCCGA
GGCGACTACGCTGGCGCGGGAAATGGGTTATACCGAACCGGATCCGCGAGATGATCTTTCTGGTATGGATGT
AGCGCGTAAACTATTAATTCTCGCTCGTGAAACGGGACGTGAACTGGAGCTGGCGGATATTGAAATTGAACC
TGTGCTGCCCGCAGAGTTTAACGCTGAGGGTGATGTTGCCGCTTTTATGGCGAATCTGTCACAGCTCGACGA
TCTCTTTGCCGCGCGCGTGGCGAAGGCCCGTGATGAAGGAAAAGTTTTGCGCTATGTTGGCAATATTGATGA
AGATGGCGTCTGCCGCGTGAAGATTGCCGAAGTGGATGGTAATGATCCGCTGTTCAAAGTGAAAAATGGCGA
AAACGCCCTGGCCTTTTATAGCCACTATTATCAGCCGCTGCCGTTGGTGCTGCGCGGATATGGTGCGGGCAA
TGACGTTACCGCTGCCGGTGTCTTTGCCGATCTGCTACGTACCCTCTCATGGAAGTTAGGAGTCTGACATGG
TTAAAGTTTATGCCCCGGCTTCCAGTGCCAATATGAGCGTCGGGTTTGATGTGCTCGGGGCGGCGGTGACAC
CCGTTGATGGTGCATTGCTCGGAGATGTAGTCACGGTTGAGTCGGCAGAGACATTCAGTCTCAACAACCTCG
GACGCTTTGCCGATAAGCTGCCGTCAGAACCACGGGAAAATATCGTTTATCAGTGCTGGGAGCGTTTTTGCC
AGGAGCTGGGCAAGCAAATTCCAGTGGCGATGACTCTGGAAAAGAATATGCCGATCGGTTCGGGCTTAGGCT
CCAGCGCCTGTTCGGTGGTCGCGGCTCTGATGGCGATGAATGAACACTGCGGCAAGCCGCTTAATGACACCC
GTTTGCTGGCTTTGATGGGCGAGCTGGAAGGACGAATCTCCGGCAGCATTCATTACGACAACGTGGCACCGT
GTTTTCTTGGTGGTATGCAGTTGATGATCGAAGAAAACGACATCATCAGCCAGCAAGTGCCAGGGTTTGATG
AGTGGCTGTGGGTGCTGGCGTATCCGGGGATTAAAGTCTCGACGGCAGAAGCCCGGGCTATTTTACCGGCGC
AGTATCGCCGCCAGGATTGCATTGCGCACGGGCGACACTTGGCAGGCTTCATTCACGCCTGCTATTCCCGTC
AGCCTGAGCTTGCCGCGAAGCTGATGAAAGATGTTATCGCAGAACCCTACCGTGAACGGTTACTGCCTGGCT
TCCGGCAGGCGCGGCAGGCGGTCGCGGAAATCGGCGCGGTAGCGAGCGGTATCTCCGGCTCCGGCCCGACCT
TGTTTGCTCTGTGTGACAAGCCGGATACCGCCCAGCGCGTTGCCGACTGGTTGGGTAAGAACTACCTGCAAA
ATCAGGAAGGTTTTGTTCATATTTGCCGGCTGGATACGGCGGGCGCACGAGTACTGGAAAACTAAATGAAAC
TCTACAATCTTAAAGATCACAATGAGCAGGTCAGCTTTGCGCAAGCCGTAACCCAGGGGTTGGGCAAAAATC
AGGGGCTGTTTTTTCCGCACGACCTGCCGGAATTCAGCCTGACTGAAATTGATGAGATGCTGAAGCTGGATT
TTGTCACCCGCAGTGCGAAGATCCTCTCGGCGTTTATTGGTGATGAAATCCCGCAGGAAATCCTGGAAGAGC
GCGTGCGCGCGGCGTTTGCCTTCCCGGCTCCGGTCGCCAATGTTGAAAGCGATGTCGGTTGTCTGGAATTGT
TCCACGGGCCAACGCTGGCATTTAAAGATTTCGGCGGTCGCTTTATGGCACAAATGCTGACCCATATTGCGG
GCGATAAGCCAGTGACCATTCTGACCGCGACCTCCGGTGATACCGGAGCGGCAGTGGCTCATGCTTTCTACG
GTTTACCGAATGTGAAAGTGGTTATCCTTTATCCACGAGGCAAAATCAGTCCACTGCAAGAAAAACTGTTCT
GTACATTGGGCGGCAATATCGAAACTGTTGCCATCGACGGCGATTTCGATGCCTGTCAGGCGCTGGTGAAGC
AGGCGTTTGATGATGAAGAGCTGAAAGTGGCGCTGGGGTTAAACTCAGCTAACTCGATTAACATTAGCCGGT
TGCTGGCGCAGATTTGCTACTACTTTGAAGCAGTTGCGCAGCTGCCGCAGGAAGCGCGCAACCAGCTGGTTG
TCTCGGTGCCAAGCGGAAACTTCGGCGATTTGACGGCGGGTCTGCTGGCGAAGTCACTCGGTCTGCCGGTGA
AACGTTTTATTGCTGCGACCAACGTGAACGATACCGTGCCACGTTTCCTGCATGACGGTCAGTGGTCACCCA
AAGCGACTCAGGCGACGTTATCCAACGCGATGGACGTGAGTCAGCCGAACAACTGGCCGCGTGTGGAAGAGT
TGTTCCGCCGCAAAATCTGGCAACTGAAAGAGCTGGGTTATGCCGCCGTGGATGATGAAACCACGCAACAGA
CAATGCGTGAGTTAAAAGAACTGGGCTACACTTCGGAGCCGCACGCTGCCGTAGCGTATCGTGCGCTGCGTG
ACCAGTTGAATCCAGGCGAATATGGCTTGTTCCTCGGCACCGCGCATCCGGCGAAATTTAAAGAGAGCGTGG
AAGCGATTCTCGGTGAAACGTTGGATCTGCCAAAAGAGCTGGCAGAACGTGCCGATTTACCCTTGCTTTCGC
ATAATCTGCCCGCCGATTTTGCTGCGTTGCGTAAATTGATGATGAATCATCAGTAACATCTATTCATTATCT
CAATCAGGCCGGGTTTGCTTTTATGCAGCCCGGCTTTTTTGTGAAGAAAATATGGAGAGAAACGACAGGGAA
AAAGGAGAAATTCTCAATAAATGCGGTAACTTAGAGATTAGGATTGCGGAGAATAACAACCGCCGCTCTCAT
CGCGTAATCTCCGGATATCGACCCATAACGGGCAATGATAAAAGGAGTAACCTGTGAAAAAGATGCAATCTA
TCGTACTCGCACTTTCCCTGGTTCTGGTCGCTCCCATGGCAACGCAGGCTGCGGAAATTACGTTAGTCCCGT
CAGTAAAATTACAGATAGGCGATCGTGATAATCGCGGTTATTACTGGGATGGCGGTCACTGGCGCGACCACG
GCTGGTGGAAACAACATTATGAATGGCGAGGCAATCGCTGGCACCCACACGGACCGCCGCCACCGCCGCGTC
ACCATAAGAAAGCTCATCATGATCATCACGGCGGTCATGGTCCAGGCAAACATCACCGCTAAATGACAAATG
CCGGGTAACAATCCGGCATTCAGCGCCTGATGCGACGCTGGCGCGTCTTATCAGGCCTACGTGAATTCTGCA
ATATATTGAATCTGCATGCTTTTGTAGGCCGGATAAGGCGTTCACGCCGCATCCGGCATTGACTACAAACTT
AACGCTGCTCGTAGCGTTTAAACACCAGTTCGCCATTGCTGGAGGAAGCTTCATCAAAGAAGTAACCTTCGC
TATTAAAACCAGTCAGTTGCTCTGGTTTGGTCAGCCGATTTTCAATAATGAAACGACTCATCAGACCGCGTG
CTTTCTTAGCGTAGAAGCTGATTATCTTAAATTTGCCGTTCTTCTCATCGAGGAACACCGGCTTGATAATCT
CGGCATTCAATTTCTTCGGCTTCACCGATTTAAAATACTCATCTGACGCCAGATTAATCACCACATTATCGC
CTTGTGCTGCGAGCGCCTCGTTCAGCTTGTTGGTGATGATATCTCCCCAGAATTGATACAGATCTTTCCCTC
GGGCATTCTCAAGACGGATCCCCATTTCCAGACGATAAGGCTGCATTAAATCGAGCGGGCGGAGTACGCCAT
ACAAGCCGGAAAGCATTCGCAAATGCTGTTGGGCAAAATCGAAATCGTCTTCGCTGAAGGTTTCGGCCTGCA
AGCCGGTGTAGACATCACCTTTAAACGCCAGAATCGCCTGGCGGGCATTCTCCGGCGTGAAATCTGGCTGCC
AGTCATGAAAGCGAGCGGCGTTGATACCTGCCAGTTTGTCGCTGATACGCATCAGCGTGCTAATCTGCGGAG
GCGTCAGTTTCCGCGCTTCATGGATCAACTGCTGGGAATTGTCTAACAGCTCCGGCAGTGTATATCGCGTGG
TGGTCAACGGGCTTTGGTAATCAAGCGTTTTCGCAGGTGAAATAAGAATCAGCATATCCAGTCCTTGCAGGA
AATTTATGCCGACTTTAGCAAAAAAAGAGAATGAGTTGATCGATAGTTGTGATTACTCCTGCGAAACATCAT
CCCACGCGTCCCGAGAAAGCTGGCGACCGATATCCGGATAACGCAACGGATCAAACACCGGGCGCACGCCGA
GTTTACGCTGGCGTAGATAATCACTGGCAATGGTATGAACCACAGGCGAGAGCAGTAATATGGCAGTCAAAT
TGGTAATAGCCATGCAGGCCATTATGATATCTGCCAGTTGCCACATCAGCGGAAGACTTAGCAAGGTGCCGC
CGATGACCGTTGCGAAGGTGCAGATCCGCAAACACCAGATCGCTTTAGGGTTGTTCAGGCGTAAAAAGAAGA
GATTGTTTTCGGCATAAATGTAGTTGGCAACGATGGAGCTGAAGGCAAACAGAATAACCACGAGGGTAACAA
ATTCAGCACCCCAGGAACCCATTAGCACCCGCATCGCCTTCTGGATAAGCTGAATACCTTCCAGCGGCATGT
AGGTTGTGCCGTTACCCGCCAGTAATATCAGCATGGCGCTTGCCGTACAGATGACCAGGGTGTCGATAAAAA
TGCCAATCATCTGGACAATTCCTTGCGCTGCCGGATGCGGAGGCCAGGACGCCGCTGCCGCTGCCGCGTTTG
GCGTCGACCCCATTCCCGCCTCATTGGAAAACATACTGCGCTGAAAACCGTTAGTAATCGCCTGGCTTAAGG
TATATCCCGCCGCGCCGCCTGCCGCTTCCTGCCAGCCAAAAGCACTCTCAAAAATAGACCAAATGACGTGGG
GAAGTTGCCCGATATTTATTACGCAAATCACCAGGCTGGTCAGTACCCAGATTATCGCCATCAACGGGACAA
ACCCCTGCATGAGCCGGGCGACGCCATGAAGACCGCGAATGATTGCCAGCAGAGCAAAGACAGCAAGAATAA
TGCCTGTCACCAGCGGGGGAAAATCAAAAGAAAAACTCAGAGCTCGGGCAACAGCGTTTGCCTGAACTCCGC
TGAAAATTATGCCGTAGGCGATGAGCAAAAAGACGGCGAACAGAACGCCCATCCAGCGCATCCCCAGCCCGC
GCGCCATATACCATGCCGGTCCGCCACGAAACTGCCCATTGACGTCACGTTCTTTATAAAGTTGTGCAAGGG
AACATTCGGCAAACGAGGTCGCCATGCCGATAAACGCGGCAACCCACATCCAAAAGACGGCTCCAGGTCCAC
CGGCGGTAATAGCCAGCGCAACGCCGGCCAGGTTGCCGCTACCCACGCGCGCCGCAAGACTGGTACACAATG
ACTGAAATGAGGTTAAACCGCCTGGCTGTGGATGAATGCTATTTTTAAGACTTTTGCCAAACTGGCGGATGT
AGCGAAACTGCACAAATCCGGTGCGAAAAGTGAACCAACAACCTGCGCCGAAGAGCAGGTAAATCATTACCG
ATCCCCAAAGGACGCTGTTAATAAAGGAGAAAAAATCTGGCATGCATATCCCTCTTATTGCCGGTCGCGATG
ACTTTCCTGTGTAAACGTTACCAATTGTTTAAGAAGTATATACGCTACGAGGTACTTGATAACTTCTGCGTA
GCATACATGAGGTTTTGTTTAAAAATGGCGGGCGATATCAACGCAGTGTCAGAAATCCGAAACAGTCTCGCC
TGGCGATAACCGTCTTGTCGGCGGTTGCGCTGACGTTGCGTCGTGATATCATCAGGGCAGACCGGTTACATC
CCCCTAACAAGCTGTTTAAAGAGAAATACTATCATGACGGACAAATTGACCTCCCTTCGTCAGTACACCACC
GTAGTGGCCGACACTGGGGACATCGCGGCAATGAAGCTGTATCAACCGCAGGATGCCACAACCAACCCTTCT
CTCATTCTTAACGCAGCGCAGATTCCGGAATACCGTAAGTTGATTGATGATGCTGTCGCCTGGGCGAAACAG
CAGAGCAACGATCGCGCGCAGCAGATCGTGGACGCGACTGACAAACTGGCAGTAAATATTGGTCTGGAAATC
CTGAAACTGGTTCCGGGCCGTATCTCAACTGAAGTTGATGCGCGTCTTTCCTATGACACAGAAGCGTCAATT
GCGAAAGCAAAACGCCTGATCAAACTCTACAACGATGCAGGTATTAGCAACGATCGTATTCTGATCAAACTG
GCTTCTACCTGGCAGGGTATCCGTGCTGCGGAACAGCTGGAAAAAGAAGGTATCAACTGTAACCTGACCCTG
CTGTTCTCCTTCGCTCAGGCTCGTGCTTGTGCGGAAGCGGGCGTGTTCCTGATCTCGCCGTTTGTTGGCCGT
ATTCTTGACTGGTACAAAGCGAATACCGATAAGAAAGAGTACGCTCCGGCAGAAGATCCGGGCGTGGTTTCT
GTATCTGAAATCTACCAGTACTACAAAGAGCACGGTTATGAAACCGTGGTTATGGGCGCAAGCTTCCGTAAC
ATCGGCGAAATTCTGGAACTGGCAGGCTGCGACCGTCTGACCATCGCACCGGCACTGCTGAAAGAGCTGGCT
GAGAGCGAAGGGGCTATCGAACGTAAACTGTCTTACACCGGCGAAGTGAAAGCGCGTCCGGCGCGTATCACT
GAGTCCGAGTTCCTGTGGCAGCACAACCAGGATCCAATGGCAGTAGATAAACTGGCGGAAGGTATCCGTAAG
TTTGCTATTGACCAGGAAAAACTGGAAAAAATGATCGGCGATCTGCTGTAATCATTCTTAGCGTGACCGGGA
AGTCGGTCACGCTACCTCTTCTGAAGCCTGTCTGTCACTCCCTTCGCAGTGTATCATTCTGTTTAACGAGAC
TGTTTAAACGGAAAAATCTTGATGAATACTTTACGTATTGGCTTAGTTTCCATCTCTGATCGCGCATCCAGC
GGCGTTTATCAGGATAAAGGTATCCCTGCGCTGGAAGAATGGCTGACATCGGCGCTAACCACGCCGTTTGAA
CTGGAAACCCGCTTAATCCCCGATGAGCAGGCGATCATCGAGCAAACGTTGTGTGAGCTGGTGGATGAAATG
AGTTGCCATCTGGTGCTCACCACGGGCGGAACTGGCCCGGCGCGTCGTGACGTAACGCCCGATGCGACGCTG
GCAGTAGCGGACCGCGAGATGCCTGGCTTTGGTGAACAGATGCGCCAGATCAGCCTGCATTTTGTACCAACT
GCGATCCTTTCGCGTCAGGTGGGTGTGATTCGCAAACAGGCGCTGATCCTTAACTTACCCGGTCAGCCGAAG
TCTATTAAAGAGACGCTGGAAGGTGTGAAGGACGCTGAGGGTAACGTTGTGGTACACGGTATTTTTGCCAGC
GTACCGTACTGCATTCAGTTGCTGGAAGGGCCATACGTTGAAACGGCACCAGAAGTGGTTGCTGCATTCAGA
CCGAAGAGTGCAAGACGCGACGTTAGCGAATAAAAAAATCCCCCCGAGCGGGGGGATCTCAAGACAATTAGT
GGGATTCACCAATCGGCAGAACGGTGCGACCAAACTGCTCGTTCAGTACTTCACCCATCGCCAGATAGATTG
CGCTGGCACCGCAGATCAGACCAATCCAGCCGGCAAAGTGGATGATTGCGGCGTTACCGGCAATGTTACCGA
TCGCCAGCAGGGCAAACAGCACGGTCAGGCTAAAGAAAACGAATTGCAGAACGCGTGCGCCTTTCAGCGTGC
CGAAGAACATAAACAGCGTAAATACGCCCCACAGACCCAGGTAGACACCAAGGAACTGTGCATTTGGCGCAT
CGGTCAGACCCAGTTTCGGCATCAGCAGAATCGCAACCAGCGTCAGCCAGAAAGAACCGTAAGAGGTGAATG
CGGTTAAACCGAAAGTGTTGCCTTTTTTGTACTCCAGCAGACCAGCAAAAATTTGCGCGATGCCGCCGTAGA
AAATGCCCATGGCAAGAATAATACCGTCCAGAGCGAAATAACCTACGTTGTGCAGGTTAAGCAGAATGGTGG
TCATGCCGAAGCCCATCAGGCCCAGCGGTGCCGGATTAGCCAACTTAGTGTTGCCCATAATTCCTCAAAAAT
CATCATCGAATGAATGGTGAAATAATTTCCCTGAATAACTGTAGTGTTTTCAGGGCGCGGCATAATAATCAG
CCAGTGGGGCAGTGTCTACGATCTTTTGAGGGGAAAATGAAAATTTTCCCCGGTTTCCGGTATCAGACCTGA
GTGGCGCTAACCATCCGGCGCAGGCAGGCGATTTGCAGTACGGCTGGAATCGTCACGCGATAGGAGCTGCCG
CTGACCGCTTTAACCCCATTTAGTGCCGCGCCTACAGGGCCTCCCAGCCCCGCGCCGCGCAGCAAACCATGC
CCAAGTACGCTCATTGCTGCGTGGGTGCGTAAAATGCGGGTCAGTTGGCTGGAAAGCAGATGCGACACGCCT
TTTGCCAATAATTTGTCTTTCATCAGCAGCGGCAGCAGCTCTTCCAGCTCATTCACCCTGGCATCGACCGCG
TGCAGAAACTCCTGCTTATGTTCCTCGTCCATTTTCTTCCAGGTATTACGCAGAAATTGTTCCAGTAACTGT
TGCTCAATTTCAAACGTAGACATCTCTTTGTCGGCTTTCAGCTTCAATCGTTTTGAAACATCGAGCAAAATG
GCCCGATACAATTTACCGTGTCCGCGCAGTTTGTTGGCGATACTATCGCCACCAAAATGCTGTAATTCTCCA
GCAATCAGCTGCCAGTTGCGGCGATGTTGCTCGGGATGTCCTTCCATCGATTTAAACAGTTCGTTGCGCATC
AGTACGCTGGAGAGGCGAGTTTTGCCTTTTTCATTATGGGTGAGCAGCCGGGCGAAATTTGCTAACTGTTCC
TCACTACAATGCTGGAGAAAATCCAGATCTGAATCATTCAGGTAATTAACATTCATTTTTTGTGGCTTCTAT
ATTCTGGCGTTAGTCGTCGCCGATAATTTTCAGCGTGGCCATATCCGATGAGTTCACCGTATGACCGGAAAA
GGTGATTTTTGAGACGCAGCGTTTATTGTCGTTATCGCTGTTAATGTTGATCCAGTCAGTGGTTTGCCCTTC
TTTTATTTCTGAAGGAATATTCAGGCTCTGACTGGCGCTACGGGCGGCTTTGAAATAAACCGATGCACCGCT
TAACTGTAAATCGCCATGGTCGGCAGAGAGTTGTATGCGTTTCACAATGCGACAAACAGGAAGTTTCAGCGC
CAGAGCGTTGGTTTCGTTACGCGGCATTGCAATGACGCCGAGGAGTTTATGGTCGTTTGCCTGCGCCGTGCA
GCACAGCATCAGGCTAATCGCCAGGCTGGCGGAAATCGTAAAAACGGATTTCATAAGGATTCTCTTAGTGGG
AAGAGGTAGGGGGATGAATACCCACTAGTTTACTGCTGATAAAGAGAAGATTCAGGCACGTAATCTTTTCTT
TTTATTACAATTTTTTGATGAATACCTTGACTGCGATTCATTCTTTATATGAATAAAATTGCTGTCAATTTT
ACGTCTTGTCCTGCCATATCGCGAAATTTCTGCGCAAAAGCACAAAAAATTTTTGCATCTCCCCCTTGATGA
CGTGGGTTACGACCCCATTTAGTAGTCAACCGCAGTGAGTGAGTCTGCAAAAAAATGAAATTGGGCAGTTGA
AACCAGACGTTTCGCCCCTATTACAGACTCACAACCACATGATGACCGAATATATAGTGGAGACGTTTAGAT
GGGTAAAATAATTGGTATCGACCTGGGTACTACCAACTCTTGTGTAGCGATTATGGATGGCACCACTCCTCG
TGTGCTGGAGAACGCCGAAGGCGATCGCACCACGCCTTCTATCATTGCCTATACCCAGGATGGTGAAACTCT
GGTTGGTCAGCCGGCTAAACGTCAGGCAGTGACGAACCCGCAAAACACCCTGTTTGCGATTAAACGCCTGAT
TGGCCGCCGCTTCCAGGACGAAGAAGTACAGCGTGATGTTTCCATCATGCCGTTCAAAATTATTGCTGCTGA
TAACGGCGACGCATGGGTCGAAGTTAAAGGCCAGAAAATGGCACCGCCGCAGATTTCTGCTGAAGTGCTGAA
AAAAATGAAGAAAACCGCTGAAGATTACCTGGGTGAACCGGTAACTGAAGCTGTTATCACCGTACCGGCATA
CTTTAACGATGCTCAGCGTCAGGCAACCAAAGACGCAGGCCGTATCGCTGGTCTGGAAGTAAAACGTATCAT
CAACGAACCGACCGCAGCTGCGCTGGCTTACGGTCTGGACAAAGGTACTGGCAACCGTACTATCGCGGTTTA
TGACTTGGGTGGTGGTACTTTCGATATTTCTATTATCGAAATCGACGAAGTTGACGGCGAAAAAACCTTCGA
AGTTCTGGCAACCAACGGTGATACCCACCTGGGTGGTGAAGACTTCGACAGCCGTCTGATCAACTATCTGGT
TGAAGAATTCAAGAAAGATCAGGGCATTGACCTGCGCAACGATCCGCTGGCAATGCAGCGCCTGAAAGAAGC
GGCAGAAAAAGCGAAAATCGAACTGTCTTCCGCTCAGCAGACCGACGTTAACCTGCCGTACATCACTGCAGA
CGCGACCGGTCCGAAACACATGAACATCAAAGTGACTCGTGCGAAACTGGAAAGCCTGGTTGAAGATCTGGT
TAACCGTTCCATCGAGCCGCTGAAAGTTGCGCTGCAGGACGCTGGCCTGTCCGTATCTGATATCGACGACGT
TATCCTCGTTGGTGGTCAGACTCGTATGCCAATGGTTCAGAAGAAAGTTGCTGAGTTCTTTGGTAAAGAGCC
GCGTAAAGACGTTAACCCGGACGAAGCTGTAGCAATCGGTGCTGCTGTTCAGGGTGGTGTTCTGACTGGTGA
CGTAAAAGACGTACTGCTGCTGGATGTTACCCCGCTGTCTCTGGGTATCGAAACCATGGGCGGTGTGATGAC
GACGCTGATCGCGAAAAACACCACTATCCCGACCAAGCACAGCCAGGTGTTCTCTACCGCTGAAGACAACCA
GTCTGCGGTAACCATCCATGTGCTGCAGGGTGAACGTAAACGTGCGGCTGACAACAAATCTCTGGGTCAGTT
CAACCTGGATGGTATCAACCCGGCACCGCGCGGCATGCCGCAGATCGAAGTTACCTTCGATATCGATGCTGA
CGGTATCCTGCACGTTTCCGCGAAAGATAAAAACAGCGGTAAAGAGCAGAAGATCACCATCAAGGCGTCTTC
TGGTCTGAACGAAGATGAAATCCAGAAAATGGTACGCGACGCCGAAGCTAACGCCGAAGCTGACCGTAAGTT
TGAAGAGCTGGTACAGACTCGCAACCAGGGCGACCATCTGCTGCACAGCACCCGTAAGCAGGTTGAAGAAGC
AGGCGACAAACTGCCGGCTGACGACAAAACTGCTATCGAGTCTGCGCTGACTGCACTGGAAACTGCTCTGAA
AGGTGAAGACAAAGCCGCTATCGAAGCGAAAATGCAGGAACTGGCACAGGTTTCCCAGAAACTGATGGAAAT
CGCCCAGCAGCAACATGCCCAGCAGCAGACTGCCGGTGCTGATGCTTCTGCAAACAACGCGAAAGATGACGA
TGTTGTCGACGCTGAATTTGAAGAAGTCAAAGACAAAAAATAATCGCCCTATAAACGGGTAATTATACTGAC
ACGGGCGAAGGGGAATTTCCTCTCCGCCCGTGCATTCATCTAGGGGCAATTTAAAAAAGATGGCTAAGCAAG
ATTATTACGAGATTTTAGGCGTTTCCAAAACAGCGGAAGAGCGTGAAATCAAAAAGGCCTACAAACGCCTGG
CCATGAAATACCACCCGGACCGTAACCAGGGTGACAAAGAGGCCGAGGCGAAATTTAAAGAGATCAAGGAAG
CTTATGAAGTTCTGACCGACTCGCAAAAACGTGCGGCATACGATCAGTATGGTCATGCTGCGTTTGAGCAAG
GTGGCATGGGCGGCGGCGGTTTTGGCGGCGGCGCAGACTTCAGCGATATTTTTGGTGACGTTTTCGGCGATA
TTTTTGGCGGCGGACGTGGTCGTCAACGTGCGGCGCGCGGTGCTGATTTACGCTATAACATGGAGCTCACCC
TCGAAGAAGCTGTACGTGGCGTGACCAAAGAGATCCGCATTCCGACTCTGGAAGAGTGTGACGTTTGCCACG
GTAGCGGTGCAAAACCAGGTACACAGCCGCAGACCTGTCCGACCTGTCATGGTTCTGGTCAGGTGCAGATGC
GCCAGGGTTTCTTTGCCGTGCAGCAGACCTGTCCACACTGTCAGGGCCGCGGTACGCTGATCAAAGATCCGT
GCAACAAATGTCATGGTCATGGTCGTGTTGAGCGCAGCAAAACGCTGTCCGTTAAAATCCCGGCAGGGGTGG
ACACTGGAGACCGCATCCGTCTTGCGGGCGAAGGTGAAGCGGGTGAACACGGCGCACCGGCAGGCGATCTGT
ACGTTCAGGTTCAGGTTAAACAGCACCCGATTTTCGAGCGTGAAGGCAACAACCTGTATTGCGAAGTCCCGA
TCAACTTCGCTATGGCGGCGCTGGGTGGTGAAATCGAAGTACCGACCCTTGATGGTCGCGTCAAACTGAAAG
TGCCTGGCGAAACCCAGACCGGTAAGCTATTCCGTATGCGCGGTAAAGGCGTCAAGTCTGTCCGCGGTGGCG
CACAGGGTGATTTGCTGTGCCGCGTTGTCGTCGAAACACCGGTAGGCCTGAACGAGAAGCAGAAACAGCTGC
TGCAAGAGCTGCAAGAAAGCTTCGGTGGCCCAACCGGCGAGCACAACAGCCCGCGCTCAAAGAGCTTCTTTG
ATGGTGTGAAGAAGTTTTTTGACGACCTGACCCGCTAACCTCCCCAAAAGCCTGCCCGTGGGCAGGCCTGGG
TAAAAATAGGGTGCGTTGAAGATATGCGAGCACCTGTAAAGTGGCGGGGGGCACTCCCCCCCCCTGCTCTTT
CTCCGGTTTGTTAGCCGGGGAAAAAACAACCCCCCTCTTGCCCGTTCGGGTGTGGACCTCCCCAAGGGCTTT
TTTTTTTTCCCCCGCCCCCCCCCCCGCGGGGGGGAAAATGAAGAAGAAGGGGGCAAACACCACCCTTTTCTT
TTTTTTTTTTCTTTTTTCCTTTTTCCTTTAGGCGGTAAGAAGGGCCTCTCATGTGTTCAGCATATAGGGGGC
CTCGGGTTGATGGTAAAATATCACTCGGGGCTTTTCTCTATCTGCCGTTCAGCTAATGCCTGAGACAGACAG
CCTCAAGCACCCGCCGCTATTATATCGCTCTCTTTAACCCATTCTGTTTTATCGATTCTAATCCGGAAGACG
CCTCGCATTTTTATGGCGTAATTTTTTAATGATTTAATTATTTAACTTTAATTTATCTCTTCATCGCAATTA
TTGACGACAAGCTGGATTATTTTTGAAATATTGGCCTAACAAACATCGCCGACTGACAACAAATTAATTATT
ACTTTTCCTAATTAATCCCTCAGAAATCCTCACCTTAAGCTATGATTATCAGGGCTTAGGGTCACCCGTCAG
CGCTTACAGCCGTCAAAAACGCATCTCACCGCTGATGGCGCAAATTCTTCTATAGATCGTAAAAAACGAATT
ATTCCTACACTATAATCTGATTTTAACGATGATTCGTGCGGGGTAAAATAGTAAAAACGATCTATTCACCTG
AAAGAGAAATAAAAAGTGAAACATCTGCATCGATTCTTTAGCAGTGATGCCTCGGGAGGCATTATTCTTATC
ATTGCCGCTATCCTGGCGATGATGATGGCCAACAGCGGCGCAACCAGTGGATGGTATCACGACTTTCTGGAG
ACGCCGGTTCAGCTCCGGGTTGGTTCACTCGAAATCAACAAAAACATGCTGTTATGGATAAATGACGCGCTG
ATGGCGGTATTTTTCCTGTTAGTCGGTCTGGAAGTTAAACGTGAACTGATGCAAGGATCGCTAGCCAGCTTA
CGCCAGGCCGCATTTCCAGTTATCGCTGCTATTGGTGGGATGATTGTGCCGGCATTACTCTATCTGGCCTTT
AACTATGCCGATCCGATTACCCGCGAAGGGTGGGCGATCCCGGCGGCTACTGACATTGCCTTTGCACTTGGT
GTGCTGGCGCTATTGGGAAGTCGTGTTCCGTTAGCGCTGAAGATCTTTTTGATGGCTCTGGCTATTATCGAC
GATCTTGGGGCCATCATTATCATCGCATTGTTCTACACTAATGACTTATCGATGGCCTCTCTTGGCGTCGCG
GCTGTAGCAATTGCTGTACTCGCGGTATTGAATCTGTGTGGTGTACGCCGCACGGGCGTCTATATTCTGGTT
GGCGTAGTGTTGTGGACTGCAGTGTTGAAATCGGGGGTTCACGCAACCCTGGCGGGGGTAATTGTCGGCTTC
TTTATTCCTTTGAAAGAGAAGCATGGGCGTTCTCCAGCGAAGCGACTGGAGCATGTGTTGCACCCGTGGGTG
GCGTATCTGATTTTACCACTGTTTGCATTTGCTAATGCTGGCGTTTCACTGCAAGGCGTCACGCTGGATGGC
TTGACCTCCATTCTGCCATTGGGGATCATCGCTGGCTTGCTGATTGGCAAACCGCTGGGGATTAGTCTGTTC
TGCTGGTTGGCGCTGCGTTTGAAACTGGCGCATCTGCCTGAGGGAACGACTTATCAGCAAATTATGGCGGTG
GGGATCCTGTGCGGTATCGGTTTTACTATGTCTATCTTTATTGCCAGCCTGGCCTTTGGTAGCGTAGATCCA
GAACTGATTAACTGGGCGAAACTCGGTATCCTGGTCGGTTCTATCTCTTCGGCGGTAATTGGATACAGCTGG
TTACGCGTTCGTTTGCGTCCATCAGTTTGACAGGACGGTTTACCGGGGAGCCATAAACGGCTCCCTTTTCAT
TGTTATCAGGGAGAGAAATGAGCATGTCTCATATCAATTACAACCACTTGTATTACTTCTGGCATGTTTATA
AAGAAGGTTCTGTGGTTGGCGCAGCGGAGGCGCTTTATTTAACACCACAAACCATTACCGGACAGATTCGGG
CGCTGGAAGAGCGCCTGCAAGGCAAATTATTTAAGCGCAAGGGACGTGGTCTCGAGCCCAGCGAGCTGGGGG
AGCTGGTCTATCGCTATGCCGATAAAATGTTTACCTTGAGCCAGGAAATGCTGGATATCGTGAACTATCGCA
AAGAATCCAATTTATTGTTTGACGTTGGCGTGGCTGATGTACTTTCCAAACGTCTGGTCAGTAGCGTGCTGA
ATGCTGCAGTAGTAGAAGGCGAGCCGATTCATCTTCGCTGCTTCGAATCCACCCACGAAATGCTGCTGGAGC
AATTAAGCCAGCATAAACTGGATATGATCATTTCCGACTGTCCGATAGATTCTACGCAGCAGGAAGGCCTGT
TCTCCGTGAGAATTGGCGAATGTGGCGTGAGTTTCTGGTGTACAAATCCACCGCCGGAAAAACCGTTCCCAG
CTTGTCTTGAAGAACGGCGGCTTTTGATTCCTGGGCGACGTTCAATGTTAGGGCGCAAATTACTTAACTGGT
TTAACTCCCAGGGATTAAACGTAGAAATCCTTGGCGAGTTTGATGATGCCGCTTTGATGAAAGCTTTTGGTG
CGATGCACAATGCAATCTTCGTTGCCCCAACGCTTTATGCATATGACTTTTATGCCGATAAAACTGTCGTAG
AAATTGGTCGCGTCGAGAATGTGATGGAAGAGTACCATGCTATTTTTGCTGAGCGGATGATTCAGCACCCGG
CGGTACAGCGAATCTGCAATACGGATTATTCTGCGCTTTTTAGTCCAGCGGTGCGTTAATCGGCAGCTCCCC
CAAAGTTAAGGTGGGGGAGATAGATTAGTTGTACATTACCACGATTTTGACTCGGCTCATTATTTGCCCGCT
TGAGACATTGTTTCCATATGTACGCGGGCGAATAAATAGAGGAATCTGATTACTTCCTTCATGGGGATGCTG
AAAAGAGTAGTAATTGCTTTTACCATACTGGATTTCATTCGTACCATCATTGGAGAGTTGAAAGCCTATTTG
ACCCGCACCGTCCTCACTGTTTTCTAACTCATTTTTTAATATGCTGGTTCCTGACTCCTGTATCGTCACTGG
TTCAAAGTAATATTCAACGTCACTGGGTTCAAAAACTAATTCACCTTGCTCGCCCTGGATGCAGTCAAATCT
TATATGATGAAACTGATAATTTTCATTATTGATACGAGACAGTACAAATAGTCCAGTGTCGATGGATTGATC
TTCAAAACCACAGGTCATTAAATTTACCTGTAAAATAGTATTTAAATTAAAATTAAAGCGGACGCTATTACA
ATTAGTATTATTCCCTGTACATGAACTCACTTCAATTTCGAACAACAAAGGAAAAGGAGTTCCTGGAAAAAT
ATCTGCGGTGTTGGAACTATCTGATACAGATGCGATAGAGTATGGAATGGTGAAATTTATCGCAGATAGCAT
TTCTTCTAAATTATAAGATGACTTCCCTGGAAGCGCTATTTTTTTTACCGTCAGATTCAAAGGGGAAATTAA
TAATATAATGACGACTTCCGACTTTAAACCTTAAAGCGTTCTGTGTTAAAAAATGAACTTTAATGGCGTTGG
TCGTCTCTTGCAAGTCTGCACACTCAATGATATTCCCAGTATTTTCAATTTTTTCGGCGGTGAGATTACCTT
TCATACTCAGTGGTTTGAGTATATATGTTCCACGTTGTTCCCCGACATTGGTCAATCCACAGGGAGCACTTT
GCACAATAAAAGAATATAGACTCAATGTGATTAATAAAAGCCACTTCATAGTAAACTCCTTTTACTGGCATA
TATATGTTTTGTTTTCATCGATAACGTGTTGAAAAGTAATAGTACAGAATAAATTCTGTTCATCATTGAGAG
CAACTTTTATGCCAGTTGGAATTTCATCTACGCGAATAAAAAGGCGACTACCCTGGCCAACGACTCCAATAT
TGTTTTCCTGGAGATCCAGTACGTCATAGCCAAAAGTTAATGGCGAACCATCGGGACGCAGTGCCTGTATAT
ACCAGGGCTTACGTTGGTCAGTTGTAAACTGCACATAAGAAACTGCTCCACGGTAAGGCGCAATAATTTGAC
GATTGCCCTGCAATTCTGTTTCACTTTCACTGTTTGCTGTATCAAGTACCAGATGGTTTTCACGATGAGGTA
TCATCAGGTCGTAAACAACCTGGCCTTTGCTGTTTGTTCGGTTGTATTTTTGTCCATTAATATGCGCGCCTT
CTAACCCAGGCGCATCCAGAATTGCAAATGTATCGGATAGCTGGTTAGTGATATTAATACCACCGGGCCAGA
CAACTAATCCACTACTAATACTTCCACCACTTTGCCAGGCGTTTTTAGAATGGCTATAGCTGCCATCTATTG
TGGCGATGGGAGTTCTCCAGCTTAAATTCGTACCAAGCGATGTATCATTATTTTGTTGTTGCTGATTAACAT
ATATACCATAATTTAACTGATCATGTTCACCGGCTATGCCAGTAATTCCAGTATTGTTGGAGGAATAGCCAT
CTTTGGAAAATGAGGTCGAATTCGATAAGTTAATTTGGTGACGTGTTTTGGCAATATCATCCCCCCAGTAGA
AAGGAATGGAGATAAACAGATTAAAACGCTCCTCTTCTTTGTCGTTTTCATCATAGGATTGGCTGGCAGAGA
AAGTATAACTGATGCGTTGCCAGCTATTGGAATAACTGAATTGGTAATCTTTAGCATTTCCACTTCGCCCCC
AGTAATTCCGCCAAAGCGCACTTAATGATACATTTCCCAGATTATTGGATAAAGGTTGCATGATATTGGCAG
AAAGGCTATTTTTTCTGCCAATATCATAAAAATCGTCATAGTCACTCTGATGATTTATTTTATCATTTTCGT
AAAGATGGTCGCTGAATGTCCTGTAATCCTGCGAAGCATAACGCCAGGCGGCCACGCTAAATCGAGTGGCCG
TTTGTACTAGATATTTATTATAGGCGACCTGATAGCTCGTACCTTCGTGTGTTATATCATTATTTAACTTAC
TACTCGATCGTGTAGCGTCAAAAGAGATGGCACCCAGCGGTGTATTCCAACCATTTCCCAGAGTTATAGCAT
TATAGTTATCGGATAAAATCGTACCGCCATAAAGTGTCAAAAGATTGTTGAGGCCATATATATAATTTGCCT
CGAGAAAGTCCTCCTGATTCTTTACACCATATATCTTACTGCGTCCGGCGATAAAATCGAAATTTGAAATAC
CAGGTTGCAGCATGTTAGGCACGGAAGAGTAGGGCACCAAAAAGGAACGAACACTGCCATCTGCTTCCTTTA
TGCTGACATCGAGATCAGAGCCGCTGCCCGAGAGTTGCAAATCTGCGATAGTAAATGGTCCCGGGGGAACCT
CTTTTTGGTAAATGATGTAGCCATTTTGCGAAACCGTTATCAAGGCATTACTTTGCGCAACACCTTGTACTA
AAGGTGTAAAGCTCTGCATAGAATCAGGTAGCATTTGCATATCGCGAAATAAGCGTATTCCGCTAAATCTCA
GAGAGTCGAATATGAGTGAGGATGTGTAATTTTCTCCTATCTGAACTGTGCTTAATATCTGCGACCAGCCAT
GTTCCAGGTAAAGAGTATTACTTTGCCATGTGCCTTTCATATCATCGGGTTTGCTATAGCTGGCATCAGAGT
GTAACTGCCAACTAAATAAATTTAATCCACTGTTAAATCGGCCATAACTGGCTGTATTACTGTTATTATTGC
TGTCATAAGAGCGATACTGACTTAAATTATAGGAGGTATAAAAAGCATCAATGCCGCGATCCCAACTTTCCG
GGGGAACGTAACCTCTTTCAAGTTCATTGATATACGCCTGTGGTACTGTTAAATTTAGTCGGTGTTCACTGA
TATCCCACTGATATTGTCCACCATGAACCGCTTTATCCAGTAAAATACAATTATCTTCTGTATTGAGGTTAC
CGGTCTTTACCCCCAGTTTGGTTAGTAGCACCTTAGGCAGACATGGTTTGACTGGTGACTCTGGGATCGTGA
TATCTTGTTTTCCACGCCACTGGTTATTTACATAAAAATCAAGTTCGTAGTTTCCTGGAAGCGGTTGTTTAT
TATCGAAATGATATTCGGAAACTTTTTCTCCTTTCATGCCGCCGATCATAAAGTGCGTATCAAAAGTTTCTT
CAGCATAACCCGGAAAAGAATACAAAAAAATAATAGCAGCGACCCATCGTGTCGTCCTTAACATGACTTTTT
CCTGTTATCTCGCGGCGATTTTACTATGGATGTTATTCCCGTAATCATCAACTACCGTTAGTTCATATTCTG
ATGCGTGGTTATTTTTTAATGTAATGTCGTTATGCGAAAAGGGAGGCAGTAAGATACTTTCATTATTAACTT
TCACGTTTTGTGCTTTGATAGTTGTAACCGTTATCCAGTTGGCTGTTTCGTTGTTTATTGAGATGGCGTTAT
TTTTCTTTTTGATATTTAATTGAGAAAGGCTTTTTTTATCTACCGGAGCTATTCCGCTTGGACGCCAAAGTA
ACTTTATCCGGTTTTGCAATGCAAGTTTAATTTTGTTTTTCCCTGCATTTTGTGGATTGTTTGGAGGGATAT
CCAGAACATTTAGATAAAATAAACTTTCTTTATTGTGAGGCAAATTGTTTGGCATTTTTCTTATTTTAAGTT
GTTGGCCAGAACCACCTGCTACACGACTTACTGGCGGTGTGAGAATAAATGTGACCTGAATTTTTTCTGGCG
CGATAGTGGTGTTCCCATCATCGATCCATGCCTGAATCAAAGAGGCATTTTTACTTTGATTCATTAACTGTA
CGAGAACTTCTCTGTTTTTTTCCGGATAAATAATGCGCGTACCATAGATGACCACACCGGCATGAACAGGTA
AAATAAAAAATGACATCAGTAATGCTGTTATTATTCTCACGTAATCACTCCGTAAATAATACCGGTAGCAGA
GCTACCGGCAAAAAACGTTAATCTGCACTGATTTTAATCGTTACGGTTGACTCTACGGAGCCTTTTGTAACA
GGATTGCCACTTGTGCGGGCATATTGTGCATTTAAATTGAGAAAATATTGACCAGAGCCATTATCTTTCAGC
GGTGTTTTTAACCCTGGTCTCATTCTGGTCAAAGTCCCATCATCGAGGAAAATGGCAAAGCCAATGTTCTCA
GCAGTTCCTTTATTCAGCGTAAAGTTATTAGCATCAAACTCTGATGCTAGTACTTCGATACTTGGGGCTGTA
TTTCCGTCACACTGAATTTCTAAGTCATGAGAGGTTGAACCGGTTTTTAAAGTATAGATTTCATTATTGATA
AGTTGATTCATTGCACTGGTTACAACATCTTCGACAACGATATCTGTTGTCGAATCACCATTAACAAAGTAA
CACGTTGTATCAACAACTTCTCCTCTAATGGTTAGTGTTCCTTGATCGACATCCTTGGCGAAGGTTGTTGCG
CTAAACATCAACGTTGTCGCAACGAAGGGAATAATATACTTTTTCATAAATCATCCTTAATTAACTGGTATG
GAAGGTCACTCGTTTTCAAACCCGATTATGTGATCAGGTTGTTATTATTTAGATTAATGTTTAAATTTTTTA
ATTTCTTGATGTGAAGTTGATGAAAGTTTGAAAATTTAATATTCTTAATTATTCCCTTCTTTATAAGAAGAG
CAAGGTGCCATCATTAGAGTGACAGAGTAGGATGTTTCAGAGCATGCTTCAGATTATTTTTTATTTCTCTGC
AGTTAATTAATAATTATCACAGGTAATTTCATTCTGAAATTACTTCTTTTTTGGGGTGTTTTAATCTTGATG
AGATATTTTTTTCATAAGGAACATAGACTCGTTGATGCTCTGAAGGTATTTTCTCATTTCTGGGGATGTTTT
GTCGTAATCGTGCATAAACTTTTTCAGTTCTTTATACACATCATTATTTAGCTTTACATTGTCGCGAACTAA
AGTTTGTACCAATGGTATCAAAATTTCGAAACGGGACGGTTTGTCATCAATACTTGCCAGGGTTTTGAATAC
TCCTGTGTATCTGTAACCTAAGTGCTTATTGACAAGTTGAGTGGTCCATCGGCCAGGCATAATATCTTCACA
GCGCAAATTTTTTATCATGGTATTAGTGAACGATGTTCCAAATATGTTGCTTTTTTTAATGAAGAGGTTGTT
TATTTCTCCATTTGAAAAGATGGTGTTTGATAAGTCGCTTTCAAAACATGATATATTGGATAATACACAACC
AAAATAATACCCATATGAAAGGTTGCTCTTTTCTATTGTTATATTTGATAGCAACAGTTTATGTATATTAAT
ATTAAGGGCAGTCAAATACTGGATGTTTTGCTCGTTAAGTTCATGCATCTCCAGCGATTTATTATAGGGTAA
TAAAAGTATAAATTCCTTTACATTATCTCCGCAGTAAGAAAAGACAACATCAAATTTATCGGTGATCATGTT
TTCATTTGAGCAGTAAGCTGATTTCTCTATTAACCGACTGGGCGAGCTTTTTAATAAAGATAATTTTTCACA
TAGTTGTGAATATGCCGCATTGCTAGTTTTAAAATTCTGCCATGTTATTTTCTGGTTATCATCTGTCGATGA
GGCGGGGATTTTATTGCATTGCTCATTGTATAGCTCAGGATAAATATTCTTTTTTATTAGATTTCTGATTTC
CTTATTAAAATAACTTTTTTTCTTGACTATTGCACTGTACTTAGCGTTTTGTGACGTCTCCTGATGATCATA
AAATGACTGGAGATTTCTGCAGGCCTCATAAAATATTTCAGGAGTGTATAGCTCTGGGTATATTTCCTGATT
GAAGTTTGCCTTTAAAAATTTAATAAATTTTTCATGGCATTCTTGATATATCTTAATCTCTTCAGAAAGACA
TTCGCTTGTTCTGTCATCAAAAACATCCAATCTAAGTAATGTGATGCCTTTGTGTTTAAAAAAAGAAAATTG
AACTGTATGTTCTATGAGTTTACATCTATAAAAATGTGCATCTCTCAGATGAGTATATTGAAAAAAATGATG
GAGGACTGGAGATGGTTTAGGCAAATCCTGGCTTCTGAAAAAGTCATCAAACAAAATTAAGAACTCTGTTTT
ATACTCGCAAAACACTTTTACTAACTCATTTTGTCTTGTTTTATTTATTATTACATCATCTACTATATTTGA
TTTATAAAGACAATGTGGCGAAGTTGAGATACCATCTGTCATTATCAGTCCTTGAAGTTGATGAATTTTTAT
TAATTTAATTTATGAGTGAATGTGACTACTATCAAAAATCGCTCATTAATTTTAAGAAGTACAATATAAATA
GGTATTTAACCTGTGTTGATTGCTGTTAATAATTTACAAGGTCTAATGAGGAGATATTTATGAATGGTTAAA
GTATATAGGAATTTAATTCAAAAATAGAGTGGTCTTAAGTTTAATACCTCAATGTGTATCACAATATCCACA
TTCTTTGTAGGGGAGTCTGGAGATTGAGTAGATATTCTTGTTCAGAATGTATCAGCCGATGGTTCTACGATT
CTTAAGCCACGAAGAGTTCAGATAGTGCAACGGCATGTCTCTTTTGACTATCTGGCAACCGGCAGTGTGTTC
TCTCACGCATCACAAAAGCAGCAGGCATAAAAAAACCCGCTTGCGCGGGCTTTTTCACAAAGCTTCAGCAAA
TTGGCAATTAAGCCAGTTTGTTGATCTGTGCAGTCAGGTTAGCCTTATGACGTGCAGCTTTGTTTTTGTGGA
TCAGACCTTTAGCAGCCTGACGGTCCACGATCGGTTGCATTTCGTTAAATGCTTTCTGTGCAGCAGCTTTGT
CGCCAGCTTCGATAGCTGCGTATACTTTCTTGATGAAAGTACGCATCATAGAGCGACGGCTTGCGTTGTGCT
TACGAGCCTTTTCAGACTGAATGGCGCGCTTCTTAGCTGATTTGATATTAGCCAAGGTCCAACTCCCAAATG
TGTTCTATATGGACAATTCAAAGGCCGAGGAATATGCCCTTTTAGCCTTCTTTTGTCAATGGATTTGTGCAA
ATAAGCGCCGTTAATGTGCCGGCACTCGTTACGTAGTGATGGCGCAGGATTCTACCAGCTTGCGGGGTGTGA
ATACAGCTTTTCCGCGATAAAAATTGCAGCAGGCAGTCAGTTTCTTCCCGTGATTTGCGCCATGACCATGAC
AATGAAAAGCCACTTCTTTCTGATTTCGGTACTCAATCGCCGGTTAACCTTGACCGCTGTACAAGGTATACT
CGGACGATTTTCACTGTTTTGAGCCAGACATGAAGCTGATACGCGGCATACATAATCTCAGCCAGGCCCCGC
AAGAAGGGTGTGTGCTGACTATTGGTAATTTCGACGGCGTGCATCGCGGTCATCGCGCGCTGTTACAGGGCT
TGCAGGAAGAAGGGCGCAAGCGCAACTTACCGGTGATGGTGATGCTTTTTGAACCTCAACCACTGGAACTGT
TTGCTACCGATAAAGCCCCGGCACGGCTGACCCGACTGCGGGAAAAACTACGTTACCTTGCAGAGTGTGGCG
TTGATTACGTGCTGTGCGTACGTTTCGACAGGCGTTTCGCGGCGTTAACCGCGCAAAATTTCATCAGCGATC
TTCTGGTGAAGCATTTGCGGGTAAAATTCCTCGCCGTGGGGGATGATTTCCGCTTTGGCGCTGGTCGGGAAG
GCGATTTCTTGTTATTACAGAAAGCTGGCATGGAATACGGCTTCGATATCACCAGTACGCAAACTTTTTGCG
AAGGTGGCGTGCGTATCAGCAGCACCGCCGTGCGTCAGGCCCTTGCGGATGACAATTTGGCTCTGGCAGAAA
GTTTACTGGGGCACCCGTTTGCCATCTCCGGGCGTGTAGTCCACGGTGATGAATTAGGGCGCACTATAGGTT
TCCCGACGGCGAATGTACCGCTACGCCGTCAGGTTTCCCCGGTGAAAGGGGTTTATGCGGTAGAAGTGCTGG
GCCTCGGTGAAAAGCCGTTACCCGGCGTGGCAAACATCGGAACACGCCCAACGGTTGCCGGTATTCGCCAGC
AGCTGGAAGTGCATTTGTTAGATGTTGCAATGGACCTTTACGGTCGCCATATACAAGTAGTGCTGCGTAAAA
AAATACGCAATGAGCAGCGATTTGCTTCGCTGGACGAACTGAAAGCGCAGATTGCGCGTGATGAATTAACCG
CCCGCGAATTTTTTGGGCTAACAAAACCGGCTTAAGCCTGTTATGTAATCAAACCGAAACACGGAACCGAGA
ATCTGATGAGTGACTATAAATCAACCCTGAATTTGCCGGAAACAGGGTTCCCGATGCGTGGCGATCTCGCCA
AGCGCGAACCGGGAATGCTGGCGCGTTGGACTGATGATGATCTGTACGGCATCATTCGTGCGGCTAAAAAAG
GCAAAAAAACCTTCATTCTGCATGATGGCCCTCCTTATGCGAATGGCAGCATTCATATTGGTCACTCGGTTA
ACAAGATTCTGAAAGACATTATCGTGAAGTCCAAAGGGCTTTCCGGTTATGACTCGCCGTATGTGCCTGGCT
GGGACTGCCACGGTCTGCCGATCGAGCTGAAAGTAGAGCAAGAATACGGTAAGCCGGATGAGAAATTCACCG
CCGCCGAGTTCCGCGCCAAGTGCCGCGAATACGCGGCGACCCAGGTTGACGGTCAACGCAAAGACTTTATCC
GTCTGGGCGTGCTGGGCGACTGGTCGCACCCGTACCTGACCATGGACTTCAAAACTGAAGCCAATATCATCC
GCGCGCTGGGCAAAATCATCGGCAATGGTCACCTGCACAAAGGCGCGAAGCCGGTGCACTGGTGCGTAGACT
GCCGTTCTGCACTGGCAGAAGCGGAAGTTGAGTATTACGACAAAACTTCTCCGTCCATTGACGTCGCTTTCC
AGGCGGTCGATCAGGATGCGCTGAAAGCGAAATTTGGCGTAAGCAACGTTAACGGCCCAATCTCGCTGGTGA
TCTGGACCACTACGCCGTGGACTCTGCCTGCGAACCGCGCAATCTCTATTGCACCTGATTTCGACTATGCGC
TGGTGCAGATCGACGGTCAGGCCGTGATTCTGGCGAAAGATCTGGTTGAAAGCGTAATGCAGCGTATCGGCG
TGACCGATTACACCATTCTCGGCACGGTAAAAGGTGCGGAGCTTGAGCTGCTGCGCTTTGCCCATCCGTTTA
TGGGCTTCGACGTCCCGGCAATCCTCGGCGATCACGTTACCCTGGATGCCGGTACCGGTGCCGTTCACACCG
CGCCTGGCCACGGCCCGGACGACTATGTGATCGGTCAGAAATACGGCCTGGAAACCGCTAACCCGGTTGGCC
CGGACGGCACTTATCTGCCGGGCACTTATCCGACGCTGGATGGCGTGAACGTCTTCAAAGCGAACGACATCG
TCGTTGCGCTGCTGCAGGAAAAAGGCGCGCTGCTGCACGTTGAGAAAATGCAGCACAGCTATCCGTGCTGCT
GGCGTCACAAAACGCCGATCATCTTCCGCGCAACGCCGCAGTGGTTCGTCAGTATGGATCAGAAAGGTCTGC
GCGCGCAGTCTCTGAAAGAGATCAAAGGTGTGCAGTGGATCCCGGACTGGGGCCAGGCGCGTATCGAGTCGA
TGGTCGCTAACCGTCCTGACTGGTGTATCTCCCGTCAGCGTACCTGGGGCGTACCGATGTCTCTGTTCGTGC
ACAAAGACACGGAAGAGCTGCATCCGCGTACCCTCGAACTGATGGAAGAAGTGGCTAAACGCGTTGAAGTTG
ATGGCATCCAGGCGTGGTGGGATCTTGATGCGAAAGAGATCCTCGGCGATGAAGCTGATCAGTATGTGAAAG
TGCCGGATACGCTGGATGTATGGTTTGACTCCGGCTCTACTCACTCTTCTGTTGTTGACGTGCGCCCGGAAT
TTGCCGGTCACGCTGCGGACATGTATCTGGAAGGTTCTGACCAACACCGTGGCTGGTTCATGTCTTCTCTGA
TGATCTCCACCGCGATGAAGGGCAAAGCGCCGTATCGTCAGGTGCTGACCCACGGCTTTACCGTAGATGGTC
AGGGCCGCAAGATGTCTAAATCCATCGGCAACACCGTGTCGCCGCAGGATGTGATGAACAAACTGGGCGCGG
ATATTCTGCGTCTGTGGGTGGCATCAACCGACTACACCGGTGAAATGGCCGTTTCTGACGAGATCCTGAAAC
GTGCTGCCGACAGCTATCGTCGTATCCGTAACACCGCGCGCTTCCTGCTGGCAAACCTGAACGGTTTTGATC
CGGCAAAAGATATGGTGAAACCGGAAGAGATGGTAGTACTGGATCGCTGGGCCGTAGGTTGTGCGAAAGCGG
CACAGGAAGACATCCTCAAGGCATACGAAGCATACGATTTCCACGAAGTGGTACAGCGTCTGATGCGCTTCT
GCTCCGTTGAGATGGGTTCCTTCTACCTCGACATCATCAAAGACCGTCAGTACACCGCCAAAGCGGACAGCG
TGGCGCGTCGTAGCTGCCAGACTGCGCTGTATCACATCGCAGAAGCGCTGGTTCGCTGGATGGCACCAATCC
TCTCCTTCACCGCTGATGAAGTGTGGGGCTACCTGCCGGGCGAACGTGAAAAATACGTCTTCACCGGCGAGT
GGTACGAAGGTCTGTTTGGTCTGGCAGACAGTGAAGCAATGAACGATGCGTTCTGGGACGAGCTGTTGAAAG
TGCGTGGCGAAGTGAACAAAGTCATTGAGCAGGCGCGTGCCGACAAGAAAGTGGGTGGCTCGCTGGAAGCGG
CAGTAACCTTGTATACAGAACCGGAACTGGCGGCGAAACTGACCGCATTGGGCGATGAATTACGATTTGTCC
TGTTGACCTCCGGCGCTACCGTTGCAGACTATAACGACGCACCTGCTGATGCTCAGCAGAGCGAAGTGCTCA
AAGGGCTGAAAGTCGCGTTGAGTAAAGCCGAAGGTGAGAAGTGCCCACGCTGCTGGCACTACACCCAGGATG
TCGGCAAGGTGGCGGAACACGCAGAAATCTGCGGCCGCTGTGTCAGCAACGTCGCCGGTGACGGTGAAAAAC
GTAAGTTTGCCTGATGAGTCAATCGATCTGTTCAACAGGGCTACGCTGGCTGTGGCTGGTGGTAGTCGTGCT
GATTATCGATCTGGGCAGCAAATACCTGATCCTCCAGAACTTTGCTCTGGGGGATACGGTCCCGCTGTTCCC
GTCGCTTAATCTGCATTATGCGCGTAACTATGGCGCGGCGTTTAGTTTCCTTGCCGATAGCGGCGGCTGGCA
GCGTTGGTTCTTTGCCGGTATTGCGATTGGTATTAGCGTTACCCTGGTTGTGATGATGTATCGCTCGAAGGC
CACGCAGAAGCTAAACAATATCGCCTACGCGCTGATTATTGGCGGCGCGCTGGGCAACCTGTTCGACCGCCT
GTGGCACGGCTTCGTTGTCGATATGATCGACTTCTACGTCGGCGACTGGCACTTCGCCACCTTCAACCTCGC
CGATACTGCCATCTGTGTTGGTGCGGCACTGATTGTGCTGGAAGGTTTTTTGCCTTCTAAAGCGAAAAAACA
ATAATAAACCCTGCCGGATAAGGCCTACAGATTGCTGCGAAATCGTAGGCCGCATCCGGCAAAAATCCTCAA
AATATAAGAGCAAACCTGCATGTCTGAATCTGTACAGAGCAATAGCGCCGTCCTGGTGCACTTCACGCTAAA
ACTCGACGATGGCACCACCGCCGAGTCTACCCGCAACAACGGTAAACCGGCGCTGTTCCGCCTGGGCGATGC
TTCTCTTTCCGAAGGGCTGGAGCAACACCTGCTGGGGCTGAAAGTGGGCGATAAAACCACTTTCTCGCTGGA
GCCAGATGCGGCGTTTGGCGTGCCGTCACCGGACCTGATTCAGTACTTCTCCCGCCGTGAGTTTATGGATGC
AGGCGAGCCAGAAATTGGCGCAATAATGCTTTTTACCGCAATGGATGGCAGTGAGATGCCTGGCGTGATCCG
CGAAATTAACGGCGACTCCATTACCGTCGATTTCAACCATCCGCTGGCCGGGCAGACCGTTCATTTTGATAT
TGAAGTGCTGGAAATCGATCCGGCACTGGAGGCGTAACATGCAGATCCTGTTGGCCAACCCACGTGGTTTTT
GTGCCGGGGTAGACCGCGCTATCAGCATTGTTGAAAACGCGCTTGCCATTTACGGCGCACCGATATATGTCC
GTCACGAAGTGGTGCATAACCGCTACGTGGTCGATAGCCTGCGCGAGCGTGGAGCTATCTTTATTGAGCAGA
TCAGCGAAGTGCCGGACGGCGCGATCCTGATCTTCTCCGCACATGGTGTTTCTCAGGCGGTACGTAACGAAG
CGAAAAGCCGTGATTTGACGGTATTCGACGCCACCTGTCCGCTGGTGACCAAAGTGCATATGGAAGTCGCCC
GCGCCAGCCGTCGTGGCGAAGAGTCTATTCTCATCGGTCACGCCGGGCACCCGGAAGTGGAAGGGACGATGG
GGCAGTACAGCAACCCTGAAGGGGGAATGTATCTGGTCGAATCGCCTGACGATGTGTGGAAACTGACGGTCA
AAAACGAAGAGAAGCTCTCCTTTATGACCCAAACCACGCTGTCGGTAGATGACACGTCTGATGTGATCGACG
CGCTGCGTAAACGCTTCCCGAAAATTGTCGGTCCGCGCAAAGATGACATCTGCTACGCCACGACTAACCGTC
AGGAAGCGGTACGCGCCCTGGCAGAACAGGCGGAAGTTGTGTTGGTGGTCGGTTCGAAAAACTCCTCCAACT
CCAACCGTCTGGCGGAGCTGGCCCAGCGTATGGGCAAACGCGCGTTTTTGATTGACGATGCGAAAGATATCC
AGGAAGAGTGGGTGAAAGAGGTTAAATGCGTCGGCGTGACTGCGGGCGCATCGGCTCCGGATATTCTGGTGC
AGAATGTGGTGGCACGTTTGCAGCAGCTGGGTGGTGGTGAAGCCATTCCGCTGGAAGGCCGTGAAGAAAATA
TTGTTTTCGAAGTGCCGAAAGAGCTGCGTGTCGATATTCGTGAAGTCGATTAAGTCATTAGCAGCCTAAGTT
ATGCGAAAATGCCGGTCTTGTTATCGGCATTTTTTATGGAGAAAACATGCGCTTACCTATCTTCCTCGATAC
TGACCCCGGCATTGACGATGCCGTCGCCATTGCCGCCGCGATTTTTGCCCCCGAACTCGACCTGCAACTGAT
GACCACCGTCGCGGGTAATGTCTCGGTTGAGAAAACTACCCGTAACGCCTTGCAACTGCTGCATTTCTGGAA
TGCGGAGATTCCGCTCGCCCAGGGAGCCGCTGTGCCGCTGGTACGCGCACCGCGTGATGCAGCATCTGTGCA
CGGCGAATCGGGAATGGCTGGCTACGACTTTGTTGAGCACAACCGAAAGCCACTCGGGATACCGGCGTTTCT
GGCGATTCGGGATGCCCTGATGCGTGCACCAGAGCCCGTTACCCTGGTGGCCATCGGCCCGTTAACCAATAT
TGCGCTGTTACTTTCACAATGCCCGGAATGTAAACCGTATATTCGCCGTCTGGTGATCATGGGTGGTTCTGC
CGGACGCGGCAACTGTACGCCAAACGCCGAGTTTAATATTGCTGCCGATCCAGAAGCTGCTGCCTGTGTCTT
CCGCAGTGGTATTGAAATCGTCATGTGCGGTTTGGATGTCACCAATCAGGCAATATTAACTCCTGACTATCT
CTCTACACTGCCGCAGTTAAACCGTACCGGGAAAATGCTTCACGCCCTGTTTAGCCACTACCGTAGCGGCAG
TATGCAAAGCGGCTTGCGAATGCACGATCTCTGCGCCATCGCCTGGCTGGTGCGCCCGGACCTGTTCACTCT
CAAACCCTGTTTTGTGGCAGTGGAAACTCAAGGCGAATTTACCTCAGGCACGACGGTGGTTGATATCGACGG
TTGCCTGGGCAAACCAGCCAATGTACAGGTGGCATTGGATCTGAATGTAAAAGGCTTCCAACAGTGGGTGGC
TGAGGTGCTGGCTCTGGTGCCGTAACCTGTCACATGTTATCGGCATGCAGTCATTCATCGACTCATGCCTTT
CACTGATATCCCTCCCTGTTTATCATTAATTTCTAATTATCAGCGTTTTTGGCTGGCGGCGTAGCGATGCGC
TGGTTACTCTGAAAACGGTCTATGCAAATTAACAAAAGAGAATAGCTATGCATGATGCAAACATCCGCGTTG
CCATCGCGGGAGCCGGGGGGCGTATGGGCCGCCAGTTGATTCAGGCGGCACTGGCATTAGAAGGCGTGCAGC
TGGGCGCGGCGCTGGAGCGCGAAGGATCTTCTTTACTGGGCAGCGACGCCGGTGAGCTGGCTGGTGCAGGGA
AAACAGGCGTTACCGTGCAAAGCAGTCTTGATGCGATAAAAGATGATTTTGATGTGTTTATCGATTTTACCC
GTCCGGAAGGTACGCTGAACCATCTCGCTTTTTGTCGCCAGCATGGCAAAGGGATGGTGATCGGCACTACGG
GGTTTGACGAAGCCGGAAAACAGGCAATTCGTGACGCCGCCGCCGATATTGCGATTGTCTTTGCCGCCAATT
TTAGCGTTGGCGTTAACGTCATGCTTAAGCTGCTGGAGAAAGCAGCCAAAGTGATGGGTGACTACACCGATA
TTGAAATTATTGAAGCACATCATAGACATAAAGTTGATGCGCCGTCAGGCACCGCACTGGCAATGGGAGAGG
CGATCGCCCACGCCCTTGATAAAGATCTGAAAGATTGCGCGGTCTACAGTCGTGAAGGCCATACCGGTGAAC
GTGTGCCTGGTACCATTGGTTTTGCCACCGTGCGTGCAGGTGACATCGTTGGCGAACATACCGCGATGTTTG
CCGATATTGGCGAGCGTCTGGAGATCACCCATAAGGCGTCCAGCCGCATGACATTTGCTAACGGTGCGGTAA
GATCGGCTTTGTGGTTGAGTGGTAAGGAAAATGGTCTTTTTGATATGCGAGATGTGCTTGATCTCAATAATT
TGTAACCACAAAATGTTTATGATGATGCAAAAGTAACATATTTAATTTATTAATTATAAAGGGCTTTAATTT
TTAGCCCTTTTATTTTTGGTGTTATGCTTTTAATTTTTCTATAACTGCCAAAAATTACATGTTTTGTCTTCT
ATTTTTGTTGTCTTAATGTAAATTTTGACCATTTGGTCCACTTTTGCCTGCTCGTTTTTATTTCATGCAATC
TTCTTGCTGCGCAAGCGTTTTCCAGAACAGGTTAGATGATCTTTTTGTCGCTTAATGCCTGTAAAACATGCA
TGAGCCACAAAATAATATAAAAAATCCTGCCATTAAGTTGACTTTTAGCGCCCATATCTCCAGAATGCCGCC
GTTTGCCAGAAATTCGTCGGTAAGCAGATTTGCATTGATTTACGTCATCATTGTGAATTAATATGCAAATAA
AGTGAGTGAATATTCTCTGGAGGGTGTTTTGATTAAGTCAGCGCTATTGGTTCTGGAAGACGGAACCCAGTT
TCACGGTCGGGCCATAGGGGCAACAGGTTCGGCGGTTGGGGAAGTCGTTTTCAATACTTCAATGACCGGTTA
TCAAGAAATCCTCACTGATCCTTCCTATTCTCGTCAAATCGTTACTCTTACTTATCCCCATATTGGCAATGT
CGGCACTAATGACGCCGATGAAGAATCTTCTCAGGTACATGCACAAGGTCTGGTGATTCGCGACCTGCCGCT
GATTGCCAGCAACTTCCGTAATACCGAAGACCTCTCTTCTTACCTGAAGCGCCATAACATCGTGGCGATTGC
CGATATCGATACCCGTAAGCTGACGCGTTTACTGCGCGAGAAAGGCGCACAGAATGGCTGCATTATCGCAGG
CGATAACCCGGATGCGGCGCTGGCGTTAGAAAAAGCCCGCGCGTTCCCAGGTCTGAATGGCATGGATCTGGC
AAAAGAAGTGACCACCGCAGAAGCCTATAGCTGGACACAAGGGAGCTGGACGTTGACCGGCGGCCTGCCAGA
AGCGAAAAAAGAAGACGAGCTGCCGTTCCACGTCGTGGCTTATGATTTTGGTGCCAAACGCAACATCCTGCG
GATGCTGGTGGATAGAGGCTGTCGCCTGACCATCGTTCCGGCGCAAACTTCTGCGGAAGATGTGCTGAAAAT
GAATCCAGACGGCATCTTCCTCTCCAACGGTCCTGGCGACCCGGCCCCGTGCGATTACGCCATTACCGCCAT
CCAGAAATTCCTCGAAACCGATATTCCGGTCTTCGGCATCTGCCTCGGTCATCAGCTGCTGGCGCTGGCGAG
CGGTGCGAAGACTGTCAAAATGAAATTTGGTCACCACGGCGGCAACCATCCGGTTAAAGATGTGGAGAAAAA
CGTGGTGATGATCACCGCCCAGAACCACGGTTTTGCGGTGGATGAAGCAACATTACCTGCAAACCTGCGTGT
CACGCATAAATCCCTGTTCGACGGTACGTTACAGGGCATTCATCGCACCGATAAACCGGCGTTCAGCTTCCA
GGGTCACCCTGAAGCCAGCCCTGGTCCACACGACGCCGCGCCGTTGTTCGACCACTTTATCGAGTTAATTGA
GCAGTACCGTAAAACCGCTAAGTAATCAGGAGTAAAAGAGCCATGCCAAAACGTACAGATATAAAAAGTATC
CTGATTCTGGGTGCGGGCCCGATTGTTATCGGTCAGGCGTGTGAGTTTGACTACTCTGGCGCGCAAGCATGT
AAAGCCCTGCGCGAAGAGGGTTACCGCGTCATTCTGGTGAACTCCAACCCGGCGACCATCATGACCGACCCG
GAAATGGCCGATGCGACCTACATCGAGCCGATTCACTGGGAAGTGGTACGTAAGATTATTGAAAAAGAGCGC
CCGGACGCGGTGCTGCCAACCATGGGCGGTCAGACGGCGCTGAACTGCGCGCTGGAGCTGGAACGTCAGGGC
GTGTTGGAAGAGTTCGGCGTCACCATGATTGGTGCCACTGCCGATGCGATTGATAAAGCAGAAGACCGCCGT
CGTTTCGACGTAGCGATGAAGAAAATTGGTCTGGAAACCGCGCGTTCCGGTATCGCACATACGATGGAAGAA
GCGCTGGCGGTTGCCGCTGACGTGGGCTTCCCGTGCATTATTCGCCCATCCTTTACCATGGGCGGTAGCGGC
GGCGGTATCGCTTATAACCGCGAAGAGTTTGAAGAAATTTGCGCCCGCGGTCTGGATCTCTCTCCGACCAAA
GAGTTGCTGATTGATGAGTCGCTGATCGGCTGGAAAGAGTACGAGATGGAAGTGGTGCGCGATAAAAACGAC
AACTGCATCATCGTCTGCTCTATCGAAAACTTTGATGCGATGGGCATCCACACCGGTGACTCCATCACTGTC
GCGCCAGCCCAAACGCTGACCGACAAAGAATATCAAATCATGCGTAACGCCTCGATGGCGGTGCTGCGTGAA
ATCGGCGTTGAAACCGGTGGTTCCAATGTCCAGTTTGCGGTGAACCCGAAAAACGGTCGCCTGATTGTTATC
GAAATGAACCCACGCGTGTCCCGTTCTTCGGCGCTGGCGTCGAAAGCGACCGGTTTCCCGATTGCTAAAGTG
GCGGCGAAACTGGCGGTGGGTTACACCCTCGATGAACTGATGAACGACATCACTGGCGGACGTACTCCGGCC
TCCTTCGAGCCGTCCATCGATTACGTGGTTACCAAAATTCCTCGCTTCAACTTCGAAAAATTCGCCGGTGCT
AACGACCGTCTGACCACTCAGATGAAATCGGTTGGCGAAGTGATGGCGATTGGTCGCACGCAGCAGGAATCC
CTGCAAAAAGCGCTGCGCGGCCTGGAAGTCGGTGCGACTGGATTCGACCCGAAAGTGAGCCTGGATGACCCG
GAAGCGTTAACCAAAATCCGTCGCGAACTGAAAGACGCAGGCGCAGAGCGTATCTGGTACATCGCCGATGCT
TTCCGCGCGGGCCTGTCTGTGGACGGCGTCTTCAACCTGACTAACATTGACCGCTGGTTCCTGGTACAGATT
GAAGAACTGGTGCGTCTGGAAGAGAAAGTGGCGGAAGTGGGCATCACTGGCCTGAACGCTGAATTCCTGCGC
CAGCTGAAACGCAAAGGCTTTGCCGATGCGCGCTTGGCAAAACTGGCGGGCGTACGCGAAGCGGAAATCCGT
AAGCTGCGTGACCAATATGACCTGCACCCGGTCTACAAGCGCGTGGATACCTGTGCGGCAGAGTTTGCCACC
GACACCGCTTACATGTACTCCACTTATGAAGAAGAGTGCGAAGCGAATCCGTCTACCGACCGTGAAAAAATC
ATGGTGCTTGGCGGCGGTCCAAACCGTATCGGTCAGGGTATCGAATTCGACTACTGCTGCGTACACGCCTCG
CTGGCGCTGCGTGAAGACGGTTACGAAACCATTATGGTTAACTGTAACCCGGAAACCGTCTCTACCGACTAC
GACACTTCCGATCGCCTCTACTTCGAGCCGGTAACTCTGGAAGATGTGCTGGAAATCGTGCGTATTGAGAAG
CCGAAAGGCGTTATCGTTCAGTACGGCGGTCAGACCCCGCTGAAACTGGCGCGTGCACTGGAAGCCGCTGGC
GTACCGGTTATCGGCACCAGCCCGGATGCTATCGACCGTGCGGAAGACCGTGAACGCTTCCAGCATGCGGTT
GACCGTCTGAAACTGAAACAACCGGCGAACGCCACCGTTACTGCTATTGAAATGGCAGTTGAGAAGGCAAAA
GAGATTGGCTACCCGCTGGTGGTGCGTCCGTCTTACGTTCTCGGCGGTCGGGCGATGGAAATCGTCTATGAC
GAAGCTGACCTGCGTCGCTACTTCCAGACGGCGGTTAGCGTGTCTAACGATGCGCCAGTGTTGCTGGATCAT
TTCCTTGATGACGCAGTAGAAGTTGACGTGGATGCCATCTGCGACGGCGAAATGGTGCTGATTGGCGGCATC
ATGGAGCACATCGAGCAGGCGGGCGTGCACTCCGGTGACTCCGCATGTTCGCTGCCAGCGTACACCTTAAGT
CAGGAAATTCAGGATGTAATGCGCCAGCAGGTGCAGAAACTGGCCTTCGAATTGCAGGTGCGCGGCCTGATG
AACGTGCAGTTTGCGGTGAAAAACAACGAAGTCTACCTGATTGAAGTTAACCCGCGTGCGGCGCGTACCGTT
CCGTTCGTCTCCAAAGCCACCGGCGTACCGCTGGCAAAAGTGGCGGCGCGTGTGATGGCTGGCAAATCGCTG
GCTGAGCAGGGCGTAACCAAAGAAGTTATCCCGCCGTACTACTCGGTGAAAGAAGTGGTGCTGCCGTTCAAT
AAATTCCCGGGCGTTGACCCGCTGTTAGGGCCAGAAATGCGTTCTACCGGGGAAGTCATGGGCGTGGGCCGC
ACCTTCGCTGAAGCGTTTGCCAAAGCGCAGCTGGGCAGCAACTCCACCATGAAGAAACACGGTCGTGCGCTG
CTTTCCGTGCGCGAAGGCGATAAAGAACGCGTGGTGGACCTGGCGGCAAAACTGCTGAAACAGGGCTTCGAG
CTGGATGCGACCCACGGCACGGCGATTGTGCTGGGCGAAGCGGGTATCAATCCGCGTCTGGTAAACAAGGTG
CATGAAGGCCGTCCGCACATTCAGGACCGTATCAAGAATGGCGAATATACCTACATCATCAACACCACCTCA
GGCCGTCGTGCGATTGAAGACTCCCGCGTGATCCGTCGCAGTGCGCTGCAATATAAAGTGCATTATGACACC
ACCCTGAACGGTGGTTTCGCTACCGCGATGGCGCTGAATGCCGATGCGACTGAAAAAGTAATTTCGGTGCAG
GAAATGCACGCACAGATCAAATAATAGCGTGTCATGGCGGATATTTTTCATCCGCTAATTTGATCGAATAAC
TAATACGGTTCTCTGATGAGGACCGTTTTTTTTGCCCATTAAGTAAATCTTTTGGGGAATCGATATTTTTGA
TGACATAAGCAGGATTTAGCTCACACTTATCGACGGTGAAGTTGCATACTATCGATATATCCACAATTTTAA
TATGGCCTTGTTTAATTGCTTCAAAACGAGTCATAGCCAGACTTTTAATTTGTGAAACTGGAGTTCGTATGT
GTGAAGGATATGTTGAAAAACCACTCTACTTGTTAATCGCCGAATGGATGATGGCTGAAAATCGGTGGGTGA
TAGCAAGAGAGATCTCTATTCATTTCGATATTGAACACAGCAAGGCGGTTAATACCCTGACTTATATTCTGT
CGGAAGTCACAGAAATAAGCTGCGAAGTTAAGATGATCCCTAATAAGCTGGAAGGGCGGGGATGCCAGTGTC
AGCGACTGGTTAAAGTGGTCGATATCGATGAGCAAATTTACGCGCGCCTGCGCAATAACAGTCGGGAAAAAT
TAGTCGGCGTAAGAAAGACACCGCGTATTCCTGCCGTTCCGCTCACGGAACTTAACCGCGAGCAGAAGTGGC
AGATGATGTTGTCAAAGAGTATGCGTCGTTAATGTCATTTCGATGATACCGTGCGACCTGGTCGCCGGATGC
GATGCTGGCGCATCTTATCCGGCCTACGGTTGCTCTCCAGCAGAGTTGGATAAGGCGTTTACGCCGCATCCG
GCAAGATCACCGTTTAGGCGTCACATCCGTCGTCCCCTGCAAACGGGGGCGATTTTCCTCCATTTGCCTCAG
TGGCTGTGTTTCATGTAACGATGCATGACAGCGCCCGACAAGATCCTGATACTCTTTGGTATTCAACCGTTT
CCAGTGTAACTCGTCGTCACTAACACTGCGTACAGCGCGGGCTGGCGTACCCATCAACAACTGGCGTTTCTC
GCCGTGAAAGCCTGCTTTGACAAAGCTCATGGCGGCAACAATGCTCTCTTCGCCAATGACCGCGCCATCCAT
AATCACGCTGTTCATCCCGACCAATGCATCGCGACCAATCACACAACCATGCAGGATCGCTCCGTGCCCGAT
ATGGCCGTTTTCCCCAACGATGGTGTCAGTGTCGGTGTAGCCATGCATAATGCAGCCATCCTGAATATTGGC
TCCCGCTTGCACGATCAACCGCCCGTAGTCACCACGCAGTGAGGCGAGTGGGCCGATGTAGACACCGGCTCC
CACAATCACATCGCCAATCAAGACGGCACTGGGATGGACAAACGCCGTCGGGTGAACCACCGGAATTAACCC
CTCAAAGGCGTAATAGCTCACGGTTGTTAACGTCCTTTCCACACCGGATCGCGCTTCTCGGCAAACGCCAGC
GGCCCTTCAATGGCATCTTCCGAATGCAGAACCGATGGATAGTGTTTCAACACGCCGCTGCGAATATAGCTA
TACGATTCTTCTACCGGCATTTCGCTGGTGGTGCGGTAGATCTCTTTCAGCGCCGCAATCGCCAGCGGGGCG
CTGTTAACCAGCTGCTGAGCCAGTTCGCGGGCGTTATCCATCAGTTCCGCCTGGCTAACCACGCGGTTGACT
ATCCCCCAACGCAGCGCCTCTTCTGCGCCCATTCGTCTGCCGGTCATCACCATTTCATTGACGATGGCAGGC
GGCAGGATCTTCGGCAGACGCAGCACACCGCCGCTGTCAGGAACGATGCCCAGTTTGGCTTCCGGCAGGGCG
AAGCTGGCGTTATCGGCACAAACAATAAAATCTGCCGCCAGCGCCAGTTCGAAACCGCCGCCAAAGGCGTAG
CCGTTCACAGCTGCGATAACCGGTTTGTCGAGATTGAAAATTTCGGTTAATCCCGCAAAACCACCCGGGCCA
AAGTCAGCATCCGGTGCTTCGCCTTCTGCTGCCGCTTTTAAATCCCAGCCCGCGGAAAAGAATTTCTCTCCG
GCACCGGTAATAATGGCGACACGTAATTGCGGATCGTCACGGAAATTTAGAAATACTTCGCCCATTTCAAAG
CTGGTTTTTGCATCAATAGCATTCGCTTTTGGGCGATCAAGAGTAATTTCCAGAATTGATCCATTGCGGGTC
AGATGTAATGATTCACTCATTCCTTTTCTCCATTTTTGCTTTTTCAGGGACGACAACATCCCTGCAAAAAAT
GCATATTGTTTTAGAGCGTGATTATTAGCTGGCAGGGTAGTTCCCTGCCGTTTCATTTATTTCAGATTCTTT
CTAATTATTTTCCCCGAGCAATTACGTGGCAGATCTTTTCTGATCTCCAGATAAGAGGGCACTTTAAATTTC
GCCATATTTTGTTCGCAGAAGCGGAAAAATTCCTCTTCGCTCAATGTTTCACCTTCATTCAGCACCACAAAT
GCTTTGATGGCTTCATCGCGAATCGAATCTTTAATACCCACAACCACGATATCCTGAATTTTTGGATGGGTG
GCGATGATATTTTCCAGCTCCACGCAGGAGACATTCTCGCCACCGCGTTTGATCATATTGCAGCGGCGATCG
ATGAAATAAAAAAAGCCTTCTTCGTCGCGGTATCCGGTATCGCCGGTATGCAGCCAGCCATCAGCTTCCAGC
ACTTTTGCAGTGGCTTTCGGGTTGAGAAAATACTCTTTGAAGATGGTTTTCCCTGGTACGCCTTTAATACAG
ATTTCACCGATCTCACCTGCCGGGAGCGGGCGATTGTGATCGTCGCGGATCTCCGCGTCGTAGCAAAACCCC
GCCCGACCAATCGACGGCCAGCGTCGTTTATCGCCAGGGCGATCGCCGATAATGCCCACAATGGTTTCCGTC
ATCCCATAAGACGTCAGCAAGCGAACACCGAAGCGTTCACAAAATGTGTCTTTTTCCTGCTCCGACAAGTTG
AGATAAAACATCACTTCCCGCAGGCGGTGTTGCCGATCGTTCGCTGAAGGCGGCTGCACCATCAACGTACGA
ATCATCATCGGAATACATTCGGTAATGGTGGCGCGGTACTTCTGTACCTGTCCCCAGAAGGCGCGGGCGCTG
TATTTCTCGACCAGCACAAAGGTGGCCCCGGCAGAAAACGCCGCCATCGCCGCAGTACACTGGCAATCGATA
TGAAACGCAGGCATTACCGTCAGGTAGACGTCATCGTCACGCAGTGCACACTGCCAGGCGGAGTAATATCCA
GCGAAGCGCAGGTTGTAATGGGTAATCACCACACCTTTCGGTCGGGAGGTGGTGCCGGAGGTGAAGAGAATT
TCCGCCGTATCGTCAGTCGATAGCGGCGGTGCATAGCACAAGGTGGCAGGTTGTTGATTTTTCAGTTGAGTA
AACGAACTCACGCCATCATCAGCGGGAAGTGCCACATCTGTCAGGCAAATGTGCCGCAATTGAGTGGCATCT
TCTTGCTGAATCTGTTGATACATAGGATAGAATTGCGCACTGGTCACCAGCAGGCACGCCTGGCTATTTTGC
AGGATCCACGCACTTTCCTCGCGTAACAGGCGGGCGTTAATCGGCACCATAATCGCGCCAATTTTTGCCAGC
CCGAACCAGCAAAAGATAAATTCCGGGCAGTTGTCGAGATGTAGTGCAACCTTGTCGCCTTTGCGAATCCCC
AGCGTATAAAACAGGTTTGCCGTGCGGTTAATCTCCTGATTTAACTCAAGATAACTATACCGGTTAACGACT
CCGCCGCTGGATTCACAAATCAGCGCCGTTTTATGACCGTAAACGTCCGCCAGATCGTCCCACATTTGACGT
AGATGTTGTCCGCCAATGATATCCATTGCACCTCTATCCATTTTTGTTCGTTTGTTATTGGGCGGGCGCTAG
TCAGGCAAGCCGACTGACGCCACGCGTTTAGTCCTCAACTTTGGCCAGACCTTTGCTGACCAACTCCTGAAT
GTCGTTTTCGCTGTAGCCGATATTTTTCAAAATGGCAGCCGTGTCCATGCCATGTGAGGGCATTCCGCGCCA
GATTTGTCCGGGGTTATTTTTGAATTTCGGCATGATGTTCGGCCCTTTGCAGGTGCGACCATCCATCGTTTG
CCACTGAGTGATTGATTCACGGGCAACATACTGTGGATTGCTTTCCAGTTCCGGTACGGTCAGTACTTTGGC
ACAGGCGATATTCAGTTCGGCAAAGCGTTCTTTAACTTCTGCGATGGTATGTGCCGCCAGCCAGGCATCGAG
TTTTTCTTCTACCAGTGGGCCGTAAGGGCATTCGATACGGTGGATAAGCTGAGTGCCTTCCGGGATTTCCGG
CGTACCGAGTAGATGTGCGAGGCCAATATCTTTAAAGCACTCTTCAATTTGGGTAATGCCCACCAGTTCCAT
CACGATGTAGCCGTCGGCACATTTATACAGACCGCAACCGGCATAGTAGGGATCTTTACCTTTGCTCATGCG
CGGGCACATTTCGCCGCCGTTGAAGTAATCCATCATGAAGTACTGGCCCATACGCAGCATCACTTCATACAT
GGCGATGTCGATACTTTCGCCTTTACCGGTTTCACGCGCTTTATGCAGTGCTGCCAGCGCCGCCGTGGTGGC
GGTCAGGCCAGAAAAGTAATCGGCGGTATACGGGAAGGCAGGCATTGGCTGGTCAACATCACCGTTCTGAAT
CAGGTAACCACTGAAGGCCTGGGCGATGGTGTTATAGGCCGGAAGATTGGTGTACTCCTCGGTGCCGTACTG
ACCAAAACCGGACAGGTGAGCGATAACCAGTTTCGGGTTGTGTTGCCACAGTACTTCATCGGTAATGCCACG
ACGGGCAAAGGCCGGACCTTTACTGGCTTCGATGAAGATATCGGTGGTTTCCATTAATTTCAGAAACGCTTC
GCGGCCTTCATCTTTGAAAATATTTAACGACAGCGCGTGCAAATTGCGGCGGGAGAGTTGCGGGTAGTTCGG
TTGAACGCGAATGGTGTCGGCCCAGGCGACGTTCTCGATCCAGATAACTTCCGCACCCCATTCTGCGAACAT
TTGCCCGGCGAACGGCCCGGCAATTTCGATACCGGAGAAGACAACGCGCAATCCGGCCAACGGCCCGAATTT
CGGCATGGGTAGATGATCCATTATTAGCTCCTGAAAAATTTATGTAGCGCATGACTGCCGGATGCGGCGTAA
ACGCCTTATCCGGCCTACATTCGTGCTCCCGTAGGCCTGATAAGACGCGTCAGCGTCGCATCAGGCAGCGCA
CGGACTTAGCGGTATTGCTTCAGCACCGCACGACCCAGCGTCAGGATCTGCATTTCGTCAGATCCTCCGGAA
ACGCGGTCTACACGCAGGTCACGCCAGAAGCGGCTGATGCGGTGGTTGCCCGCAATCCCGACACCGCCCAGC
ACCTGCATTGCGCTATCCACCACTTCAAATGCCGCATTGGCGCAGAAGTATTTGCACATCGCTGCATCGCCA
GAGGTGATGGTGCCGTTGTCTGCTTTCCACGCTGCTTCATACAGCATGTTTTTCATGGAGTTTAATTTGATC
GCCATGTGGGCGAATTTTTCCTGAATCAACTGGAAACGACCAATAGCCTCGCCAAACTGCACGCGCTGGTTG
GCGTAGCGCGCCGCATCTTCAAAGGCGCACATCGCCGTACCGTAGTTGGTCAGGGCTACCAGGAAACGTTCA
TGGTCGAACTCTTCTTTGACGCGGTTAAAGCCGTTACCTTCCCGACCGAACATGTCTTTCTCGTCCAGTTCC
ACATCGTCAAAGGTGATTTCACAGCAGCTATCCATACGCAGACCGAGCTTCTCAAGTTTGGTCACTTTGATG
CCCGGTTTGCTCATATCAACAAACCATTCGGTGTAGACAGGTTTGTCCGGAGAAGCCCCGTCGCGCGCCATC
ACCACGATGTACGGGGTGTAGGCGCTACTGGTAATAAAACACTTACTACCATTAAGATAAATCTTACCATTT
CTACGGGTATAAGTCGTTTTCAGGCTACCCACGTCGGAGCCCGCGCCCGGTTCGGTAATCGCTGAGTTCCAC
ATCTGCTTACCGGTGCCGCGGAAAGCCATAATCTTGTCGATCTGCTCTTGTGTGCCTTCGCGCAGGAAGGTA
TTGAACCCGCCCGGCAACTGGTACAGTACATAGGTTGGTGCCCCCAGACGTCCCAGCTCCATCCACACGGCG
GCGAGAGTAACAAACCCCGCGTCCAGACCACCGTGCTCTTCAGGGATCAGCAGACTGTCGATACCCATATCC
GCCAGTGCTTTGACAAAACGTTCCGGGTAGACGCTGTCACGGTCGCACTCGGCAAAATAGGCCTCCCAGTTT
TCGCTGGCCATCAGTTCGCGGATACCGGCGACAAACAGTTCCTGCTCATCATTTAAATTAAAATCCATCTTT
CAACCTCTTGATATTTTGGGGGTTAATTAATCTTTCCAGTTCTGTTTCGCGTCTTTAATAAAGGAGAGCGTC
ACCATAATGTTGACGAAGAACAGCGGGCATCCTCCGGCGATAATGGCAGTTTGAATCGGTTTCAGGCCGCCG
AGCGCCAGCAAAACAATACCGATAATGCCAACCAGAATTGACCAACCGATACGCACCAGCAGCGGTGGTTCT
TCACCATCGCGTACTTCGCGGCAAGTGGACATCGCCAGGGTATAAGAGCAGGCGTTAACCAGCGTAACGGTG
GCAATAAAGCAGAGGATGAAGAAGCCCCACATGGTGGCGGTGCTGAGCGGCAGAGCGGCCCAGGTTTCGATG
ATGGCGCGCGCCACACCGTACTGTTCGATCAGATTTGGAATGTTGATGATGTTTTTATCTATCAACAGCAGA
GTGTTACTACCGAGTACAGTCCACAGGATCCAGGTGGATGCTGTCAGTCCCATCACCATGCCGAAGCACAGT
TCACGCACAGTACGACCACGGGAGATGCGGGCGAGGAAGATACTCATCTGGATGGCGTAAATCACCCACCAT
GCCCAGTAGAACACGGTCCAGCCCTGCGGGAAGCCGCCTTTAGCGATGGGATCGGTATAGAACAACATGCGC
GGCAGATACATCAGCAACATCCCCACCGAATCGGTGAAGTAGTTCATGATGAAGCTGGCACCGCTGACGATG
AACACCCAACCCAGCATCAGGAAGCTCAGGTAACTACGCACGTCACTGGCGATACGTACCCCTTTTTGCAGA
CCGCAGGCGACGCAAATGGCGTTGAGGATAATCCAGCAGGTAATGATGATAGCGTCCAGTTGCAGGGTATGC
GGAATGCCAAACAACCATTGCATACACTCGGTCACCAGCGGCGTGGCAAGGCCCAGACTGGTACCCATCGCG
AAGATCAAGGCGACGAGATAGAAGTTGTCGACGATAGTGCCGAACAACCCTTTGGCGTGTTTTTCACCTACC
AGCGGCACCAGGGTGGAGCTGGGGCGAATCACTTCCATTTTGCGGACAAAGAAGAAGTAAGCGAAGGCGACT
GAAAGGAAGCTGTAAGTGGCCCACGGCAGAGGTCCCCAGAGGAACAAGCTGTAAGCCAGCCCCAACTCTTTC
GCTCCTGTCGAGTTCGGTTCTAAGCCAAACGGCGGGGTGGAGATGTAGTAGTAGATCTCAATCGATCCCCAG
AACAGTACGGCAGCAGACGTACAGGAGGCGAACATCATAAAGATCCAACTGGCGGTACTAAATTCAGGTGGT
TCGTTACCTAAACGCTTTTTGGCATACGGGCCAAACACCAGCCAGAACCAACCGAAAAGCATCACCACCATA
TACCATTCAAATGCCCATCCCCATACATTGGTGACGTAACTGAATACAGCATTAATAACGACATTCGCCGCA
TCCAGATCTCTGACTGTAAGCCAACAAAGTATGCCGACGATTATTAATGGCGGAAAGAAAACCTTCGGTTCT
ATTCCCGTTTTTCTCTTTTCATTCTTCATGAGTTAATTCCACTGTGAAAACGAATATTTATTTTGCGTTCCC
GTTTGTTTTATTTTTGTTAACATTTAATATAATTATTATTAACCTCATGGACGCGTTAATGGCTAACTCATA
ATGGGTATTCAATAAGCTGCATTCTGTGATTGTTATCACATTTTTGTTTCGGGTGAATAGAGGGCGCTTTTC
TCGTTAATTTTGATTATTAATCAGTTTGTTATGTTATGTTATGTTGCGAGTAAAAAAATAGCATCTGACTTT
CAATATTGGTGATCCATAAAACAATATTGAAAATTTCTTTTTGCTACGCCGTGTTTTCAATATTGGTGAGGA
ACTTAACAATATTGAAAGTTGGATTTATCTGCGTGTGACATTTTCAATATTGGTGATTAAAGTTTTATTTCC
AAATTAAAGGGCATGATATCTGTAATTAACACCACCGATATGAACGACGTTTCCTTCATGATTTCTGGAGAT
GCAATGAAGATTATTACTTGCTATAAGTGCGTGCCTGATGAACAGGATATTGCGGTCAATAATGCTGATGGT
TCGTTAGACTTCAGTAAAGCCGATGCCAAAATAAGCCAATACGATCTCAACGCTATTGAAGCGGCTTGCCAG
CTAAAGCAACAGGCAGCAGAGGCGCAGGTGACGGCCCTAAGTGTGGGCGGTAAAGCCCTGACCAACGCCAAA
GGGCGTAAAGATGTGCTATCGCGCGGTCCGGATGAACTGATTGTGGTGATTGATGACCAGTTCGAGCAGGCA
CTGCCGCAACAAACGGCGAGCGCACTGGCTGCAGCCGCCCAGAAAGCAGGCTTTGATTTGATCCTCTGTGGC
GATGGTTCTTCCGACCTTTATGCCCAGCAGGTTGGTTTGCTGGTAGGCGAAATCCTCAATATTCCGGCAGTT
AACGGCGTCAGCAAAATTATCTCCCTGACGGCAGATACCCTCACCGTTGAGCGCGAACTGGAAGATGAAACC
GAAACCTTAAGCATTCCACTGCCTGCGGTTGTTGCTGTTTCCACTGATATCAACTCCCCACAAATTCCTTCG
ATGAAAGCCATTCTCGGCGCGGCGAAAAAGCCAGTCCAGGTATGGTCGGCGGCGGATATCGGTTTTAACGCA
GAGGCAGCATGGTCAGAACAACAGGTTGCCGCGCCGAAACAGCGCGAGCGTCAGCGCATCGTGATTGAAGGC
GACGGCGAAGAACAGATCGCCGCATTTGCTGAAAATCTTCGCAAAGTCATTTAATTACAGGGGATGCTATGA
ACACGTTTTCTCAAGTCTGGGTATTCAGCGATACCCCTTCTCGTCTGCCGGAACTGATGAACGGTGCGCAGG
CTTTAGCTAATCAAATCAATGCCTTTGTCCTCAATGATGCCGACGGCGCACAGGCAATCCAGCTCGGCGCTA
ATCATGTCTGGAAATTAAACGGCAAACCGGACGATCGGATGATCGAAGATTACGCCAGTGTCATGGCTGACA
CTATTCGCCAGCACGGTGCAGACGGCCTGGTGCTGTTGCCAAACACCCGTCGCGGCAAATTACTGGCGGCAA
AACTGGGTTATCGCCTTAAAGCGGCGGTGTCTAACGATGCCAGCACCGTCAGCGTACAGGACGGTAAAGCAA
CAGTGAAACATATGGTTTACGGTGGTCTGGCGATTGGCGAAGAACGCATTGCCACGCCGTATGCGGTACTGA
CCATCAGCAGCGGCACGTTCGATGCGGCTCAGCCAGACGCGTCACGCACTGGCGAAACGCACACCGTGGAGT
GGCAGGCTCCGGCTGTGGCGATTACCCGCACGGCAACCCAGGCGCGCCAGAGCAACAGCGTCGATCTCGACA
AAGCCCGCCTGGTGGTCAGCGTCGGTCGCGGTATTGGCAGCAAAGAGAACATTGCGCTGGCAGAACAGCTTT
GCAAGGCGATAGGTGCGGAATTGGCCTGTTCTCGTCCGGTGGCAGAAAACGAAAAATGGATGGAGCACGAAC
GCTATGTCGGTATCTCCAACCTGATGCTGAAACCTGAACTGTACCTGGCTGTGGGGATCTCCGGGCAGATCC
AGCACATGGTTGGCGCTAACGCGTCGCAAACCATTTTCGCCATCAATAAAGATAAAAATGCGCCGATCTTCC
AGTACGCGGATTACGGCATTGTTGGCGACGCCGTGAAGATCCTTCCGGCGCTGACCGCAGCTTTAGCGCGTT
GATCCACTCTGGCAGGGCTGCATTTTGGTCCTGCCGCTGACAGGGAGCTCTTATGTCCGAAGATATCTTTGA
CGCCATCATCGTCGGTGCAGGGCTTGCCGGTTCGGTTGCCGCACTGGTGCTCGCCCGCGAAGGGGCGCAAGT
GTTAGTTATCGAGCGTGGCAATTCCGCAGGTGCCAAGAACGTCACCGGCGGGCGTCTCTATGCCCACAGCCT
GGAACACATTATTCCTGGTTTCGCCGAATCCGCCCCGGTAGAACGCCTGATCACCCATGAAAAACTCGCGTT
TATGACGGAAAAGTCAGCGATGACTATGGACTACTGCAACGGTGACGAAACCTCGCCATCCCAGCGTTCTTA
CTCCGTTTTGCGCAGTAAATTTGATGCCTGGCTGATGGAGCAGGCCGAAGAAGCGGGCGCGCAGTTAATTAC
CGGGATCCGCGTCGATAACCTCGTACAGCGCGATGGCAAAGTCGTCGGTGTAGAAGCCGATGGCGATGTGAT
TGAAGCGAAAACGGTGATCCTTGCTGATGGAGTGAACTCCATCCTTGCCGAAAAGCTGGGGATGGCAAAACG
CGTTAAACCGACGAATGTGGCGGTTGGCGTGAAGGAACTGATCGAGTTACCGAAGTCGGTTATTGAAGACCG
TTTTCAGTTGCAGGGTAATCAGGGGGCGGCTTGCCTATTTGCGGGATCACCCACCGATGGCCTGATGGGCGG
CGGTTTTCTTTATACCAATGAAAACACCCTGTCGCTGGGGCTGGTTTGTGGTCTGCATCATCTGCATGACGC
GAAAAAATCGGTGCCGCAAATGCTGGAAGATTTCAAACAACATCCGGCCGTTGCACCGCTGATCGCGGGTGG
CAAGCTGGTGGAATATTCCGCTCACGTAGTGCCGGAAGCAGGCATCAACATGCTGCCGGAGCTGGTCGGTGA
CGGCGTATTGATTGCCGGTGATGCCGCCGGAATGTGTATGAACCTCGGTTTTACCATTCGCGGTATGGATCT
GGCGATTGCCGCCGGGGAAGCTGCAGCAAAAACCGTGCTTTCAGCGATGAAAAGCGACGATTTCAGTAAGCA
AAAACTCGCGGAATATCGTCAGCATCTTGAGAGTGGCCCGCTGCGCGATATGCGTATGTACCAGAAACTACC
GGCCTTCCTTGATAACCCACGCATGTTTAGCGGCTACCCGGAACTGGCGGTAGGCGTGGCGCGTGACCTGTT
CACCATTGACGGCAGTGCGCCGGAACTGATGCGCAAGAAAATCCTCCGCCACGGCAAGAAAGTGGGCTTCAT
CAATCTGATCAAGGATGGCATGAAAGGAGTGACCGTTTTATGACTTCTCCCGTCAATGTGGACGTCAAACTG
GGCGTCAATAAATTCAATGTCGATGAAGAGCATCCGCACATTGTTGTGAAAGCCGATGCCGATAAACAGGCG
CTGGAGCTGCTGGTGAAAGCGTGCCCCGCAGGTCTGTACAAGAAGCAGGATGACGGCAGTGTGCGCTTCGAT
TACGCCGGATGTCTGGAGTGCGGCACCTGTCGCATTCTGGGGCTGGGGTCGGCGCTGGAACAGTGGGAATAC
CCGCGCGGCACCTTTGGTGTGGAGTTCCGTTACGGCTGATGTTGGTTTGATACGTAACGCCGCACTGACTCT
CATTGCAAAAAACAGGAATAACCCATGCAACCGTCCAGAAACTTTGACGATCTTAAATTTTCCTCTATTCAC
CGCCGCATTTTGCTGTGGGGAAGCGGTGGTCCGTTTCTGGATGGTTATATACTGGTAATGATTGGCGTGGCG
CTGGAGCAACTGACGCCGGCGCTAAAACTGGACGCTGACTGGATTGGCTTGCTGGGCGCGGGAACGCTCGCC
GGGCTGTTCGTTGGCACATCGCTGTTTGGTTATATTTCCGATAAAGTCGGACGGCGCAAAATGTTCCTCATT
GATATCATCGCCATCGGCGTGATATCGGTGGCGACGATGTTTGTTTCATCCCCCGTCGAACTGTTGGTGATG
CGGGTACTTATCGGCATTGTCATCGGTGCAGACTATCCCATCGCCACTTCGATGATCACTGAGTTCTCCAGT
ACCCGTCAGCGGGCGTTTTCCATCAGCTTTATCGCCGCCATGTGGTATGTCGGCGCGACCTGTGCCGATCTG
GTCGGCTACTGGCTTTATGATGTGGAAGGCGGCTGGCGCTGGATGCTGGGTAGCGCGGCGATCCCCTGTTTG
TTGATTTTGATTGGTCGATTCGAACTGCCTGAATCTCCCCGCTGGTTATTACGCAAAGGGCGAGTAAAAGAG
TGCGAAGAGATGATGATCAAACTGTTTGGCGAACCGGTGGCTTTCGATGAAGAGCAGCCGCAGCAAACCCGT
TTTCGCGATCTGTTTAATCGCCGCCATTTTCCTTTTGTTCTGTTTGTTGCCGCCATCTGGACCTGCCAGGTG
ATCCCAATGTTCGCCATTTACACCTTTGGCCCGCAAATCGTTGGTTTGTTGGGATTGGGTGTTGGCAAAAAC
GCGGCACTGGGGAACGTGGTGATTAGCCTGTTCTTTATGCTCGGCTGTATTCCGCCGATGCTGTGGCTAAAC
ACTGCCGGACGGCGTCCATTGTTGATTGGCAGCTTTGCCATGATGACGCTGGCGCTGGCGGTTTTGGGGCTG
ATCCCGGATATGGGGATCTGGCTGGTAGTGATGGCCTTTGCGGTGTATGCCTTTTTCTCTGGCGGGCCGGGT
AATTTGCAGTGGCTCTATCCTAATGAACTCTTCCCGACGGATATCCGCGCCTCTGCCGTGGGCGTGATTATG
TCCTTAAGTCGTATTGGCACCATTGTTTCGACCTGGGCACTACCGATCTTTATCAATAATTACGGTATCAGT
AACACGATGCTAATGGGGGCGGGTATCTCGCTGTTTGGCTTGTTGATTTCCGTAGCGTTTGCCCCGGAGACT
CGAGGGATGTCACTGGCGCAGACCAGCAATATGACGATCCGCGGGCAGAGAATGGGGTAATTTGTTCAGATT
TATCTCTTTTCTGAATCAATATTATTGACTATAAGCCGCGTGAATATATGACTACACTTTGTGGGAAAACAA
AGGCGTAAACACGCGGGCTACCTATGATTCTTATAATTTATGCGCATCCGTATCCGCATCATTCCCATGCGA
ATAAACGGATGTTTGAACAGGCAAGGACGCTGGAAGGCGTCGAAATTCGCTCTCTTTATCAACTCTATCCTG
ACTTCAATATCGATATTGCCGCCGAGCAGGAGGCGCTGTCTCGCGCCGATCTGATCGTCTGGCAGCACCCGA
TGCAGTGGTACAGCATTCCTCCGCTCCTTAAACTTTGGATCGATAAAGTCTTCTCGCACGGCTGGGCTTACG
GTCACGGCGGCACGGCGCTGCATGGCAAACATTTGCTGTGGGCGGTGACGACCGGCGGCGGGGAAAGCCATT
TTGAAATTGGTGCGCATCCGGGCTTTGATGTGCTGTCGCAGCCGCTACAGGCGACGGCAATCTACTGCGGGC
TGAACTGGCTGCCACCGTTTGCCATGCACTGCACCTTTATTTGTGACGACGAAACCCTCGAAGGGCAGGCGC
GTCACTATAAGCAACGTCTGCTGGAATGGCAGGAGGCCCATCATGGATAGCCATACGCTGGTTCAGGCGCTG
ATTTATCTCGGTTCGGCGGCGCTGATTGTACCCATTGCAGTACGTCTTGGTCTGGGATCGGTACTTGGCTAC
CTGATCGCCGGCTGCATTATTGGCCCGTGGGGGCTGCGACTGGTGACCGATGCCGAATCTATTCTGCACTTT
GCCGAGATTGGCGTGGTGCTGATGCTGTTTATTATCGGCCTCGAACTCGATCCACAAAGGCTGTGGAAGCTG
CGTGCGGCAGTGTTTGGCGGTGGCGCATTGCAGATGGTGATTTGCGGCGGCCTGCTGGGGCTGTTCTGTATG
TTACTTGGGCTGCGCTGGCAGGTCGCGGAATTGATCGGCATGACGCTGGCGCTCTCCTCTACGGCGATTGCC
ATGCAGGCGATGAATGAACGCAATCTGATGGTGACGCAAATGGGCCGCAGTGCCTTTGCGGTGCTGCTGTTC
CAGGATATCGCGGCAATCCCGCTGGTGGCGATGATCCCGCTACTGGCGGCGAGCAGTGCCTCGACGACGATG
GGCGCATTTGCTCTCTCGGCGTTAAAAGTGGCGGGCGCGCTGGTGCTGGTGGTACTGCTGGGGCGCTATGTC
ACGCGTCCGGCGCTGCGTTTTGTTGCCCGCTCTGGCTTGCGGGAAGTGTTTAGTGCCGTGGCGTTATTCCTT
GTGTTTGGCTTTGGTTTGCTGCTGGAAGAGGTCGGCTTGTCGATGGCGATGGGCGCGTTTCTGGCGGGCGTA
CTGCTGGCAAGCTCGGAATACCGTCATGCGCTGGAAAGCGATATCGAACCCTTTAAAGGTTTGCTGTTGGGG
CTGTTTTTCATCGGTGTTGGCATGTCGATAGACTTTGGCACGCTGATTGAAAACCCATTGCGCATTGTCATT
TTGCTGCTCGGTTTCCTCATCATCAAAATCGCCATGCTGTGGCTGATTGCCCGACCGTTGCAGGTGCCAAAT
AAACAGCGTCGCTGGTTTGCGGTGTTGTTAGGGCAGGGCAGTGAGTTTGCCTTTGTGGTATTTGGCGCGGCG
CAGATGGCGAATGTGCTGGAGCCGGAGTGGGCGAAATCGCTGACCCTGGCGGTGGCGCTGTCGATGGCGGCA
ACGCCGATTCTGCTGGTGATCCTCAATCGCCTTGAGCAATCTTCTACTGAAGAGGCGCGTGAAGCCGATGAG
ATCGACGAAGAACAGCCGCGGGTAATCATTGCCGGATTCGGTCGTTTCGGGCAGATCACCGGACGTTTACTG
CTCTCCAGCGGGGTGAAAATGGTGGTGCTCGATCACGATCCGGACCATATCGAAACGCTGCGTAAATTTGGT
ATGAAAGTGTTTTATGGCGATGCCACGCGGATGGATTTACTGGAATCTGCGGGAGCGGCGAAAGCGGAAGTG
CTGATTAACGCCATTGACGATCCGCAAACCAACCTGCAACTGACGGAGATGGTGAAAGAACATTTCCCGCAT
TTGCAGATTATTGCCCGCGCCCGCGATGTCGATCACTACATTTGTTTGCGTCAGGCAGGCGTCGAAAAGCCA
GAGCGTGAAACCTTTGAAGGTGCGCTGAAAACCGGGCGTCTGGCGCTGGAAAGTTTAGGTCTGGGGCCGTAT
GAAGCGCGAGAACGTGCCGATGTGTTCCGCCGCTTTAATATTCAGATGGTGGAAGAGATGGCAATGGTTGAG
AATGACACCAAAGCCCGCGCGGCGGTCTATAAACGCACCAGCGCGATGTTAAGTGAGATCATCACCGAGGAC
CGCGAACATCTGTCATTAATTCAACGACATGGCTGGCAGGGAACAGAAGAAGGTAAACATACCGGCAACATG
GCGGATGAACCGGAAACGAAACCCTCATCCTAATAAAGAGTGACGTAAATCACACTTTACAGCTAACTGTTT
GTTTTTGTTTCATTGTAATGCGGCGAGTCCAGGGAGAGAGCGTGGACTCGCCAGCAGAATATAAAATTTTCC
TCAACATCATCCTCGCACCAGTCGACGACGGTTTACGCTTTACGTATAGTGGCGACAATTTTTTTTATCGGG
AAATCTCAATGATCAGTCTGATTGCGGCGTTAGCGGTAGATCGCGTTATCGGCATGGAAAACGCCATGCCGT
GGAACCTGCCTGCCGATCTCGCCTGGTTTAAACGCAACACCTTAAATAAACCCGTAATTATGGGCCGCCATA
CCAGGGAATCCATCGGTCGTCCGTTGCCAGGACGCAAAAATATTATCCTCAGCAGTCAACCGGGTACGGACG
ATCGCGTAACGTGGGTGAAGTCGGTGGATGAAGCCATCGCGGCGTGTGGTGACGTACCAGAAATCATGGTGA
TTGGCGGCGGTCGCGTTTATGAGCAGTTCCTGCCGAAAGCGCAAAAACTGTACCTGACGCATATCGACGCAG
AAGTGGAAGGCGACACCCATTTTCCGGATTACGAGCCGGATGACTGGGAATCGGTATTCAGCGAATTCCACG
ACGCTGATGCGCAGAACTCTCACAGCTATTGTTTTGAGATTCTGGAGCGGCGGTAATTTTGTATATTAGAAT
TCCGGCATCACTGATACGTGCAGATATCCGTGTATACTAGACGTATAAATTGTACAGGAGCACGATATCATG
ACTGCAAAACGTACCACACAAAGTGTGACCGTCACCGTCGACCGTGAGTTAGTCAATCGCGCTCGTGATGCA
GGCTTAAATATGAGCGCCACCCTTACGGTTGCGCTCAATGCTGAACTTAAAAAACATGCAGCAACACGTTGG
CGTGAAGAGAACGCTGAAGCTATCGCTGCGTTAAATCAATTGGCTGATGAAACCGGATGTTTCTCTGATGAG
TACCGGAGCTTCTAGCGATGCAATTTACGGTATACCGCAGTCGCAGCAGGAACGCCGCGTTTCCCTTTGTTA
TCGATGTTACCAGCGACATTATTGGTGTGATTAATCGCCGTATTGTTATTCCATTAACACCTATTGAACGAT
TTAGCCGTATTCGCCCACCAGAACGGCTTAACCCAATCCTTTTACTGGTAGACGGCAAAGAATATGTGCTCA
TGACGCATGAGACTGCAACTGTTCCAGTTAACGCGCTGGGAACGAAATTTTGCGATGCCAGCGCGCACCGAA
CGTTGATTAAAGGAGCATTAGATTTTATGCTCGACGGGATTTAAGACGCGACCGCCTCTCCCTCACCCAAAT
CCTTATGCCGGTTCGACGGCTGGACAAAATACTGTTTATCTTCCCAGCGCAGGCAGGTTAATGACCCACCCC
AGCAGCAGCCGGTATCCAGCGCGTAAATACCTTCCGGCGTACCTTTGCCTTCCAGCGATGCCCAGTGACCAA
AGGCGATGCTGTATTCTTCAGCGACAGGTCCAGGAATCGCAAACCACGGTTTCAGTGGGGCAGGGGCCTCTT
CCGGCGATTCTTTGCTGTACATATCCAGTTGACCGTTCGGGAAGCAAAAACGCATACGGGTAAAGGCGTTGG
TGATAAACCGCAGTCTTCCCAGCCCCCGCAATTCCGGTGACCAGTTATTTGGCATATCGCCGTACATAGCGT
CGAGAAAGAAGGGATAGGAGTCACTCGACAGCACCGCTTCTACATCGCGCGCGCACTCTTTGGCGGTCTGCA
GATCCCACTGCGGCGTGATCCCTGCGTGGGCCATCACCAGCTTTTTCTCTTCGTCGATTTGCAGCAGAGGCT
GGCGACGCAGCCAGTTAAGCAGCTCGTCGGCATCCGGCGCTTCCAGCAGCGGTGTCAGGCGATCTTTCGGTT
TATTGCGGCTGATCCCGGCAAATACTGCCAGCAGATGCAGATCGTGATTGCCCAGCACCAGACGTACGCTGT
CGCCTAAGGATTTCACATAGCGCAGAACATCCAGCGAACCCGGGCCGCGCGCGACCAGATCGCCCGTCAGCC
AGAGGGTATCTTTCCCAGGGGTAAATTCTACTTTATGCAGCAATGCGATCAGTTCATCGTAACAACCATGAA
CGTCGCCAATAAGGTATGTCGCCATATTCTTTTAATGAATGAGTGTGGGAACGGCGAGTCGGAATACGGGAA
TGTCGATGCTGAAAGGGACGCCATTTTCATCGATCATTTCGTAGTGACCCTGCATGGTGCCCAGCGGGGTTT
CAATGATTGCACCGCTGGTGTACTGGTACTCTTCGCCAGGCGCGATAAGTGGCTGGACGCCAACCACTCCTT
CGCCCTGGACTTCGGTTTCACGGCCATTGCCATTGGTGATCAGCCAGTAACGCCCCAACAACTGCACTGGCG
CTCGCCCCAGATTGCGTATGGTTACGGTATAAGCAAAAACGTAACGTTCATTATCAGGTGAAGATTGTGCCT
CAATGTAGACGCTTTGAACCTGAATACACACTCGGGGCGAATTGATCATCGTTAACTCTCCTGAAAAGGCGC
GTTCTCCGCCAGATAGTTCGCCATCTGGCAATATTGCGCGACAGAGATATTTTCCGCTCGCATCGCCGGGTC
GATCCCCATTCCCGTTAACACCTCGACGCTAAACAGGTTGCCGAGGCTGTTACGAATGGTTTTACGACGCTG
GTTAAAGGCTTCGGTGGTGATGCGGCTCAACACACGAACATCTTTAACCGGGTGAGGCATCGTTGCATGAGG
AACCAGGCGCACGACGGCGGAATCCACTTTGGGTGGTGGTGTAAAGGCTGACGGCGGAACTTCCAGTACCGG
GATCACGTTGCAATAGTATTGCGCCATGACGCTTAATCGACCATACGCTTTGCTGTTCGGTCCTGCAACCAG
ACGATTCACCACCTCTTTTTGCAACATAAAGTGCATGTCGGCAATGGCATCAGTATAGCTAAACAGATGGAA
CATCAACGGCGTGGAGATGTTATAAGGCAGGTTGCCGAAAACACGCAGCGGCTGACCCATTTTCTCGGCCAG
TTCGCCAAAGTTAAAGGTCATCGCATCCTGCTGATAAATCGTCAGTTTCGGGCCTAAGAATGGATGCGTTTG
CAGACGTGCCGCCAGATCGCGGTCAAGTTCGATGACCGTCAGCTGGTCCAGACGTTCGCCGACCGGCTCGGT
CAATGCCGCCAGACCGGGGCCGATTTCGACCATTGCCTGGCCCTTTTGCGGGTTAATGGCAGAAACAATGCT
GTCGATCACGAACTGATCGTTGAGAAAGTTTTGCCCGAAGCGTTTACGGGCTAAGTGGCCCTGGTGGACTCG
ATTATTCATTGGGTGTTAACAATCATTTTGATGGCGAGATTAAGCGCCGTAATAAAACTGCCGACATCGGCT
TCGCCACGTCCCGCCAGTTCAAGTGCGGTGCCGTGGTCCACTGATGTGCGAATAAAGGGCAGGCCCAGCGTA
ATGTTCACACCGCGCCCGAAGCCCTGGTATTTTAGCACGGGAAGACCCTGATCGTGGTACATCGCCAGCACG
GCGTCGGCGTTATCGAGATATTTCGGCTGAAACAGGGTATCGGCAGGCAGCGGCCCGTTGAGTTTCATCCCC
TGCGCCCGCAGCTCGTCGAGCACAGGAATAATGGTGTCTATCTCTTCCGTACCCATATGACCGCCTTCGCCC
GCGTGCGGATTCAGCCCGCAGACCAGAATGCGCGGTTCGGCAATACCAAATTTTGTACGCAAATCGTGATGC
AAAATAGCAATCACTTCGTGCAAAAGTGCAGGGGTGATAGCATCTGCGATATCGCGCAGCGGTAAATGCGTC
GTTGCCAGCGCCACGCGAAGTTCTTCGGTCGCCAGCATCATCACCACTTTTTTCGCCTGCGAACGCTCTTCG
AAAAACTCGGTATGACCGGTAAACGGAATGCCTGCGTCGTTAATGACGCCTTTATGCACGGGGCCTGTGATC
AGCGCAGCAAATTCACCGTTCAGACAGCCATCACACGCTCGCGCCAGCGTCTCCACCACGTAATGCCCATTT
TCAATCGCTAACTGCCCCGCAGTGACAGATTCACGTAGCGCGACAGGAAGTAGCGTTAATGTGCCCGTAGTT
TGCGGTTGTGCAGGGGAGTTGGGGGAATAAGGGCGGAGGGTGAGCGGCAAACCGAGCATCGCTGCCCGGTCG
GTAAGGAGAGTGGCATCGGCACAAACAACCAGTTCGACCGGCCACTCACGCTGTGCAAGCTGGACAACTAAG
TCCGGGCCAATCCCGGCGGGCTCGCCGGGAGTGATCACAACACGTTGGGTTTTAACCATTAGTTGCTCAGGA
TTTTAACGTAGGCGCTGGCACGTTGTTCCTGCATCCAGCTTGCTGCTTCTTCCGAGAACTTACGGTTCATCA
GCATGCGGTATGCACGATCTTTCTGCGCAGCGTCGGTTTTATCGACATTACGGGTATCCAGCAGTTCGATTA
AATGCCAGCCGAATGAAGAGTGAACCGGTGCACTCATTTGACCTTTGTTCAGGCGGGTCAGGGCGTCACGGA
AGGCCGGATCGAAAATATCTGGTGTAGCCCAGCCGAGATCACCGCCCTGGTTAGCAGAGCCTGGATCCTGAG
AGAACTCTTTCGCTGCGGCAGCAAAAGTCGTTTTACCACTCTTGATATCAGCAGCAATCTGTTCCAGTTTCA
CACGAGCCTGTTCGTCAGTCATGATCGGCGACGGTTTCAGCAGAATATGGCGAGCATGAACTTCGGTCACCG
AGATATTTTTGCTTTCGCCGCGCAGGTCGTTAACTTTCAGTATATGGAAGCCAACGCCGGAACGAATCGGGC
CAACAATGTCGCCTTTCTTCGCGGTGCTTAATGCCTGGGCGAAGATCCCGGGCAACTCCTGAATACGGCCCC
AGCCCATCTGGCCGCCGTTCAGCGCCTGCTGGTCGGCAGAATGAGCAATCGCCAGCTTACCGAAATCAGCGC
CGTTACGCGCCTGATCGACAATGGCGCGCGCCTGGCTTTCCGCTTCGTTCACCTGATCAGAGGTCGGGTTTT
CCGGCAGCGGGATCAGGATGTGGCTCAGGTTCAGCTCAGTGCTGGCGTCGTTTTGGTTACCCACCTGCTGCG
CCAGGGATTCGACTTCCTGCGGCAGGATGGTGATGCGACGACGCACCTCGTTGTTACGCACTTCAGAGATAA
TCATCTCTTTGCGGATCTGGTTACGATAGGTGTTGTAGTTCAGACCATCGTAAGCCAGACGGCTGCGCATCT
GATCCAGCGTCATGTTGTTCTGTTTCGCGATGTTAGCAATCGCCTGATCCAGCTGCTCATCGGAGATTTTCA
CTCCCATTTTCTGCCCCATCTGCAGGATGATTTGATCCATGATCAAACGTTCCATGATTTGGTGGCGCAGCG
TCGCGTCATCAGGAAGTTGCTGCCTTGCCTGAGCAGCGTTCAGTTTTACCGACTGCATTAATCCATCAACGT
CGCTTTCCAGCACGACGCCGTTATTGACGACGGCTGCGACTTTATCGACTACCTGGGGGGCAGCGAAACTGG
TATTCGCGATCATGGCGATACCGAGAAGCAGCGTTTTCCAGTTCTTCATACTTTTTCCATTTCAATTAACCG
CACTGCGGATTACGTGGTAAATCAACAAATCACAAAGTGTTTTGATACGGCAGAATGTTCGAACGCAGCATC
TCTTGCGTACCCAGACCGTAGTTGGAGCTCAGGCCGCGAAGTTCGATGTTAAAGCCGATTGCGTTGTCATAT
ACCGCATGTTGTTTATCGTTATCCCAACCGTTCAGCTTCCGCTCGTAACCGACGCGAATTGCATAGCAGCAG
GAGCTGTATTGCACACCTAACATAGAGTCGGCTTGCTTGTTCGCATTGGTGTCGTAGTAGTAGGCCCCAACA
ATGGACCAACGATCGGCAATTGGCCAGCTGGCGACAGCACCTACCTGCGAAATACCATTCTTATATTGCTCA
GCAGTGGAATAGTACTTAGGCAGCGTAGCCTGAATATATTCCGGGCTGGCGTAACGGTAATTCAGCTGTACC
AGACGGTCTTCATCCCGACGGTATTCAATGCTGGAGTTACTGGTCGCTACGTTATCCAGACGTGTATCGTAC
TGAATCCCGCCACGCAATCCCCAACGCTCGGAGATACGCCAGTAAGTATCGCCTGCCCACACCAGTGAACCC
GTTTTGTCGTCATTCTCCCATGTTATGTTGTCATCGCCAGTGCGAGACTCCGTGAAATAGTAGATTTGACCA
ACGGAAATATTAAAACGTTCAACGGCAGCATCATCATATATGCGAGATGTGACACCGGTCGTCACCTGGTTA
GCGGAGGCAATACGGTCAAGACCGCCGTAAGTCCGGTCCCGGAACAGGCCAGAGTAGTCAGATTGCAGCAGA
GACGAGTCGTAGTTATAGATGTCGCTCTGATCGCGATACGGCACGTACAAATACTGCGCGCGCGGTTCCAGC
GTTTGGGTATAACCCGGAGCCAGCATTTCCATATCGCGTTCAAAGACCATTTTGCCGTCAACTTTGAATTGC
GGCATTACGCGGTTAACGGATTCGTCCAGCTTGGTCGTGTTTCTGGAGTTATACCAGTCAAGATTGGTTTGC
TGATAATGGGTTGCCAGCAACTTCGCTTCGGTATTGATGCTGCCCCAGTTATTAGAGAGCGGCAAATTGATG
GTCGGTTCCAGGTGAACACGGGTTGCTTCAGGCATGTCGTCTCTGGTGTTAACAAAGTGCACTGCCTGGCCG
TAAATACGCGTATCAAACGGACCAACATCATTCTGGTAGTAATTAACGTCTAACTGCGGCTCTGCCGAGTAG
CTACTGGTGTTCTGTTCGCTGAAAACCTGGAACTGCTTGGTTGAAACGGTGGCATTGAAGTTTTGCACCGCA
TAGCCAACGCTGAATTTTTGCGTTGCGTAGCCGTCAGTACTGGAACCGTACTTGTTATCGAAATCATTGAAG
TAGCTAGGATCGCTGACCTTGGTGTAGTCGACGTTGAAACGCCACACCTGATCCATGACCCCGGAGTGGTTC
CAGTAGAATAACCAACGACGTGAACTGTCATCGTTCGGGTGTTCATCTTCATAGACTTTATCTGAAGGCAGA
TAGTCCAGTTCCATCAAGCCAGCGCCCGCCTGGGAGAGGTAGCGGAATTCGTTCTCCCACATGATGTTGCCA
CGACGATGCATATAATGCGGCGTGATGGTGGCATCCATATTTGGCGCGATGTTCCAGTAATATGGCAGGTAG
AACTCAAAGTAGTTGGTGGTGGTGTACTTGGCGTTCGGGATCAAGAAACCAGAGCGACGTTTGTCACCCACC
GGCAACTGCAAATAGGGGCTATAAAAGATCGATACCGGACCCACCTTAAAGCGGGCGTTCCAGATCTCCGCA
ACTTGTTCTTCGCGGTCATGAATAATTTCGCTACCTACCACGCTCCAGGTGTCAGAACCCGGCAGACAGGAG
GTAAAGCTACCGTTATCCAGAATGGTATAGCGGTTTTCGCCACGTTGTTTCATCAGGTCCGCTTTACCGCGA
CCCTGGCGACCCACCATCTGGTAATCACCTTCCCAGACGTTGGTATCTTTGGTGTTCAGATTCGCCCAGCCT
TTCGGCCCTTTGAGGATCACCTGGTTATCGTCGTAATGGACATTACCGAGCGCATCAACGGTACGTACCGGC
TCCGGTTGTCCTGGTGCCTCTTTTTGATGGAGCTGCACTTCGTCGGCCTGCAGACGGCTGTTACCCTGCATG
ATATCCACGCTGCCAGTAAACACGGCGTCATCCGGGTAGTCCCCTTTCGCGTGGTTAGCATTGATAGTCACG
GGTAAGTCATTGGTATCGCCCTGTACCAGAGGACGGTCATAGCTTGGCACGCCCAACATGCACTGTGAGGCG
AGGTCGGCTGCCAGTCCCTGTTGACTATAAAGGGCGGTGGCAATCATGGTGGCCAGGAGAGTGGGGATACGT
TTTTTCATACGTTGATTTTATTGTTCCATCATCGGTAACGTTGCGCGTGACAAACGGTCAGAGACTAACGTA
CTCGTCATCTCTACGCTAGTGTTAATCCTGTCCGAATAGCGTCAGTGGTGTTAGGCACGGCATTGAATGACA
GGTATGATAATGCAAATTATAGGCGATGTCCCACAATTGACCGCAGCCGGAAAACGGTAAAAGCACCTTTAT
ATTGTGGGAGATAGCCCTGATATCCGTGTGTCGATTTGGGGAATATATGCAGTATTGGGGAAAAATCATTGG
CGTGGCCGTGGCCTTACTGATGGGCGGCGGCTTTTGGGGCGTAGTGTTAGGCCTGTTAATTGGCCATATGTT
TGATAAAGCCCGTAGCCGTAAAATGGCGTGGTTCGCCAACCAGCGTGAGCGTCAGGCGCTGTTTTTTGCCAC
CACTTTTGAAGTGATGGGGCATTTAACCAAATCCAAAGGTCGCGTCACGGAGGCTGATATTCATATCGCCAG
CCAGTTGATGGACCGAATGAATCTTCATGGCGCTTCCCGTACTGCGGCGCAAAATGCGTTCCGGGTGGGAAA
ATCAGACAATTACCCGCTGCGCGAAAAGATGCGCCAGTTTCGCAGTGTCTGCTTTGGTCGTTTTGACTTAAT
TCGTATGTTTCTGGAGATCCAGATTCAGGCGGCGTTTGCTGATGGTTCACTGCACCCGAATGAACGGGCGGT
GCTGTATGTCATTGCTGAAGAATTAGGGATCTCCCGCGCCCAGTTTGACCAGTTTTTGCGCATGATGCAGGG
CGGTGCACAGTTTGGCGGCGGTTATCAGCAGCAATCTGGCGGTGGTAACTGGCAGCAAGCGCAGCGTGGCCC
AACGCTGGAAGATGCCTGTAATGTGCTGGGCGTGAAGCCGACGGATGATGCGACCACCATCAAACGTGCCTA
CCGTAAGCTGATGAGTGAACACCATCCCGATAAGCTGGTGGCGAAAGGTTTGCCGCCTGAGATGATGGAGAT
GGCGAAGCAGAAAGCGCAGGAAATTCAGCAGGCCTATGAGCTTATTAAGCAGCAGAAAGGGTTTAAATGACC
CTGTAAATGATGCTGAGTAACTGCCCACGATAAAAGGTGGCCGCCCTGGCGGTCACTTCTTTGAGAAAAGGC
GTTTACTCAGAATGGTGGACAGGCTCAATATACGGTTTACGGGAGGGTTTCTGTTGGTTTTATCGCGTTGAC
CCTGCTTAAGGTTGAGAGCTTTACGGCGAGCGGAATTATATTTTTACGTCTTAAAAATAAAAAACACATATC
TGAATGAGCGATTTTTGAAAGTATATTTATTCAGAGCGCGCATCATGAGTTTTTAACTCAATGCGAGGCTAT
TACCATGAAAGTATCAGTTCCAGGCATGCCGGCTACACTTTTAAATATGAGCAATAACGATATTTATAAGAT
GGTGAGCGGGGACAAGATGGACATGAAGATGAATATCTTTCAACGCTTGTGGGAGACGTTACGTCATCTGTT
CTGGTCAGATAAACAGACTGAGGCTTATAAACTTCTGTTCAATTTCGTGAATAAAAAGGCTGGCAACATCAA
CGCCTCAAAATACTTTACTGGGGCTGTCAACGAGAATGAGAAAGAAAAGTTTATCCATAGTCTGGAATTATT
CAATGAACTCAAAACATGCGCAAAAAATCCGGATGAGATGGTCGCAAAGGGCAATATGAGCTGGGTCGCACA
GACCTTCGGTGATATCGAGTTAAGTGTCACTTTTTTTATTGAAAATAAGGAGATATGTACTCAGACGTTGCA
GCTGCATAAAGGCCCAGGTAACTTGGGCGTTGATCTTAGAGAGGCTTACCTTCCCGGCGTTGACATGAGGGA
TTGTTACCTTGGTCTCAAAACAATGAAAGGTCACAATAAAGTCCTTTACTTGGAACCTGGGTGGAATGCTAA
CCTGGACGGTGCTACCCTGGACGGTGCTACCCTGGACGGTGCTACCGTGGACGGTGCTACCCACCTATATGA
TGAGGTAATTATTATTAATAAAATCACCCCCAAAAAAATTGATACTGAAGAAGTTGCTACTAAACAAAGTAC
TGCTGAACAAATTACTGACAACGCAATTATTGAATGAGCCAGAATAAGCTAAGGTTGAAGGGGCTGGAACGC
CCCTTCAACCTTAGCAGTAGCGTGGGATGATTTCACAATTAGAAAGACCTGCATGATGAGCTAGAGAAGAGG
CTAGTGACGCAAGGCGTCGTGTACGACGCGGATCACCGAGATGGGCATCGCCAACCAGACTGCTAATTAGCC
CATGAATAACAATCAGAAAGGACCATAACAGACCCGATAAAATGAAATATAAGAGACGGTCAACGGGTGAAG
AAAAAGTTCAAAAATTCGCTGTGGAGCAGGAAGGGAATTACCGAATGGAAAGCGTAGCCACACGCAACAACT
GAAAGCAGTTTGGCAGAAACAAAAAATCCCCGGACTCGGGGATTTATGTACAAGAGGCAGCCCTTAGGATGA
GGGTATAAACGTACAGGAAAGGTTAAAAATCCGCTGGCGCTTTAAACGTCATACTATTGCCATACGCCGGAT
GGGTAATCGTCAACATCTCTGCATGTAGCAACAAACGCGGTGCCATCGCTCTCGCTTCTGGTGATGCATAAA
AACGATCGCCGAGAATCGGATGCCCCAGCGCCAGCATATGCACACGCAATTGATGCGAACGCCCGGTAATCG
GTTTTAACACCACTCTTGCCGTGTTATCCGCCGCATACTCCACCACTTCATATTCCGTCTGCGCAGGTTTAC
CCGTTTCGTAACAGACTTTCTGTTTCGGGCGGTTTGGCCAGTCGCAAATCAGCGGCAGATCCACCAGACCTT
CTGCGGGGGATGGATGCCCCCAGACGCGGGTCACATACTGCTTTTTCGGCACGCGCTCGCGGAACTGGCGTT
TTAACTCCCGCTCCGCGGCTTTGGTCAGCGCCACTACAATCACGCCGCTGGTAGCCATATCCAGACGATGCA
CCGATTCTGCCTGCGGATAATCTCGCTGAATGCGCGTCATCACGCTGTCTTTGTGCTCTTCCAGACGACCCG
GCACAGACAACAAACCGCTCGGCTTGTTGACCACCATAATATGGTCATCCTGATACAGGATAACCAACCAGG
GTTCCTGCGGTGGATTGTAGTTTTCCATCCCCATTTTCGGCTCCGTTACTGATGCGTTACAACGATCAAACG
CAGGGCATCCAGACGCCAACCTGCCTGATCCAGGCTTTCCATTACCTGCTGACGGTTGCTCTCAATGGCGGT
CAGTTCGTCGTCACGAATGTTCGGGTTCACTGCACGCAGAGCTTCCAGACGAGACAGCTCGGCAGACAGTTT
TTCGTCGGCTTCGTTACGTGCTGCATCAATCAATGCACGGGCAGATTTCTCGATCTGCGCTTCACCCAGTTG
AAGGATAGCGTGAACATCCTGCTGCACGGCGTTAACCAGTTTGCTGCCGGTGTGACGGTTAACCGCGTTAAG
CTGGCGGTTAAAGGTTTCAAACTCTACCTGCGCCGCCAGGTTGTTGCCGTTTTTATCCAGCAGCATACGTAC
CGGCGTCGGTGGCAGGAAGCGGTTGAGCTGCAACTGCTTCGGAGCCTGGGCTTCAACCACATAAATCAGTTC
CACCAACAGCGTACCTACCGGCAACGCTTTGTTTTTTAACAGTGAAATCGTGCTGCTACCGGTATCGCCAGA
AAGAATCAGATCCAGACCGTTGCGGATCAGCGGATGTTCCCAGGTAATAAACTGCGCATCTTCACGCGCCAG
CGCCACTTCACGATCAAAGGTGATGGTGATGCCATCTTCCGACAGGCCAGGGAAGTCCGGCACCAGCATATG
ATCGGACGGCGTCAGCACGATCATGTTGTCGCCGCGATCGTCCTGATTGATACCGATAATATCGAACAGGTT
CATGGCGAAGGCGATCAGGTTGGTATCGTCATCCTGCTCTTCAATGCTTTCTGCCAGTGCCTGGGCTTTTTC
GCCACCGTTGGAGTGGATTTCCAGCAGGCGGTCACGACCCTGTTCCAGCTGTGCTTTCAGCGCTTCATGTTG
CTCGCGGCAGTTTTTGATCAGATCGTCAAAGCCTTCGGTTTGATCCGGTGAAGCCAGATAGTTAATCAGATC
GTTGTATACGCTATCGTAAATAGTGCGTCCGGTCGGGCAGGTGTGCTCAAATGCATCCAGACCTTCGTGATA
CCAGCGCACCAGCACCGACTGAGCGGTTTTCTCCAGATAAGGCACATGGATCTGAATATCGTGCGCTTGGCC
GATACGATCCAGACGACCAATACGCTGCTCCAGTAGATCCGGGTTGAATGGCAGGTCAAACATCACCATGTG
GCTGGCGAACTGGAAGTTACGTCCTTCAGAACCGATTTCTGAGCACAGCAGTACCTGTGCGCCGGTGTCTTC
TTCGGCAAACCAGGCGGCAGCGCGGTCACGTTCGATAATCGACATACCTTCGTGGAACACCGCAGCGCGAAT
ACCTTCACGTTCGCGCAGTACTTGCTCCAGTTGCAGCGCAGTGGCAGCTTTAGCGCAGATCACCAGCACTTT
CTGAGAGCGATGGCTGGTCAGGTAGCCCATCAGCCACTCAACGCGCGGATCGAAGTTCCACCAGGTGGCGTT
ATCACCTTCAAATTCCTGATAAATACGCTCCGGGTAGAGCATATCGCGGGCGCGGTCTTCCGCACTTTTACG
TGCGCCCATAATGCCGGAGACTTTAATAGCCGTCTGATACTGCGTCGGTAGCGGCAGCTTAATGGTGTGCAG
CTCGCGTTTCGGGAAGCCTTTCACACCGTTACGGGTGTTACGGAACAGCACGCGGCTGGTGCCGTGGCGATC
CATCAGCATCGAAACCAGCTCCTGACGGGCGCTCTGGGCATCTTCGCTGTCGCTGTTTGCTGCTTGCAACAG
CGGCTCGATATCCTGCTCGCCGATCATCTCGCCAAGCATGTTCAGTTCGTCATTGCTCAGTTTGTTACCTGC
CAGCAGCATGGCAACGGCGTCCGCTACTGGACGATAATTTTTCTGCTCTTCAACGAATTGCGCGAAATCGTG
GAAACGGTTCGGGTCCAGCAGACGCAGACGGGCGAAGTGGCTTTCCATTCCCAGCTGTTCCGGGGTTGCGGT
CAGCAGCAGAACGCCCGGCACGTGCTCTGCCAGTTGTTCAATAGCCTGATATTCGCGGCTCGGCGCGTCTTC
GCTCCACACCAGGTGATGCGCTTCATCGACCACCAGCAGGTCCCACTCGGCTTCACAGAGATGTTCCAGACG
CTGTTTGCTACGGCGGGCAAAATCCAGCGAGCAAATCACCAGCTGTTCGGTGTCGAACGGGTTGTAAGCATC
GTGCTGAGCTTCGGCATAACGCTCATCATCAAACAGCGCAAAGCGCAGGTTGAAACGGCGCAGCATTTCTAC
CAGCCACTGATGCTGTAAGGTTTCCGGGACGATAATCAGCACACGTTCAGCAGCGCCAGAGAGCAGTTGCTG
ATGAAGGATCATCCCGGCTTCAATGGTTTTCCCTAAACCCACTTCGTCAGCCAGCAGGACGCGCGGCGCGTG
GCGGCGGCCAACATCATGAGCGATGTTGAGCTGGTGCGGGATCAGGCTGGTACGCTGACCGCGCAGGCCGCT
GTACGGCATACGGAACTGTTCGCTGGAATACTTACGCGCGCGATAACGCAGCGCAAAGCGGTCCATACGGTC
AATCTGCCCGGCAAACAGGCGGTCCTGCGGTTTGCTGAACACCAGTTTGCTATCAAGGAAAACTTCACGCAG
GGCTACGCCGGACTCTTCAGTATCCAGGCGAGTACCGATATAGGTCAGCAAGCCATTTTCTTCTTTTACTTC
TTCGACTTGCATCTGCCAGCCGTCATGGCTGGTAATGGTATCACCAGGGTTGAACATCACGCGGGTCACGGG
GGAATCACTGCGTGCGTACAGACGGTTTTCACCAGTAGATGGGAAAAGTAAAGTGACAGTTCGCGCATCCAC
CGCGACAACGGTTCCAAGTCCCAATTCGCTTTCTGTATCGCTGATCCAGCGTTGACCAAGTGTAAAAGGCAT
ATGTGTTCGGCTCTATATCTTTAATTGCAGGCAATAACCACCCGCTACCGTGCTTATGAGGTAGTGGTGTTA
TTCAGGTCCAGGAATGGAAAGGGCGCTATGGTACTGGATGGCAAAGCATTCGTCACGCATCAAAATGGTATC
TGGCGAACTCTTTTTTTGCTCAAAATAGCCCAAGTTGCCCGGTCATAAGTGTAGCAAAATTATCCTCAATAA
AAGGGAGTATTCCCTCCGCCACGGGTTGTAGCTGGCGGGTCAGATAGTGTTCGTAATCCAGTGGTGAACGTT
GGTAGTCCAGCGGCTCCGGGCCGTTGGTGGTCCATACGTACTTAATGGTGCCGCGGTTCTGATATTGCAAGG
GGCGACCGCGCTTTTGGTTTTCTTCATCGGCAAGACGAGCGGCGCGTACATGAGGCGGAACATTACGCTGAT
ATTCGCTCAGCGGACGGCGAAGGCGTTTACGGTAAACCAGCCGCGCATCCAGTTCACCCGCCATCAGTTTGT
CGATGGTTTCGCGGAAGTACTCCTGATATGGCTCGTTGCGGAAGATACGCAGGTAAAGCTCCTGCTGAAACT
GCTGGGCCAGCGGCGTCCAGTCCGTACGCACGGTTTCCAGCCCTTTAAACACCATCCGCTGTTTGTCGCCCT
CCTGAATCAGCCCGGCATAACGCTTTTTACTGCCGGTATCGGCTCCGCGAATGGTTGGCATCAGAAAACGGC
AGAAATGGGTTTCATACTCCAGTTCCAGTGCGCTGGTCAGCTGTTGTTTTTGCAGCGTTTCTGCCCACCAGA
CGTTAACGTGCTGCACCAGTGCACGACCGATTTTCGTCGCTTCTTCTTCCGAATGTGCGCCTTTCAGCCAGA
CAAACGTTGAGTCGGTATCGCCGTAGATCACGTCGTAGCCCTGCGCTTCAATCAACGCTTTGGTTTGCCGCA
TGATCTGATGACCACGCATGGTGATCGACGATACCAGCCGCGGATCGAAGAAGCGGCAGGCGGTGGTGCCGA
GCACGCCATAAAAGGCATTCATGATGATTTTCAGCGCCTGCGACAGCGGTTTGTTACCCTGGCGTTTGGCTT
CATCGCGTCCGTGCCAGATGTTAGTCACAATCTCCGGCAGGCAATGTTTTTCTCGCGAGAACCAGGCATCGA
GAAAGCCTTCGGTGCTGTGCTCTGGATCAGGCTGCGCCATGCCTTCCACCAGCCCGACGGGATCAATCAGAA
AGGTGCGGATGATCGACGGGTACAGGCTTTTGTAGTCCAGCACCAGCACCGAATCATAAAGCCCAGGTCGCG
AATCCATCACGTAGCCGCCAGGGCTGGCGTGCGGCGGCACTTCGCCGAGATTAGGCGCGACATAACCAGCGC
GATGCATACGGGGAAAATAGAGATGACCAAACGCTGCCACCGACCCGCCGTGTCGATCCACCGGCAGGCCGT
TCACCGTTGCTCGTTCGAGCAAAAACGGCATGATTTCAGTTTTATGGAAGATCTGCGTCACCAGCTCGCAAT
CTTTCAGGTTATAAGTTGCCAGCGCAGGTTTATCTTCGGCGAAACGGCGGTCAATTTCGTCCATTCGATCCC
ACGGGTTATCGATAGATTTTCCTTCGCCTAATAGCTCCTGAGCGACAGTTTCCAGCGAGAATGAAGAGAAAT
TCCAGAACGCGGATTTCAGCGCCTCGATACCGTCGATAATTAGCCGACCTTTAGCCTGGGCAAAAAAGACGC
CGTTTTTAAAGCCGTGCTCGCGCCACTCCAGCTCACTGTTATCGCGCCCCAGCCGCAGCGGAATACGATAAC
GCTCGGCATGTTTTTGCAGCATTCGCAGATCAAACTGCACCACGTTCCAACCGATGATCACATCAGGATCGT
AGTTTGCAAACCAGGCGTTGAGTTTTTCCAGTAGCTGCGGGCGGCTGGCGACGTACTCCAGTTCAAAATCGA
GCGCGGAGGCGTCGCCATTCTCTGGTCCCAGCATATAAACGATGCGCTGCCCGCAGCCCTCCAGGCCGATGC
AGTACAGCTCTCCGTGGCGGGTGGTTTCAATATCAATAGAAACCCACTTGAGCGGCGGACGATAGTCGGGAT
GCGGTTTCAGACGGGCATTAACGATAGCGCCATTGTGCATATCACCCTCGACCCACACCGGTGAGGTGATAA
ACCGCTCCATCAGATAGCGTTCTGGCGGGCGCACATCGGCCTCGTAGACGGTAACGCCACCTTCACGCAGGC
GCTTTTCGTAATTCATCAACTGGCGATGGGCGCGACAGTAAAGGCCATACACCGGCTGGCGGTGAAAATCCT
TTAACGCCAGCGGCGTCAGGCGAAAGCCTTGTTCACCCCGCAAAATATGCTGAGCGCGGGGAACCTGATCGG
CGGGAATAAACGCCACGGACTCTTGCGGTGCAAGCGTAACCTGCAACGGCCCGTTGTCCGTCGCCAGCCAGA
AGGAGACCTCTGTTCCTTGCGGGGTATCCCGCCAGTGTCGGGTTAAGATAAAACCTGCCTGCGCCACGCTGA
AAATCCATCAAAAAACCAGGCTTGATTATAGCCTGGTTTCATTTGATTGGCTGTGGTTTTATACAGTCATTA
CTGCCCGTAATATGCCTTCGCGCCATGCTTACGCAGATAGTGTTTATCCAGCAGCGTTTGCTGCATATCCGG
TAACTGCGGCGCTAACTGACGGCAGAATATCCCCATATAAGCGACCTCTTCCAGCACGATGGCGTTATGCAC
CGCATCTTCGGCATTTTTGCCCCATGCAAATGGGCCGTGAGAATGGACCAGAACGCCGGGCATTTGCGCTGC
ATCGATACCCTGTTTTTCGAAGGTTTCTACGATGACGTTACCGGTTTCCCACTCATATTCGCCGTTGATTTC
TGCGTCGGTCATTTTGCGGGTGCAGGGAATGGTGCCGTAGAAATAGTCGGCGTGGGTGGTGCCGGTTGCTGG
AATCGACTGACCCGCCTGCGCCCAGATGGTGGCGTGGCGCGAGTGCGTGTGCACAATGCCGCCAATGGACGG
GAATGCCTGATAGAGTAGTCGGTGAGTTGGCGTATCGGAGGAGGGCTTTTTCGCACCTTCAACCACTTCACC
GGTTTCGATGCTGACCACGACCATATCGTCAGCGGTCATGATGCTGTAATCGACGCCGGAAGGTTTGATCAC
AAAGACGCCGCGCTCGCGATCAACGGCGCTGACGTTGCCCCATGTGAGCGTGACCAGGTTGTGTTTTGGCAG
CGCCAGGTTGGCTTCTAATACCTGACGTTTGAGATCTTCTAACATGTTGACTCCTTCGTGCCGGATGCGCGT
TGCTTATCCGGCCTACAAAATCGCAGCGTGTAGGCCAGATAAGACGCGTCAGCGTCGCATCAGGCGCTGAAT
GCCGGATGCGCGTTGCTTATCCGGCCTACAAAATTGCAGCGTGTAGGCCTGATAAGACGCGCCAGCGTCGCA
TCAGGCGTTACATACCGGATGCGGCTACTTAGCGGCGAAACCCGTAATACACTTCGTTCCAGCGCAGCGCGT
CTTTAAACGCTGGCAGGCGGGTGTCGTTATCAATCACCGTGATTTCAATGTCGTGCATCTCGGCGAACTGGC
GCATATCGTTGAGGTTCAGCGCATGGCTGAAGACGGTATGGTGCGCGCCACCAGCGAGGATCCACGCTTCGG
AAGCAGTTGGCAGATCCGGTTGCGCTTTCCACAGCGCATTCGCCACCGGCAGTTTCGGCAGGGAGTGCGGTG
TTTTCACCGTGTCGATGCAGTTAACCAGTAGACGGTAACGATCGCCGAGATCAATCAAGCTGGCGACAATCG
CTGGACCGGTTTGGGTATTGAAGATCAGGCGGGCAGGATCGTCCTTACCACCAATACCGAGATGCTGAACGT
CGAGGATCGGTTTCTCTTCTGCGGCGATCGACGGGCAGACTTCCAGCATATGGGAGCCGAGCACCAGGTCAT
TGCCTTTCTCGAAGTGATAGGTGTAGTCCTCCATAAAGGAGGTGCCGCCCTGCAGACCGGTTGACATCACCT
TCATGATGCGAAGCAGGGCGGCAGTTTTCCAGTCGCCTTCGCCCGCAAAGCCGTAACCCTGCTGCATCAGAC
GCTGTACGGCCAGACCAGGAAGCTGTTTCAGACCGTGCAAATCTTCAAAGGTGGTGGTGAACGCGTGGAAGC
CACCTTGTTCCAGGAAACGTTTCATCCCCAGCTCAATACGCGCCGCTTCCAGCACGTTCTGTCGTTTTTCGC
CGTGGATTTGTGTGGCAGGCGTCATGGTGTAGCAGCTTTCGTACTCATCGACCAGCGCGTTAACATCGCCGT
CGCTGATGGAGTTCACCACCTGCACCAGATCGCCAACCGCCCAGGTATTGACGGAGAAACCGAACTTGATCT
GTGCGGCAACTTTATCGCCATCGGTGACCGCCACTTCACGCATGTTATCGCCAAATCGGCAGACTTTCAGAT
GACGGGTATCCTGTTTAGATACCGCCTGACGCATCCAGGAGCCGATACGCTCATGGGCTTGTTTATCCTGCC
AGTGACCGGTAACCACGGCATGTTGCTGACGCATACGCGCGCCAATGAAGCCGAACTCGCGACCGCCGTGCG
CGGTCTGGTTCAGGTTCATAAAGTCCATATCGATGCTGTCCCACGGCAGCGCCGCGTTGAACTGGGTGTGGA
ATTGCAGCAACGGTTTGTTGAGCATGGTCAGGCCGTTGATCCACATTTTGGCCGGGGAGAAGGTGTGTAGCC
ACACCACCAGACCAGCGCAACGATCGTCGTAATTAGCATCACGGCAAATAGCGGTGATTTCATCCGGCGTGG
TGCCCAGCGGTTTCAGTACCAGTTTGCAGGGCAGTTTCGCTTCCGTATTCAGCGCTTTCACAACGTGCTCGG
CATGTTGGGTGACCTGACGCAGGGTTTCCGGGCCATACAGATGCTGGCTGCCAATTACAAACCACACTTCAT
AATTATCAAAAATCGTCATTATCGTGTCCTTATAGAGTCGGAACGGCCTGGGCAGCCTGTGCCGGGGCGGAA
GTTGGAAGATAGTGTTGTTCGGCGCTCATCGCCCATTGCTGATAGCGGCGATAAAGCTGTTCAAAGCGTTGT
GCCTGTTCGCTGCGCGGTTGCAGGGTTTTCTCTACCGCACTGGCCATTTTTTGCTGGGCTGATGGGATGTCT
GCGTGCACTTTCGCGGCGACGGCAGCAAAAATCGCCGCACCGAGCGCACAGCATTGGTCAGAGGCAACAATT
TGCAGCGGGCGATTCAGCACGTCGCAGCAGGCCTGCATAATGACCTGGTTTTTCCGCGCGATGCCGCCCAGC
GCCATCACGTTATTGACGGCGATCCCCTGATCGGTAAAGCACTCCATGATTGCGCGTGCGCCAAAGGCGGTG
GCAGCAATCAAACCGCCGAACAGCAGCGGAGCGTCGGTAGCGAGGTTAAGATCGGTAATCACCCCTTTCAGG
CGTTGGTTAGCGTTCGGTGTGCGGCGGCCGTTAAACCAGTCGAGCACCACCGGCAGGTGATCCAGAGACGGA
TTTTTGGCCCATGCTTCGGTCAGCGCCGGAAGCAGTTGTTTCTGGCTGGCGTCGATTTGCTCTTTTAGTTCC
GGATGCTGGGCGGCAAGCTGTTCCAGCGGCCAGCCGAGTACGCGACCGAACCAGGCGTAGATATCACCAAAC
GCCGATTGGCCTGCTTCCAGACCGATAAATCCAGGCACCACGCTGCCATCAACCTGACCGCAAATACCTTTC
ACTGCCCGCTCGCCAACGCTCTGTTTGTCGGCAATCAGAATGTCGCAGGTGGAAGTACCGATAACTTTTACC
AGTGCGTTAGGCTGTGCGCCTGCACCAACTGCGCCCATATGGCAGTCAAACGCGCCGCCGGAAATCACCACG
CTTTCAGGCAGGCCGAGACGCTGCGCCCATTCCGGGCATAAGGTGCCCACCGGAATATCGGCAGTCCAGGTA
TCAGTGAACAGCGGGGAAGGCAAATGGCGATTGAGGATCGGATCCAGCTCATCAAAGAAACTGGCTGGCGGC
AGGCCGCCCCAGCTTTCGTGCCATAGCGACTTATGCCCGGCGCTGCAACGTCCGCGACGAATATCCTGCGGG
CGCGTGGTACCGGAAAGCAGAGCTGGCACCCAGTCGCACAGCTCAATCCACGATGCGGCAGATTGCGCCACG
GCGCTGTCCTGGCGAGTCACATGCAGGATTTTTGCCCAGAACCATTCGCTGGAATAAATACCGCCAATATAG
CGGGAGTAGTCAACATTGCCCGGCGCGTGGCACAAACGGGTAATCTCTTCCGCTTCTTCAACCGCAGTGTGG
TCTTTCCACAATACGAACATCGCGTTCGGGTTTTCGGCAAACTCCGGGCGCAGCGCCAGCACGTTACCGTCG
GCATCAATCGGTGCGGGCGTCGAGCCGGTACTGTCAACGCCAATCCCGACCACAGCTGCGCGCTGTTCGACG
CTAAGTTCTGCAAGCACGGTTTTCAGTGCCGCTTCCATTGACTCAATGTAGTCACGCGGATGATGACGGAAC
TGGTTATTCGGGGCATCACAAAATTGCCCTTTTTGCCAACGGGGATACCACTCTACGCTGGTGGCGATTTCT
TCACCGGTGGTGCAGTCCACCGCCAAAGCTCGCACAGAATCACTGCCAAAATCGAGGCCAATTGCAATCGCC
ATCGTTTCACTCCATCCAAAAAAACGGGTATGGAGAAACAGTAGAGAGTTGCGATAAAAAGCGTCAGGTAGG
ATCCGCTAATCTTATGGATAAAAATGCTATGGCATAGCAAAGTGTGACGCCGTGCAAATTATCAATGTGGAC
TTTTCTGCCGTGATTATAGACACTTTTGTTACGCGTTTTTGTCATGGCTTTGGTCCCGCTTTGTTACAGAAT
GCTTTTAATAAGCGGGGTTACCGGTTGGGTTAGCGAGAAGAGCCAGTAAAAGACGCAGTGACGGCAATATCT
GATGCAATATGGACAATTGGTTTCTTCTCTGAATGGCGGGAGTATGAAAAGTATGGCTGAAGCGCAAAATGA
TCCCCTGCTGCCGGGATACTCGTTTAACGCCCATCTGGTGGCGGGTTTAACGCCGATTGAGGCCAATGGTTA
TCTCGATTTTTTTATCGACCGACCGCTGGGAATGAAAGGTTATATTCTCAATCTCACCATTCGCGGTCAGGG
GGTGGTGAAAAATCAGGGACGAGAATTTGTCTGCCGACCGGGTGATATTTTGCTGTTCCCGCCAGGAGAGAT
TCATCACTACGGTCGTCATCCGGAGGCTCGCGAATGGTATCACCAGTGGGTTTACTTTCGTCCGCGCGCCTA
CTGGCATGAATGGCTTAACTGGCCGTCAATATTTGCCAATACGGGTTTCTTTCGCCCGGATGAAGCGCACCA
GCCGCATTTCAGCGACCTGTTTGGGCAAATCATTAACGCCGGGCAAGGGGAAGGGCGCTATTCGGAGCTGCT
GGCGATAAATCTGCTTGAGCAATTGTTACTGCGGCGCATGGAAGCGATTAACGAGTCGCTCCATCCACCGAT
GGATAATCGGGTACGCGAGGCTTGTCAGTACATCAGCGATCACCTGGCAGACAGCAATTTTGATATCGCCAG
CGTCGCACAGCATGTTTGCCTGTCGCCGTCGCGTCTGTCACATCTTTTCCGCCAGCAGTTAGGGATTAGCGT
CTTAAGCTGGCGCGAGGACCAACGCATCAGCCAGGCGAAGCTGCTTTTGAGCACTACCCGGATGCCTATCGC
CACCGTCGGTCGCAATGTTGGTTTTGACGATCAACTCTATTTCTCGCGAGTATTTAAAAAATGCACCGGGGC
CAGCCCGAGCGAGTTCCGTGCCGGTTGTGAAGAAAAAGTGAATGATGTAGCCGTCAAGTTGTCATAATTGGT
AACGAATCAGACAATTGACGGCTTGACGGAGTAGCATAGGGTTTGCAGAATCCCTGCTTCGTCCATTTGACA
GGCACATTATGCAAGCATTGCTGGAACACTTTATTACCCAATCCACCGTGTATTCATTGATGGCGGTGGTGT
TGGTGGCCTTTCTGGAGTCGCTGGCGCTGGTCGGTTTGATTCTACCCGGTACGGTGCTGATGGCGGGGCTGG
GAGCGCTGATTGGCAGCGGCGAGTTAAGTTTCTGGCACGCCTGGCTGGCAGGGATCGTCGGTTGTCTGCTGG
GCGACTGGATCTCCTTCTGGCTGGGCTGGCGTTTTAAAAAGCCATTGCATCGTTGGTCATTTCTGAAGAAGA
ACAAAGCATTACTCGATAAAACTGAACATGCGTTGCATCAACACAGCATGTTCACCATTCTGGTCGGTCGTT
TTGTTGGCCCGACGCGTCCGCTGGTGCCAATGGTGGCGGGAATGCTGGATCTCCCGGTGGCAAAATTTATCA
CGCCGAATATTATCGGCTGCCTGCTGTGGCCACCGTTTTACTTCCTGCCGGGGATTCTGGCGGGTGCGGCGA
TCGATATTCCAGCCGGAATGCAGAGCGGTGAGTTTAAATGGTTGCTGCTGGCGACGGCGGTATTTTTGTGGG
TTGGTGGCTGGCTGTGCTGGCGGTTATGGCGCAGCGGCAAAGCAACCGATCGTTTGAGTCATTATTTGTCCC
GCGGTCGTTTGTTGTGGCTGACGCCGTTGATTTCTGCCATCGGCGTGGTGGCGCTGGTGGTGTTAGTTCGCC
ATCCGTTAATGCCGGTGTATATCGATATTTTGCGTAAAGTGGTTGGAGTTTAGGGCATAGTCTTGTGTGGGG
CGCTTGATGCGGACAAAACGCACCCGTAGGTCGGATAAGGCGTTCACGCCGCATCCGACAGTGCATATTAAC
CTGTAATTCCCAACAGCGCCGAAGCACTCGCCTTACCGCTCAACAACTCATTGGTCATACCCTGCCAGGCGA
TTCGCCCGTCGGCGACTACTACCGAGCGCGTGGCAATCCGCGCCGCATCTTCCACACTGTGCGACACCATCA
ATAGCGTCATTTTTTGCTGCTGGCAGCTAGTGCTCACCAGCGTCAACATCTCCTGACGTAGCGCCGGATCGA
GCGCAGAGAACGGTTCATCGAGCAATAAAATCGGCTGTTCGCGTACCAGACAACGCGCTAACGCCACGCGCT
GTCGCTGACCGCCGGAAAGCTCGCCCGGTAACCGCGCCATTAAATTATCAATCCCCATCTGACGGGCAATCG
CGTGCATTTTCTCCTGCTGTACCGCGTTCAGCTTCAATCCTGGATTAAGCCCCAGCCCGATGTTCTGCGCGA
CCGTCAGGTGGCTGAACAGGTTGTTCTCCTGAAACAGCATCGACACCGGACGGCGTGACGGCGGCGTCGTGG
TGTGATCAACGCCGTCGATAGTCAGCGCACCGCTGGCTGGTGTCAGAAAACCGGCGATCAAGTTCAGCAGGG
TACTTTTACCCGCGCCGCTTGGCCCGAGGATCGCCACCTGCTCGCCGCGTTCTACCGTTAAGCTAAAACGCA
TCGGCAAATGGTGATAAAGCCAGGTGATATCAGTCAGTTTTAACATTTCGCCCCGGTATTTTTTCAATCACG
CTAAACAGCAGAAAACAGAGCAGCAGCAGAATTAACGCGGTGACCGCGCCGTCCTGGCTGCGATAGGAGCCA
ATTTGCTGGTAGAGATAAAACGGCAGGGTGCGGAAATCATCGTTACCGAACAACGCCACCACGCCAAAATCA
CCAATCGACAGCACGCAGGCAAAGGCCAGCGCCTGCGCCAGCGGGCGTTTCAGGGCGCGCAGCTCCACTACT
TTTAAGCGTGACCAGCCTTCAATCCCCAGCGACTGACATAACATGCTGTAGCGGGCGGTGATATCGCGCATC
GGGTTTTCCAGCACTTTCAGGGCGTAGGGGATCGCCATTAACGCATTGGTGAAAATCACAATGCCGTCAGCA
GATTGTGGCAGGCCGATAGTGTTGTTGAGCAGTAAAAAGAAGCCCGTTGCCAGCACAATCCCCGGCATAGCG
AGGATCAACATGCCGCTCATCTCCAGCGCCTGGCCCGCCAGCATTTTTTGCCGCGCCCGCAGTTCGCGACTG
CTCCATAGCAGCATCATGGTCAGCACTACGCACAATACACCTGCCGCCAGCGCAATACGCAACGAGGTCCAC
AGCGCCTGCCACAGCACCGGTTGTGCCAGCACTTCCGGCAACTGGCGATTTACCCCATCGACGATCACCGCC
AGCAACGGTGGCAGCAACAGCAGCAGCGCCAGCACAATTAACATCGTGTCGCAAATGCGGCTATGCAGACGA
TCGTCCGGGTCGCGCCAGCCTTGCAGCAGCGTGGTGCCGGGCGCAATGGCCTTACTCAGTCGCTGACTCAAC
AGCACCAGCCCAAGGCAACACACCATCTGGATCAGCGCCAGCATCGCCGCGCGGGCAGGATCGTAGTCGTAA
CTCAGCGCCTGATAGATTGCCAGCTCGATAGTGGTTGCCTGCGGACCGCCGCCCAGCGATAACACGGTGGCG
AAGCTGGCGAAACAGAGCATAAAGATAAGCGCGGTAACCGGCGGGATTTGTCGCCGTAACCACGGCCATTCG
ACGAAGCGGAAAAAATGCCAGCCGCGCATCCCAAGCTGGGCGGCAAGCTGACGTTGTTCGCCGGGAATGTTT
TCCAGTGCCTGGAGTAATAAGCGGCTCGCCATCGGCAGATTAAAAAACACATGGGCCAGCAAAATGCCTTGC
AGGCCGTAGGGCGAAAAGGTCCACTCCAGACCGAGCGATTGGCAGAGCGATGCCAGCCAGCCCTGGCGACCA
TAGACGCTAAGAATGCCGAAAACAGCAACCAGCACCGGGAGGATCAAGGTCATTGCGCACAGACGCAACAGC
GCCAGCCGACCCGGAAAGCGCCTGCGATAGAGCGCGCGGGCGAGGAATATCGCGGGTACGACAGAGAGTAGC
GCCGAGAGAAACGCCTGCCAGAAGGAGAAGCGCACCACATGCCACAGGTAGCTGTCCTGCCAGACTGCCGAC
CAGTCACCCTGCGGCGCGTTCCACCACAGGGCGAGAAACGCCGCCAGCGCAACCGCTACCACCAGCGTGGCG
GCGCTTACACCTGGAATTAACCAGCCGGGAATTAACGGCTGACGGCGCGTTGCCATTCGCTAATCCATGCCT
GACGTTGTGCCGCCACTTCGGCTGGCGTGAACTCCAGCGTGGTTGCGGGTTTGGTCAATTTTTCAAAACCGG
CAGGCAGCGTGACGTTTGCCACCGGATACATCCAGTTGCCGGTTGGGATCGCATTCTGGAAAGCCGGAGAAA
CCATAAACTGGAGGAATTTTTGCGCCAGCTCCGGCTGCTTGCTGGCAGCGGTGCGAGCGGCGACTTCCACTT
GCAGATAGTGACCTTCGCTGAAGTTCGCGGCGGCGTAGTTATCTTTCTTCTCTTCGAGAATGTGATAAGCCG
GAGAGGTGGTGTAACTCAGTACCAGATCGCTTTCACCTTTTAAAAACAGGCCGTAGGCTTCGCTCCAGCCTT
TGGTGACCGTGACCGTTTTCTTCGCCAGTTTCTGCCAGGCTTGTGGGGCGTCATCGCCATAGACTTTTTGCA
TCCATAGCAACAGACCCAGCCCCGGTGTACTGGTGCGCGGATCCTGATAAATCACCCGCCAGTTTTGATCGC
TCTCAACCAGTTCTTTCAGGCTTTGTGGCGGGTTTTTCAGTTTGTTCTTGTCATAAACGAAGGCGAAGTAGC
CATAATCAAACGGTACGAAAATGTCATTATTCCAGCCGCCGGGAACGTTAACGGCATCCGCTGCCACACCGC
TTTTGGCAAACAGTCCGGTTTTACTGGCGGCGTCTAACAGATTGTTATCCAGCCCCAGCACCACATCGGCTT
TACTGTTTTTGCCTTCCATCCGTAGACGGTTGAGAAGCGAAACGCCATCTTCCAGCGCCACCAGTTTCAGTT
CGCAATTACAGTCGGCTTCAAAGGCTTTTTTAACCACCGGACCAGGCCCCCAGTCGGCGGCGAAGGAATCGT
AGGTATAAACAGTCAGAACGGGTTTAGCGAAAACGGGCGCTGTGCACAGCAACAGCAGGGGAAGACATTTTT
TTAACACTTTGCACCTCAAAAAAGAGTGGCAAAGGACTTGAGAAGGAGCCTCAAATCCCTTCGCCGGCGTTA
TCCGGATCAGGTTCGACGGGTATTTTCTCAGCGCACGCGTCCGCGTGGCACCCCGTTGAGAACGGCGTTAGT
GTAGTGATTTTGTTATCAACCAGCAATCCATAGAGAAGGCGTATTAAAAAAGCCAATATTCGTTCAGCTATC
AAGAGCGTATTTGCATAGCTGGAGAGCGTTGATCCGAAAGAATCCCTTCGCTACAGTCAAAATAGGTAACGT
AACCGTTTATTGCGTGAATGAGCGATTTTTGACAGTATTCTTATTCAGGACGCTTATTCTGAGTTTTTTATT
CAGAGTGGAGCTATCAGCATGAAAGTAAGAAACCCAGAACAGATTAGTATCCCTGCTAGTAATACCACTAAA
GATCCAGGCCTTACTAATTCTCAGATTATCAGGATGGCTAACTTGGTCAAAAAGACCGAGAATATGAATATC
TTTGAAGAGCTATGGGAGACGTTACGCAATCTCTTCCAGTCAGATAAACATTCCCAGACTGCGGCAAGGCAA
ATTCTGAAGGATGCATTTTATTTCCAGAATAGTGATGACTACTCAAAATACTTTACCGGGGCTGTCGACGGG
AAGGCGCGTGATAAGTTAACTCACTGGCTGATAAAATTTAATGAACTCAAAGAATACGCAAAAGATCCGGAA
AATATGGCCGCGAAGGCCTCACTCTCGCCAGAAGGTACGTTATGCGTCAGTTTTTTTATTGGCGATGAGGCG
ATATTTACTCTGGAGTTGCAGCTGAAAAAGAGCACCAGGACCGGGGGGATTGATCTGAGTAATGCTTACTTT
AACGGGGTTGTCATTTGTGGTATTGACTGTCTCGAGGTTGACCTGAGCAATGCTGAAACGAACAATAGCCGT
TGGTATGACTGACCTGCGCGAGGTTAACCTGAAAAAGCTGACCTTTCCGGCCAGAACAAGGCTAGACTGCGC
CGTTATTGATTAACTCAGAATATGAAAGAGGGGCTGGAATGCCCCTTCTTTAATCTTATTTGCGACGCTAAT
CAGACGATGCATAAAACAGAGAAAATATAAAAGTAATGTATTTTATCATTCCGTCTGAATATAAAAAATGCG
CTCATGACCGCCAAAAGGCGCAAGCTACTCTGGATCCGGCGGCGCAAACCACGCTGATTTAAAATCAAACCA
GCCGAGGGTGTTCATGCGCAGGCCGCGCATACTGCGTTGTCCCTGAATGATCAGCCAGTGGTGGATAAGTGG
CACCATTGCTTTGCTGGCGACCAGTTGTTGGCACCAGTTCGCCAGGTTCATTTCGCCATTGCGCCAGCGGGC
GGCGTCGACTTGCCAGTCGATTGGAATACAGTGTTGGAGCAGCGGTACCTCGCACAGGTGCGCGAACAGCGA
AAAATCCAGCGGCAGCGTAAAGTTGGCGCTGTTAAGCCAGATATCGCTCTCGATCTCTCCTTCATGCCACTG
ATCGTAGCTGATCTCTTTGATTTCCAGTGTGACCTGGTGGCTTGCCAGAATCTGCTGCATGATCCCGGCAAT
CACCCGATGCTCACTGTGATCCTGATAAAAGGTCAGGGTGAGGCTTTCCAGACCAGCCGGTTTTTCGCTCGT
TATGGTGCGGGCATGATGCCAACGGGGGAGCAGTCCATAAGCCGGGAACCACAGTTGCTGGTACTGTTCCTC
AGCGAAATAGACCAGATTAGTTGGAGAAAGCACATAGCTTACCCAGTCCCTGACTTGCTGATTCGCCCCGCG
ATGGGTGCGGCTATCGAACAGTAAATAGTAGCAACCTTCCTCCAGGCGGCTTTCAATCTCTTTTTCCTCGCC
CTGTGGACCTTTTAGCATCAGCCCTCCGGCTGGCTCGTCGGCAATTTCCGGCAGAACCCAGACGTTAACTTC
ATCGATTAATGCCCGGTAACCGAAGAAGTCATCGAATGCCTGAATTTTCAGTTGATTGGTGCTGTTGCGAAT
CACCGCATACGGACCGGTGCCGATGGGATGGCTGGCAAAGTTACTGAGGGTTTCCCATTCGCGCGGCAGGAT
CATCGCCGGAACTTGTCCCAGCAGTAACGGCAACCAGCGATCCGGCTGCGTGAGGTGGATATCCAGCGTCCA
GGGCGTCGGCGACACAATGTCAGCAATATGCGAATAGAGCGGCAGCGTATTGATTCGTTTTAAAGAGGCGAT
CACGTCGTCCATTTCCAGTTCACGACCATGATGAAAATGGACTCCTGGACGCAAAAAGAAACGCCAGTGAAG
CGGTGATATTTGCTGCCAGTGGTGGGCGATGTCTGCTTCCAGTTCCCCATTTTCCTCATTTATGCGCGTTAG
CGAACTGAAGATTTGCCGGGCGATATGGGTTTCGGAACGGCGCAATGCGCTGCCAGGTAGCAGATTACGCAA
CGGACGATAGTAGAGCACGCGCAGGATGTGCCGCCCCTGGCGGAAGCTGCGGCCCAGATGAGAAACCAGCAT
TTGCCTCACAGTCGCTTTGTCGCCAACTAACTGCACTAGTTGGTCGATACGGTCCTGCTCCAGCAGGTCTTC
CGCCCGCTGTTGCTGAAGCGCCAGCCCGGTATAGAGGAATGTCAGACGCGAGCGTTTACCACGCCCGACTTC
CGCTTCCCACGTCAGCCAGCCGCGATCCTGCATGGTGTTGAGCAGGGTACGCATATGACGACGCGAGCAGCT
CAATAACGCTGCCAGTTCGTTGAGCGTTGTGTCCTGCGATTTACCCTCGCAGCATTGCCACAGGCGGATGAA
CTGTTGTTGCAGACGAGCAGATGGCATAAAAGGGGAACTCCTGCGCAAAAGACAGCAATTTTATTTTCCCTA
TATTAAGTCAATAATTCCTAACGATGAAGCAAGGAGGTGCCCCATTCGTCAGTTTTATCAGCACTATTTTAC
CGCGACAGCGAAGTTGTGCTGGTTGCGTTGGTTAAGCGTCCCACAACGATTAACCATGCTTGAAGAACTGAT
GCAGTGGGAGGGGAGTCATTCTGACTACTGATTTGCGGACATCATGTGTGACTGAGTATTGGTGTTAATCGC
CACGCCAGCAGTGATTATCTGCTGGCTTTTTTCTTTTTGGCGATTGAGTATCGGACGGTGTACAAACTAACG
CATAAACGCGGGTTGCTTCGCTTCATAAGCCGCAATGGCGTCGTCGTGCTGCAAGGTAAGCCCAATGCTGTC
CAGACCGTTCATCATGCAGTGGCGGCGGAAGGCATCAATGGTAAAGCGATAGGTTTTCTCACCCGCTTTCAC
CTCTTGCGCTTCCAGGTCTACATCAAAATGAATCCCCGGATTGGCTTTCACCAGCGCAAACAGCTCATCCAC
TTCTGCGTCGCTTAATTTCACCGGCAGCAGCTGGTTGTTAAAGCTATTGCCGTAGAAGATGTCAGCAAAACT
CGGCGCAATCACCACCTTAAAACCGTAGTCGGTCAATGCCCAGGGCGCGTGCTCACGCGAGGAGCCACAGCC
GAAGTTTTCTCGTGCCAGCAAAATGGAAGCGCCCTGATACTGCGAGAAGTTCAGCACGAAGTCCGGGTTTGG
CTGTTGGCCTTTTTCATCCAGAAAACGCCAGTCGTTAAACAGATGCGCGCCAAAACCAGTACGGGTCACTTT
CTGCAAAAACTGTTTCGGGATGATTGCATCGGTATCGACATTGGCGGCATCCAGCGGAACCACCAGGCCTGT
GTGTTTGATAAATTTCTCTGCCATGGTGTGCTCCTTATTTAATGTTGCGAATGTCGGCGAAATGGCCGGTCA
CAGCCGCGGCGGCAGCCATTGCCGGGCTGACCAGATGCGTGCGCCCGCCGCGCCCCTGACGGCCTTCAAAGT
TACGGTTGCTGGTGGAGGCACAACGTTCGCCCGGATTCAGACGGTCGTTGTTCATCGCCAGACACATTGAGC
AGCCAGGCAAGCGCCATTCAAAACCGGCTTCAATAAAGATTTTATCCAGACCTTCTGCTTCCGCCTGCGCTT
TTACCGGACCAGAGCCGGGAACCACCAGCGCCTGTACGCCTGGCGCGACTTTCCGCCCTTTGGCGATTTCCG
CCGCCGCGCGTAAATCTTCAATACGTGAGTTGGTGCAGGAACCGATAAACACTTTGTCGATAGCCACTTCGG
TCAGCAGAATACCCGGTTTCAGCCCCATATAGGCCAACGCTTTTTCTGCCGACGCGCGTTCAACCGGATCGG
CAAACGAAGCCGGATCGGGAATATTGTCGTTCACGGAAATCACCTGGCCTGGGTTAGTTCCCCAGGTGACCT
GCGGTGAAATCTCTTCTGCCTGCAAAGTGACAACGGTATCGAAAGTTGCGCCTTCGTCGGTTTGCAGGGTTT
TCCAGTAGGCAACGGCGTCGTCGAAATCTTTGCCTTTCGGCGCATGCAGACGGCCTTTGACATAGTTAAAGG
TGGTTTCGTCAGGTGCAACCAGACCGGCTTTCGCGCCCATTTCGATTGCCATATTGCACAGGGTCATCCGAC
CTTCCATGCTTAAATCACGGATTGCTTCGCCGCAAAACTCCACCACATGCCCGGTGCCGCCTGCGCTACCGG
TTTTACCGATAATTGCCAACACGATATCTTTTGCGGTAATGCCCGGCGCGGCTTTGCCCTGGACTTCAATTT
TCATGGTCTTCGCACGGCCCTGTTTCAGGGTTTGCGTTGCCAGTACGTGTTCAACTTCGGAAGTGCCGATAC
CAAAGGCCAGTGCGCCAAACGCGCCGTGGGTGGCGGTATGCGAGTCGCCGCAGACAATGGTCATCCCCGGCA
AGGTCACGCCCTGTTCCGGCCCCATTACGTGGACGATCCCTTGATAGGGGTGATTCAGGTCATACAGTTCGA
CGCCAAATTCTTTGCAGTTTTTGATCAGCTCCTGCATCTGGATGCGCGCCATTTCACCGCAGGCATTAATGT
CTTTAGTCTGGGTAGAGACGTTGTGATCCATGGTGGCGAAGGTTTTGCCCGGCTGACGTACCGGGCGACCGT
GGGCGCGCAGACCATCGAACGCCTGCGGTGAGGTCACTTCATGCACCAGGTGGCGGTCGATATATAACAGCG
GGGTTTCGTTTTCGGCTTCGTACACTACGTGAGCGTCGAATAATTTTTCGTATAACGTCTTAGCCATGATTA
CACCCCTTCTGCCACATAGCGGGCAATGATATCGCCCATTTCATCGGTACTAACGGCGGCAGCGCCACGGGC
TAAATCCCCGGTGCGAATGCCTTCTTCTAATGCGCGGTTAATGGCGCGTTCAATGGCGGAAGCCGCATCATC
GGCATCCAGGCTGTAACGCAGCAGCAGTGCCAGCGACAGAATTTGCGCAATCGGGTTGGCGATGTTTTTACC
TGCGATATCTGGTGCCGAGCCGCCCGCCGGTTCATACAGTCCAAAACCTTGCTCGTTCAGGCTGGCGGAAGG
CAACATCCCCATCGAGCCAGTGATCATTGCGCACTCGTCAGACAGAATGTCGCCAAACAGGTTGGAGCACAG
CAGAACGTCAAACTGTGATGGATCTTTAATCAGCTGCATGGTGGCGTTGTCGATGTACATATGCGCCAGTTC
GATATCCGGGTATTCCGTGGCGATCTCGTTGACGATTTCACGCCATAAAATAGAGGATTGCAGCACGTTGGC
TTTATCGATCGACGTCACTTTATGGCGACGTTTACGAGCAGATTCAAACGCGATGCGGGCAATACGCTCGAT
CTCAAAACGGTGATACACCTCGGTATCAAACGCTTTTTCATATTGTCCGCTACCTTCGCGGCCTTTTGGCTG
ACCGAAATAGATGCCGCCGGTCAGTTCGCGCACGCACAGGATGTCGAAGCCGTTTGCGGCAATGTCTGCACG
CAGCGGACAGAATGCTTCCAGCCCCTGATACAGTTTTGCCGGACGCAGGTTGCTGAATAATTTGAAGTGCTT
ACGCAAAGGCAACAGCGCGCCGCGTTCTGGTTGCTGGTCCGGTGGTAAATGTTCCCATTTCGGGCCGCCTAC
CGAGCCAAACAGCACGGCATCGGCTTGCTCACAACCTTCAACCGTCGCAGGCGGCAGTGGTTGCCCGTGGTT
ATCAATGGCTGCGCCGCCTACATCGTAATGGCTGGTAGTGATGCGCATCGCAAAGCGGTTGCGCACGGCATC
CAGCACTTTCAGCGCCTGGGTCATCACTTCCGGACCAATGCCATCCCCCGGCAATACGGCAATATGGTAATT
CTTCGACATCACACGGTTTCCTTGTTGTTTTCGTTGTGTTGAGCTTTGCGTTGCAACTCTTTTTCGACTTCT
GTGGCACGCCAGATATTGTTAAGTACGTGCACCATGGCTTTGGCGGAGGACTCGACAATATCGGTGGCCAGG
CCGACGCCGTGGAAGCGGCGACCGTTGTAGTTGGCGACAATATCCACCTGACCCAGCGCATCTTTACCGTGA
CCTTTGGCGGTCAGGCTGTATTTCACCAGTTCGACGTTATAGTCAGTGATGCGGTTAATCGCCTGATAGACG
GCATCGACCGGACCGTTACCGTTGGCGGCTTCTGCTTTGACTTCTTCGCCGCAGGCCAGTTTGACGGCGGCG
GTGGCGATATCGTTAGAGCCAGACTGCACGCTGAAGTAATCCAGACGGAAATGCTCCGGCTCTTCTTGCTGC
TTACCGATGAAGGCCAGCGCCTCCAGATCGTAATCAAACACCTGACCTTTTTTGTCCGCCAGCTTGAGGAAG
GCGTCGTACAAATTGTCTAAATTATATTCACTTTCTTTATACCCCATCTCATCCATGCGATGTTTCACCGCC
GCACGCCCCGAACGAGAGGTCAGATTCAGCTGGATTTGGTTCAGACCAATAGATTCTGGTGTCATGATTTCG
TAGTTTTCGCGGTTTTTCAGCACGCCATCCTGGTGGATACCGGAGGAGTGTGCGAATGCGCCGCTGCCAACA
ATGGCTTTGTTTGCCGGGATCGGCATATTACAAATCTGGCTAACTAACTGGCTGGTGCGCCATATCTCCTGG
TGATTAATGGCGGTGTGGACGTTGAGAATATCCTTACGAACTTTAATCGCCATGATGACTTCTTCCAGGGAA
CAGTTACCGGCACGCTCGCCGATCCCGTTCATTGCACCTTCCACCTGGCGTGCACCGGCATGTACCGCCGCC
AGTGAGTTGCCGACCGCCAGGCCCAAATCGTCGTGGGTATGTACGGAAATAATGGCTTTGTCGATGTTAGGC
ACGCGTTCATACAGGCCGCTAATGATTCCGGCGAACTCAAACGGCATGGTGTAGCCCACGGTGTCCGGAATG
TTGATGGTGGTGGCACCGGCATTAATCGCCGCTTCGACCACTCGCGCCAGATCGGCAATGGGTGTACGCCCG
GCATCTTCGCAAGAAAATTCAACATCATCGGTGTAATTACGGGCGCGTTTCACCATATAGATAGCGCGTTCG
ATCACCTCGTCCAGCGTGCTGCGCAGCTTGGTGGCGATGTGCATTGGCGAAGTGGCAATAAAGGTATGAATA
CGGAAGGCTTCGGCGACTTTCAGGGATTCGGCCGCCACGTCGATATCTTTCTCCACGCAGCGAGCTAACGCG
CATACACGGCTGTTTTTAACCTGGCGAGCGATGGTTTGCACTGATTCAAAATCACCCGGCGAAGAGACGGGG
AACCCGACTTCCATCACGTCAACACCCATACGCTCAAGGGCCAGCGCAATTTGCAGTTTTTCTTTCACACTC
AAGCTTGCCTGTAACGCCTGTTCACCGTCGCGCAATGTGGTATCGAAAATAATGACTTGCTGGCTCATGGTT
TGGGTCCTTGTCTCTTTTAGAGCGCCTCGCTTCGGGCATAAAAAAACCCGCGCAATGGCGCGGGTTTTTTGT
TTGACTGCGTGCTGGCTTAATGCTGGATGCCGCTCACTCGTCTACCGCGCAAAGAAGATGCGTTTAGTAGTA
GTAGACCGATAAAGCGAACGATGTGAGTCATTAAATCAGCTCCAGATGAATGCGATATGCTTTTAGAGTTAC
TGGATACAAAAACGGATGTCAACCCTGACGCAATAAAAACGTCCCGCCAGCATGAGTTCTGCATCCGTAAGA
TTAGCTAATTGTGCTGCTGTGGTTAAAACAAGCGATATTAATTTCTGCTTAACTACCGATGCTTTTCATCGG
TTGACATATTTCAGAATAAATTTTTGCATCTAATCCACGAGGAAAAAGGGGACAAAATGCACGCGTTGCAAA
ACCTATCCTGATGATTTGTATTGAATTATATGTTTTGCGGATTTTTTGATATTGATTTGGTGAATATTATTG
ATCAATTAATGTTAAGAATTAATGCATTAAATATATAAATAAATTATTAAAAAGCATATTTAATCCATTTTG
TGGATGATTGAGTATTCGCGGTAGTTATGATTAGATTGTTTACGCAACAAGAACATTATGGATTATTATGCT
GTGGTAAATGACGCTTTCCACGGCAATGGATTCTGTTTTTATAAGAACCCGTATCTTTATGTTTTCCTAATT
TTACTCATTTTCCTTTTTCTTATTTTATATGCATGATAAATCATATTCTCGAGGATTATTTCTCTGCATTCC
AATAAGGGAAAGGGAGTTAAGTGTGACAGTGGAGTTAAGTATGCCAGAGGTACAAACAGATCATCCAGAGAC
GGCGGAGTTCAGCAAGCCACAGCTACGCATGGTCGATCTCAACTTATTAACCGTTTTCGATGCCGTGATGCA
GGAGCAAAACATTACCCGTGCTGCTCATGTTCTGGGAATGTCGCAACCTGCGGTCAGTAACGCTGTTGCACG
CCTGAAGGTGATGTTTAATGACGAGCTTTTTGTTCGTTATGGCCGTGGTATTCAACCGACTGCTCGCGCATT
TCAACTTTTTGGTTCAGTTCGTCAGGCATTGCAACTAGTACAAAATGAATTGCCTGGTTCAGGTTTTGAACC
CGCGAGCAGTGAACGTGTATTTCATCTTTGTGTTTGCAGCCCGTTAGACAGTATTCTGACCTCGCAGATTTA
TAATCACATTGAGCAGATTGCGCCAAATATACATGTTATGTTCAAGTCTTCATTAAATCAGAACACTGAACA
TCAGCTGCGTTATCAGGAAACGGAGTTTGTGATTAGTTATGAAGACTTCCATCGTCCTGAATTTACCAGCGT
GCCATTATTTAAAGATGAAATGGTGCTGGTAGCCAGCAAAAATCACCCAACAATTAAGGGCCCGTTACTGAA
ACATGATGTTTATAACGAACAACATGCGGCGGTTTCGCTCGATCGTTTCGCGTCATTTAGTCAACCTTGGTA
TGACACGGTAGATAAGCAAGCCAGTATCGCGTATCAGGGCATGGCAATGATGAGCGTACTTAGCGTGGTGTC
GCAAACGCATTTGGTCGCTATTGCGCCGCGTTGGCTGGCTGAAGAGTTCGCTGAATCCTTAGAATTACAGGT
ATTACCGCTGCCGTTAAAACTAAATAGCAGAACCTGTTATCTCTCCTGGCATGAAGCTGCCGGGCGTGATAA
AGGCCATCAGTGGATGGAAGAGCAATTAGTCTCAATTTGCAAACGCTAACTGAATGCAGAATAGGTCAGACA
TGAATGTCTGGTTTATTCTGCATTTTTTATTGAGTGTAGAATTTTATTCTGAATGTGTGGGCTCTCTATTTT
AGGATTAATTAAAAAAATAGAGAAATTGCTGTAAGTGGTGGGATTTAGCCGATTTATTATCATTTTTATCCT
TCGTAATGGAGGATTTTATCGTTTCTTTTCACCTTTCCTCCTGTTTATTCTTATTACCCGGCGTTTATGTCT
CTGGCTGCCAATTGCTTAAGCAAGATCGGACGGTTAATGTGTTTTACACATTTTTTCCGTCAAACAGTGAGG
CAGGCCATGGAGATGTTGTCTGGAGCCGAGATGGTCGTCCGATCGCTTATCGATCAGGGCGTTAAACAAGTA
TTCGGTTATCCCGGAGGCGCAGTCCTTGATATTTACGATGCATTGCATACCGTGGGTGGTATCGGTCATGTT
TTAGTTCGTCATGAGCAGGCGGCAGTGCATATGGCCGATGGTCTGGCGCGCGCGACCGGGGAAGTCGGCGTC
GTGCTGGTAACGTCGGGTCCAGGGGCGACCAATGCGATTACCGGCATCGCCACCGCTTATATGGATTCCATT
CCATTAGTTGTCCTTTCCGGGCAGGTAGCGACCTCGTTGATAGGTTACGATGCCTTTCAGGAGTGCGACATG
GTGGGGATTTCGCGACCGGTGGTTAAACACAGTTTTCTGGTTAAGCAAACGGAAGACATTCCGCAGGTGCTG
AAAAAGGCTTTCTGGCTGGCGGCAAGTGGTCGCCCAGGACCAGTGGTCGTTGATTTACCGAAAGATATTCTT
AATCCGGCGAACAAATTACCCTATGTCTGGCCGGAGTCGGTCAGTATGCGTTCTTACAATCCCACTACTACC
GGACATAAAGGGCAAATTAAGCGCGCTCTGCAAACGCTGGTGGCGGCAAAAAAACCGGTTGTCTACGTAGGC
GGTGGGGCAATCACGGCGGGCTGCCATCAACAGCTGAAAGAAACGGTGGAGGCGTTAAATCTGCCCGTTGTT
TCCTCATTGATGGGGCTGGGAGCGTTTCCGGCAACGCATCGTCAGGCACTGGGCATGCTGGGAATGCACGGT
ACCTACGAAGCCAATATGACGATGCATAACGCGGATGTGATTTTTGCTGTCGGTGTCCGCTTTGACGATCGC
ACCACTAACAATCTGGCAAAGTACTGCCCAAATGCCACTGTTCTGCATATCGATATTGATCCTACTTCCATT
TCTAAAACCGTGACTGCGGATATTCCGATTGTGGGGGATGCTCGCCAGGTCCTCGAACAAATGCTTGAACTC
TTGTCGCAAGAATCCGCCCATCAACCGCTGGATGAGATCCGCGACTGGTGGCAGCAGATTGAACAGTGGCGC
GCTCGTCAGTGCCTGAAATATGACACTCACAGTGAAAAGATTAAACCGCAGGCGGTGATCGAGACTCTTTGG
CGGTTGACGAAGGGGGGCGCTTACGTTACGTCCGATGTCGGGCAGCACCAGATGTTTGCTGCGCTTTATTAT
CCATTCGACAAACCCCGTCGTTGGATCAACTCCGGTGGCCTCGGCACTATGGGCTTTGGTTTACCTGCGGCA
CTGGGCGTCAAAATGGCGCTGCCAGAAGAAACCGTGGTTTGCGTCACTGGCGACGGCAGTATTCAGATGAAC
ATTCAGGAACTGTCTACAGCGTTGCAATATGAACTGCCGGTGCTGGTGGTTAATCTTAATAACCGCTATTTG
GGGATGGTGAAGCAGTGGCAGGACATGATCTATTCCGGTCGTCATTCACAATCTTATATGCAGTCTTTACCA
GACTTCGTCCGTCTGGCGGAAGCCTATGGTCACGTCGGGATCCAGATCTCTCATCCGCAAGAGCTGGAAAGC
AAACTTAGCGAGGCGCTTGAACAGGTGCGTAATAATCGCCTGGTATTTGTTGATGTCACCGTCGATGGCAGT
GAGCACGTCTACCCGATGCAGATTCGCGGGGGCGGAATGGATGAAATGTGGTTAAGCAAAACGGAGAGAACC
TGATTATGCGCCGGATATTATCAGTCTTACTCGAAAATGAATCAGGCGCGTTATCCCGCGTGATTGGCCTTT
TTTCCCAGCGTGGCTACAACATTGAAAGCCTGACCGTTGCGCCAACCGACGATCCGACATTATCGCGTATGA
CCATCCAGACCGTGGGCGATGAAAAAGTGCTTGAGCAGATCGAAAAGCAATTATACAAGCTGGTCGATGTCT
TGCGCGTGAGTGAGTTGGGGCAGGGCGCGCATGTTGAGAGGGAAATCATGCTGGTGAAAATTCAGGCCAGCG
GTTACGGGCGTGACGAAGTTAAACGTAATACGGAAATATTCCGTGGGCAAATTATTGATGTCACACCCTCGC
TTTATACCGTTCAATTAGCAGGCACCAGCGATAAGCTTGATGCATTTTTAGCATCGATTCGCGATGTGGCGA
AAATTGTGGAAGTTGCTCGCTCTGGTGTGGTCGGACTTTCGCGCGGCGATAAAATAATGCGTTGAGAATGAT
CTCAATGCGCAATTTACAGCCCAACATGTCACGTTGGGCTTTTTTTGCGAAATCAGTGGGAACCTGGAATAA
AAGCAGTTGCCGCAGTTAATTTTCTGCGCTTAGATGTTAATGAATTTAACCCATACCAGTACAATGGCTATG
GTTTTTACATTTTACGCAAGGGGCAATTGTGAAACTGGATGAAATCGCTCGGCTGGCGGGAGTGTCGCGGAC
CACTGCAAGCTATGTTATTAACGGCAAAGCGAAGCAATACCGTGTGAGTGACAAAACCGTTGAAAAAGTCAT
GGCTGTGGTGCGTGAGCACAATTACCACCCGAACGCCGTGGCAGCTGGGCTTCGTGCTGGACGCACACGTTC
TATTGGTCTTGTGATCCCCGATCTGGAGAACACCAGCTATACCCGCATCGCTAACTATCTTGAACGCCAGGC
GCGGCAACGGGGTTATCAACTGCTGATTGCCTGCTCAGAAGATCAGCCAGACAACGAAATGCGCTGCATTGA
GCACCTTTTACAGCGTCAGGTCGATGCCATTATTGTTTCGACGTCGTTGCCTCCTGAGCATCCTTTTTATCA
ACGCTGGGCTAACGACCCGTTCCCGATTGTCGCGCTGGACCGCGCCCTCGATCGTGAACACTTTACCAGCGT
GGTTGGTGCCGATCAGGATGATGCCGAAATGCTGGCGGAAGAGTTACGTAAGTTTCCCGCCGAGACGGTGCT
TTATCTTGGCGCGCTGCCGGAGCTTTCTGTCAGCTTCCTGCGTGAACAAGGTTTCCGTACTGCCTGGAAAGA
TGATCCGCGCGAAGTGCATTTCCTGTATGCCAACAGCTATGAGCGGGAGGCGGCTGCCCAGTTATTCGAAAA
ATGGCTGGAAACGCATCCGATGCCGCAGGCGCTGTTCACAACGTCGTTTGCGTTGTTGCAAGGGGTGATGGA
TGTCACGCTACGTCGCGATGGTAAACTGCCTTCTGACCTGGCAATTGCCACCTTTGGCGATAACGAACTGCT
CGACTTCTTACAGTGCCCGGTGCTGGCAGTGGCTCAACGTCACCGCGATGTCGCAGAGCGTGTGCTGGAGAT
TGTCCTGGCAAGCCTGGACGAACCGCGTAAGCCAAAACCTGGTTTAACGCGCATTAAACGTAATCTCTATCG
CCGCGGTGTGCTCAGCCGTAGCTAAGCTGCGAACAAAAATACGCGCCAGGTGAATTTCACTCTGGCGCGTAG
AGTACGGGACTGGACATCAATATCCTTAAAGTAAATAAGACTATTCCTGACTATTATTGATAAATGCTTTTA
AACCCGCCAGTTAATTAACTCACCAGCTGAAATTCACAATAATTAAGTGATATCGACAGCGCGTTTTTGCAT
TATTTTGTTACATGCAGAGATGAATTGCCGATTTAACAAGCACTTTTCTTTGCTTTTGCGCAAACCCGCTGG
CATCAAGCGCTACACAGACGCAACAGGGACTGTTAACCGGGGAAGATATGTCCTAAAATGCCGCTCGCGTCG
CAAACTGACACTTTATATTTGCTGTGGAAAATAGTGAGTCATTTTAAAACGGTGATGACGATGAGGGTTTTT
TTCTTACAGCTATTCATAACGTTAATTTGCTTCGCACGTTGGACGTAAAATAAACAACGCTGATATTAGCCG
TAAACATCGGGTTTTTTACCTCGGTATGCCTTGTGACTGGCTTGACAAGCTTTTCCTCCGCTCCGTAAACTC
CTTTCAGTGGGAAATTGTGGGGCAAAGTGGGAATAAGGGGTGAGGCTGGCATGTTCCGGGGAGCAACGTTAG
TCAATCTCGACAGCAAAGGGCGCTTATCAGTGCCTACCCGTTATCGGGAACAGCTGCTTGAGAACGCTGCCG
GTCAAATGGTTTGCACCATTGACATTCATCACCCGTGCCTGCTGCTTTACCCCCTGCCTGAATGGGAAATTA
TCGAGCAAAAATTATCGCGTCTGTCGAGCATGAACCCGGTTGAGCGCCGTGTGCAGCGCCTACTGTTAGGTC
ATGCCAGCGAATGTCAGATGGATGGCGCAGGTCGATTGTTAATCGCGCCAGTACTGCGGCAACATGCCGGGC
TGACAAAAGAAGTGATGCTGGTTGGACAGTTCAACAAGTTTGAGCTGTGGGATGAAACAACCTGGCATCAAC
AGGTCAAGGAAGATATCGACGCAGAGCAGTTGGCTACCGGAGACTTATCGGAGCGACTGCAGGACTTGTCTC
TATAAAATGATGGAAAACTATAAACATACTACGGTGCTGCTGGATGAAGCCGTTAATGGCCTCAATATCCGT
CCTGATGGCATCTACATTGATGGGACTTTTGGTCGCGGTGGTCACTCACGTCTGATCCTCTCGCAGCTTGGC
GAAGAGGGGCGTTTGCTGGCGATCGATCGCGACCCGCAGGCTATCGCCGTTGCGAAGACTATTGATGATCCG
CGCTTCTCCATCATCCACGGACCTTTTTCCGCGCTGGGCGAATACGTTGCCGAGCGCGATCTTATCGGCAAG
ATCGACGGCATTCTCCTCGATCTTGGTGTCTCTTCACCGCAACTTGATGATGCTGAACGCGGCTTTTCCTTT
ATGCGCGATGGTCCGCTGGACATGCGTATGGACCCAACCCGTGGGCAGTCAGCCGCTGAATGGCTACAAACC
GCAGAAGAAGCCGATATCGCCTGGGTATTGAAAACCTATGGTGAAGAGCGTTTTGCCAAACGCATTGCCCGA
GCCATTGTCGAGCGTAACCGCGAACAGCCGATGACCCGCACCAAAGAACTGGCGGAAGTCGTGGCTGCTGCA
ACGCCGGTGAAAGATAAGTTTAAACATCCCGCGACCCGTACCTTCCAGGCGGTGCGCATTTGGGTAAACAGT
GAACTGGAGGAGATAGAGCAGGCGCTAAAAAGCTCGCTCAACGTGCTGGCCCCGGGTGGGCGGCTTTCGATC
ATCAGCTTCCACTCGCTGGAAGACCGTATTGTGAAACGTTTTATGCGTGAAAACAGCCGCGGTCCGCAAGTT
CCGGCAGGGTTACCGATGACTGAAGAGCAGCTCAAAAAACTGGGTGGCCGTCAGCTGCGAGCACTAGGCAAA
TTAATGCCGGGCGAAGAAGAGGTGGCTGAGAATCCTCGTGCCCGTAGTTCAGTTCTGCGTATTGCAGAGAGG
ACGAACGCATGATCAGCAGAGTGACAGAAGCTCTAAGCAAAGTTAAAGGATCGATGGGAAGCCACGAGCGCC
ATGCATTGCCTGGTGTTATCGGTGACGATCTTTTGCGATTTGGGAAGCTGCCACTCTGCCTGTTCATTTGCA
TTATTTTGACGGCGGTGACCGTGGTAACCACGGCGCACCATACCCGTTTACTGACCGCTCAGCGCGAACAAC
TGGTGCTGGAGCGAGATGCTTTAGACATTGAATGGCGCAACCTGATCCTTGAAGAGAATGCGCTCGGCGACC
ATAGCCGGGTGGAAAGGATCGCCACGGAAAAGCTGCAAATGCAGCATGTTGATCCGTCACAAGAAAATATCG
TAGTGCAAAAATAAGGATAAACGCGACGCATGAAAGCAGCGGCGAAAACGCAGAAACCAAAACGTCAGGAAG
AACATGCCAACTTTATCAGTTGGCGTTTTGCGTTGTTATGCGGCTGTATTCTCCTGGCGCTGGCTTTTCTGC
TCGGACGCGTAGCGTGGTTACAAGTTATCTCCCCGGATATGCTGGTGAAAGAGGGCGACATGCGTTCTCTTC
GCGTTCAGCAAGTTTCCACCTCCCGCGGCATGATTACTGACCGTTCTGGTCGCCCGTTAGCGGTGAGCGTGC
CGGTAAAAGCGATTTGGGCTGACCCGAAAGAAGTGCATGACGCTGGCGGTATCAGCGTCGGTGACCGCTGGA
AGGCGCTGGCTAACGCGCTCAATATTCCGCTGGATCAGCTTTCTGCCCGCATTAACGCCAACCCGAAAGGGC
GCTTTATTTATCTGGCGCGTCAGGTAAACCCTGACATGGCGGACTACATCAAAAAACTGAAACTGCCGGGAA
TTCATCTGCGTGAAGAATCTCGCCGTTATTATCCATCCGGCGAAGTGACTGCTCACCTCATCGGCTTTACTA
ACGTCGATAGTCAAGGTATTGAGGGCGTTGAGAAGAGTTTCGATAAATGGCTTACCGGGCAGCCGGGTGAGC
GCATTGTGCGTAAAGACCGCTATGGTCGCGTAATTGAAGATATTTCTTCTACTGACAGCCAGGCTGCGCACA
ACCTGGCGCTGAGTATTGATGAACGCCTGCAGGCGCTGGTTTATCGCGAACTGAACAACGCGGTGGCCTTTA
ACAAGGCTGAGTCCGGTAGCGCCGTGCTGGTGGATGTCAACACCGGTGAAGTGCTGGCGATGGCTAACAGCC
CGTCATACAACCCTAACAATCTGAGCGGCACGCCGAAAGAGGCGATGCGTAACCGTACCATCACCGACGTGT
TTGAACCGGGTTCAACGGTTAAACCGATGGTGGTGATGACCGCGTTGCAACGTGGCGTGGTGCGGGAAAACT
CGGTACTCAATACCATTCCTTATCGAATTAACGGCCACGAAATCAAAGACGTGGCACGCTACAGCGAATTAA
CCCTGACCGGAGTATTACAGAAGTCGAGTAACGTCGGTGTTTCCAAGCTGGCGTTAGCGATGCCGTCCTCAG
CGTTAGTAGATACTTACTCACGTTTTGGACTGGGAAAAGCGACCAATTTGGGGTTGGTCGGAGAACGCAGTG
GCTTATATCCTCAAAAACAACGGTGGTCTGACATAGAGAGGGCCACCTTCTCTTTCGGCTACGGGCTAATGG
TAACTCCGTTACAGTTAGCGCGAGTCTACGCAACTATCGGCAGCTACGGCATTTATCGCCCACTGTCGATTA
CCAAAGTTGACCCCCCGGTTCCCGGTGAACGTGTCTTCCCGGAATCTATTGTCCGCACTGTGGTGCATATGA
TGGAAAGCGTGGCGCTACCGGGTGGCGGCGGCGTGAAGGCGGCGATTAAAGGCTATCGTATTGCCATTAAAA
CCGGTACCGCGAAAAAGGTCGGGCCGGACGGTCGCTACATCAATAAATATATTGCTTACACCGCAGGTGTTG
CGCCTGCGAGTCAGCCGCGCTTCGCGCTGGTTGTTGTTATCAACGATCCGCAGGCGGGTAAATACTACGGCG
GCGCCGTTTCCGCGCCGGTCTTTGGTGCCATCATGGGCGGCGTATTGCGAACCATGAACATCGAGCCGGATG
CGCTGACAACGGGCGATAAAAATGAATTTGTGATTAATCAAGGCGAGGGGACAGGTGGCAGATCGTAATTTG
CGCGACCTTCTTGCTCCGTGGGTGCCAGACGCACCTTCGCGAGCACTGCGAGAGATGACACTCGACAGCCGT
GTGGCTGCGGCGGGCGATCTCTTTGTAGCTGTAGTAGGTCATCAGGCGGACGGGCGTCGATATATCCCGCAG
GCGATAGCGCAAGGTGTGGCTGCCATTATTGCAGAGGCGAAAGGTGAGGCGACCGACGGTGAAATCCGTGAA
ATGCACGGCGTACCGGTCATCTATCTCAGCCAGCTCAACGAGCGTTTATCTGCACTGGCGGGCCGCTTTTAC
CATGAACCCTCTGACAATTTACGTCTCGTGGGCGTAACGGGCACCAACGGCAAAACCACGACGACCCAGCTG
CTGGCGCAGTGGAGCCAACTGCTTGGCGAAACCAGCGCGGTAATGGGCACCGTTGGTAACGGTCTGCTGGGG
AAAGTGATCCCGACAGAAAATACCACCGGTTCGGCAGTTGATGTTCAGCATGAGCTGGCGGGGCTGGTGGAT
CAGGACGCGACTTTTTGCGCAATGGAAGTTTCCTCCCACGGGCTGGTACAGCACCGTGTGGCGGCATTGAAA
TTTGCGGCGTCGGTCTTTACTAACTTAAGCCGCGATCACCTTGATTATCATGGTGATATGGAACACTACGAA
GCTGCGAAATGGCTGCTTTATTCTGAACATCATTGCGGTCAGGCGATTATTAATGCCGACGATGAAGTAGGC
CGCCGCTGGCTGGCAAAACTGCCGGATGCAGTTGCGGTATCAATGGAAGATCATATCAATCCGAACTGTCAC
GGACGCTGGTTGAAAGCGACCGAAGTGAACTATCACGACAGCGGTGCGACTATTCGCTTTAGCTCAAGTTGG
GGCGATGGCGAAATTGAAAGCCATCTGATGGGCGCTTTTAACGTCAGCAACCTGCTGCTCGCGCTGGCGACG
CTGCTGGCGCTGGGCTATCCACTGGCTGATCTGCTGAAAACCGCTGCTCGTCTGCAACCGGTTTGCGGACGT
ATGGAAGTGTTCACTGCGCCAGGCAAACCGACGGTGGTGGTGGATTACGCGCATACGCCGGATGCACTGGAA
AAAGCCTTACAGGCGGCGCGTCTGCACTGTGCGGGCAAGCTGTGGTGTGTCTTTGGCTGTGGTGGCGATCGC
GATAAAGGTAAGCGTCCACTGATGGGCGCAATTGCCGAAGAGTTTGCTGATGTGGCGGTGGTGACGGACGAT
AATCCGCGTACCGAAGAGCCGCGTGCCATCATCAACGATATTCTGGCGGGAATGTTAGATGCCGGACATGCC
AAAGTGATGGAAGACCGTGCTGAAGCGGTGACTTGCGCCGTTATGCAGGCTAAAGAGAACGATGTGGTGCTG
GTCGCGGGCAAAGGCCATGAAGATTACCAGATTGTTGGCAATCAGCGTCTGGACTACTCCGATCGCGTCACG
GTGGCGCGTCTGCTGGGGGTGATTGCATGATTAGCGTAACCCTTAGCCAACTTACCGACATTCTCAACGGTG
AACTGCAAGGTGCAGATATCACCCTTGATGCTGTAACCACTGATACCCGAAAACTGACGCCGGGCTGCCTGT
TTGTTGCCCTGAAAGGCGAACGTTTCGATGCTCATGATTTTGCCGACCAGGCGAAAGCTGGCGGCGCAGGCG
CACTACTGGTTAGCCGTCCGCTGGATATCGACCTGCCGCAGTTAATCGTCAAGGATACGCGTCTGGCGTTTG
GTGAACTGGCTGCATGGGTTCGCCAGCAAGTTCCGGCGCGCGTGGTTGCTCTGACAGGTTCCTCCGGCAAAA
CCTCCGTTAAAGAGATGACGGCGGCGATTTTAAGCCAGTGCGGCAACACGCTTTATACGGCAGGCAATCTCA
ACAACGACATCGGTGTACCGATGACGCTGTTGCGCTTAACGCCGGAATACGATTACGCAGTTATTGAACTTG
GCGCGAACCATCAGGGCGAAATTGTCTGGACTGTGAGTCTGACTCGCCCGGAAGCTGCGCTGGTCAACAACC
TGGCAGCGGCGCATCTGGAAGGTTTTGGCTCGCTTGCGGGTGTCGCGAAAGCGAAAGGTGAAATCTTTAGCG
GCCTGCCGGAAAACGGTATCGCCATTATGAACGCCGACAACAACGACTGGCTGAACTGGCAGAGCGTAATTG
GCTCACGCAAAGTGTGGCGTTTCTCACCTAATGCCGCCAACAGCGATTTCACCGCCACCAATATCCATGTGA
CTTCGCACGGTACGGAATTTACCCTGCAAACCCCAACCGGTAGCGTGGATGTTCTGCTGCCGTTGCCGGGGC
GTCACAATATTGCGAATGCGCTGGCAGCCGCTGCGCTCTCCATGTCCGTGGGCGCAACGCTTGATGCTATCA
AAGCGGGGCTGGCAAATCTGAAAGCTGTTCCAGGCCGTTTGTTCCCCATTCAACTGGCAGAAAACCAGTTGC
TGCTCGACGACTCCTACAACGCCAATGTCGGTTCAATGACCGCCGCTGTTCAGGTACTGGCTGAAATGCCGG
GCTACCGCGTGCTGGTGGTGGGCGATATGGCGGAACTGGGCGCTGAAAGCGAAGCCTGCCATGTACAGGTGG
GCGAGGCGGCAAAAGCTGCTGGTATTGACCGCGTGTTAAGCGTGGGTAAACAAAGCCATGCTATCAGCACCG
CCAGCGGCGTTGGCGAACATTTTGCTGAGAAAACTGCGTTAATTACGCGTCTTAAATCACTGATTGCTGAGC
AACAGGTAATTACGATTTTAGTTAAGGGTTCACGTAGTGCCGCCATGGAAGAGGTAGTACGCGCTTTACAGG
AGAATGGGACATGTTAGTTTGGCTGGCCGAACATTTGGTCAAATATTATTCCGGCTTTAACGTCTTTTCCTA
TCTGACGTTTCGCGCCATCGTCAGCCTGCTGACCGCGCTGTTCATCTCATTGTGGATGGGCCCGCGTATGAT
TGCTCATTTGCAAAAACTTTCCTTTGGTCAGGTGGTGCGTAACGACGGTCCTGAATCACACTTCAGCAAGCG
CGGTACGCCGACCATGGGCGGGATTATGATCCTGACGGCGATTGTGATCTCCGTACTGCTGTGGGCTTACCC
GTCCAATCCGTACGTCTGGTGCGTGTTGGTGGTGCTGGTAGGTTACGGTGTTATTGGCTTTGTTGATGATTA
TCGCAAAGTAGTGCGTAAAGACACCAAAGGGTTGATCGCTCGTTGGAAGTATTTCTGGATGTCGGTCATTGC
GCTGGGTGTCGCCTTCGCGCTGTACCTTGTTGGCAAAGACACGCCCGCAACGCAGCTGGTGGTCCCATTCTT
TAAAGATGTGATGCCGCAACTGGGGCTGTTCTACATTCTGCTGGCTTACTTCGTCATTGTGGGTACTGGCAA
CGCGGTAAACCTGACCGATGGTCTTGACGGTCTGGCAATTATGCCGACCGTATTTGTCGCCGGTGGTTTTGC
GCTGGTGGCGTGGGCGACCGGCAACATGAACTTTGCCAGCTATTTACACATACCATATCTGCGACACGCCGG
GGAACTGGTTATTGTCTGTACCGCGATAGTCGGGGCAGGGCTGGGCTTCCTGTGGTTTAACACCTATCCGGC
GCAGGTCTTTATGGGCGATGTAGGTTCGCTGGCGTTAGGTGGTGCGTTAGGCATTATCGCCGTACTGCTGCG
TCAGGAATTCCTGCTGGTGATTATGGGGGGCGTGTTCGTGGTAGAAACGCTTTCCGTCATCCTGCAGGTCGG
CTCCTTTAAACTGCGCGGACAACGTATTTTCCGCATGGCACCGATTCATCACCACTATGAACTGAAAGGCTG
GCCGGAACCGCGCGTCATTGTGCGTTTCTGGATTATTTCGCTGATGCTGGTCCTGATTGGTCTGGCAACGCT
GAAGGTACGTTAATCATGGCTGATTACCAGGGTAAAAATGTTGTCATTATCGGCCTGGGCCTCACCGGGCTT
TCCTGCGTGGACTTTTTCCTCGCTCGCGGTGTGACGCCGCGCGTTATGGATACGCGTATGACACCGCCTGGC
CTGGATAAATTACCCGAAGCCGTAGAACGCCACACGGGCAGTCTGAATGATGAATGGCTGATGGCGGCAGAT
CTGATTGTCGCCAGTCCCGGTATTGCACTGGCGCATCCATCCTTAAGCGCTGCCGCTGATGCCGGAATCGAA
ATCGTTGGCGATATCGAGCTGTTCTGTCGCGAAGCACAAGCACCGATTGTGGCGATTACCGGTTCTAACGGC
AAAAGCACGGTCACCACGCTAGTGGGTGAAATGGCGAAAGCGGCGGGGGTTAACGTTGGTGTGGGTGGCAAT
ATTGGCCTGCCCGCGTTGATGCTGCTGGATGATGAGTGCGAACTGTACGTACTGGAACTGTCGAGCTTCCAG
CTGGAAACCACCTCCAGCTTACAGGCGGTAGCAGCGACCATTCTGAACGTGACTGAAGATCATATGGATCGC
TATCCGTTTGGTTTACAGCAATACCGTGCGGCAAAATTGCGTATTTACGAAAATGCGAAAGTTTGTGTCGTC
AATGCTGATGATGCCTTAACAATGCCGATTCGCGGTGCGGATGAACGCTGCGTCAGCTTTGGCGTCAACATG
GGTGACTATCACCTGAATCATCAGCAGGGCGAAACCTGGCTGCGGGTGAAAGGCGAGAAAGTGCTGAACGTG
AAAGAAATGAAACTTTCCGGGCAGCATAACTACACCAATGCGCTGGCGGCGCTGGCGCTGGCAGATGCCGCA
GGGTTACCGCGTGCCAGCAGCCTGAAAGCGTTAACCACATTCACTGGTCTGCCGCATCGCTTTGAAGTTGTG
CTGGAGCATAACGGCGTACGTTGGATTAACGATTCGAAAGCGACCAACGTCGGCAGTACGGAAGCGGCGCTG
AATGGCCTGCACGTAGACGGCACGCTGCATTTGTTGCTGGGCGGCGATGGTAAATCGGCGGACTTTAGCCCA
CTGGCGCGTTACCTGAATGGCGATAACGTACGTCTGTATTGTTTCGGTCGTGACGGCGTGCAGCTGGCGGCG
CTACGCCCGGAAGTGGCAGAACAAACCGAAACTATGGAACAGGCGATGCGCTTGCTGGCTCCGCGTGTTCAG
CCGGGCGATATGGTTCTACTCTCCCCGGCCTGTGCCAGCCTTGATCAGTTCAAGAACTTTGAACAACGAGGC
AATGAGTTTGCCCGTCTGGCGAAGGAGTTAGGTTGATGCGTTTATCTCTCCCTCGCCTGAAAATGCCGCGCC
TGCCAGGATTCAGTATCCTGGTCTGGATCTCCACGGCGCTAAAGGGCTGGGTGATGGGCTCGCGGGAAAAAG
ATACCGACAGCCTGATCATGTACGATCGCACCTTACTGTGGCTGACCTTCGGCCTCGCGGCGATTGGCTTTA
TCATGGTGACCTCGGCGTCAATGCCCATAGGGCAACGCTTAACCAACGATCCGTTCTTCTTCGCGAAGCGTG
ATGGTGTCTATCTGATTTTGGCGTTTATTCTGGCGATCATTACGCTGCGTCTGCCGATGGAGTTCTGGCAAC
GCTACAGTGCCACGATGCTGCTCGGATCTATCATCCTGCTGATGATCGTGCTGGTAGTGGGGAGCTCGGTTA
AAGGGGCATCGCGTTGGATCGATCTCGGTTTGCTGCGTATCCAGCCTGCTGAGCTGACAAAACTGTCGCTGT
TTTGCTATATCGCCAACTATCTGGTGCGTAAAGGTGACGAAGTACGTAATAACCTGCGCGGCTTCCTGAAAC
CGATGGGCGTGATTCTGGTGTTGGCAGTGTTACTGCTGGCACAGCCAGACCTTGGTACGGTGGTGGTGTTGT
TTGTGACTACGCTGGCGATGTTGTTCCTGGCGGGAGCGAAATTGTGGCAGTTCATTGCCATTATCGGTATGG
GCATTTCAGCGGTTGTGTTGCTGATACTCGCCGAACCGTACCGTATCCGCCGTGTTACCGCATTCTGGAACC
CGTGGGAAGATCCCTTTGGCAGCGGCTATCAGTTAACGCAATCGCTGATGGCGTTTGGTCGCGGCGAACTGT
GGGGACAAGGTTTAGGTAACTCTGTACAAAAACTGGAGTATCTGCCGGAAGCGCACACTGACTTTATTTTCG
CCATTATCGGCGAAGAACTGGGGTATGTCGGTGTGGTGCTGGCACTTTTAATGGTATTCTTCGTCGCTTTTC
GCGCGATGTCGATTGGCCGTAAAGCATTAGAAATTGACCACCGTTTTTCCGGTTTTCTCGCCTGTTCTATTG
GCATCTGGTTTAGCTTCCAGGCGCTGGTTAACGTAGGCGCGGCGGCGGGGATGTTACCGACCAAAGGTCTGA
CATTGCCGCTGATCAGTTACGGTGGTTCGAGCTTACTGATTATGTCGACAGCCATCATGATGCTGTTGCGTA
TTGATTATGAAACGCGTCTGGAGAAAGCGCAGGCGTTTGTACGAGGTTCACGATGAGTGCTCAAGGAAAGCG
ATTAATGGTGATGGCAGGCGGAACCGGTGGACATGTATTCCCGGGACTGGCGGTTGCGCACCATCTAATGGC
TCAGGGTTGGCAAGTTCGCTGGCTGGGGACTGCCGACCGTATGGAAGCGGACTTAGTGCCAAAACATGGCAT
CGAAATTGATTTCATTCGTATCTCTGGTCTGCGTGGAAAAGGTATAAAAGCACTGATAGCTGCGCCGCTGCG
TATCTTCAATGCCTGGCGTCAGGCGCGGGCGATTATGAAAGCGTACAAACCTGACGTGGTGCTCGGTATGGG
CGGCTACGTATCAGGTCCTGGTGGTCTGGCCGCGTGGTCGTTAGGCATTCCGGTTGTACTTCATGAACAAAA
CGGTATTGCGGGCTTAACCAATAAATGGCTGGCGAAGATTGCCACCAAAGTGATGCAGGCGTTTCCAGGTGC
TTTCCCCAATGCGGAAGTGGTGGGTAACCCGGTGCGTACCGATGTGTTGGCGCTACCGTTGCCGCAGCAACG
TTTGGCTGGACGTGAAGGTCCGGTTCGTGTGCTGGTAGTGGGTGGTTCCCAGGGCGCACGCATTCTTAACCA
GACAATGCCGCAGGTTGCTGCGAAACTGGGTGATTCAGTCACTATCTGGCATCAGAGCGGCAAAGGTTCGCA
ACAATCCGTTGAACAGGCGTATGCCGAAGCGGGGCAACCGCAGCATAAAGTGACTGAATTTATTGATGATAT
GGCGGCGGCGTATGCGTGGGCGGATGTCGTCGTTTGCCGCTCCGGTGCTTTAACGGTGAGTGAAATCGCCGC
GGCAGGACTACCGGCGTTGTTTGTGCCGTTTCAACATAAAGACCGCCAGCAATACTGGAATGCGCTACCGCT
GGAAAAAGCGGGCGCAGCCAAAATTATCGAGCAGCCACAGCTTAGCGTGGATGCTGTCGCCAACACCCTGGC
CGGGTGGTCGCGAGAAACCTTATTAACCATGGCAGAACGCGCCCGCGCTGCATCCATTCCGGATGCCACCGA
GCGAGTGGCAAATGAAGTGAGTCGGGCTGCCCGGGCGTAATTGTAGCGATGCCTTTTGCATCGTATGAATTT
AAGAAGTTAATGGCGTAAAGAATGAATACACAACAATTGGCAAAACTGCGTTCCATCGTGCCCGAAATGCGT
CGCGTTCGGCACATACATTTTGTCGGCATCGGTGGTGCCGGTATGGGCGGTATTGCCGAAGTTCTGGCCAAT
GAAGGTTATCAGATCAGTGGTTCCGATTTAGCGCCAAATCCGGTCACGCAGCAGTTAATGAATCTGGGAGCG
ACGATTTATTTCAACCATCGCCCGGAAAACGTACGTGATGCCAGCGTGGTCGTTGTTTCCAGCGCCATTTCT
GCCGATAACCCGGAAATTGTCGCAGCTCATGAAGCGCGTATTCCGGTGATCCGTCGTGCCGAAATGCTGGCT
GAGTTAATGCGTTTTCGTCATGGCATCGCCATTGCAGGAACGCACGGCAAAACGACAACTACCGCGATGGTC
TCCAGCATCTACGCAGAAGCGGGGCTCGACCCAACCTTCGTTAACGGCGGGCTGGTAAAAGCGGCGGGGGTT
CATGCGCGTTTGGGGCATGGTCGGTACCTGATTGCCGAAGCAGATGAGAGTGATGCATCGTTCCTGCATCTG
CAACCGATGGTGGCGATTGTCACCAATATCGAAGCCGACCACATGGATACCTACCAGGGCGACTTTGAGAAT
TTAAAACAGACTTTTATTAATTTTCTGCACAACCTGCCGTTTTACGGTCGTGCGGTGATGTGTGTTGATGAT
CCGGTGATCCGCGAATTGTTACCGCGAGTGGGACGTCAGACCACAACTTACGGCTTCAGCGAAGATGCCGAC
GTGCGTGTAGAAGATTATCAGCAGATTGGCCCGCAGGGGCACTTTACGCTGCTGCGCCAGGACAAAGAGCCG
ATGCGCGTCACCCTGAATGCGCCAGGCCGTCATAACGCGCTGAACGCCGCAGCTGCGGTTGCGGTTGCTACG
GAAGAGGGCATTGACGACGAGGCTATTTTGCGTGCGCTGGAGAGCTTCCAGGGGACTGGTCGCCGTTTTGAT
TTCCTCGGTGAATTCCCGCTGGAGCCAGTGAATGGTAAAAGCGGTACGGCAATGCTGGTCGATGACTACGGC
CACCACCCGACGGAAGTGGACGCCACCATTAAAGCGGCGCGCGCAGGCTGGCCGGATAAAAACCTGGTAATG
CTGTTTCAGCCGCACCGTTTTACCCGTACACGCGACCTGTATGATGATTTCGCCAATGTGCTGACGCAGGTT
GATACCCTGTTGATGCTGGAAGTGTATCCGGCTGGCGAAGCGCCAATTCCGGGTGCGGACAGCCGTTCGCTG
TGTCGCACAATTCGTGGACGTGGGAAAATAGATCCCATTCTGGTGCCGGACCCTGCGCAGGTAGCCGAGATG
CTGGCACCGGTATTAACCGGTAACGACCTGATTCTCGTTCAGGGGGCTGGTAATATCGGAAAAATTGCCCGT
TCTTTAGCTGAAATCAAACTGAAGCCGCAAACTCCGGAGGAAGAACAACATGACTGATAAAATCGCGGTCCT
GTTGGGCGGGACTTCCGCTGAGCGGGAAGTTTCTCTGAATTCTGGCGCAGCGGTGTTAGCCGGGCTGCGTGA
AGGCGGTATTGACGCATATCCTGTCGACCCGAAAGAAGTTGACGTGACGCAACTGAAGTCGATGGGCTTTCA
GAAAGTGTTTATCGCGCTACACGGCCGCGGCGGTGAAGATGGTACGCTGCAGGGGATGCTCGAGCTGATGGG
CTTGCCTTATACCGGCAGCGGAGTGATGGCATCTGCGCTTTCAATGGATAAACTACGCAGCAAACTTCTGTG
GCAAGGTGCCGGTTTACCGGTCGCGCCGTGGGTAGCGTTAACCCGCGTAGAGTTTGAAAAAGGCCTGAGTGA
TAAGCAGTTAGCAGAAATTTCTGCTCTGGGTTTGCCGGTTATCGTTAAGCCGAGCCGCGAAGGTTCCAGTGT
GGGAATGTCAAAAGTAGTAGCAGAAAATGCTCTACAAGATGCATTAAGATTGGCATTTCAGCACGATGAAGA
AGTATTGATTGAAAAATGGCTAAGTGGGCCGGAGTTCACGGTTGCGATACTCGGTGAAGAAATTTTACCGTC
AGTACGTATTCAACCGTCCGGAACCTTCTATGATTATGAGGCGAAGTATCTCTCTGATGAGACACAGTATTT
CTGCCCCGCAGGTCTGGAAGCGTCACAAGAGGCCAATTTGCAGGCATTAGTGCTGAAAGCATGGACGACGTT
AGGTTGCAAAGGATGGGGACGTATTGACGTTATGCTGGACAGCGATGGACAGTTTTATCTGCTGGAAGCCAA
TACCTCACCGGGTATGACCAGCCACAGCCTGGTGCCGATGGCGGCACGTCAGGCAGGTATGAGCTTCTCGCA
GTTGGTAGTACGAATTCTGGAACTGGCGGACTAATATGTCGCAGGCTGCTCTGAACACGCGAAACAGCGAAG
AAGAGGTTTCTTCTCGCCGCAATAATGGAACGCGTCTGGCGGGGATCCTTTTCCTGCTGACCGTTTTAACGA
CAGTGTTGGTGAGCGGCTGGGTCGTGTTGGGCTGGATGGAAGATGCGCAACGCCTGCCGCTCTCAAAGCTGG
TGTTGACCGGTGAACGCCATTACACGCGTAATGACGATATCCGGCAGTCGATCCTGGCATTGGGTGAGCCGG
GTACCTTTATGACCCAGGATGTCAACATCATCCAGACGCAAATAGAACAACGTCTGCCGTGGATTAAGCAGG
TGAGCGTCAGAAAGCAGTGGCCTGATGAATTGAAGATTCATCTGGTTGAATATGTGCCGATTGCGCGGTGGA
ATGATCAACACATGGTAGACGCGGAAGGAAATACCTTCAGCGTGCCGCCAGATCGCACCAGCAAGCAGGTGC
TTCCAATGCTGTATGGCCCGGAAGGCAGCGCCAATGAAGTGTTGCAGGGCTATCGCGAAATGGGGCAGATGC
TGGCAAAGGACAGATTTACTCTGAAGGAAGCGGCGATGACCGCGCGGCGTTCCTGGCAGTTGACGCTGAATA
ACGATATTAAGCTCAATCTTGGCCGGGGCGATACGATGAAACGTTTGGCTCGCTTTGTAGAACTTTATCCGG
TTCTACAGCAGCAGGCGCAAACCGATGGCAAACGGATTAGCTACGTTGATTTGCGTTATGACTCTGGAGCGG
CAGTAGGCTGGGCGCCCTTGCCGCCAGAGGAATCTACTCAGCAACAAAATCAGGCACAGGCAGAACAACAAT
GATCAAGGCGACGGACAGAAAACTGGTAGTAGGACTGGAGATTGGTACCGCGAAGGTTGCCGCTTTAGTAGG
GGAAGTTCTGCCCGACGGTATGGTCAATATCATTGGCGTGGGCAGCTGCCCGTCGCGTGGTATGGATAAAGG
CGGGGTGAACGACCTCGAATCCGTGGTCAAGTGCGTACAACGTGCCATTGACCAGGCAGAATTGATGGCAGA
TTGTCAGATCTCTTCGGTATATCTGGCGCTTTCTGGTAAGCACATCAGCTGCCAGAATGAAATTGGTATGGT
GCCTATTTCTGAAGAAGAAGTAACGCAAGAAGATGTGGAAAACGTCGTCCATACCGCGAAATCGGTGCGTGT
ACGCGATGAGCATCGTGTGCTGCATGTGATCCCGCAAGAGTATGCGATTGACTATCAGGAAGGGATCAAGAA
TCCGGTAGGGCTTTCGGGCGTGCGGATGCAGGCAAAAGTGCACCTGATCACATGCCACAACGATATGGCGAA
AAACATCGTCAAAGCGGTTGAACGTTGTGGGCTGAAAGTTGACCAACTGATATTTGCCGGTCTGGCATCAAG
TTATTCGGTATTGACGGAAGATGAACGTGAACTGGGTGTCTGCGTCGTCGATATCGGTGGTGGTACAATGGA
TATCGCCGTTTATACCGGTGGGGCATTGCGCCACACTAAGGTAATTCCTTATGCTGGCAATGTCGTGACCAG
TGATATCGCTTACGCCTTTGGCACGCCGCCAAGCGACGCCGAAGCGATTAAAGTTCGCCACGGTTGTGCGCT
GGGTTCCATCGTTGGAAAAGATGAGAGCGTGGAAGTGCCGAGCGTAGGCGGTCGTCCGCCGCGGAGTCTGCA
ACGTCAGACCCTGGCAGAGGTGATCGAGCCGCGCTATACCGAGCTGCTCAACCTGGTCAACGAAGAGATATT
GCAGTTGCAGGAAAAGCTTCGCCAACAAGGGGTTAAACATCACCTGGCGGCAGGCATTGTATTAACCGGTGG
CGCAGCGCAGATCGAAGGTCTTGCAGCCTGTGCTCAGCGCGTGTTTCATACGCAAGTGCGTATCGGCGCGCC
GCTGAACATTACCGGTTTAACGGATTATGCTCAGGAGCCGTATTATTCGACGGCGGTGGGATTGCTTCACTA
TGGGAAAGAGTCACATCTTAACGGTGAAGCTGAAGTAGAAAAACGTGTTACAGCATCAGTTGGCTCGTGGAT
CAAGCGACTCAATAGTTGGCTGCGAAAAGAGTTTTAATTTTTATGAGGCCGACGATGATTACGGCCTCAGGC
GACAGGCACAAATCGGAGAGAAACTATGTTTGAACCAATGGAACTTACCAATGACGCGGTGATTAAAGTCAT
CGGCGTCGGCGGCGGCGGCGGTAATGCTGTTGAACACATGGTGCGCGAGCGCATTGAAGGTGTTGAATTCTT
CGCGGTAAATACCGATGCACAAGCGCTGCGTAAAACAGCGGTTGGACAGACGATTCAAATCGGTAGCGGTAT
CACCAAAGGACTGGGCGCTGGCGCTAATCCAGAAGTTGGCCGCAATGCGGCAGATGAGGATCGCGATGCACT
GCGTGCGGCGCTGGAAGGTGCAGACATGGTCTTTATTGCTGCGGGTATGGGTGGTGGTACCGGTACAGGTGC
AGCACCAGTCGTCGCTGAAGTGGCAAAAGATTTGGGTATCCTGACCGTTGCTGTCGTCACTAAGCCCTTCAA
CTTTGAAGGCAAGAAGCGTATGGCATTCGCGGAGCAGGGGATCACTGAACTGTCCAAGCATGTGGACTCTCT
GATCACTATCCCGAACGACAAACTGCTGAAAGTTCTGGGCCGCGGTATCTCCCTGCTGGATGCGTTTGGCGC
AGCGAACGATGTACTCAAAGGCGCTGTGCAAGGCATCGCCGAACTGATTACTCGTCCGGGTTTGATGAACGT
GGACTTTGCAGACGTACGCACCGTAATGTCTGAAATGGGCTACGCAATGATGGGTTCTGGCGTGGCGAGCGG
TGAAGACCGTGCGGAAGAAGCTGCTGAAATGGCTATCTCTTCTCCGCTGCTGGAAGATATCGACCTGTCTGG
CGCACGCGGCGTGCTGGTTAACATCACAGCGGGCTTCGACCTGCGTCTGGATGAGTTCGAAACGGTAGGTAA
CACCATCCGTGCATTTGCTTCCGACAACGCGACTGTGGTTATCGGTACTTCTCTTGACCCGGATATGAATGA
CGAGCTGCGCGTAACCGTTGTTGCGACAGGTATCGGCATGGACAAACGTCCTGAAATCACTCTGGTGACCAA
TAAGCAGGTTCAGCAGCCAGTGATGGATCGCTACCAGCAGCATGGGATGGCTCCGCTGACCCAGGAGCAGAA
GCCGGTTGCTAAAGTCGTGAATGACAATGCGCCGCAAACTGCGAAAGAGCCGGATTATCTGGATATCCCAGC
ATTCCTGCGTAAGCAAGCTGATTAAGAATTGACTGGAATTTGGGTTTCGAGGCTCTTTGTGCTAAACTGGCC
CGCCGAATGTATAGTACACTTCGGTTGGATAGGTAATTTGGCGAGATAATACGATGATCAAACAAAGGACAC
TTAAACGTATCGTTCAGGCGACGGGTGTCGGTTTACATACCGGCAAGAAAGTCACCCTGACGTTACGCCCTG
CGCCGGCCAACACCGGGGTCATCTATCGTCGCACCGACTTGAATCCACCGGTAGATTTCCCGGCCGATGCCA
AATCTGTGCGTGATACCATGCTCTGTACGTGTCTGGTCAACGAGCATGATGTACGGATTTCAACCGTAGAGC
ACCTCAATGCTGCTCTCGCGGGCTTGGGCATCGATAACATTGTTATCGAAGTTAACGCGCCGGAAATCCCGA
TCATGGACGGCAGCGCCGCTCCGTTTGTATACCTGCTGCTTGACGCCGGTATCGACGAGTTGAACTGCGCCA
AAAAATTTGTTCGCATCAAAGAGACTGTTCGTGTCGAAGATGGCGATAAGTGGGCTGAATTTAAGCCGTACA
ATGGTTTTTCGCTGGATTTCACCATCGATTTTAACCATCCGGCTATTGATTCCAGCAACCAGCGCTATGCGA
TGAACTTCTCCGCTGATGCGTTTATGCGCCAGATCAGCCGTGCGCGTACGTTCGGTTTCATGCGTGATATCG
AATATCTGCAGTCCCGTGGTTTGTGCCTGGGCGGCAGCTTCGATTGTGCCATCGTTGTTGACGATTATCGCG
TACTGAACGAAGACGGCCTGCGTTTTGAAGACGAATTTGTGCGTCACAAAATGCTCGATGCGATCGGTGACT
TGTTCATGTGTGGTCACAATATTATTGGTGCATTTACCGCTTATAAATCCGGTCATGCACTGAATAACAAAC
TGCTGCAGGCTGTCCTGGCGAAACAGGAAGCCTGGGAATATGTGACCTTCCAGGACGACGCAGAACTGCCGT
TGGCCTTCAAAGCGCCTTCAGCCGTACTGGCATAACGACATTTATACTGTCGTATAAAATTCGACTGGCAAA
TCTGGCACTCTCTCCGGCCAGGTGAACCAGTCGTTTTTTTTTGAATTTTATAAGAGCTATAAAAAACGGTGC
GAACGCTGTTTTCTTAAGCACTTTTACGGACAACTTATCTTCATTCGTGCTGTGGACTTCAGGCTTTAATGA
TAAGATTTGTGCGCTAAATACGTTTGAATACGATCGGGATGGCAATAACGTGAGTGGAATACTGACGCGCTG
GCGACAGTTTGGTAAACGCTACTTCTGGCCGCATCTCTTATTAGGGATGGTTGCGGCGAGTTTAGGTTTGCC
TGCGCTCAGCAACGCCGCCGAACCAAACGCGCCCGCAAAAGCGACAACCCGCAACCACGAGCCTTCAGCCAA
AGTTAACTTTGGTCAATTGGCCTTGCTGGAAGCGAACACGCGCCGCCCGAATTCGAACTATTCCGTAGATTA
CTGGCATCAACATGCCATTCGCACGGTAATCCGTCATCTTTCCTTCGCAATGGCACCGCAAACGCTGCCCGT
TGCTGAAGAATCTTTGCCTCTTCAGGCGCAACATCTTGCATTACTGGATACGCTCAGCGCGCTGCTGACCCA
GGAAGGCACGCCGTCTGAAAAGGGTTATCGCATTGATTATGCGCATTTTACCCCACAAGCAAAATTCAGCAC
GCCCGTCTGGATAAGCCAGGCGCAAGGCATCCGTGCTGGCCCTCAACGCCTCAGCTAACAACAATAAACCTT
TACTTCATTTTATTAACTCCGCAACGCGGGGCGTTTGAGATTTTATTATGCTAATCAAATTATTAACTAAAG
TTTTCGGTAGTCGTAACGATCGCACCCTGCGCCGGATGCGCAAAGTGGTCAACATCATCAATGCCATGGAAC
CGGAGATGGAAAAACTCTCCGACGAAGAACTGAAAGGGAAAACCGCAGAGTTTCGTGCACGTCTGGAAAAAG
GCGAAGTGCTGGAAAATCTGATCCCGGAAGCTTTCGCCGTGGTACGTGAGGCAAGTAAGCGCGTCTTTGGTA
TGCGTCACTTCGACGTTCAGTTACTCGGCGGTATGGTTCTTAACGAACGCTGCATCGCCGAAATGCGTACCG
GTGAAGGTAAAACCCTGACCGCAACGCTGCCTGCTTATCTGAACGCACTAACCGGTAAAGGCGTGCATGTAG
TTACCGTCAACGACTACCTGGCGCAACGTGACGCCGAAAACAACCGTCCGCTGTTTGAATTCCTTGGCCTGA
CTGTCGGTATCAACCTGCCGGGCATGCCAGCACCGGCAAAGCGCGAAGCTTACGCAGCTGACATCACTTACG
GTACGAACAACGAATACGGCTTTGACTACCTGCGCGACAATATGGCGTTCAGCCCTGAAGAACGTGTACAGC
GTAAACTGCACTATGCGCTGGTGGACGAAGTGGACTCCATCCTGATCGATGAAGCGCGTACACCGCTGATCA
TTTCCGGCCCGGCAGAAGACAGCTCGGAAATGTATAAACGCGTGAATAAAATTATTCCGCACCTGATCCGTC
AGGAAAAAGAAGACTCCGAAACCTTCCAGGGCGAAGGCCACTTCTCGGTGGACGAAAAATCTCGCCAGGTGA
ACCTGACCGAACGTGGTCTGGTGCTGATTGAAGAACTGCTGGTGAAAGAGGGCATCATGGATGAAGGGGAGT
CTCTGTACTCTCCGGCCAACATCATGCTGATGCACCACGTAACGGCGGCGCTGCGCGCTCATGCGCTGTTTA
CCCGTGACGTCGACTACATCGTTAAAGATGGTGAAGTTATCATCGTTGACGAACACACCGGTCGTACCATGC
AGGGCCGTCGCTGGTCCGATGGTCTGCACCAGGCTGTGGAAGCGAAAGAAGGTGTGCAGATCCAGAACGAAA
ACCAAACGCTGGCTTCGATCACCTTCCAGAACTACTTCCGTCTGTATGAAAAACTGGCGGGGATGACCGGTA
CTGCTGATACCGAAGCTTTCGAATTTAGCTCCATCTACAAACTGGATACCGTCGTTGTTCCGACCAACCGTC
CAATGATTCGTAAAGATCTGCCGGACCTGGTCTACATGACTGAAGCGGAAAAAATTCAGGCGATCATTGAAG
ATATCAAAGAACGTACTGCGAAAGGCCAGCCGGTGCTGGTGGGTACTATCTCCATCGAAAAATCGGAGCTGG
TGTCAAACGAACTGACCAAAGCCGGTATTAAGCACAATGTCCTGAACGCCAAATTCCACGCCAACGAAGCGG
CGATTGTTGCTCAGGCAGGTTATCCGGCTGCGGTGACTATCGCGACCAACATGGCGGGTCGTGGTACAGATA
TTGTGCTCGGTGGTAGCTGGCAGGCAGAAGTTGCCGCGCTGGAAAATCCGACCGCAGAGCAAATTGAAAAAA
TTAAAGCCGACTGGCAGGTACGTCACGATGCGGTACTGGCAGCAGGTGGCCTGCATATCATCGGTACCGAGC
GTCACGAATCCCGTCGTATCGATAACCAGTTGCGCGGTCGTTCTGGTCGTCAGGGGGATGCTGGTTCTTCCC
GTTTCTACCTGTCGATGGAAGATGCGCTGATGCGTATTTTTGCTTCCGACCGAGTATCCGGCATGATGCGTA
AACTGGGTATGAAGCCAGGCGAAGCCATTGAACACCCGTGGGTGACTAAAGCGATTGCCAACGCCCAGCGTA
AAGTTGAAAGTCGTAACTTCGACATTCGTAAGCAACTGCTGGAATATGATGACGTGGCTAACGATCAGCGTC
GCGCCATTTACTCCCAGCGTAACGAATTGCTGGATGTCAGCGATGTGAGCGAAACCATTAACAGCATTCGTG
AAGATGTGTTCAAAGCGACCATTGATGCCTACATTCCGCCACAGTCGCTGGAAGAAATGTGGGATATTCCGG
GGCTGCAGGAACGTCTGAAGAACGATTTCGACCTCGATTTACCAATTGCTGAGTGGCTGGATAAAGAACCAG
AACTGCATGAAGAGACGCTGCGTGAGCGCATTCTGGCGCAGTCCATCGAAGTGTATCAGCGTAAAGAAGAAG
TGGTTGGTGCTGAGATGATGCGTCACTTCGAGAAAGGCGTCATGCTGCAAACGCTTGACTCCCTGTGGAAAG
AGCACCTGGCAGCGATGGACTATCTGCGTCAGGGTATCCACCTGCGTGGCTATGCACAGAAAGATCCGAAGC
AGGAATACAAACGTGAATCGTTCTCCATGTTTGCAGCGATGCTGGAGTCGTTGAAATATGAAGTTATCAGTA
CGCTGAGCAAAGTTCAGGTACGTATGCCTGAAGAGGTTGAGGAGCTGGAACAACAGCGTCGTATGGAAGCCG
AGCGTTTAGCGCAAATGCAGCAGCTTAGCCATCAGGATGACGACTCTGCAGCCGCAGCTGCACTGGCGGCGC
AAACCGGTGAGCGCAAAGTAGGACGTAACGATCCTTGCCCGTGCGGTTCTGGTAAAAAATACAAGCAGTGCC
ATGGCCGCCTGCAATAAAAGCTAACTGTTGAAGTAAAAGGCGCAGGATTCTGCGCCTTTTTTATAGGTTTAA
GACAATGAAAAAGCTGCAAATTGCGGTAGGTATTATTCGCAACGAGAACAATGAAATCTTTATAACGCGTCG
CGCAGCAGATGCGCACATGGCGAATAAACTGGAGTTTCCCGGCGGTAAAATTGAAATGGGTGAAACGCCGGA
ACAGGCGGTGGTGCGTGAACTTCAGGAAGAAGTCGGGATTACCCCACAACATTTTTCGCTATTTGAAAAACT
GGAATATGAATTCCCGGACAGGCATATAACTCTGTGGTTCTGGCTGGTCGAAAGCTGGGAAGGGGAGCCGTG
GGGTAAAGAAGGGCAACCCGGTAAGTGGATGTCGCTAGTCGGTCTTAATGCCGATGATTTTCCGCCAGCCAA
TGAACCGGTAATTGCGAAGCTTAAGCGTGTGTATGTCGGATAAGGCGTTCACGCCGCATCCGACATTTGCAC
AAGATGCCTGATGCGACGCTGTCCGCGTCTTATCAGGCCTACGTGCGGCATCAGACAAATGTCACTGCTTTG
GCTCTTCGCTCCAGTCATCGCTTTCGGAAAGATCGCCACTGCTGGGGATTCGTTTTTCTTCAGCAGCCCATT
CTCCGAGGTCGATCAGCTGACAACGTTTGGAGCAAAATGGCCGAAACGGGCTGATTTCACCCCACACCACCG
TTTTCCCGCAGGTTGGGCAATTCACCGTAATAGTTTCTGACATTTTTACTCCTTAGCAACAGGCCAGTTCGA
AATCCAGACGTTCCGGTACCTGTCCGTTTTCAGTGTCCAGCGGCATAAAACGAATGGCAAAACGGCTCTTAT
GTCCGGAAATTTGCGGATAAAGCTGTGAATCGAGCGACAGATTCAGGCGCAGCAAGTCGGCATCGCCACCGT
TATCCTGATAAAAACCATTCAGGCTGGTTTGTTTACGGAAGGGGGCCGACTGGCGAATTAAATCCAGCACCA
TGGTAAGTGCCTGGGTGAGCGGGTTCAGGCTGGCAATCCAGGTTTCTACCTGGCAGTCGCGCTGCGCCTGGG
GTAGATGCAGCCAAATGTGCAATGTAGGTAAATCAAAGCTGCAACAGCCGCCTGGGATGCTCAGTCGCTGAC
GCACCAGAGCAATCAAACGATCTTCACGCAGAAATTGCCCGATACGCGGCGCGGAAATTAATACGCTCCCCG
CCGCTTTTAACTGCTGAATTAATGCTTCAATACGGCTCTGGTCCACGCCAGGCACGCCAATCCAGGTCTGGA
GTTTACGTTGCTGCCGGTCAAGTTCTTTCAACAGCTCAGTGCGGACTTCGCCGCGCTCGAAAACATCCAGTA
ATTCACTAACATTACGGAAGAAATGCAGCGCGCCAGCGTGGTCAACGATGGGTAAATTAACGGTGAGTTGCT
GAATCAAAAACTCAATGCGCAGCCATGTACGCATTTTTTCATTTAGTGGATGTTCAAAAAGGACCTGGGTCT
GCATTACGGTTTTTCCTGTGAGACAAACTGCGACGCAAGCTGCAAATAGTGTGCGTGCAGGCGGGCAACATC
CGATGCGATAGCATCCGGTGCGCCGTTATTATCAATGACGTCATCTGCCACGGCAAGGCGGGCTTCGCGCGT
TGCCTGAGCAGCAAGGATTTGTTCGACATGCTCGCGAGTTACATCATCGCGCTGCATGGTGCGCTTAAGTTG
CGTTTCTGGGCTGACATCCACCACCAGCACTCGATTCGCTTTTTTATACAGTGAGTTTTCTACCAGCAATGG
CACAACCCACAGTACATAGGGGGAAGTAGCTTGCTGGATCTGGTGTTGCGTCTCTTGCTGAATCAGCGGATG
CAGCAGGGCGTTAAGCCAGTTTTTCTCTTCCGGGTTGGCGAAGATCCGCTCGCGCAAGGCCCGGCGCTGCAA
TGTTCCATCAGCAGCAATCATATTAGCGCCAAAGTGATCAGCAATGGCATGTAGCGCAGGTGCACCTGGTTC
AACCACCTGACGCGCAATAATATCGGCATCAATGACGTTAATTCCGAGATCAGCAAACGCATTGGCAACGGT
ACTCTTGCCACTGCCAATGCCTCCCGTTAAGGCAACTATATACCTCATAATTTATATTCCCGGGAATTCATC
ATGATTATCAAAACGTTAAAAATGAGCGCACGAAAGCGAAATTGATGAAACGTTCGCTCACTATTTACCAGG
TAAATTTATGGGATTGTAGCGTAAAAAAAGACAATTTCGCAGTCTTGCGCCGCATTGATTAGTGCGTATGAT
AGCGTCACTGGAGTTGCGCTCTTACCCTTATAGCCATTAACCCCAGGAATCCGCACATGCGTATTGAAGAAG
ATCTGAAGTTAGGTTTTAAAGACGTTCTCATCCGCCCTAAACGCTCCACTCTTAAAAGCCGTTCCGATGTTG
AACTGGAACGTCAATTCACCTTCAAACATTCAGGTCAGAGCTGGTCCGGCGTGCCGATTATCGCCGCAAATA
TGGACACCGTAGGCACATTTTCTATGGCCTCTGCGCTGGCTTCTTTTGATATTTTGACTGCTGTGCATAAAC
ACTATTCTGTCGAAGAGTGGCAAGCGTTTATCAACAATTCTTCCGCTGATGTGCTGAAACATGTGATGGTTT
CTACCGGTACGTCTGATGCGGATTTCGAAAAAACTAAACAGATTCTCGACCTGAACCCGGCATTAAACTTCG
TTTGTATTGACGTGGCGAATGGTTATTCCGAACACTTCGTGCAGTTCGTTGCGAAAGCGCGTGAAGCGTGGC
CGACCAAAACCATTTGTGCTGGTAACGTAGTGACTGGTGAAATGTGTGAGGAGCTTATCCTCTCAGGTGCCG
ATATCGTTAAAGTTGGCATTGGCCCAGGTTCTGTTTGTACAACTCGCGTCAAAACAGGCGTCGGTTATCCGC
AACTTTCTGCGGTAATCGAATGTGCCGATGCTGCGCACGGTCTGGGCGGAATGATCATCAGCGATGGTGGCT
GCACCACGCCGGGCGATGTGGCGAAAGCCTTTGGTGGCGGTGCCGATTTCGTCATGCTTGGCGGCATGCTGG
CGGGCCACGAAGAGAGCGGCGGTCGCATCGTTGAGGAGAACGGCGAGAAATTTATGCTGTTCTACGGCATGA
GCTCCGAGTCTGCGATGAAACGTCACGTTGGCGGCGTTGCTGAATATCGCGCAGCAGAAGGTAAAACCGTTA
AGCTGCCGCTGCGAGGCCCGGTTGAAAATACCGCGCGTGATATTTTGGGCGGCCTGCGTTCAGCTTGTACAT
ACGTTGGGGCTTCACGCCTGAAAGAACTGACCAAGCGCACCACATTTATCCGTGTGCAGGAACAAGAAAACC
GCATCTTCAACAACCTGTAATCTTCCAACGCTGGTGTGGAGCAACACGCCAGCGTTATCCCATCCCACTCAT
CGCATCGCCTAAATGGAAAATTGGCAGATACATCGCCACCACCAGCGTACCGATAATTCCTCCCGTTATGAT
CAGCAACGCCGGTTCCAGTAAGGCTGCTAGGTTATCCGCCAGCGCCATTGTGTTATCCCGATGATGATGGGC
GATGTTGTCTAACATGAGATCCAGCGAGCCGGAGGCCTCTCCCGTTCTCACTAATTGCAAACAGAGCGGGCT
AAACTCACCGGCATTTTTTAACGCCAGCCAGATGGGATGACCGTTACTGATATCGTGCTGGATTTGTGTCAG
AAGTTGCACCCAGTACGGGCAGCGCATTGTTTCTCTGACGCTCTCTACGCCCTGTAAAAAAGTAATGCCTGC
ACTTTGAGTCAGCGCCAGAATCGTAAAGATCTGCGTGAGTTTTTGTCCCCGCATCAGTGACCCCATAATCGG
GATGCGTAACAGCAATTTCTGCCGCGCGATAAGCCAGGTCGGGCGGCGCATCAGCAACTTATTGGCTATCGT
CAGCATAATGCCGAACAACACCAGCAGCCAGCCCCATTCGCCACTAAAGTCTGCCAGCGTCATGATCCCCTG
CGTTAGTGCCGGTAGTGGGGTGTTGAAGGTCTTATAGATAGCGGCAAACTCCGGCAGAACAAAATGCAGCAT
TGCCACAACCACCATGATTGCCATCGCTAAAATGATGATGGGATAACGTAACGCTGATTTTACTTTGTCGGT
CAACTGACGCTGGGCTCTTTGCTGACGCGCCAGTTCAAAGCAGCATTCATCCAGCTTACCGGTCAGTTCACC
CGTGCGGATCATCGCCTGATAGAGCGGCGGAAATACCTCTGACCAGGGTAATAAGGCATTGGAAAAGGCAAT
GCCCTGTTCGAGATCGTGTGCCAGAGATTGCAGCAACGCTTGCCATTGCTTACTGGGATGCTGTTCCGCCAG
CAGTGCCAGCCCTTCAGAAAGCGTTAACCCGGCTTTAAGTAGCGTCGCCAGTTGATGAATGACTTCCGCGCT
TTTATCTCCTCGCCACTGCGCAGAATTGATAGCAATTCGCTTCAGGCTTAGTGGGGTAACCATCTGTTGCTG
TAGTGCCATAAGCAGTAAAGTACGGCTCTCTGCCCATAGCATCCCATCTTGCGCATTGCCGTCGCCGGTTAT
GCCATGCCAGCGCCAGAGTTGCTTACTCGCCATGCGGCATCCCCAATACGCGGATTAACTCTTCAAAGGTGG
TTAAGCCTTGCTCCACGGCCAGGCAGCCGTTTTCAAAAAGCGTTCGCATACCCGCCTGTCGGGCGTGCGTTT
CCAGCGATTCAACGTCGGTATTAGCGGAAATAAGCTGACGTATGACCGGTGTTATGGGCAGAACTTCAAATA
AGGCAGTGCGACCATAAAAACCGTGGTAGCAATGTACACAACCGGGTGCTTGCCAGTGGGGCAGCGGCGACG
GCCATACATTGACTGGAATGTGGATGGGCTCCCCTTGCTGCCGGCGACAATGTGGGCAAAGTTTGCGTACCA
GACGCTGGGCTATTACCAGCGTAAGCGCCGATGATAGCATCCAGCGGGCGACCCCCATTTGCTGTAAACGTA
CCAGCGTTTCGCAGGTGGAATTAGTGTGTAGGGTAGACAACACCAGGTGACCGGTTTGCGCGGCTTTAATGG
CAATTTCTGCCGTTTCGCCATCGCGGATCTCTCCGATCATGATGACGTCAGGATCCTGGCGCAATAACGCAC
GCAAAACGCCCTGAAAGGTGAGTCCGGCACGCGGATGGATTTGCGTCTGGTTTAGTCCGGCTATGGGGATCT
CAACCGGATCTTCGACGCTACAAATATTAATGTCAGCGGTATTCAGCTTTTGCAGGGCACTATAAAGCGTGA
CCGTTTTGCCGCTGCCGGTAGGGCCAGTTACCAGCACCAGTCCCTGTGGTTGTTGCAAGGCATGAGCAAAGC
CCGCCAGTTGTAACGGCTGCATTCCCAGCGTGTTAACATCCAGTGCCTGGCTCACCTGCTGTAACAACCTTA
ATACCACCTTTTCACCACCCCGACATGGTAAGGTCGCAATACGAAATGAGACGGCGTTTCCTGCCAGTTCGA
CAGTGAATTGCCCGTCCTGCGGCAGGCGATGTTCCGCAATATCCAGGTTTCCCAGCACTTTTAATCTGGCGG
TTAATGCGACTCCGGCATCCGGTGAAACATCCGGTAAAGGATGCAATACGCCGTCGATACGCAAGCGGATGC
GGTAGGCATTGTCCGCTGGTTCGATATGAATATCAGACGCGCGTTGTTCCAGCGCAGATTGTAACGTTCGAG
TCAGCAACTCTGCTTTGGGCTGATGCTTCTCCTGAACAGCTACGGGCAATGTCTGTTGTGTGCGACTGGCGT
GACCTTCCATTTGTTGGCGCGTCCAGCAGGTGATCTCAATACGTTTGGTGGTAGCGAAATGCAATGCGTCCA
GCAACTCATGTGAGGGGGCATCGACCACCGCAACATGAACCACTTCTTCGCTGGCATCCAGCAAGACTCCCT
GATAACGCAGGCACAGGGCCGTGAGCTGTGGAATATTCATTGCCGCTCCTTAGTTGGCGTCATCAAAGCGGA
AGACATCTTCGCAGGCTTGCTGCAATGCGCTGTCACTTTGAATATTGCAGTTGCGCGCCCAGCCGGTGACGC
CGTTTGCGTTATCCCAACCTGGCGTCATGACGACGCTTAGCCCATTGAGACTTTCTTGCCCGGTCAGCGACA
CCACGCCCTTTGCCACACTCATGGCTGAAACATAGCGGGTGGTGGTAGGCGAGGGAATGCCATTGCTGCCAC
CGTCGCAGGTATCTAATCCACCATGTTCCAGCGCGCACAACTCTACGGCGGTACGGTAAGGCACAAAGGTTT
GTAGCATGTCGGTGAGTGCGGCTTTGCGCAGGTAGTTTTGATAAGCGGGAATACCAATGGCGCTTAAAATGG
CAATGATGCCAATAACCACCATCAGTTCGATAAGTGTAAAACCGCGTTGCTTGTCCATCTGTTTCGCTCCTT
GATTTGGTTGGTGCTACTTTGGCAAACGCCATCAGCACAGGCGAGGGGCAAAAAACGAAACGGGAAAGCTGC
TTCCGAGGTTTTTTATTTCGTTGCAGCGAAAGACAAGAAATTTGCGAGGCGTTACGAAGAAGGTTGGGGAAG
GGGAGATTATCCGCCCACTATGGAGCGGATAAATCTGTCAGCAACTAGCGAAAACGCATTGAAAGGTCGAGT
GCCTGTACGTGCTTAGTTAGCGCACCGACGGAGATAAAGTCCACGCCCGTTTCGGCAAATTCGCGCAGTGTT
TTGTCAGTGACGTTGCCAGACACTTCCAGTAGCGCCTTGCCGTTGGTGCGTTTGACGGCTTCGCGCATCTGT
TCTGTTTCGAAGTTATCCAGCATGATGATATCGGCTCCTGCTTTCAGGGCTTCATCAAGTTCTTCCAGATTC
TCTACTTCGACTTCTACTGGCGCATCCGGGTGCAGCCAGGACGCTTTTTCGACCGCCTGGCGCACTGAGCCG
GAGGCAATAATATGGTTTTCTTTGATCAGGAAGGCATCAGAAAGCCCCAGACGGTGATTCGCTCCGCCGCCG
CAAAGTACCGCGTATTTCAGCGCTGAACGCAGACCGGGTAAGGTTTTACGCGTATCCAACAACTGCGTGTTG
GTGCCTTCCAGTAATTCGACATAGTGGCGTACCTTACTGGCAACTCCTGAAAGGGTTTGCACAAAATTAAGC
GCAGTGCGTTCGCCCGTTAACAGCACGCGGGATGGGCCTTCAAGTTCGAACAAGGGTTGATTGGCGTTGATG
ACATCGCCGTCATCCACATGCCAGATTATGGTGACATCGTCGCCTGCCAGTTGAATAAACACCTCTTCAACC
CAGCGTTTGCCGCAAAATACGCCATTCTCGCGGGTGATCACCGTGGCATGAGAGCGAGAATTTTCCGGTAAA
AGTTTTGCCGTAATGTCATTGTTGGCATCGACTGTTCCGCCTAAATCTTCCCGCAGCGCCTGGGCCACCGCG
CCGGGGATATCGAGATTAATGCGTTCCAGCAGCTCGTCACGTCGGGTGTCAGGGTTATAGCGGCGAGGCGGC
ATGTTAAAACTCCAGATAGCTAACGAATCATAAGGTAGAAACATGCTACTCTGAACCGGGTATTAGCACCAC
ATATAAGGAGATCCTGCATGTTGTTAGAACAGGGGTGGCTGGTTGGCGCGCGCCGCGTTCCCTCACCACATT
ACGATTGCCGCCCGGATGACGAAACACCCACCCTGCTGGTGGTGCACAATATTAGCCTGCCGCCAGGCGAGT
TTGGCGGTCCGTGGATCGACGCATTATTCACTGGAACTATTGATCCGCAGGCACATCCTTTCTTTGCTGAGA
TCGCCCATTTGCGCGTCTCCGCTCACTGTTTGATTCGCCGTGATGGTGAAATAGTCCAGTATGTTCCTTTCG
ATAAACGTGCATGGCATGCGGGAGTCTCTCAGTATCAGGGGCGCGAACGCTGCAATGATTTTTCTATTGGGA
TTGAGCTTGAAGGCACCGATACGCTGGCGTATACCGATGCGCAGTATCAACAGCTTGCGGCGGTTACGCGGG
CACTGATTGATTGCTATCCGGATATCGCTAATAACATGACGGGCCATTGTGATATTGCGCCGGATCGGAAAA
CCGATCCCGGTCCTGCATTTGATTGGGCACGGTTTCGTGCGCTGGTCAGCAAGGAGACAACATGACGCTATT
TACAACCTTACTGGTGTTAATTTTCGAGCGCCTGTTTAAGTTGGGCGAGCACTGGCAGCTTGATCATCGTCT
TGAAGCGTTCTTTCGGCGGGTGAAACATTTTTCTCTCGGGCGCACGTTAGGCATGACCATTATTGCGATGGG
CGTGACTTTTTTACTGTTACGCGCATTGCAGGGAGTATTGTTCAACGTTCCCACGCTGCTGGTGTGGCTGCT
GATTGGTTTGCTGTGTATTGGCGCAGGTAAAGTTCGTCTTCATTATCATGCTTATCTGACAGCTGCTTCACG
TAATGATAGCCATGCCCGTGCCACGATGGCTGGCGAACTCACCATGATTCACGGCGTCCCGGCAGGCTGCGA
CGAACGTGAGTATTTGCGTGAGCTGCAAAATGCATTGCTGTGGATTAACTTTCGTTTTTATCTTGCACCGCT
GTTCTGGCTGATTGTGGGGGGAACCTGGGGACCCGTTACGCTGATGGGGTATGCGTTTTTGCGTGCATGGCA
ATACTGGCTGGCGCGATACCAGACGCCGCATCATCGTTTACAGTCCGGCATTGATGCAGTGCTTCATGTACT
GGATTGGGTGCCGGTTCGTCTTGCAGGTGTGGTATATGCCTTGATCGGTCATGGTGAGAAAGCGTTACCGGC
CTGGTTTGCTTCGCTGGGTGATTTCCGTACTTCGCAATATCAGGTATTAACGCGTCTGGCGCAGTTCTCTCT
GGCGCGTGAACCGCATGTCGATAAGGTGGAGACGCCGAAGGCAGCGGTTTCAATGGCGAAGAAAACCTCGTT
CGTGGTCGTGGTGGTGATTGCGCTACTGACGATTTACGGGGCGTTGGTGTAAAGATTATTGCCCTCACCCTG
TACGGGTGAGGGCGTAGAGAGATTAATGTGCTTTTACGGCTTTTGCGGTTTTCTCTTTAAACAGATAGCCGA
TACCTAACACCACCAGCCATACCGGGATCAGGTATACCGAAATCGCCATTCCTGGGGTCATCAGCATAATCA
CCAGTACCACCGCCATAAACAGCAGGCAGATCCAGTTACCCAGCGGATAAAGCAGAGCAGGGAAGCGAGTTA
CCACGCCTTGTTCCTGCTTGGCGCGACGGAACTTCATATGCGCCAGACTGATCATCGCCCAGTTGATCACCA
GTGCGGATACCACCAGTGCCATTAACAGGCCAAATGCGGATTCCGGAGCAAGATAGTTAATCAATACGCACA
ATGCTGTAACCAGCGCAGACACCAGAATGGTGTTAACCGGTACGCCGCGTTTATCGACAGACGCCAGCGCTT
TTGGCGCGTTACCCTGTTGTGCCAGACCAAACAGCATACGGCTGTTGCAATATACGCAGCTGTTGTACACGG
AGAGCGCCGCAGTCAGTACCACGATGTTCAGCGCATTCGCCACAAAGGTATCGCCTAACTCGTGGAAGATCA
GCACAAACGGACTGGTATCGGCGGTAACGCGGGTCCACGGCATCAGTGAGAGCAGAACGGCTAACGAACCAA
TATAGAAAATCAGGATGCGGTAGATAACCTGGTTAGTTGCTTTCGGGATACTTTGCTCCGGGTTATCAGCTT
CTGCTGCGGTGATCCCCACCAGTTCCAGACCACCGAACGAGAACATGATAATCGCCATCATCATCACCAGCC
CGGTGAAGCCGTGCGGCAGGAAACCGCCCTGATCCCACAGGTTGCTAACGCTTGCCTGCGGACCGCCGTTAC
CACTGAACAGCAGCCAGCCGCCGAAGATGATCATCGCTACTACCGCAATAACTTTGATAATGGCAAACCAGA
ACTCCATCTCACCAAACACTGTTACGTTGGTCAGGTTGATGGCGTTAATCACCACAAAGAACACGGCGGCAG
AAACCCAGGTTGGGATTTCCGGATACCAGAACTGAATGTATTTACCCACAGCAGTCAGCTCTGCCATGGCAA
CTAAAACGTACAGTACCCAGTAGTTCCAGCCAGAAGCGAAGCCAGCAAAGCTGCCCCAGTATTTATAAGCAA
AGTGGCTAAAGGAGCCTGCGACAGGTTCTTCGACCACCATTTCACCCAGCTGACGCATGATCAGAAAGGCGA
TAAAACCAGCAATGGCGTAACCCAGGATAATCCCTGGCCCTGCGGACTGTATTACGGAGGCGCTACCCAGGA
ATAACCCTGTCCCTATCGCGCCACCCAGCGCGATAAGCTGAATATGGCGGTTTTTAAGGCCGCGCTTTAGCT
GCTCGCCGTGCTGTTGACCTTCCATCATGAAACCTCGTGCGGTGATTGTTTTTTTGATCTACGCAGTGATGC
GTGTGTAAGTTTGCAATTCCGTTTGTTGTATTAATTTGTTTACATCAAAGAAGTTTGAATAGTTACAAAAAG
ACTTCCGTCAGATCAAGAATAATGGTATGCGGCAGCGAATGCACCCGCTTTATGCATGGTTGAAGATGAGTT
GCTTAAAAAGAAACCGTTTGTAAAGCTCAGCCTCAACCCCTCTCAATATGCAGAATGAATTTAAATTCGTTT
TAATTGAATTAAAAATCACAAAATTGGTAAGTGAATCGGTTCAATTCGGATTTTTATAGTTTAATAATCGTT
AAAAAATCCCTTTCCTACGTAAAGTCTACATTTGTGCATAGTTACAACTTTGAAACGTTATATATGTCAAGT
TGTTAAAATGTGCACAGTTTCATGATTTCAATCAAAACCTGTATGGACATAAGGTGAATACTTTGTTACTTT
AGCGTCACAGACATGAAATTGGTAAGACCAATTGACTTCGGCAAGTGGCTTAAGACAGGAACTCATGGCCTA
CAGCAAAATCCGCCAACCAAAACTCTCCGATGTGATTGAGCAGCAACTGGAGTTTTTGATCCTCGAAGGCAC
TCTCCGCCCGGGCGAAAAACTCCCACCGGAACGCGAACTGGCAAAACAGTTTGACGTCTCCCGTCCCTCATT
GCGTGAGGCGATTCAACGTCTCGAAGCGAAGGGCTTGTTGCTTCGTCGCCAGGGTGGCGGCACTTTTGTCCA
GAGCAGCCTATGGCAAAGCTTCAGCGATCCGCTGGTGGAGCTGCTCTCCGACCATCCTGAATCACAGTATGA
CTTGCTCGAAACACGACACGCCCTGGAAGGTATCGCCGCTTATTACGCCGCGCTGCGTAGTACCGATGAAGA
CAAGGAACGCATCCGTGAACTCCACCACGCCATAGAACTGGCGCAGCAGTCTGGCGATCTGGACGCGGAATC
AAACGCCGTACTCCAGTATCAGATTGCCGTCACCGAAGCGGCCCACAATGTGGTTCTGCTTCATCTGCTAAG
GTGTATGGAGCCGATGTTGGCCCAGAATGTCCGCCAGAACTTCGAATTGCTCTATTCGCGTCGCGAGATGCT
GCCGCTGGTGAGTAGTCACCGCACCCGCATATTTGAAGCGATTATGGCCGGTAAGCCGGAAGAAGCGCGCGA
AGCATCGCATCGCCATCTGGCCTTTATCGAAGAAATTTTGCTCGACAGAAGCCGTGAAGAAAGCCGCCGTGA
GCGTTCTCTGCGTCGTCTGGAGCAACGAAAGAATTAGTGATTTTTCTGGTAAAAATTATCCAGAAGATGTTG
TAAATCAAGCGCATATAAAAGCGCGGCAACTAAACGTAGAACCTGTCTTATTGAGCTTTCCGGCGAGAGTTC
AATGGGACAGGTTCCAGAAAACTCAACGTTATTAGATAGATAAGGAATAACCCATGTCAGAACGTTTCCCAA
ATGACGTGGATCCGATCGAAACTCGCGACTGGCTCCAGGCGATCGAATCGGTCATCCGTGAAGAAGGTGTTG
AGCGTGCTCAGTATCTGATCGACCAACTGCTTGCTGAAGCCCGCAAAGGCGGTGTCAACGTAGCCGCAGGCA
CCGGTATCAGCAACTACATCAACACCATCCCCGTTGAAGAACAACCGGAGTATCCGGGTAATCTGGAACTGG
AACGCCGTATTCGTTCAGCTATCCGCTGGAACGCCATCATGACGGTTCTGCGTGCGTCGAAAAAAGACCTCG
AACTGGGCGGCCACATGGCGTCCTTCCAGTCTTCCGCAACCATTTATGATGTGTGCTTTAACCACTTCTTCC
GTGCACGCAACGAGCAGGATGGCGGCGACCTGGTTTACTTCCAGGGCCACATCTCCCCGGGCGTGTACGCTC
GTGCTTTCCTGGAAGGTCGTCTGACTCAAGAGCAGCTGGATAACTTCCGTCAGGAAGTTCACGGCAATGGCC
TCTCTTCCTATCCGCACCCGAAATTGATGCCGGAATTCTGGCAGTTCCCGACCGTATCTATGGGTCTGGGTC
CGATTGGTGCTATTTACCAGGCTAAATTCCTGAAATATCTGGAACACCGTGGCCTGAAAGATACCTCTAAAC
AGACCGTTTACGCGTTCCTCGGCGACGGTGAAATGGACGAACCGGAATCCAAAGGTGCGATCACCATCGCTA
CCCGTGAAAAACTGGATAACCTGGTCTTCGTTATCAACTGTAACCTGCAGCGTCTTGACGGCCCGGTCACCG
GTAACGGCAAGATCATCAACGAACTGGAAGGTATCTTCGAAGGTGCTGGCTGGAACGTGATCAAAGTGATGT
GGGGTAGCCGTTGGGATGAACTGCTGCGTAAAGATACCAGCGGTAAACTGATCCAGCTGATGAACGAAACCG
TTGACGGCGACTACCAGACCTTCAAATCGAAAGATGGTGCGTACGTTCGTGAACACTTCTTCGGTAAATATC
CTGAAACCGCAGCACTGGTTGCAGACTGGACTGACGAGCAGATCTGGGCACTGAACCGTGGTGGTCACGATC
CGAAGAAAATCTACGCTGCATTCAAGAAAGCGCAGGAAACCAAAGGCAAAGCGACGGTAATCCTTGCTCATA
CCATTAAAGGTTACGGCATGGGCGACGCGGCTGAAGGTAAAAACATCGCGCACCAGGTTAAGAAAATGAACA
TGGACGGTGTGCGTCACATCCGCGACCGTTTCAATGTGCCGGTGTCTGATGCAGATATCGAAAAACTGCCGT
ACATCACCTTCCCGGAAGGTTCTGAAGAGCATACCTATCTGCACGCACAGCGTCAGAAACTGCACGGTTATC
TGCCAAGCCGTCAGCCGAACTTCACCGAGAAGCTTGAGCTGCCAAGCCTGCAAGACTTCGGCGCGCTGCTGG
AAGAGCAGAGCAAAGAGATCTCTACCACTATCGCTTTCGTTCGTGCCCTGAACGTGATGCTGAAGAACAAGT
CGATCAAAGATCGTCTGGTACCGATCATCGCCGACGAAGCGCGTACTTTCGGTATGGAAGGTCTGTTCCGTC
AGATTGGTATTTACAGCCCGAACGGTCAGCAGTACACCCCGCAGGACCGCGAGCAGGTTGCTTACTATAAAG
AAGACGAGAAAGGTCAGATTCTGCAGGAAGGGATCAACGAGCTGGGCGCAGGTTGTTCCTGGCTGGCAGCGG
CGACCTCTTACAGCACCAACAATCTGCCGATGATTCCGTTCTACATCTATTACTCGATGTTCGGCTTCCAGC
GTATCGGCGATCTGTGCTGGGCGGCTGGCGACCAGCAAGCGCGTGGCTTCCTGATCGGCGGTACTTCCGGTC
GTACCACCCTGAACGGTGAAGGTCTGCAGCACGAAGATGGTCACAGCCACATTCAGTCGCTGACTATTCCGA
ACTGTATCTCTTACGACCCGGCTTACGCTTACGAAGTTGCTGTCATTATGCATGACGGTCTGGAGCGTATGT
ACGGTGAAAAACAAGAGAACGTTTACTACTACATCACCACGCTGAACGAAAACTACCACATGCCGGCAATGC
CGGAAGGTGCTGAGGAAGGTATCCGTAAAGGTATCTACAAACTCGAAACCATTGAAGGTAGCAAAGGTAAAG
TTCAGCTGCTGGGCTCCGGTTCTATCCTGCGTCACGTCCGTGAAGCGGCAGAGATCCTGGCGAAAGATTACG
GCGTAGGTTCTGACGTTTATAGCGTGACCTCCTTCACCGAACTGGCGCGTGATGGTCAGGATTGTGAACGCT
GGAACATGCTGCATCCGCTGGAAACTCCGCGCGTTCCGTATATCGCTCAGGTGATGAACGACGCTCCGGCTG
TGGCATCTACCGACTATATGAAACTGTTCGCTGAGCAGGTCCGTACTTACGTACCGGCTGACGACTACCGCG
TACTGGGTACTGATGGCTTCGGTCGTTCCGACAGCCGTGAGAACCTGCGTCACCACTTCGAAGTTGATGCTT
CTTATGTCGTGGTTGCGGCGCTGGGCGAACTGGCTAAACGTGGCGAAATCGATAAGAAAGTGGTTGCTGACG
CAATCGCCAAATTCAACATCGATGCAGATAAAGTTAACCCGCGTCTGGCGTAAGAGGTAAAAGAATAATGGC
TATCGAAATCAAAGTACCGGACATCGGGGCTGATGAAGTTGAAATCACCGAGATCCTGGTCAAAGTGGGCGA
CAAAGTTGAAGCCGAACAGTCGCTGATCACCGTAGAAGGCGACAAAGCTTCTATGGAAGTTCCGTCTCCGCA
GGCGGGTATCGTTAAAGAGATCAAAGTCTCTGTTGGCGATAAAACTCAGACCGGCGCACTGATTATGATTTT
CGATTCCGCCGACGGTGCAGCAGACGCTGCACCTGCTCAGGCAGAAGAGAAGAAAGAAGCAGCTCCGGCAGC
AGTCCCCGAGGCTGCCGCGGCAAAAGACGTTAACGTTCCGGATATCGGCAGCGACGAAGTTGAAGTGACCGA
AATCCTGGTGAAAGTTGGCGACAAAGTTGAAGCTGAGCAGTCGCTGATCACCGTAGAAGGCGATAAAGCTTC
TATGGAAGTTCCGGCTCCGTTTGCAGGCACCGTGAAAGAAATCAAAGTGAACACCGGCGACAAAGTGTCTAC
CGGCTCGCTGATTATGGTCTTCGAAGTGGCGGGTGAAGCAGGCGCGGCAGCTCCGGCGGCTAAACAGGAAGC
GGCTCCGGCAGCGGCCCCTGCACCAGCGGCTGGCGTGAAAGAAGTTAACGTTCCGGATATCGGCGGTGACGA
AGTTGAAGTGACCGAAGTGATGGTGAAAGTGGGCGACAAAGTTGCCGCTGAACAGTCACTGATTACCGTAGA
AGGCGATAAAGCTTCTATGGAAGTTCCGGCTCCGTTTGCAGGCGTCGTGAAGGAACTGAAAGTCAACGTTGG
CGATAAAGTGAAAACTGGCTCGCTGATTATGATCTTCGAAGTTGAAGGCGCAGCGCCTGCGGCAGCTCCTGC
GAAACAGGAAGCAGCAGCGCCGGCTCCGGCAGCAAAAGCTGAAGCCCCGGCAGCAGCACCGGCTGCGAAAGC
GGAAGGCAAATCTGAATTTGCTGAAAATGACGCTTACGTTCACGCGACCCCGCTGATCCGCCGTCTGGCACG
CGAGTTTGGCGTTAACCTTGCGAAAGTGAAGGGCACTGGCCGTAAAGGTCGTATCCTGCGCGAAGACGTTCA
GGCTTACGTGAAAGAAGCTATCAAACGTGCAGAAGCAGCTCCGGCAGCGACTGGCGGTGGTATCCCTGGCAT
GCTGCCGTGGCCGAAGGTGGACTTCAGCAAGTTTGGTGAAATCGAAGAAGTGGAACTGGGCCGTATCCAGAA
AATTTCTGGTGCGAACCTGAGCCGTAACTGGGTGATGATCCCGCATGTTACTCACTTCGACAAAACCGATAT
CACCGAGCTGGAAGCGTTCCGTAAACAGCAGAACGAAGAAGCGGCGAAACGTAAGCTGGATGTGAAGATCAC
CCCGGTTGTCTTCATCATGAAAGCCGTTGCTGCAGCGCTTGAGCAGATGCCTCGCTTCAACAGTTCGCTGTC
GGAAGACGGTCAGCGTCTGACCCTGAAGAAATACATCAACATCGGTGTGGCGGTGGATACCCCGAACGGTCT
GGTTGTTCCGGTATTCAAAGACGTCAACAAGAAAGGCATCATCGAACTGTCTCGCGAGCTGATGACTATTTC
TAAGAAAGCGCGTGACGGTAAGCTGACTGCGGGCGAAATGCAGGGCGGTTGCTTCACCATCTCCAGCATCGG
CGGCCTGGGTACTACCCACTTCGCGCCGATTGTGAACGCGCCGGAAGTGGCTATCCTCGGCGTTTCCAAGTC
CGCGATGGAGCCGGTGTGGAATGGTAAAGAGTTCGTGCCGCGTCTGATGCTGCCGATTTCTCTCTCCTTCGA
CCACCGCGTGATCGACGGTGCTGATGGTGCCCGTTTCATTACCATCATTAACAACACGCTGTCTGACATTCG
CCGTCTGGTGATGTAAGTAAAAGAGCCGGCCCAACGGCCGGCTTTTTTCTGGTAATCTCATGAATGTATTGA
GGTTATTAGCGAATAGACAAATCGGTTGCCGTTTGTTGTTTAAAAATTGTTAACAATTTTGTAAAATACCGA
CGGATAGAACGACCCGGTGGATAATGGGCGTCATAAAAAAAACGTCAGACCCGCCGGAGATAAATATATAGA
GGTCATGATGAGTACTGAAATCAAAACTCAGGTCGTGGTACTTGGGGCAGGCCCCGCAGGTTACTCCGCTGC
CTTCCGTTGCGCTGATTTAGGTCTGGAAACCGTAATCGTAGAACGTTACAACACCCTTGGCGGTGTTTGCCT
GAACGTCGGCTGTATCCCTTCTAAAGCACTGCTGCACGTAGCAAAAGTTATCGAAGAAGCCAAAGCGCTGGC
TGAACACGGTATCGTCTTCGGCGAACCGAAAACCGATATCGACAAGATTCGTACCTGGAAAGAGAAAGTGAT
CAATCAGCTGACCGGTGGTCTGGCTGGTATGGCGAAAGGCCGCAAAGTCAAAGTGGTCAACGGTCTGGGTAA
ATTTACCGGGGCTAACACCCTGGAAGTTGAAGGTGAGAACGGTAAAACCGTGATCAACTTCGACAACGCGAT
CATTGCAGCGGGTTCTCGCCCGATTCAACTGCCGTTTATTCCGCATGAAGATCCGCGTATCTGGGACTCTAC
TGACGCGCTGGAACTGAAAGAAGTACCAGAACGCCTGCTGGTAATGGGTGGCGGTATCATCGGTCTGGAAAT
GGGCACCGTTTACCACGCGCTGGGTTCACAGATTGACGTGGTTGAAATGTTCGACCAGGTTATCCCGGCAGC
TGACAAAGACATCGTTAAAGTCTTCACCAAGCGTATCAGCAAGAAATTCAACCTGATGCTGGAAACCAAAGT
TACCGCCGTTGAAGCGAAAGAAGACGGTATTTATGTGACGATGGAAGGCAAAAAAGCACCAGCTGAACCGCA
GCGTTACGACGCCGTGCTGGTAGCGATTGGTCGTGTGCCGAACGGTAAAAACCTCGACGCAGGCAAAGCTGG
CGTGGAAGTTGACGACCGTGGTTTCATCCGCGTTGACAAACAGCTGCGTACCAACGTACCGCACATCTTTGC
TATCGGCGATATCGTCGGTCAGCCGATGCTGGCACACAAAGGTGTTCACGAAGGTCACGTTGCCGCTGAAGT
TATCGCCGGTAAGAAACACTACTTCGATCCGAAAGTTATCCCGTCCATCGCCTATACCGAACCAGAAGTTGC
ATGGGTAGGTCTGACTGAGAAAGAAGCGAAAGAGAAAGGCATCAGCTATGAAACCGCCACCTTCCCGTGGGC
TGCTTCTGGTCGTGCTATCGCTTCCGACTGCGCAGACGGTATGACCAAGCTGATTTTCGACAAAGAATCTCA
CCGTGTGATCGGTGGTGCGATTGTCGGTACTAACGGCGGCGAGCTGCTGGGTGAAATCGGCCTGGCAATTGA
AATGGGTTGTGATGCTGAAGACATCGCACTGACCATCCACGCGCACCCGACTCTGCACGAGTCTGTGGGCCT
GGCGGCAGAAGTGTTCGAAGGTAGCATTACTGACCTGCCGAACCCGAAAGCGAAGAAGAAGTAATTTTTCGT
TTGCCGGAACATCCGGCAATTAAAAAAGCGGCTAACCACGCCGCTTTTTTTACGCCTGTAATTTACCTTTCC
AGTCGCCTTGCTCCGCGCTCAGAGAGACGTTCGCGTACTGCTGACCGTTGCTCGTTATTCAGCCTGGCAGTA
TGGTTACTGTCGTTTAGACGTTGTGGGCGGCTCTCCTGAACTTTCTCCCGAAAAACCTGACGTTGTTCAGGT
GATGCTGATTGAACACGCTGGCGGGCGTTATCACGTTGCTGTTGGTTCAGTGGGCGCTGCTGTACTTTTTCC
TTAAACACCTGGCGCTGCTCAGGCGAGGCTGACTGAATACGCTCACGCGCTGCGTCTCTTCGCTGCTGGATC
TGTGGGTTAGTCTGCATTTTCTCGCGGACTGCCTGGCGCTGCTCAGGCGAGGCGGGCTGAATGCGCTCACGC
GCTGCCTCTCTTCGCTGCTGGTTCTGCGGGTTAGTCTGCATTTTCTCGTGAACTGCCTGGCGCTGCTCAGGA
GAAGCTGACTGATAACGCTGACGAGCGGCGTCCTTTTGTTGCTGGGTCAGTGGTTGGCGACGGCTGAAGTCG
CGGAAGTCGTCATAGCTCCCATAGTGTTCAGCTTCATTAAACCGCTGTGCCGCTGCCTGACGTTGGGTATCT
CGTGTAATGACGGGGGCGGCGTGTGTTCGTTGCTGAAACTGACTTGCTGCCGCCTGACGCTGGCTGTCGCGT
GTTGGAGCAGGTAGCTGCGTGGCACTCATTCCGCCGTTGACATCAGTTTGATGAAACCGCTTTGCCATATCC
TGATCATGATAGGGCACACCATTACGGTAGTTTGGATTGTGCCGCCATGCCATATTCTTATCAGTAAGATGC
TCACCGGTGATACGGTTGAAATTGTTGACGTCGATATTGATGTTGTCGCCGTTATGTTGCCAGCCATTACCG
TCACGATGACCGCCATCGTGGTGATGATAATTATCATCGTCATGATGATGATGGTCATGATCGTCGTCATCC
CAGTCGATGCTGCTGAATAGTGCGTACGTGGTAGCAACGCCCATGCTATAGCCGAATCCGCGTACAAAGCTG
TCAACAAACGGTTCTCCGGCTGGTGGTGGCAGATAAACCGGCGGATACGCAGTATTGGCCCAGTTCCCGTAA
ACCACGGTTGGGTTGTAGTTGGGAATATAGACCACATCAGGATTGCCGGGCTCAATGGAAATGACGGTTGTT
GCAGGCTCTGTAATGACAGGGTTGGCAGTTGAAACGGTATTGGATGGTATGACGGGAGCCGTGACTGTCTGT
GTTACCGGTACAGTTTTCTTCGTTGTGGTAATAACTTTCTGTTCGGTTGATGACTTCAGCGAGCCGGTTTGT
TGTGCCAGTTGCCGCAATCGTTGTACCGAGTCCATCACGTCCTGCGGCTGGGCCAGAAAAGCATCGCCCAGG
TTTTGCACCCATTGCGGGTTTTCGCCCATCAATGCCATCAATTGTGGAAAGGCCACCAGTGATTTAACGCTG
GCGTCCCACGGCTGGTCAGATACCGCCTGAATAGCAGCATCGCCTTGTTTAAGTGGATTATCGTGCGACCAT
TGCACTGCTTGAGCAACGTTTGTCGGATAGGTTGATGCCATCAGCACCTGCGAAAGTAGGGCGTCGGGATAC
AGCGCGACGGGCGCGACCCATTGATCTATTTGTGCAGTGCTGAATGCGGATTTGACGACGGCGGGTGTTACG
GGAGGTGCGGAAACCGTTGCAGGAAGCGTAACTGCGGCAGCGTCAGACACAGCCAGTTGTGTCGATTGCGTT
TCCACAGGCGCTTCCACTGTGCGGCTTTTTATATATAGCCCGGCAGAGGCGGCACAAAGCCCGGCACTGCAA
ATTAGCGCCAGCACATGGGGTTTAAACGGCAAAGTCATTTTCATAATTCGGATCTCAAGGAAATCGCAATGG
TCGGCGAACTGCCACCCGCAGGTGCTGTGAATCCGAGTATAAAGAGGCGGTAGTTTAAATTTTGACTAATCT
TGGGATTCGTTGAGAAAGGTGATTATCACCATGCGAATTAACGAAGTTTTTACGGAGGGAAACAATCTCTAG
ACCATCCTTAACGATTCAGCCACTTTTTTATGTTGCTTTTTTGTAAACAGATTAACACGTCGTCAAAATCCT
GCTATTCTGCCCGTTGCGGTACTGGGCATTTACCCTACAAACTGCTGTCTCACAGGAGCGTGAAGAGAATCG
CCTGCCGCACTATGACAATGAGAGCGAGGAGAACCGTCGTGCTAGAAGAATACCGTAAGCACGTAGCTGAGC
GTGCCGCTGAGGGGATTGCGCCCAAACCCCTGGATGCAAACCAAATGGCCGCGCTTGTAGAGCTGCTGAAAA
ACCCGCCCGCGGGCGAAGAAGAATTCCTGTTAGATCTGTTAACCAACCGTGTTCCTCCTGGCGTCGATGAAG
CCGCCTATGTTAAAGCAGGCTTCCTGGCTGCTGTCGCCAAAGGCGAAGCCAAATCCCCACTGCTGACTCCGG
AAAAAGCCATCGAACTGCTGGGTACTATGCAGGGTGGTTACAACATTCATCCGCTGATCGATGCGCTGGATG
ATGCCAAACTGGCACCGATCGCTGCCAAAGCACTTTCTCACACACTACTGATGTTCGATAACTTCTATGACG
TAGAAGAGAAAGCGAAAGCAGGCAACGAATATGCGAAGCAGGTTATGCAGTCCTGGGCTGATGCCGAATGGT
TCCTGAATCGCCCGGCGCTGGCTGAAAAACTGACCGTTACCGTCTTCAAAGTCACTGGCGAAACCAACACCG
ATGACCTTTCTCCGGCACCGGATGCGTGGTCACGCCCGGATATCCCATTGCACGCGCTGGCGATGCTGAAAA
ACGCCCGTGAAGGTATTGAGCCAGACCAGCCAGGTGTTGTTGGCCCGATCAAACAGATTGAAGCTCTGCAAC
AGAAAGGTTTCCCGCTGGCGTACGTCGGTGACGTTGTGGGTACGGGTTCATCGCGTAAATCCGCCACGAACT
CCGTTCTGTGGTTTATGGGCGATGATATTCCACATGTGCCGAACAAACGCGGCGGTGGTTTGTGCCTCGGCG
GTAAAATTGCACCCATCTTCTTTAACACGATGGAAGATGCGGGTGCGCTGCCAATCGAAGTGGATGTCTCTA
ACCTGAACATGGGCGACGTAATTGACGTTTACCCGTACAAAGGTGAAGTACGTAACCACGAAACCGGCGAAC
TGCTGGCGACCTTCGAACTGAAAACCGACGTGCTGATTGATGAAGTGCGTGCTGGCGGCCGTATTCCGCTGA
TTATCGGTCGTGGCCTGACCACCAAAGCGCGTGAAGCACTTGGTCTGCCGCACAGTGATGTGTTCCGTCAGG
CGAAAGATGTCGCTGAGAGCGATCGCGGCTTCTCGCTGGCGCAGAAAATGGTAGGCCGTGCCTGTGGCGTGA
AAGGCATTCGTCCGGGCGCGTACTGTGAACCGAAAATGACTTCTGTAGGCTCTCAGGACACCACAGGCCCGA
TGACCCGTGATGAACTGAAAGACCTGGCGTGCCTGGGCTTCTCGGCTGACCTGGTGATGCAGTCTTTCTGCC
ACACCGCGGCGTATCCGAAGCCAGTTGACGTGAACACGCACCACACGCTGCCGGACTTCATTATGAACCGTG
GCGGTGTGTCGCTGCGTCCGGGTGACGGCGTAATCCACTCCTGGCTGAACCGTATGCTGCTGCCGGATACCG
TCGGTACCGGTGGTGACTCCCATACCCGTTTCCCGATCGGTATCTCTTTCCCGGCGGGTTCTGGTCTGGTGG
CATTTGCAGCCGCAACAGGCGTAATGCCGCTGGATATGCCGGAATCCGTTCTGGTGCGCTTCAAAGGCAAAA
TGCAGCCGGGCATCACCCTGCGCGATCTGGTACACGCCATTCCGCTGTATGCGATCAAACAAGGTCTGCTGA
CCGTTGAGAAGAAAGGCAAGAAAAACATCTTCTCTGGCCGCATCCTAGAAATTGAAGGTCTGCCGGATCTGA
AAGTTGAGCAGGCCTTTGAGCTGACCGATGCGTCCGCCGAGCGTTCTGCTGCCGGTTGTACCATCAAGCTGA
ACAAAGAACCAATCATCGAATACCTGAACTCCAACATCGTCCTGCTGAAGTGGATGATCGCGGAAGGTTACG
GCGATCGTCGTACCCTGGAACGTCGTATTCAGGGCATGGAAAAATGGCTGGCGAATCCTGAGCTGCTGGAAG
CCGATGCAGATGCGGAATACGCGGCAGTGATCGACATCGATCTGGCGGATATTAAAGAGCCAATCCTCTGTG
CTCCGAACGACCCGGACGACGCACGTCCGCTGTCTGCGGTACAGGGCGAGAAGATCGACGAAGTGTTTATCG
GTTCTTGCATGACTAACATCGGTCACTTCCGTGCCGCAGGTAAACTGCTGGATGCGCACAAAGGTCAGTTGC
CGACCCGCCTGTGGGTGGCACCGCCAACCCGTATGGACGCCGCACAGTTGACCGAAGAAGGCTACTACAGCG
TCTTCGGTAAGAGTGGTGCGCGTATCGAGATCCCTGGCTGTTCCCTGTGTATGGGTAACCAGGCGCGTGTGG
CGGACGGTGCAACGGTGGTTTCCACCTCTACCCGTAACTTCCCGAACCGTCTGGGTACTGGCGCGAATGTCT
TCCTGGCTTCTGCGGAACTGGCTGCTGTTGCGGCGCTGATTGGCAAACTGCCGACGCCGGAAGAGTACCAGA
CCTACGTGGCGCAGGTAGATAAAACAGCCGTTGATACTTACCGTTATCTGAACTTCAACCAGCTTTCTCAGT
ACACCGAGAAAGCCGATGGGGTGATTTTCCAGACTGCGGTTTAAAAAGTCAGCGCACGCGCTGCGCATAAAC
GACACAATGCCCGGTGAATGAGATTCCCGGGCATTTTTTTATTTCTAAACCATCGCCGTTCCGCTGTTTTTC
TCCGGTAAGGCTGCGATAATTACATCAATGGCGCAATGCGATTTCGGTGCATTGCCGGGAGCAGAGGAACAC
ACTATGGATTACGAATTTCTGCGCGATATTACCGGAGTGGTAAAGGTGCGTATGTCCATGGGGCATGAAGTG
GTCGGGCACTGGTTTAATGAAGAGGTGAAAGAAAACCTGGCCTTGCTTGATGAAGTGGAACAAGCAGCGCAC
GCACTGAAAGGTAGCGAACGTTCCTGGCAGCGGGCAGGGCATGAGTATACGCTATGGATGGACGGCGAAGAG
GTGATGGTTCGCGCCAATCAACTGGAATTCGCTGGCGATGAAATGGAAGAGGGGATGAACTACTACGACGAA
GAAAGCCTGTCGCTATGCGGCGTTGAGGATTTTCTGCAGGTCGTGGCGGCTTACCGCAATTTCGTGCAGCAG
AAGTAAATAAATCTGGCGGAGCCTGGGAGCTCCGCCAGAGCCGTTAAACAGCTGGCATATTGCGCCCGTAAT
AAATCTCGCGCATTTCTTTCCACAGCGCAGCGGTAATTTCCTGGCGCTCGCTGTCGGTTAAATCTTCCGGTT
TGGTGTGGAACATGTAGTGCTTAAGGTCGAACTCTTTAAGCAACATCTTGGTATGGAAGATATTTTCCTGAT
AGACGTTTACATCCACCATGTCATACAGCGCCTTCATATCGTCAGACATAAAGTTCTGAATCGAATTAATCT
CATGGTCGATAAAGTGCTTCATACCGTTAATGTCGCGGGTAAAACCGCGCACGCGATAATCAATGGTTACGA
TATCGGACTCAAGCTGGTGGATCAGGTAATTCAGCGCCTTCAGCGGAGAAATCACGCCGCAGGTAGAGACTT
CAATATCGGCGCGGAAGGTACATAAACCGCCTTCAGGATGACTTTCCGGGTAGGTATGTACGCAAATATGAC
TTTTATCGAGATGGGCAACGACCGTTTCTGGCAGTGGGCCGGGGTGTTCTGTTTTGTCGATGAGTTTCGGGT
CAACCGGTTCTTCACTCACCAGAATAGTGACGCTGGCACCCTGTGGTTCGTAATCCTGGCGGGCGATGTTAA
GAATATTAGCCCCGATAATGGAACAGGTTTCTGACAGGATTTCGGTCAGACGGTTGGCATTATAGAGTTCAT
CGATATAAGCAATATAACCGTCGCGCTCTTCGGCAGTTTTGGCGTAGCAGATATCGTAAATACAAAAACTCA
GACTTTTGGTCAGATTATTAAAGCCATGCAGTTTCAGTTTTTTCAATTTCTTATCTTCTCCTTAGGACGGCT
GTGAAGCCAGTGCGTCTTGCAGATACTGGGGTAAGGCAAAAGCTGCCGTATGGACTGCCGGATTGTAATAAC
GGCATTTCAGGCCAGAGGCGAGAAAACGCGCCTGAATAATTTCGGTTGAGAGATGGCGTAAGGCGTCGTTAT
CTGTCGCCCATGCAAAAGTCATGATACCGCCGTAATAGGTCGGGATCGCCGCCTGATAAAAGCCAACGTCGC
TGAAGTAATGGCTGAGTTTGCGATGGCTGTCGATGGCTTCTTCCTGCTGTAAAAAGCAGACGCCGTTTTGTG
CGACGAAGATACCGCCAGGATTCAGGCAACGTTTGCAGCCTTCATAAAATGCCGAAGTGAAAAGGCTTTCGC
CGGGACCGATAGGATCGGTGCAGTCGGAGATAATGACATCAAAGGTCTGGCTGGTTTGATTAACGAAATTGA
CGCCATCGTCGATCACCAGCTTAAAGCGCGGATCGTCGTAGCTACCGGCGTTATGGTTGGGTAGATACTGAC
GGCAGAACGACACGACACCCGCATCGATTTCCACCATCGTGATTGACTCAACGTTTTTATGTCGGGTTACTT
CACGCAGCATGGCACCGTCGCCGCCGCCGATAATCAGCACATGTTTCGCGTGACCGTGGGCCAGTAGCGGAA
CATGGGTCATCATCTCATGATAGATAAACTCGTCGCGCTCGGTGGTTTGTACTACGCCATCCAGCGCCATTA
CGCGACCAAATGCAGCGTTCTCAAAAATGATCAGATCCTGGTGATCGGTCTTTTCATGATACAGAACGTTAT
CTACCGCAAAGTACTGCCCAAACTGGTCGTGTAGCGTTTCATGCCACTGTTTTTTTTCGGCCATGGGTTGAT
ACCTCCTTTGTTAACACCCGTAAAAAAAGGGCGCAACATAATAGCTAACATTGACCGCGGATGCACGGTCAA
TATTTCTACAAAAAGGTATCAGGGATTATTTGACGTAGGCAAGCAGGCTTAAGGAATCGCGAGCCAGGGCCT
TGCACTTTTTAGCGACGGGAATGCCAATGCCGCTGAGATCGCGGTAGCTGTCTTCACCGAGAGCTTTCATGT
CGAAGGTGTCGTAATTACTGAGATCCCACTGGTTTTGCTGGGCGAAAAAGACCAGTGCGCGACGAATTTGCC
CGTTAGGTAAGTTCTGGTAACCACAATCGTTCTTCAGAAAGACAAAAACTGCCGTTAAATCGGCCATATCTT
CGGCTTCAGACTCACTGAGCGCGTAACTGTTTGCGCAAACGGCCATCAGGCTGCCGAATAACACTGTTCTGA
AAAACGTCTTCATTGCTTCTACCAGGGGCTTAAAGAAGATAAACGTTAGCACACTGCGAGCGAGGCGACGAC
CATTATTGTCGATTAAATTGTGTCTGCGGCTTGACCTTCCCGTAAGGGGAAGGACTATGCTCAACGTTTGAT
TTTGTTTCGCCTGCTTAAGAATAAGGAAATAACTATGCAACGTCGTGATTTCTTGAAATATTCCGTCGCACT
GGGTGTGGCTTCAGCCTTGCCACTGTGGAGCCGTGCAGTCTTTGCGGCGGAACGCCCAACGTTACCGATCCC
TGATTTGCTCACGACCGATGCCCGTAATCGCATTCAGTTAACTATTGGCGCAGGTCAGTCTACCTTTGGCGA
GAAAACTGCAACTACCTGGGGCTATAACGGCAATCTGCTGGGGCCGGCGGTGAAATTACAGCGCGGCAAAGC
GGTAACGGTTGATATCTATAACCAACTGACGGAAGAGACGACGTTGCACTGGCACGGGCTGGAAGTACCGGG
TGAAGTCGACGGCGGCCCACAGGGAATTATTCCGCCAGGTGGCAAGCGCTCGGTGACGTTGAACGTTGATCA
ACCTGCCGCTACCTGCTGGTTCCATCCACATCAACATGGCAAGACCGGGCGACAGGTGGCGATGGGGCTGGC
TGGTCTGGTGGTGATTGAAGATGACGAGATCCTGAAATTAATGCTGCCAAAACAGTGGGGTATCGATGATGT
TCCGGTGATCGTTCAGGATAAGAAATTTAGCGCCGACGGGCAGATTGATTATCAACTGGATGTGATGACCGC
CGCCGTGGGCTGGTTTGGCGATACGTTGCTGACCAACGGTGCAATCTACCCGCAACACGCTGCCCCGCGTGG
TTGGCTGCGCCTGCGTTTGCTCAATGGCTGTAATGCCCGCTCGCTCAATTTCGCCACCAGCGACAATCGCCC
GCTTTATGTGATTGCCAGCGACGGTGGTCTGCTACCTGAACCGGTGAAGGTGAACGAGCTGCCGGTGCTGAT
GGGCGAGCGTTTTGAAGTGCTGGTGGAGGTTAACGACAACAAACCCTTTGACCTGGTGACGCTGCCGGTCAG
CCAGATGGGGATGGCGATTGCGCCGTTTGATAAGCCTCATCCGGTAATGCGGATTCAGCCGATTGCTATTAG
TGCTTCCGGTGCTTTGCCAGACACATTAAGTAGCCTGCCTGCGTTACCTTCGCTGGAAGGGCTGACGGTACG
CAAGCTGCAACTTTCTATGGACCCGATGCTCGATATGATGGGGATGCAGATGCTAATGGAGAAATATGGCGA
TCAGGCGATGGTCGGAATGGATCACAGCCAGATGATGGGCCATATGGGGCACGGCAATATGAATCATATGAA
CCACGGCGGGAAGTTCGATTTCCACCATGCCAATAAAATCAACGGTCAGGCGTTTGATATGAATAAGCCGAT
GTTTGCGGCGGCGAAAGGGCAGTACGAACGTTGGGTTATCTCTGGCGTGGGCGACATGATGCTGCATCCGTT
CCATATTCACGGCACGCAGTTCCGTATCTTGTCAGAAAATGGCAAACCGCCAGCGGCTCATCGCGCGGGCTG
GAAAGATACCGTTAAGGTCGAAGGCAATGTCAGTGAAGTGCTGGTGAAGTTTAATCACGACGCACCGAAAGA
ACGTGCTTATATGGCGCACTGCCATCTGCTGGAGCATGAAGATACGGGGATGATGTTAGGGTTTACGGTATA
AAAAGACCGTATTCGGGAATATGCCCGGATCTCTCCGGGCATTAAACTGATGACAAACGCAAATCTGCCTGA
TGCGCTACGCTTATCAGGCCTACGTTACCTGTGCAATCCATTGATTTTGCACAATTTTGTAGGCTGGATAAG
GCGTTCACGCCGCATCCGGCATGAACAACGCGCACGTTGTCAGCAATCTGAGCAAGTCTTACTTCACATCAT
CCGGCAGCGCATAAGCCACAATATAGTCACCCATCTTCGTACCAAATGAACCGTGACCGCCTGCGGAGATCA
CCACATACTGCTTACCATTCACTTCATAGGTCATTGGCGTCGCCTGACCACCCGCTGGTAAACGACCCTGCC
ACAGTTTTTCACCGTTGCTCATGTTGTAAGCGCGCAGGTAGTTATCTGCCGTAGCGGCGATAAACAGCACGT
TACCCGCCGTGGAGATTGGCCCGCCCAGCATCGGCATACCCATATTGAACGGCACCGGTACAGGCATCGGGA
ACGGCATACTGTCCTGCGGCGTACCAATACGTTTCTTCCACACCACTTCATTAGTTTTCAGATCCAGCGCCG
AGATATAACCCCATGCTGGCTGTTTACATGGCAGACCAAATGGTGAGAGGAACGGGTTGAGCGTGACACCAT
ACGGTACACCGTACTGTGGCTGAATGCCGGATTCCGTACCCGTGCCTTTGGCATCTTTCGGCTGCTCCATCG
GGTTACCCGGACCGCGTGGGATCAGTTTCGAAACAAACGGCAGTGCCATTGGGTTGGCAATTGCCACTTCAC
GATTTGGATCAACGGAAATCCCGCCCCATTCAAACATTCCCAGGTTACCCGGGAAGACCAGCGTGCCCTGTT
CAGATGGCGGCGTGAAAATGCCTTCATAGCGCATCTGGTGGAACATCACGCGGCACACCAGTTGGTCAAACA
TGGTGGCTCCCCACATATCCGCACCGCTCAAATCTTTCGTCGGACGGAAGCTCAGTTCCGAGAATGGTTGAG
TAGGGGTAACGTAATCGCCTTTGGCAGCACCTTGGGGAACCGGTTTTTCCGGTGCCGGAACCACCAGTTCGC
CATTACGACGATCGAGCACAAAAATGTTGCCGGTTTTCGCCGGAGCGTAAATAACTGGCACTTTCTGACCAT
TAACGGTGATGTCCGCCAGCGTCGGCTGTGCCGGAAGATCCATATCCCACAGGTCGTGGTGAACGGTCTGGT
AGCTCCACGCCAATTTCCCGGTTGTGGCATTCAGCGCCAGAATCGAGCTGGCATAACGTTCCTGTTCCGGTG
TGCGGTTACCGCCCCAGATATCCGGCGTGGTCACGCCCATCGGCAGATACACCAGATCCAGCTTCGCGTCAT
AGGCCGCTGGTGCCCACGAGTTTGGCGAGTTAAAGGTAAAGGTGTGTTCGTCAGACGGGATTGCGTTCGGAT
CTTTCGCGCCCGGATCAAAAGCCCACAGCAGCTCCCCGGTGTTGACATCAAAACCACGGATCACGCCAGACG
TTTCGCGGGTTGAGAAGTTATCGGTAACTGAACCTGCCATCACGATGGTTTTATCGGTGATAATCGGTGGCG
AAGTCGGTTCATACAGACCCGGTTTGGTGTCTGGCATATTGCTTTGCAGATTGAGCACGCCTTTATTGGCGA
AGGTTTCGCACAGCTTGCCGTTTTCAGCGTTAATCGCAATCAGGCGACCATCATTGACCGGAAGAATGATAC
GACGCGGGCAATCCGCCATCACTTCCGGCGAAGCCGTTTCTGCTTTGGCTTCATGATAAGAGACGCCACGGC
AGGTTACGTGCTGGAAAGACTCGTTAGTTTTCAGCTCAGGATCGTAATGCCATTTCTCTTTGCCGCTGGCGG
CATCGAGCGCAAACAGGCGCTGGTGAGCGGTACACAGGTAAAGGGTGTCGCCCACTTTAATCGGCGTCACTT
CATTGGTGATTTCGCCCGGATCGTTCGGCTGCTTCACATCGCCAGTACGGAACACCCAGGCTTCTTTCAGAT
TATGGACGTTATCGGCGTTAATTTGTTTCAGAGGTGAAAAGCGTTGACCTTCCTGATTGCGACCATAGGCAG
GCCAGTCCTGATCGGCAACGGGTGAGATAGCTTCCGCAGGTGTGGCATCGGCGCTTAAGGTGCCGTTGATTT
CCTGCGGATCGTTAAATCCGGCCCAGGTCAGGATACTACCGCTAATCAGCAGTGCCACCACCAGTGCGGCAA
CTGCGCCGCTGGCAGGAATGACCAGGCGACGCCAGACAAACGGCAGGATCAGCCAGATGCCGAAGAAGACCA
GAATATCGCTGCGCGGAGTCAGCGCCCAGAAGTCGAAACCAACTTCCCAGACGCCCCAAATCATGGTGCCGA
GCAGCAGGGCGGCGTATAGCCAAAGCGCGGCACGTTTACTGCGCCACAGCATCCAGGCGACGCCGAGCATCA
CAAGGCCAGCGATAGGGTAGTACCAGGAGCCGCCAATCGCGACCAGCCAGCCTCCGCCAATGAGTAGATACA
GCCCGCAAAGCGCTGCAAAAAGGGCTGTTAGCGTGACGAGTAATCGTCGCGAGCCTGTATTGTTAATTGCCA
TAAAGAGACACCATTTCAATTCATTAATATTTTAGTAGCAATTAATTATAGGTTTTAACATGTGTGATCGTC
ATCACAATTTGAGCTTTATTAACAGATTCCGCGAATGAATCGTTTTGCTGGTATACTGCGTGTCTTGCGCTT
TGTTGCGGTGCCAAAACCTGCCCGTGCGAAGTGATTTGTTTTTAAATCATATGGTTAGAGATATGAAACATA
CTGTAGAAGTAATGATCCCCGAAGCGGAGATTAAAGCGCGTATCGCCGAACTGGGTCGTCAGATTACTGAGC
GTTACAAAGACAGCGGCAGCGATATGGTGCTGGTGGGTCTGCTGCGTGGCTCATTTATGTTTATGGCGGACC
TGTGCCGTGAAGTTCAGGTATCTCATGAAGTCGACTTTATGACCGCCTCCAGCTACGGTAGCGGCATGTCCA
CCACCCGTGATGTGAAAATCCTCAAAGATCTGGATGAAGATATCCGTGGCAAGGATGTGCTGATTGTTGAAG
ATATCATCGACTCGGGGAATACACTGTCGAAAGTGCGTGAGATCTTAAGCCTGCGCGAACCGAAGTCGTTGG
CGATTTGTACGCTGCTGGATAAACCGTCCCGTCGTGAAGTGAACGTCCCGGTAGAATTTATCGGTTTCTCGA
TCCCGGATGAGTTTGTGGTGGGTTACGGCATTGATTACGCACAGCGTTACCGTCATCTGCCGTATATCGGCA
AAGTGATTCTGCTGGACGAGTAAGTGTGAAGTTGCCGGATGTGTTGCATCCGGCATGGCATTTTTATTTGTG
GTTGGCGTGTTTCAGCTTGAGGTTGGAAATCCCGTGACGGTAACGTTGCTCAAGGGTTTCGCGGTTGGTGGC
AGTAACATCCAGATCACGCAGCAAGCCGTCGTGAATGCCATAAGCCCAGCCGTGAATGGTAACTTTCTGCCC
GCGTTTCCACGCTGATTGCATAATGGTGGAGTGGCCCAGGTTATACACCTGTTCCATGACGTTCAGTTCACA
CAAGGTATCCAGACGGCGCTCTTGCGGCATTTCGTCGAGCAATGAGCTATGTTTGAACCAGATATCGCGGAT
ATGCAGCAGCCAGTTGTTGATAAGCCCCAGTTCCGGGTTTTCAACTGCGGCTTGTACGCCGCCGCAACCGTA
GTGGCCACAGATAATAATGTGTTCAACTTCGAGTACATCCACTGCATACTGAACCACGGAAAGGCAGTTCAG
GTCGGTGTGAATGACCAGGTTAGCAACATTACGGTGAACAAAGAGTTCGCCCGGCTCAAGACCGGTTAAACG
TTCTGCAGGAACGCGACTGTCGGAACATCCAATCCATAGAAAGCGCGGTTTTTGCGCTTGTGCCAGTTTCTC
AAAAAACCCGGGATCCTCTTCCACCAGCATTTTTGACCATAGTGCATTGTTGCTGATGAGTGTATCTATGTC
TTTCATGGAGGTTAACGACCTGTAACCAAATAATTACGTTTGGCTAATATAGGGCAACTCCGGGACGATTTA
AACCACAGATAAAGTGTAAGAACGTAAGGTAAGTAAAAATTTATGACCATTGCACTGGAACTTCAACAGCTT
AAAAAAAACTATCCAGGCGGCGTTCAGGCGCTTCGTGGAATAGATTTGCAGGTCGAAGCGGGTGATTTTTAT
GCGCTTCTCGGGCCGAACGGGGCCGGGAAATCGACCACTATCGGTATTATCAGCTCTCTGGTAAATAAAACC
TCCGGGCGGGTCAGCGTATTTGGTTACGATCTCGAGAAAGATGTCGTGAACGCTAAACGTCAGTTGGGACTG
GTGCCGCAGGAATTTAACTTCAACCCGTTTGAAACCGTGCAGCAAATTGTGGTGAATCAGGCAGGGTACTAC
GGTGTGGAGCGCAAAGAGGCGTACATCCGCAGCGAAAAATATCTTAAGCAGCTCGATTTATGGGGAAAACGC
AACGAACGTGCGCGCATGTTATCTGGCGGGATGAAGCGCCGTTTAATGATTGCCCGTGCGTTAATGCATGAA
CCTAAACTACTGATTCTCGACGAGCCGACTGCAGGCGTGGATATTGAACTTCGCCGCTCAATGTGGGGCTTT
TTGAAGGATTTAAACGACAAAGGCACCACCATCATTCTCACCACACACTACCTGGAAGAAGCAGAAATGCTG
TGCCGCAATATCGGCATTATTCAACACGGTGAGCTGGTGGAAAATACCTCGATGAAGGCGCTGCTGGCGAAG
CTGAAATCGGAAACCTTTATTCTCGATCTCGCACCGAAAAGTCCGTTACCGAAGCTCGATGGCTATCAGTAT
CGACTGGTCGATACCGCGACGCTGGAAGTTGAAGTGCTGCGTGAGCAGGGGATCAACAGCGTATTTACGCAG
TTAAGTGAGCAGGGCATTCAGGTATTAAGTATGCGTAACAAAGCTAACCGTCTGGAAGAGCTGTTTGTTTCA
CTGGTTAATGAAAAACAAGGAGATCGCGCATGATGCATCTTTACTGGGTGGCGCTAAAAAGCATCTGGGCGA
AAGAGATCCATCGCTTTATGCGTATCTGGGTGCAGACGCTGGTGCCGCCAGTCATCACCATGACCCTTTACT
TTATTATTTTCGGTAACCTGATTGGTTCGCGTATTGGCGATATGCATGGCTTCAGCTACATGCAGTTCATCG
TACCGGGGCTGATCATGATGTCGGTGATCACCAACGCCTACGCCAACGTCGCGTCATCATTTTTTGGTGCCA
AGTTCCAGCGTAATATTGAAGAGCTGCTGGTAGCGCCGGTTCCGACTCACGTCATTATTGCCGGATATGTCG
GCGGTGGCGTGGCGCGTGGTCTGTTTGTTGGCATTCTGGTGACGGCAATTTCACTGTTTTTTGTGCCGTTTC
AGGTGCATTCGTGGGTATTCGTTGCCTTAACCCTGGTGCTCACGGCGGTGTTGTTCTCCCTTGCGGGTTTGC
TGAACGGTGTGTTTGCCAAAACGTTCGATGACATCAGCCTGGTGCCAACCTTTGTGTTAACGCCACTCACGT
ATTTGGGTGGGGTCTTTTACTCACTGACTTTGTTGCCGCCGTTCTGGCAAGGGCTGTCGCACCTGAACCCAA
TCGTTTATATGATCAGTGGTTTCCGCTACGGCTTCCTCGGTATCAATGATGTTCCGCTGGTCACTACCTTTG
GCGTACTGGTGGTCTTTATTGTGGCGTTTTATTTGATCTGTTGGTCGCTGATCCAACGTGGACGTGGTTTGC
GTAGCTAAGGCTATTTCCTCTCCTCTGGATTTGGGGGAGAGGAGTTTTGACGGCTATCACCCTTTATCAACA
ATGGTCAGGGTAGACTGATTTTCGGCTAAGGAGGAAGGCGATGTTAGGTTGGGTAATTACCTGTCACGATGA
CCGGGCGCAAGAGATACTGGATGTGCTGGAGAAAAAACATGGGGCGCTTCTTCAGTGCCGGGCCGTGAATTT
CTGGCGCGGATTAAGTTCTAATATGCTCAGCCGCATGATGTGCGATGCTCTGCATGAAGCGGACTCTGGTGA
GGGTGTCATCTTCTTAACCGATATAGCCGGAGCGCCACCGTACCGCGTGGCTTCATTATTAAGCCACAAACA
CTCCCGTTGCGAAGTGATTTCTGGTGTCACGTTACCGTTAATTGAACAGATGATGGCTTGCCGTGAAACCAT
GACCAGTTCAGAGTTTCGCGAGCGTATTGTCGAACTGGGTGCGCCGGAGGTGAGTAGTATTTGGCACCAGCA
ACAAAAAAATCCGCCTTTCGTCCTCAAACATAATTTGTATGAGTATTAACCCGCGATTCTGATGGCGCTTTT
GCTACAATAAAAGCGTTGTTTCACCCTCGGTGATTTTTTCATGTACAAACAAGCTGTTATTCTCCTGCTGAT
GCTGTTTACCGCAAGTGTCAGTGCCGCGTTACCTGCCCGTTATATGCAAACCATCGAAAATGCTGCGGTCTG
GGCGCAAATTGGTGACAAGATGGTGACCGTGGGGAATATTCGGGCCGGACAAATCATTGCCGTGGAGCCCAC
TGCCGCAAGTTATTACGCATTTAATTTTGGCTTTGATAAAGGGTTTATCGATAAAGGTCATCTTGAGCCGGT
TCAGGGGCGACAAAAAGTTGAAGACGGTTTGGGTGACCTCAACAAGCCGCTGAGTAATCAGAACTTAGTTAC
CTGGAAAGATACGCCGGTCTATAACGCGCCGAGTGTGGGCAGTGCGCCATTTGGGGTACTGGCGGACAATTT
GCGCTACCCGATTTTGCATAAACTGAAAGACAGGTTAAATCAAACCTGGTATCAGATCCGTATTGGCGATCG
ACTGGCCTATATCAGCGCGCTGGATGCCCAACCCGATAATGGCCTTCCGGTGCTAACCTATCACCATATTCT
GCGCGACGAAGAAAACACCCGTTTTCGCCATACTTCGACGACCACCTCGGTACGCGCTTTCAATAACCAGAT
GGCCTGGCTGCGCGACAGGGGATACGCGACACTGAGCATGGTGCAGCTGGAAGGTTACGTGAAGAATAAGAT
CAATCTTCCTGCGCGAGCGGTGGTGATTACCTTTGATGATGGCCTCAAGTCAGTGAGCCGCTATGCGTATCC
TGTGTTGAAACAATATGGCATGAAGGCGACGGCGTTTATTGTTACCTCGCGCATCAAACGTCACCCGCAGAA
GTGGGAACCAAAATCGCTGCAATTTATGAGCGTTTCTGAGCTTAACGAAATTCGCGATGTATTTGATTTCCA
GTCACATACCCATTTTTTGCATCGGGTAGATGGTTATCGCCGACCCATATTACTGAGCCGTAGTGAGCACAA
TATTCTGTTTGATTTTGCACGTTCACGTCGCGCTCTGGCGCAATTTAATCCGCATGTCTGGTATCTTTCGTA
TCCGTTTGGCGGCTTTAATGACAAAGCCGTGAAGGCAGCAAACGATGCCGGATTTCACCTGGCGGTGACAAC
CATGAAAGGCAAAGTAAAACCGGGGGATAATCCGTTGTTACTAAAACGACTTTATATCTTAAGAACGGATTC
GCTGGAGACGATGTCGCGGCTGGTGAGTAACCAGCCGCAGGGATAACAATCAAGCAACCTGTACCGGAATCG
CTTTCGCGGTACGTTTCATTTCATTGTCGCCTTCAAAATAGGCGACGTTGGGTCGCCAGGTGCGAGCTTCTT
CATCTGGCATGGTAACGAAGCTGGCGATGATGACAATATCGCCGACACTGGCGCAGTGGGCCGCCGCACCGT
TAACAGAAATAATTCTCGAACCGCGTTCTGCCGCGATGGCATAAGTGGAGAAACGCTTGCCGTTGGTGACAT
TCCAGATATCAATGGCTTCGTTTTCGAGAATACCGGCTGCGTCAAGAAAATCCTGGTCAATGGCGCAAGAAC
CTTCATAGTGCAGGTCCGCATGAGTCACTTTCACGCGGTGGAGTTTGCCCTGCAGCATCGTGCGAATCATAA
CTTCTACCTTTCTACCCTGTCGTTAACGAAGCAGGCGGTGCCTGCTTTGAGGAAATTCTCACGCAGTATTGC
CCGATTTTTGTTTAGTGTCTACTCATCTGACGGCATTTGCATCAGCAGTTTGCGTACCGCGCCGAAGCGTGC
CATGTATCGCCTGTAACGAATTGATATTTCTCTGAACGCTGCTCGGTAAACAATAAAGAGGTGGCTGACGAT
AGCACGCCTTGACTGGATACTGCCTTCACGCAAGACAACACGGAAGACAGGGAAGATGGATGCACCGAGTAC
CACACCGCATGACGCGGTATTTAAACAATTTTTAATGCATGCGGAGACGGCTCGCGACTTTCTGGAGATACA
TTTGCCAGTGGAATTACGCGAACTTTGTGACCTCAACACGCTTCATTTAGAGTCGGGGAGTTTCATTGAAGA
GAGCCTTAAAGGACACAGCACGGACGTGCTCTATTCCGTGCAAATGCAGGGCAATCCCGGTTATCTGCATGT
TGTGATTGAACACCAAAGCAAGCCGGATAAGAAAATGGCCTTTCGCATGATGCGTTATTCTATAGCCGCCAT
GCATCGGCATCTGGAGGCGGATCACGACAAACTACCGCTGGTAGTGCCGATTCTCTTTTATCAGGGCGAGGC
CACACCTTATCCGCTCTCAATGTGCTGGTTTGATATGTTTTACTCGCCGGAGCTGGCGCGACGCGTCTATAA
CAGTCCTTTCCCGCTGGTGGATATCACCATCACACCGGATGACGAAATCATGCAACATCGGCGGATTGCGAT
TCTCGAACTACTGCAAAAACATATTCGCCAGCGCGACTTAATGTTATTGCTGGAGCAACTGGTCACGCTGAT
TGACGAAGGGTACACTAGCGAAAGTCAGTTAGTTGCCATGCAAAACTATATGCTGCAACGCGGTCATACTGA
ACAAGCGGATTTGTTTTATGGTGTGCTGAGAGACAGGGAAACGGGAGGGAAGTCTATGATGACGCTGGCACA
GTGGTTTGAAGAGAAAGGGATTGAGAAGGGGATTCAGCAGGGAAGACAGGAGGAGAGGCAAGAATTCGCCCA
GCGTTTTCTGAGTAAAGGGATGTCTCGGGAAGACGTTGCAGAGATGACAAATTTATCTCTTGCTGAGATTGA
TAGGCTGATTAACTAAGTTGTCTGCGTTATGAATAATTGCTTACAGACGCCATCGCCATGACGTGGGGCAAA
TTAATAATTGGCGCCATCAGCCGTAGCGCCAGTTATACTCGTCATACTTCAAATTGCATGTGCTGCGTCTGC
GTTCGCTAACCCCAGTCACTTACTTATGTAAGCTCCTGGGGATTAATGAGAGACATCCATGTCTCTCACCGA
AGGCCAGCCTGCGGCTGGGCAAATTCGTTCCTGACGAATTTGTCACTCGCTTGCCGCCTTCCTGCAACTTGC
AACTTGAATTATTTAGAGTATAAGTATTACGCCAGCTCGACCATTTTGTTGTCGATCAGGCGAGCATCGCCA
AGCCAGGCGGCTACCAGAATTACTGCCCGTTTGCTGGTTTCAGAGACTTCCAGCAATGTGTCGGCATCGCGA
ATCTGAATATCATCGGCGCGGAAGCCTTTTTCATTCAGTTCTTGCCCGGCAATAGCAATAATTTCATCGAGA
TCCCGTTCGCCAGCCTGCAATTTGTCGGCAATCGAACTTAAAACTTTGTACAGACCGGGCGCAATTTTGCGT
TGTTCTGCCGTCAGATAACCGTTACGGGAACTCAGTGCCAGACCGTCTTTGGCGCGCATAATTGGCACACCG
ACAATCTCAATATCAAAGCCCATATCAGCAACCATTTTGCGGATCAGCGCCAGTTGCTGAAAGTCCTTTTCA
CCGAAGCAGGCGATGTCCGGCTGGACCAGGTTAAACAGCTTGCTGACGATAGTCGACACGCCGCGAAAATGC
CCCGGCCGGCTGGCGCCTTCCAGCATGGTCGAAAGCCCTGGAACGTCAACGTAAGTATGGGTTTCAGTACCG
TTCGGGTAGATCTCTTTTACCGAGGGCGCGAAAACCAGATCCACTTTGCGCTTGTTCAGCTTTTCGCAGTCT
TCCTGCAAGGTGCGTGGGTACCGAGCCAGGTCCTCCGGGCGGTCGAACTGCATCGGGTTAACGAAAATACTG
ACGACGACCACATCGGCGCGGGCTTTGGCTTCGTCGACCAGCTTCATGTGGCCATCATGCAGGTTGCCCATG
GTAGGTACCAGCGCCACGCGCTTGCCTTCCATACGCAGGCGGCGAATTTGCTGGCGCAGCAGTGGCAGGGTT
TCGATAATTAACACAACGTCACTCCTTAATGGAAACTGTGTTCTTCGCCCGGATAAACGCCGGACTCCACTT
CAGCCATATACTGCCGCACCGCAGCGCGGATGTCGCCCGTTTCAGCGAGGAAATTTTTGGCAAATTTAGGGA
TATGACCGCCGGTAATGCCGAACGCATCGTGCATCACGAGGATCTGCCCATCGGTAACGTTGCCTGCGCCAA
TACCGATAACCGGGATCGCCAGCGCTTCGGTAATACGTTTTGCCAGTTCAACCGGCACGCATTCCAGCACCA
GCAACTGTGCACCAGCGGCTTCTAAGGCTAATGCATCGCTAAGCAGTCGATCGCTCGCTTCATCGCCGCGCC
CCTGAACTTTGTAGCCACCGAAAATATTCACTGACTGTGGGGTTAAACCTAAGTGACCACATACAGGAACGG
CACGTTCGGTCAGCATTTTTACGGTTTCGACCAGCCACTCACCGCCTTCAATTTTGACCATGTTAGCACCGG
CACGCATAACCGTTGCGGCGTTTTCAAAGGCTTGTTCCGGCGTGGCATACGCCATAAACGGCAGGTCAGCCA
ACAGCAGGCAGTTTGGCGCGCCACGACGTACTGCGGTAGTGTGGTAGGCGATATCTTCAACGGTAACGGGAA
GGGTAGATTCATGCCCCTGAACGGTCATCCCCAGCGAGTCGCCCACCAGCATCACGTTCAGCCCTTCCTCGG
CAAACAGTTTTGCGAAGCTGTAGTCGTAGGCGGTGATGGTGGCGAAGCGTTTTTTTTCCTGCTTACATTTCT
GCAATGAAGCAATGGTGGTCGGTTTCATAACGTATCCTGATGGCTAAAGTCAGATTGATCGCATTCTAACAG
CCGAAAACAGGGAGGCAATGGTTATTAGTGTGGGGAAATGTTCGCACCAGAGCAGAACTCTGGTGCGATGAG
GAGGGAATGACGTTTTACTTATTCGTAGGTAAAGGAGAAGGTCGCGTTACCTGAAAATGTTCCAACACCGAC
AGCATTACCGCTACCATCCGGTACCAGCTGCGCCGTAAAAGGTAAAAACAGCAGGTTGTTTGACCAGGCGGC
GAAGTTGTAGTCAACCGTGTTGCTACCATCTGCTTTTAACAATACTTTGCTATTGTCATAAGTTGAATTTAC
TTTTACAGCCACGCCTGAAGCCGAGCCAGTCGTTTTACCCACCAGTGTGGCATCGCTGGGTTTATTTGCCGC
TTTCAACTTAACCGTAATTTTACTGGCATAACAGTATTCAGCACGGATAGAAAAAGGGATTTCCCGCGTAAG
CCCATTTTTCACTTCCGAAACATAGCTGTTCCCAAGCGTTACCTGATTGCCACTGACGTTGCCCTGATCTTG
TGCCAGGGCAACTGTTGCACAGGTCGGTTCATCGACGAAAAACTTTAAAGAGTCATTGTCAATGTAAAAGTT
GATCCACGGCTGGTCATTGGTACCTATATACCATGACGCAATCTTTCCTGCTATCGTTGTTCCGCTGGAAAC
ACCATTCTTGGGTTTAAATTCAGGAGTTATGAATAAGCGAAAACGTAAATACCAACTTTGATCACTGTACTC
ATAGGCCCATTTCGTCTGGGTGCTTGGTATGAAGTTATCTGCGCCACTTTGTGCAGGTAGCCATAAATCAAG
TTCATCTGCGGCACCACAACTAAGGCATAATAACTCGACAGAATACACAATGCCTGGAACAGTTGTTTTTAA
TAACGCTGCGCCATTCGTTGTGGTGTACGTGGATATTAAACTTGGGTCAGCTGTATTAAGAAAGTGAACTGC
CTTACTATCCCCAAGAGATTTACACCCTATGGCATCGCCTCTTAGTTGAATATTTACATCCCATGTAGCTTC
GGCTATTTCTGTCGGAACCTCGACCATTTGTGACGCCAGACTAAGCTGAGTAGAGCTTATCTTCATGTGATA
ATCCCCTTCAGCATTTCTCTCTATATAACATTCATTCGCCAATGCATACCAGGATGTGGTAAAAAATAGCAG
TATCACACTGCATAACTGAATCAACAGTTTATTGCCTTTCCTTTGCATAATTATCCTTATTATTCGTAAGAT
ACGTTAACAATAACCTGGCTTCTCACCATTCCCGATTCAGGAGGAAGGGCATTATTCACCCGCTGCATACGG
GAATAAAAGGTCCAGGTTGAGGGAACAGCATTGCCAGGTGCTACCGAATAAATTGCTGTTGAGGAACCATCC
GTTCCTCGCACGTTAAATGTCTGCTGATTCGGTTGGGCCGAAAAAATCACAATGCCGACGTTTTTCGCCCCG
GTAGCCTGCTGTTCATATTCATTACTAAAAATTTGATTATTCGCCTGTGCAAGCGATCCCGCCTGCGGCTGA
AAATCTAATTTCATTTGCGACTGTGTCGTTTGAATGTTATCGCAAGAGACCACATTCACATTAAACGTTTTG
CCACCCGCATAATCCGTTGTCGGGGTTACATTGTCGGCAAAATAGTCCAGCGTCACTGTGCCGAGATCGACA
ACGCCATTATTACTGACTTCAACCTGACAGGTGCTGGGCACGATCTTTGCGGTGAGATCCACATCCTGGCCG
GAATAGGCAAAAGGCGTGATAAGGGCTGTTGCCAGCCCTAAAAAGTGTACGATTTTATGATGCCTGCATAGC
ATTCTAATATCCTTATCCGCTATTACTGATAAGTGATCGTGAAAGTCGTGGGAGAGCGGAAATTACCCGGTC
TTACATCGGTTACCAATCTACCTTCCGCAACGGTCATCCGTGCACTTAACGGGTAATCGTAAGGCTGAGTTG
TGGTGTCGGCGGGAAGCGTCACAGGCACTGGTATCTTTTGAGCACAATGGAATTGCGTACTGCCATTGCTTT
CCGGTGTATCTGTAGTCCATACTTCCACAGCCGTTCTGGTTGCTGCGCTAGCGTCAGTAAACTTGTTAGAAA
AACCCGCCGATGACGATTGAGAACCAGCACAGGATATACCATTAGGTGCCAGCACTATTTGGGCGCTGTTTT
GGGGAAGGCCAGAGCAATTGCTAAAGCGAATTTTAAACTGTTGCACTTTGCTTTTTGCACCGAGTTCAGAAA
TATAAACATTGCCAAAGACCACTTCATTGATCACTTTATTACTATTATCCATTATCTGAGCACTGCAGGTAC
CCATAGTCAGGTTACTGTTTACGGTTAAAGAAGCGGACGTTGTACTCGCAGAAGCAAAATTGCTGTTAAAGC
TTACACCCACGGCAACAGTAGCAATCAGTGTAGCGATGACTTTTAATTTCATGGTGGCTGTCCCTGTTATTC
GTAGGTGAAGTTAAAGGTGGCTTTTGCCTGAAACGCACCGGTGCGTCCTGCTCCCGCCGTTGTTTCGCGCAG
TGCTACGGTCAGAGGCACACCGCTGGCTTTCTCATCGGCGCTCCATTCAAATTTGTCAGTATTATTGGGTGT
GAAGAAAGTCGAGTCTGCGGTATCTCTACGCTTAATCCCCATCCCCACCCCAGCAGCGCCAGAGGTTGCTTC
ATTAACAATTAACTTACCGGAAACCGTTGTTCCTGTAAGTGTGGTAAAAATCTTTGAGTAACCATTGCTGCA
ATCGGAGGCCTTTAATTTAAAGTTGGCCTGAGCTTCGGGCGCAGCGGTAGCGACTTTATCCAGACCAACATC
AGGAATTGTCAGGCTGTATTCATCGTTACTACCGGTCACTGCTGGACCACCATCTTCCACTATAGTTATCGT
GCAGGTGGTGGCTAATACGGTGGCCGTAAAATCGACATTAAGATCTGTTGCAGAGCCAACCGCCGGTAAACC
CAGGCCTATTAACGCGGATGTTAGTAGTATCCTTTTCATAGAATTTTCCATATTAGTGATTTGCTACCTGAC
AGGTAAGATTGTTAAGTAATAAGGTGTTGGTGCTTCCCTGCGTTTGTGGCTGCGCCGGGAACTGGTAGTGCA
ACTTACAGTCAATGGTTTGGTTGTTTTCATACCAGCGCACGATTAATTCCCCGCTGTCGTTAATACCGCGTA
CAAATGCCTGACCACCCTGGCCCATGCTGCCGATCATCACCTCACCCTGGTAAACCTCCGCAGCAAACGGAA
TGGATTTGCCATTGGCGGCAGTAATATTCAGCACGGCAGAACGCCCCTCGTCAGTTTCGAAACGGGTCAAAA
CAACGGAGCCGCTACGTGGTACGGTGGTGGCGCTGGTACTTTTCAGTTCAACATCGTTTTCCAGTGTTTCAA
TGTTCAGACCTACCCGGTTTTCACGATATGGGCTGACAGAGGACGTCACGGCATATCCCCAGCGATCGATTT
CGTTATTACTGTTATTGATTCGTGCGCCTTTAGCACCTAGGGCGTTGATTAACACCAGCGTGTCGTTACTGC
TGAAACTGTTGTTAGTGAACGTTAAACCACCACTGTGTAATACAAAGCCGCCATCGGTTGAGATGGAGTACT
GTTGGCTGTTATCAGAAGTGGCCGAGGCCGAAGCGGAAATACCGCCTAACCCAGATTCATAGTTGAGATAAC
CACCAACAGAGGCTAAATCGCCGGCGTTTTTATCGAGGCTATAACCTGCGTTGACACTGTAGTTCACCAGAT
TGTTTTCAGTGTTACCGGAACTGTTAACATTCAACTGATGTGAACCATCGAAATCGGTATTGAGCTGAGTAT
TTAAATTGCGGAAACCAGAAGACTTACGTTTGCCACCTAAAATATTCTCAATAGGTACGCTAACGCTGACGT
ACATCGCGTCATCTTTCTCGCCGTCTTCATTCCAGCTACGTTGTAGGTTGACGCTGAAACTGCCCCACGAAA
CGCTTTTACTGTAACCAACATTATATTCAGTGCGGCTATTGTTCGCCGCCCAGTAATACGTCCAGCTACCGG
AAATAAACAGCGAACCGTAATCTTCATAGGCGATATTCAATGGCTGGTTAATGCTGACGGTAAACTGGTTTT
TCATACGTGAGTACGTCTGCATGGTGTTTTTGTCTTCATCGGCAGACAAATGCTTGGCGTCGTCAATGAGGA
CTAACGCATCATGCAGGCCCAGGTAATCCTGGGTGGAATAGCGGTACGCCGCGAGGTTAAATGATGTCCCGG
TATCCTGGAAAAGTTTGTTCCAGGTCACGCGATAACTTTGCCCCTGGTAGGTTTTATCATCCGGAATTTCAG
CACGGGAATGGGTAACGTCTACCGCAAAGGCGCCGATGCTGGTGTTGATACCCACACCTAACAGCCCGGCAA
GATAGTTATTATCGGTGAACTGAATGCCGGTATAACCCGTGAAGAGGTTATTCAGACCATAGTAATAAGAGG
CTTGCCCCATATTGGGTTCGGATCGCAGACTGTCATCAATGACTTTACCCGCGCTGAAATCCCAACGGCCCA
CACCAGGACGTTGCATTTGTACAACCGACGAGAAGGGTTGCGTAAAGGTGCGTTTGGAACCATCCGCTTCTT
CAATGGTCACGACCAGTTCGCTACCAAAGCCGGAAGGGCTAATGTCGTCTATAACAAATTCACCGGGCGGAA
CGGTGGTTTCATAAATTTTATATCCGCTTTGCGTCACGGTGACTTTGGCGTTGGAGTTTGCTACACCGCGGA
TGGTCGGAGCGTAACTGGCCAGCGCCGAAGGCAGCATACGGCTGTCGCTGTACAGGCGAACACCACGGACGT
TGACAGAGTCAAACGTTTCACCGGTGGTATAGGCATCACCCATAATTATCTGGGAACGGATTGCCGGAATGT
CACGCTGTAAGTAACGATCCTGGAAATCGAAATCGCTGCCGTTATCTGTTGTCCAGTTATAGTTACCGCGCG
CACGAAAGTGCCAGGCTCCTAAATTGATACCTGAGTTGAACGCGCCATAGACGCTGTCACTATTGTCGTTAT
CTGAACTTGTGTGATACGCGTTCAGGGTATATGCCAGTGTGGCAGCGTTAATTCCCGATTCCCATAAAGAAG
GGTCAACGTAGCCGCCATAGCTTTTCAGAACATAGGCCTGAGGGATCGTCAGATCGAGAAACTGGTCACTAC
CGTCAAAGCACACATCCGCCTTTTCGTATGACTTTGCCAGATCCAGACAATCCTCTTCTTCACCTTCTCTGG
CGAGTAAAGTGACAGGCTGTTCAGGTTGCTTAATGTGAAGTTGCGCCAGGTTTTTATGGGTAAGACAGGCCG
CCGCACTGTTTTCGCCAATATCCACAAACGGAATTTCTAAGCTGGAAGTCGCCTGACCGTTTACAAATACGC
GGACATTATAGAGACCCGGCGGTGTCGGGTTGCCTTGAGCATAACGTTTAACATCAATCGTTGATGCGCCAG
TTCCCATTAAAAAGGAACTGTCATATTCCACGGTGTCCGCCGCAGCACCGTTGCTGCTATAAAACAGGGCAC
AACAGGCCGCAAGTAGCGTTTTTTTCGGGATACGGCTTTTTTGATGAGTAAACTGGTACAAGGTTGCATTCC
TGGCGATGTTAAAAAGAATCCGTTTATTTTTTAGAATGTTGCGGAACCATCAATGTTGCCGCCAAAGTCGTT
GATCGCTTTAAAGACCACTTTTCCGGATGACACGCTTCCTGGCAGACTGGTTACGCCAAAGCTTGCCTGGCT
GAACGGCGTGACCATGCTGGAATTGACGTTGTAGGTTTTGCCGCCGCTTTCCAGCTTGACCTCATTAAAGGA
CACGTAATATGGCGTTGGGTTATTTGCCTGTAACTGAGCGTTGTTTAATTTCCAGGTGATTTTCGCCGGTGC
TTCAGCCGGTTCTCCCTGTAACCCACTCGGGCGATAAAAGAGTTTGATGCGTGTGCGGAAAGCCAGCTGTAA
CAAGTTTTTGTCAGCCTCAGCATCTTTCGGCTTAGGCGGCACTTCCAGCACGTTAAACCAGTAGACGCTTTC
ACGGTCTTTCGGCAGGGCTGTTGCACCGGTATACATCACTTTTACGGTTTGACCGCGTTTTGGCTCCACGCG
TGAAACTGGTGGGGTCGCGGTAAACGGCACTTTGATCTGGCTGGGATCGGCATTGTCATCGCCCGTATCCAA
CCAGTTCTGAATCAGTAAGGGGCGATTCCCTTTATTTTCCAGACGAACGTTAACATCTTTTTTATCAGCGTT
ATAAATGATACGTGTTCCGGAAATAATAATGTCAGCGAATGCTGGTGCACTGGCTAACAGAGTACTCACAAA
TAATGCACTAACCGTTTTTTTAACCAAGGGAAACATAAGCACTCCTTGCTGTCTGTAGAAAGATTAAATTCG
CGAAAATAAGGTTTGCCTGCTGGCAAATCTTATGCTCAACACACCATCAATTACTTATAAGCAACGGTGTAC
AGCGCGTTAGTGGTTACATGACCAGCAGTTACAGCCGGGCTGTTCGGTGCTTTAACGTAAGATGCGTTAAAT
ACGTACTGGCCTTTACCTTCTGCGTCTAATGTCAGTTCCTGAACTTCAGAAGAGTTGTTCATATGGACCTGC
TTAATTTCAGCAGCGCCAGCTTTGTTTTTCATGTTATGAACTGCAATGTTTACGTTCTGAGCCGGTGCAATA
CCGTTAACAGTGATGTTCATATTGTTATTCAGGGTACCGCTGGTGTTCGCGTAACTTGCAGAACCCATAGTT
AACTCAGCATTCTTCGGAGCACCTGGATCACACTCAACAGAAATCATGAACTCTTTCGGCAGTAAACCGACA
GCAGTTGCGCTAACTTCAGCAAAAGTATCAGTAACATTCGCAGTATCCAGGGTAACCACGCCATCAGTGGTA
ACGCTATGCATACCAGTATCTACCACACCCACTTTACAGGTACCGGACTGTACCATACCGTTAAAGTCGATA
TGACCACCATCTACAGCCAGGGCGGAACCAGAAGCCATAACCAGAGCGGCTGCGAGAAGTGCTTTTTTCATT
ACATGCATCCTTACAAAAATTATATGAAATTAATATTGCGAGCGGATATTACTCAAAGTTTTTGGAGGATGT
AATAGGGGTGAATTATCACGGGTGTGAATATATTTACGTGGTGTATTGAATTGTTGCTATTCTAGGTTTTTT
AAACAAAAAATGCCTAATCTATTTGCATGAAGTGCTATTTCATGAATTAATTAAAAAAAACTAAAATGTAAA
TTAAGTATATTTAATCTGTAAGAGGGGAAGTGAGGAGTAAGATAAGAAAATAAAATAATACAGCTAATACCA
GATGGCAGGTTGTAGTACTGCTAGCGAAGTGAGTATTTCACGTAATGTCTCCCCATCAGGAAACACGAGTTC
CGGGGCAATCTCAAACAGCGGCCACAGCATAAAGCCGCGATTCTTCATATCGTAATGCGGGACGGTGAGTCG
TTCGGTATTAATGGTTTCATTACCAAACAACATGATATCAAGATCGAGTGTGCGCGGTCCCCAGCGTTCTGC
TTTACGAACGCGACCTTGCTGCAACTCTATTTGCTGTGTGTGATTAAGTAATTCTTCAGGCGCAAGTGTTGT
TTCCAGCGCCACGGCTGCGTTTAAGTAATCGGGTTGATCTTGCGGCCCCAGCGGTGGGGTGCGGTAAAACGA
AGAAACGGTAAGAATGTGGCTTTCAGGGATATCGCCTAATGCTTTCAGGGCAGCATTGACCTGCTCCAGCGG
AGAGGCCAGATTGCTGCCTATGGCAATATACGCCACTGTCATGCGGTACCCTCACGACGTGGTGCGCGTTTG
CGTGGACGACGAGTACGACGACGCGGTGACGGTTCTTCATCCAGCTCGTTGAGCATCCCTTTTTGGTCTGGT
GGCGCGGAAACCTGGAACTCACCCCACCATTTCACCAGACGCTGCAGTTCAGCGTTACGCTCAACTTCAGCT
CGCAAGGCCAACAGGTCATAAGCCGCACGGAACTTAGGATGCTCCAGCAATTTCCATGCGCGTTTACCCTGA
CGTCGGGACATACGCAACTGCAACTGCCAGATATCGCGGGTTAACGTCGTCAGACGTTTCGGGATTGCCAGT
GAACGGCAGGCTTCGTCCAGCACGTCGTTCATCGCCAGCGCGAAAGCGTCGTGATAGGTCAGGCCGCTTTCC
TGGGCGATCTTCTGTGCCGTCTCCAGCAGTGGGTACCAGAACATGGCGGCAAACAGGAACGCCGGGTTCACG
CGCATATCGTTATGGATACGCGTATCGGTATTCTTCAGCACCTGTTCAATGATCCGCTCCATCGGGCTGTCG
CCATTTTCCGTGAAGTAGCGGGTAATGGTCGGGAACAGCGGCTGGAACAGATGATATTCACACAACAGCTTA
TAGGTTTCGTAACCGTAGCCCGCTTGTAGCAGTTTAAGCGATTCTTCAAACAGGCGTGCCGGTGGGATATCG
TTCAGCAGGGTAGCGAGGCGAGGGATCGGTTCTGCGGTTTCCGGGCTGATGCGCATACCCAATTTGGCGGCA
AAACGTACTGCGCGCAGCATACGTACCGGATCTTCACGGTAGCGCGTTTCCGGGTTACCAATCAGACGGATA
ACACCGTCCTTCAGATCCTTCATACCGCCAACGTAATCACGGACGGTAAAATCCGCTACGCTGTAATACAGG
CTGTTGATAGTGAAATCGCGGCGCTGGGCGTCTTCTTCGATGGAGCCGAAAATGTTGTCGCGCAGCAACATG
CCGTTTTGCCCGCGTTGGGAGGTCGTGCGGTCGCTGACGTTACCTTCGTGGTGTCCACGGAAGGTCGCAACT
TCGATAATCTCCGGGCCAAACATCACATGAGCCAGACGGAAACGGCGACCCACCAGGCGGCAGTTACGGAAC
AGTTTGCGCACCTGCTCAGGCGTGGCGTTAGTGGTTACGTCAAAATCTTTCGGCTTTTTGCCGAGTAACAGG
TCGCGCACGCCGCCGCCAACCAGCCAGGCTTCGTATCCCGCTTTATTGAGCCTGTACATTACCTTCAGGGCA
TTTTCACTGATATCTTTGCGGGAAATAGCATGCTGCTCACGCGGGATCACCGTCACCTGTGGACGGGCGACT
GCCTGTTCAGCCTCGCTTTCCTCGCGGCTTAGCACCTTGCGGCAAAAATTAGCGACTCGGGTAAAAATAGTA
CACCTCGGTAGTGTCAAACATCATTCAGGACAAAAAAATAGCGGCTAATCATAGCTCAGCATGACGCATTTG
AGAATGTTGAATTTACAATTGCCGACTCAGGCACTGCGGTAAGCCGCCAGTTTTTGACGGCTGACTGAAGGA
TTTGCTCGACGCTGAAATCCTGCCAGTGTGCTTCTGCCTGCTGCCCCAGAAATTGAAGTGCCGCGATTAGTA
CCGGGCGTGGATCGCCTTTCGGCAACGCAGGCGCATGATTCTGCTTGGAAAGTTTAGCGCCTTGTGGATTAA
GCGCCAGCGGCAGATGAATGTAATCTGGCACTTTCCAGCCAAAAAGCTGGTACAGCGAGATTTGCCGCACTG
TCGGTTCGATCAAATCTGCCCCGCGGACAATTTCGCTCACGCCCTGGAAGTGATCATCCACCACCACCGCCA
GGTTATAGGCAAACAAACCATCACGGCGATGAATAATAAAATCTTCCCGTGCCAGTTTTTCGTCGGCGTGAA
TAATGCCGCGCAGCTGGTCAGTAAATTGCGTGACCGGATGCTGCTGGCGGATACGCACTGCGGCGTTGTCTG
GTCCATGATGCAACACCCGGCAATGACCGTCGTAAATACCGCCAATGCTTTGAATACGCGCACGCGTGCAGG
TGCAGTAATAACTTAGTCCTTGTTCATGTAACCAGGCGAGTGCTTCACGATAGGCGTGGTGACGTTGCGATT
GCCAGAGAACATCGCCGTCCCAGTGCAGACCGTAATGTTCCAGCTGGCGCAGGATAGTTTCTGCGGCACCGG
GAACTTCACGAGGCGGGTCGATATCTTCAATGCGTACCAGCCAGCGACCGTGCCGGGCGCGAGCCTGCAAAT
AGCTGCCAAGCGCAGCAATCAGAGAACCAAAATGAAGCTCGCCGGAAGGAGAGGGGGCGAAGCGGCCAATAT
ACTGTGTGTCTGTCATCTCTTTGAACAAAAAATAAGGCGGGAGCATTTCCCGCCTGTGGTAAACGTGATGGA
ACGGCTGTAATTAGCCAGCCATCTGTTTTTCGCGAATTTCAGCCAGCGTTTTGCAGTCGATGCACAGATCGG
CTGTCGGGCGCGCTTCCAGACGGCGAATACCAATTTCAACACCGCAGGATTCACAGTAGCCGAAATCTTCGT
CTTCCACTTTTTTCAGCGTCTTCTCGATCTTTTTGATCAGCTTACGCTCGCGATCGCGGTTACGCAGTTCGA
GGCTGAACTCTTCTTCCTGGGCTGCACGGTCTACCGGGTCCGGGAAATTGGCTGCTTCATCCTGCATATGTG
TAACGGTGCGATCGACTTCATCCCTGAGTTGATTACGCCATGCTTCCAGAATACGACGGAAGTGCGCCAGCT
GGGCTTCATTCATATACTCTTCGCCCGGCTTCTCCTGATATGGTTCCACCCCAGCGATGGCGAGAATACTCA
GGGACGATGTTTTACGGTTTTGCCCTTCTTGCATGTTGCTTCTCCTTAACACGCACTATCGATCCCCATGTT
CGGGGGAAAAATGAGGCCGCTATAAATAGCAGATGCTTTTCCGGATAGCAATTATCTAAACGTAACACTTGA
CAACTGTGTGAGGAAAAGCGTATTTGCGCACGCGACCAGAATGTAAATTAACCAGTTACTTACTTTACTACA
ATGTAACCGGCAGTGATTTTTTAAGAGCCATGCCTTCAGCAGAAATTTCCGCTTTGTAAGCCAGAATTTCTA
CCCCCCTCTGTTGAGCTTCTGACAATAGTTGCGCGTATTTCTCATCGATGTGGCGCGCGGGTGAAAACCGTG
TAATGGCTGAATGCAGCACGGCGAAAAAGATAACCGCACGCTGGCCTTCAGCCGCTACGCTCATCAACTCCC
GAAGGTGTTTCTGACCTCGTTCAGTGACCGCATCGGGAAAATATCCCTGTTCGTTCTCCGCTAACGTAACCG
ATTTCACTTCAATATAGCAGTCTGGACGCGAATCCGCCTGCAACATAAAGTCAATACGGCTGCGTTCTGCGC
CGTATTTTACTTCGCTTTTCAGCGAGCTATAGCCTGACAGTTCTGAAATTGATTCATTAAGGATAGCCTCTT
TCGTCAACCTGTTAGCCCAAAGCGTGTTGACGCAAATAAATGCGCCGCTCTGGCTTTGAGTTAATTCCCAGG
TGTGTGGGTATTTCCGTTTGGTGTTGTCTGAAGTCGAATACCAGACGGTATCGCCAGGCGTTGCACAACCGG
TCATCGCACCCGTATTCGGGCAGTGTAGCGTTAATTCGCGACCATCGGGTGTGATCACATCGGCTAAAAAAC
GTTTGTAACGCTGAATTAGCGTCGCGCGCTGTAGAGGGGGAGAAAATTCCATTGCGACAATCCTTGTTATTG
CGTTAGCACCCAGCGTTTTAGCGGCGTGTAGCGTGTGCGTCCACGGGCAAACGAGGAGGCGTAAAGGGTGAA
CTCCGTCACCGCATATGACCAGTTAAAACCTGGCGGCGGGATTGTCACCGCCTCGCTGGCGTCGCGCAATAA
GGTAATATGTGGATGAAACGGACGATTGCTTTGAAAACAACCGCTGCGGGCAGCCTGTGAACGGAGCATATT
CGCCAGCTGGATTAAGCCGCGTGGCGGCTGACGCATCCCTAACCACACCACACGCGAACGCAGCCATTGGCC
GGCGTCATCAAGCGTGAGTGTGAAACCAGGTTGACGAATCCGTCCGGCTAAAAGAGAAAGCGCCTTCTCTTT
CTCTGCGCTCACTTCGCCTAAAAATGCCAGAGTCAGATGCAAATTATCGGCGGCGACCGGACGTCCCGCCTC
AAGTGGGAAGTGTGTGGCGCGCCAGTGGATAATCTGTTCGCGGATTTCTGCAGGTAAGTCGATAGCAAAGAA
CAGACGTTGCGGGTCAGACATGTGAGGCACTCGGTTATGAATTACCGCGATGCTACAATGTGGCGCGAAGAA
TGTTAACCCTCTGGAGCGTTTTGTGTCGTCGTTGCCCGTTGCTGCCGTGTTACCTGAATTACTTACCGCTCT
CGATTATGCGCCGCAGGTATTATTAAGTGCGCCGACCGGGGCCGGGAAATCAACCTGGCTGCCGCTGCAACT
GCTGGCGCATCCCGGCATTAACGGGAAAATTATCCTCCTGGAGCCACGGCGTCTGGCGGCGCGTAACGTCGC
GCAACGGCTGGCGGAGCTGCTTAACGAAAAGCCAGGCGATACCGTTGGCTACCGGATGCGTGCGCAAAACTG
CGTCGGGCCGAATACCCGCCTGGAAGTAGTTACCGAAGGCGTGCTGACGCGGATGATCCAGCGTGACCCGGA
ACTGAGCGGTGTTGGATTGGTGATCCTTGATGAATTTCATGAGCGTAGCTTGCAGGCGGATTTGGCGTTGGC
GCTGTTACTCGATGTGCAACAAGGTCTGCGTGATGACCTTAAACTGCTGATTATGTCGGCTACGCTGGACAA
CGACCGCTTGCAGCAAATGCTGCCAGAAGCGCCCGTCGTCATCTCAGAAGGGCGCTCGTTTCCGGTTGAACG
CCGTTATTTACCGCTGCCCACGCATCAGCGTTTTGACGATGCCGTTGCGGTAGCCACCGCTGAAATGCTGCG
TCAGGAAAGCGGATCATTACTGTTATTTTTACCTGGCGTCGGAGAAATTCAGCGTGTGCAGGAACAACTGGC
TTCGCGCATCGGCAGTGATGTATTGCTCTGCCCGCTGTATGGCGCGTTGTCGCTGAACGATCAGCGAAAAGC
GATCCTCCCGGCACCGCAAGGGATGCGCAAAGTGGTGCTGGCGACCAATATTGCTGAAACCAGTTTAACCAT
TGAAGGTATTCGTCTGGTGGTGGATTGTGCCCAGGAAAGGGTGGCGCGTTTTGATCCGCGAACAGGGCTTAC
GCGGTTGATTACTCAGCGAATCAGTCAGGCGTCGATGACGCAGCGTGCCGGGCGCGCCGGGCGTCTGGAGCC
GGGTATCTGCCTGCATTTAATCGCCAAAGAACAAGCAGAACGCGCTACCGCGCAAAGTGAACCGGAGATCTT
ACAAAGCGATCTTTCCGGTTTGCTGATGGAATTACTGCAATGGGGATGCAGCGATCCGGCGCAGATGAGCTG
GCTGGATCAACCGCCAACGGTGAATCTACTGGCCGCGAAACGTCTGTTACAAATGCTGGGGGCGCTGGACGG
TGAACGGCTTAGTGCGCAAGGGCAAAAAATGGCAGCGCTGGGTAACGATCCGCGTTTAGCGGCAATGCTGGT
TAGCGCAAAGAGCGACGACGAAGCTGCTACCGCGGCAAAAATTGCCGCCATTCTCGAAGAGCCGCCACGGAT
GGGCAATAGTGACCTGGGCGTGGCGTTTTCGCGCAATCAACCAGCCTGGCAGCAACGTAGTCAGCAACTGTT
AAAACGCTTAAACGTACGCGGCGGTGAGGCAGACAGTTCGCTTATCGCGCCGCTACTTGCCGGGGCGTTTGC
CGATCGCATTGCTCGCCGCCGTGGGCAAGATGGACGCTATCAACTGGCAAACGGCATGGGGGCGATGCTTGA
TGCCGACGACGCGCTAAGTCGCCACGAATGGTTGATCGCGCCGTTATTATTGCAGGGCAGCGCCTCGCCGGA
TGCGCGGATTTTACTGGCGTTACCGGTCGATATTGATGAATTAGTACAACGCTGTCCGCAGCTGGTGCAGCA
ATCTGACACCGTGGAATGGGATGACGCGCAAGGTACGCTGAAAGCCTGGCGTCGGCTGCAAATCGGTCAGTT
GACGGTGAAAGTGCAGCCGTTGGCGAAACCGTCAGAAGACGAGTTGCATCAGGCGATGCTTAACGGCATCCG
TGATAAAGGTTTAAGCGTGCTCAACTGGACGGCGGAAGCGGAACAGCTACGCTTGCGTTTGTTATGCGCCGG
AAAGTGGTTGCCAGAATATGACTGGCCAGCGGTTGATGATGAAAGTTTGTTGGCGACGCTGGAAACGTGGCT
GCTGCCACATATGGCCGGTGTACATTCACTACGCGGCCTGAAATCACTCGACATTTATCAGGCACTACGCGG
ATTACTTGATTGGGGAATGCAGCAACGTCTGGATAGTGAATTGCCTGCGCATTACACTGTGCCGACGGGAAG
CCGGATCGCCATTCGTTATCATGAAGATAACCCGCCCGCGCTGGCGGTGAGAATGCAGGAGATGTTTGGTGA
GGCCACTAATCCGACGATCGCCCAGGGGCGCGTGCCGCTGGTGCTGGAATTGCTTTCACCCGCCCAAAGGCC
GCTGCAAATCACGCGTGATTTGGGGGCCTTCTGGAAAGGGGCGTATCGTGAGGTGCAAAAGGAGATGAAAGG
GCGTTATCCCAAACACGTCTGGCCGGACGACCCGGCAAACACGGCACCGACGCGACGGACGAAAAAGTATTC
GTAAGGTTGGTTTTCTCCCTCTCCCTGTGGGAGAGGGCCGGGGTGAGGGCACCAGCGCGCACGTTCACCCTC
ACCCTAACCCTCTCCCTTAAGGGAGAGGGGACCGATCGAGCTCAAATTTTGAGAGATATCTTCTTCTGTCTT
GTAACAGAAGAACAGAAAATCGGGCTTTTGCGCCTGAATATTGCGGAGAAAAAGCATGGCCGGGAATGACCG
CGAGCCAATTGGACGCAAAGGGAAACCGACGCGTCCGGTCAAACAAAAGGTAAGCCGTCGTCGTTACGAAGA
TGACGATGATTACGACGATTATGATGACTATGAGGATGAAGAACCGATGCCGCGCAAAGGTAAGGGCAAAGG
CAAAGGGCGTAAGCCTCGTGGCAAACGCGGCTGGCTATGGCTGCTGTTAAAACTGGCTATCGTTTTTGCCGT
GCTGATCGCCATTTACGGCGTTTATCTCGATCAAAAAATTCGTAGCCGTATTGATGGCAAGGTCTGGCAACT
GCCTGCGGCAGTTTATGGTCGAATGGTCAACCTTGAGCCAGACATGACCATCAGCAAGAACGAGATGGTGAA
GCTGCTGGAGGCAACACAGTATCGTCAGGTGTCGAAAATGACCCGTCCTGGCGAATTTACCGTGCAGGCCAA
CAGCATTGAGATGATTCGCCGTCCGTTTGATTTCCCGGACAGTAAAGAAGGGCAGGTGCGCGCGCGTCTGAC
CTTTGATGGCGATCATCTGGCGACCATCGTCAATATGGAGAACAACCGTCAGTTCGGTTTCTTCCGTCTTGA
TCCGCGTCTGATCACCATGATCTCCTCACCAAACGGTGAGCAGCGTTTGTTTGTGCCGCGCAGTGGTTTCCC
GGATTTGCTGGTGGATACTTTGCTGGCGACAGAAGACCGCCATTTCTACGAGCATGATGGAATCAGTCTCTA
CTCCATCGGACGTGCGGTGCTGGCAAACCTGACCGCAGGTCGCACGGTGCAGGGGGCGAGTACGCTGACGCA
ACAGCTGGTGAAAAACCTGTTCCTCTCCAGCGAGCGCTCTTATTGGCGTAAAGCGAATGAAGCCTACATGGC
GCTGATCATGGACGCGCGTTACAGCAAAGACCGTATTCTTGAGCTGTATATGAACGAGGTGTATCTCGGTCA
GAGCGGCGACAACGAAATCCGCGGCTTCCCGCTGGCGAGCTTGTATTACTTTGGTCGCCCGGTAGAAGAATT
GAGCCTCGATCAGCAGGCGCTGTTAGTCGGTATGGTGAAAGGAGCGTCCATCTACAACCCGTGGCGTAACCC
GAAACTGGCGCTGGAGCGACGTAATCTGGTACTGCGTCTGCTGCAACAGCAACAGATTATTGATCAAGAACT
CTATGACATGTTGAGTGCGCGTCCGCTGGGGGTTCAGCCGCGCGGTGGGGTGATCTCTCCTCAGCCAGCCTT
TATGCAACTGGTGCGTCAGGAGCTTCAGGCTAAATTAGGCGATAAGGTAAAAGATCTCTCCGGCGTGAAGAT
CTTCACTACCTTTGACTCGGTGGCCCAGGACGCGGCAGAAAAAGCCGCCGTGGAAGGTATTCCGGCACTGAA
GAAACAGCGTAAGTTGAGCGATCTTGAAACTGCGATTGTGGTCGTCGACCGCTTTAGTGGTGAAGTTCGTGC
GATGGTCGGAGGTTCTGAGCCGCAGTTTGCGGGCTACAACCGTGCGATGCAGGCGCGTCGTTCGATTGGTTC
CCTTGCAAAACCAGCGACTTATCTGACGGCCTTAAGCCAGCCGAAAATCTATCGTCTGAATACGTGGATTGC
GGATGCGCCAATTGCGCTGCGTCAGCCGAATGGCCAGGTCTGGTCACCGCAGAATGATGACCGTCGTTATAG
CGAAAGCGGCAGAGTGATGCTGGTGGATGCGTTGACCCGTTCGATGAACGTGCCGACGGTAAATCTGGGGAT
GGCGCTGGGGCTGCCTGCGGTTACGGATACCTGGATTAAACTGGGCGTACCGAAAGATCAGTTGCATCCGGT
TCCGGCAATGCTGCTGGGGGCGTTGAACTTAACGCCAATCGAAGTGGCGCAGGCATTCCAGACCATCGCCAG
CGGTGGTAACCGTGCACCGCTTTCTGCGCTGCGTTCGGTAATCGCGGAAGATGGCAAAGTGCTGTATCAGAG
CTTCCCGCAGGCGGAACGCGCTGTTCCGGCGCAGGCGGCGTATCTGACACTATGGACCATGCAGCAGGTGGT
ACAACGCGGTACGGGTCGTCAGCTTGGGGCGAAATACCCGAACCTGCATCTGGCAGGGAAAACAGGGACTAC
CAACAATAACGTAGATACCTGGTTTGCGGGCATTGACGGCAGCACGGTGACCATCACCTGGGTCGGCCGTGA
TAACAACCAGCCGACCAAACTGTATGGAGCCAGCGGGGCAATGTCGATTTATCAGCGTTATCTGGCTAACCA
GACGCCAACGCCGCTGAATCTTGTTCCGCCAGAAGATATTGCAGATATGGGCGTGGACTACGACGGCAACTT
TGTTTGCAGCGGTGGCATGCGTGTCTTGCCGGTCTGGACCAGCGATCCGCAATCGCTGTGCCAGCAGAGTGA
GATGCAGCAGCAGCCGTCAGGCAATCCGTTTGATCAGTCTTCTCAGCCGCAGCAACAGCCGCAACAGCAACC
TGCTCAGCAAGAGCAGAAAGACAGCGACGGTGTAGCCGGTTGGATTAAGGATATGTTTGGTAGTAATTAACA
TCTAAGCGTGAAATACCGGATGGCGAGTTGCCATCCGGTAAAATAACATCCCACCCAAAGTATTAACCCTTT
CTTTTCATCTGGTTGTTTATTAACCCTTCAGGAACGCTCAGATTGCGTACCGCTTGCGAACCCGCCAGAGTT
TCGAATATTATCTTATCTTTATAATAATCATTCTCGTTTACGTTATCATTCACTTTACATCAGAGATATACC
AATGGCGCGTTCCAAAACTGCTCAGCCAAAACACTCACTGCGTAAAATCGCAGTTGTAGTAGCCACAGCGGT
TAGCGGCATGTCTGTTTATGCACAGGCAGCGGTTGAACTGAAAGAAGACACTATCACCGTTACCGCTGCACC
TGCGCCGCAAGAAAGCGCATGGGGGCCTGCTGCAACTATTGCGGCGCGACAGTCAGCTACCGGCACTAAAAC
CGATACGCCGATTCAAAAAGTGCCACAGTCTATTTCTGTTGTGACCGCCGAAGAGATGGCGCTGCATCAGCC
GAAGTCGGTAAAAGAAGCGCTTAGCTACACGCCGGGTGTCTCTGTTGGTACGCGTGGCGCATCCAACACCTA
TGACCACCTGATCATTCGCGGTTTTGCGGCAGAAGGCCAAAGCCAGAATAACTATCTGAATGGCCTGAAGTT
GCAGGGCAACTTCTATAACGATGCGGTCATTGATCCGTATATGCTGGAACGCGCTGAAATTATGCGTGGCCC
GGTTTCCGTGCTTTACGGTAAAAGCAGTCCTGGCGGCCTGTTGAATATGGTCAGCAAGCGTCCGACCACCGA
ACCGCTGAAAGAAGTTCAGTTTAAAGCCGGTACTGACAGCCTGTTCCAGACTGGTTTTGACTTTAGCGATGC
GCTGGATGATGACGGCGTTTACTCTTATCGCCTGACCGGTCTTGCGCGTTCTGCCAATGCCCAGCAGAAAGG
GTCAGAAGAGCAGCGTTATGCTATTGCACCGGCGTTCACCTGGCGTCCGGATGATAAAACCAATTTCACCTT
CCTTTCTTACTTCCAGAACGAGCCGGAAACCGGTTATTACGGCTGGTTGCCGAAAGAGGGAACCGTTGAGCC
GCTGCCGAACGGTAAGCGTCTGCCGACAGACTTTAACGAAGGGGCGAAGAACAACACCTATTCTCGTAATGA
GAAGATGGTGGGCTACAGCTTCGATCACGAATTTAACGACACCTTTACTGTGCGTCAGAACCTGCGCTTTGC
TGAAAACAAAACCTCGCAAAACAGCGTTTATGGTTACGGCGTCTGCTCCGATCCGGCGAATGCTTACAGCAA
ACAGTGTGCGGCATTAGCGCCAGCGGATAAAGGCCATTATCTGGCACGTAAATACGTCGTTGATGATGAGAA
GCTGCAAAACTTCTCCGTTGATACCCAGTTGCAGAGCAAGTTTGCCACTGGCGATATCGACCACACCCTGCT
GACCGGTGTCGACTTTATGCGTATGCGTAATGACATCAACGCCTGGTTTGGTTACGACGACTCCGTACCGCT
GCTCGATCTGTACAATCCGGTGAATACCGATTTCGACTTCAATGCCAAAGATCCGGCAAACTCCGGCCCTTA
CCGCATTCTGAATAAGCAGAAACAAACGGGCGTTTATGTTCAGGATCAGGCGCAGTGGGATAAAGTGCTGGT
CACCCTGGGCGGTCGTTATGACTGGGCAGATCAAGAATCTCTTAACCGCGTTGCCGGGACGACCGATAAACG
TGATGACAAACAGTTTACCTGGCGTGGTGGTGTTAACTACCTGTTTGATAATGGCGTAACACCTTACTTTAG
CTATAGCGAATCGTTTGAACCTTCTTCGCAAGTTGGGAAGGATGGTAATATTTTCGCACCGTCTAAAGGTAA
GCAGTATGAAGTCGGCGTGAAATATGTACCGGAAGATCGTCCGATTGTAGTTACTGGTGCCGTGTATAATCT
CACTAAAACCAACAACCTGATGGCGGACCCTGAGGGTTCCTTCTTCTCGGTTGAAGGTGGCGAGATCCGCGC
ACGTGGCGTAGAAATCGAAGCGAAAGCGGCGCTGTCGGCGAGTGTTAACGTAGTCGGTTCTTATACTTACAC
CGATGCGGAATACACCACCGATACTACCTATAAAGGCAATACGCCTGCACAGGTGCCAAAACACATGGCTTC
GCTGTGGGCTGACTATACCTTCTTTGACGGTCCGCTTTCAGGTCTGACGCTGGGCACCGGTGGTCGTTATAC
TGGCTCCAGCTATGGTGATCCGGCTAACTCCTTTAAAGTGGGAAGTTATACGGTCGTGGATGCGTTAGTGCG
TTATGATCTGGCGCGAGTCGGCATGGCGGGCTCCAACGTGGCGCTGCATGTTAACAACCTGTTCGATCGTGA
ATACGTCGCCAGCTGCTTTAACACTTATGGCTGCTTCTGGGGCGCAGAACGTCAGGTCGTTGCAACCGCAAC
CTTCCGTTTCTAATTTCTCTTTTGGGGCACGGATTTCCGTGCCTGTTTCACAAGTTGGCTGTTATGCAGGAA
TACACGAATCATTCCGATACCACTTTTGCACTGCGTAATATCTCCTTTCGTGTGCCCGGGCGCACGCTTTTG
CATCCGCTGTCGTTAACCTTTCCTGCCGGGAAAGTGACCGGTCTGATTGGTCACAACGGTTCTGGTAAATCC
ACTCTGCTCAAAATGCTTGGCCGTCATCAGCCGCCGTCGGAAGGGGAGATTCTTCTTGATGCCCAGCCGCTG
GAAAGCTGGAGCAGCAAAGCGTTCGCCCGCAAAGTGGCTTATTTGCCGCAGCAGCTTCCTCCGGCAGAAGGG
ATGACCGTGCGTGAACTGGTGGCGATTGGTCGTTACCCGTGGCATGGCGCACTAGGGCGCTTTGGTGCGGCA
GATCGCGAAAAAGTTGAGGAAGCTATCTCGCTGGTTGGCTTAAAACCGCTGGCGCATCGGCTGGTAGACAGC
CTCTCTGGCGGCGAACGTCAGCGGGCGTGGATCGCCATGCTGGTGGCGCAGGATAGCCGTTGTCTGTTGCTC
GACGAACCGACTTCGGCGTTGGATATCGCCCACCAGGTTGATGTGCTGGCGCTGGTGCACCGTTTAAGTCAG
GAGCGTGGCCTGACGGTCATTGCCGTGCTGCACGATATCAATATGGCTGCGCGTTACTGTGATTATCTGGTC
GCCCTGCGCGGCGGTGAAATGATTGCTCAGGGAACGCCTGCGGAAATTATGCGCGGCGAAACCCTCGAAATG
ATTTATGGCATCCCGATGGGTATTCTGCCGCATCCGGCGGGTGCTGCACCTGTGAGTTTTGTTTATTGATGA
GCGGCTTACCTCTTATTTCGCGCCGTCGACTGTTAACGGCGATGGCGCTTTCTCCGTTGTTATGGCAGATGA
ATACCGCCCACGCGGCGGCTATTGACCCAAATCGTATTGTGGCGCTGGAGTGGCTGCCGGTGGAATTACTAC
TGGCGCTCGGCATCGTGCCTTATGGCGTGGCAGACACCATCAACTATCGACTGTGGGTCAGCGAACCACCAC
TACCTGAATCGGTGATTGACGTCGGTTTGCGTACAGAACCTAACCTCGAACTGCTGACCGAAATGAAACCGT
CGTTTATGGTCTGGTCGGCGGGATATGGTCCTTCGCCAGAAATGCTGGCTCGTATTGCGCCGGGGCGTGGAT
TTAACTTCAGCGACGGCAAACAGCCGCTGGCGATGGCGCGTAAATCGCTGACGGAAATGGCGGATTTACTTA
ACCTGCAAAGCGCAGCAGAAACGCATTTAGCGCAATATGAAGACTTTATCCGCAGCATGAACCCCCGCTTTG
TGAAGCGTGGTGCGCGTCCGTTATTGCTGACGACGCTTATCGATCCGCGCCATATGCTGGTCTTCGGTCCAA
ACAGCTTGTTCCAGGAAATTCTTGATGAGTACGGCATCCCAAATGCCTGGCAAGGGGAAACCAACTTCTGGG
GCAGTACCGCCGTCAGCATCGATCGTCTGGCAGCGTATAAAGACGTTGATGTGCTCTGTTTTGATCACGACA
ACAGCAAAGACATGGATGCGCTAATGGCAACGCCGCTGTGGCAGGCCATGCCGTTTGTCCGCGCCGGACGCT
TTCAGCGCGTACCCGCAGTCTGGTTTTATGGTGCAACTCTCTCGGCAATGCACTTTGTGCGCGTTCTGGATA
ACGCCATTGGAGGTAAAGCGTGAGTAAACGTATTGCGCTTTTCCCGGCATTATTGCTGGCGTTGCTGGTGAT
TGCCGCTACGGCGCTGACCTGGATGAACTTCTCGCAGGCGCTGCCGCGTAGCCAGTGGGCGCAGGCTGCCTG
GTCGCCGGATATTGACGTCATCGAGCAGATGATTTTTCACTACAGCTTGCTGCCGCGTCTGGCGATTTCGCT
GCTGGTGGGCGCAGGCCTGGGGCTGGTGGGCGTGCTGTTTCAGCAAGTGCTGCGTAATCCGCTGGCGGAACC
GACGACACTTGGCGTTGCTACAGGCGCGCAACTGGGGATTACCGTCACTACGCTCTGGGCGATCCCAGGGGC
GATGGCGAGTCAGTTTGCTGCGCTGGCGGGCGCTTGCGTTGTTGGCTTAATCGTCTTTGGCGTCGCGTGGGG
GAAACGGCTTTCGCCGGTAACGCTGATCCTCGCGGGGCTGGTAGTGAGCCTTTATTGTGGGGCAATCAATCA
GTTACTGGTTATCTTCCACCATGACCAACTGCAAAGCATGTTCCTGTGGAGCACCGGAACGCTGACGCAAAC
CGACTGGGGCGGTGTTGAGCGTTTATGGCCGCAGTTGCTGGGCGGTGTGATGCTGACGTTGCTGCTACTTCG
TCCGTTAACACTGATGGGGCTTGATGATGGCGTGGCGCGCAATCTCGGGCTAGCCTTGTCGCTGGCGCGTCT
GGCGGCGCTGTCGCTGGCTATTGTCATCAGTGCGCTGCTGGTGAACGCGGTGGGGATTATCGGCTTTATCGG
GTTGTTCGCGCCGTTGCTGGCAAAAATGCTGGGGGCGCGGCGTCTGCTGCCGCGACTGATGCTGGCGTCGTT
GATTGGTGCGCTGATCCTCTGGCTTTCCGATCAAATCATCCTCTGGCTGACTCGCGTGTGGATGGAAGTGTC
CACCGGTTCGGTCACTGCGTTGATCGGTGCGCCGCTGCTACTGTGGCTGTTGCCGCGTTTACGCAGCATTAG
CGCGCCGGATATGAAGGTCAACGATCGTGTCGCGGCTGAACGCCAACATGTGCTGGCGTTTGCCCTCGCGGG
CGGCGTGCTGCTGTTGATGGCTGTGGTGGTGGCGCTGTCGTTTGGTCGTGATGCGCACGGCTGGACGTGGGC
GAGCGGGGCGTTGCTCGAGGATTTGATGCCCTGGCGCTGGCCGCGAATTATGGCGGCGCTGTTTGCGGGCGT
CATGCTGGCGGTGGCGGGCTGTATTATTCAGCGGCTGACCGGAAACCCGATGGCAAGCCCGGAAGTGCTGGG
GATTAGCTCTGGCGCGGCGTTTGGCGTGGTACTGATGCTGTTTCTGGTACCGGGTAATGCTTTTGGCTGGCT
GTTACCCGCGGGAAGTATCGGTGCGGCGGTGACGCTGTTGATTATTATGATCGCCGCCGGGCGCGGTGGATT
TTCCCCACACCGCATGTTACTGGCGGGGATGGCGTTAAGTACCGCATTCACCATGCTTTTAATGATGTTGCA
GGCGAGTGGTGACCCGCGAATGGCGCAAGTGCTGACCTGGATCTCTGGTTCGACCTACAACGCCACCGATGC
GCAGGTCTGGCGCACCGGAATTGTGATGGTGATTTTGCTGGCGATTACCCCGCTGTGCCGCCGCTGGCTGAC
CATTTTACCGCTGGGTGGTGATACCGCGCGGGCCGTGGGGGTGGCGTTAACGCCGACGCGAATTGCGCTGCT
GCTGTTAGCGGCTTGCCTGACGGCGACCGCGACGATGACCATTGGACCGTTGAGTTTTGTTGGTTTAATGGC
ACCGCATATCGCGCGGATGATGGGCTTTCGACGGACGATGCCGCACATCGTGATTTCGGCGCTGGTGGGTGG
TTTACTGCTGGTGTTCGCTGACTGGTGTGGGCGGATGGTGCTGTTTCCGTTCCAGATCCCGGCGGGGCTGCT
GTCGACCTTTATCGGCGCGCCATATTTTATCTATTTGTTGAGAAAGCAGAGCCGTTAATAAAATGCCTCGCC
CGGTGGGCGAGGCAAAATCATCACAACTTCGCAAACACCCGACGTGCAGCATCGATGGTGTTATTGATATCT
TCCATGCTGTGCGCCACAGACATAAAGCCCGCTTCAAACGCTGACGGTGCCAGGTAAACACCTTCATCCAGC
ATCATATGGAAGAAACGCTTAAAACGCTCGACGTCACAGGCCATCACATCCTGATAGCACGTCACGGACTCG
GCGTCGGTAAAGAAAATACCGAACATGCCGCCAACGTGGTTTACCACCAGCGGAATTCCGGCTTCTTCTGCC
GCTTCCAGCAGACCTTCTGCCAGACGTGTTGTCAGCTCATCCAGCGTTTCGTGAACGCCCGGCTGCGCGACT
TCATTCAGACAGGCGAAACCGGCTGCCATCGCAATCGGGTTACCGGAAAGCGTACCCGCCTGATAGACCGGA
CCCGTCGGGGCCAGCGCATCCATTACATCACGACGACCACCGAATGCGCCTACCGGCATTCCACCGCCGATG
ATTTTGCCCAGGCAAGTGAGATCCGGTTCCACACCGTAATAATCCTGTGCGCCAGCTAGCGCTACGCGGAAA
CCGGTCATTACTTCATCGATGATCAGCAACGCGCCAAATTCGTCGCACAGCGCGCGCAGACCTGGCAGGAAG
TCTGGCAGCGGTGGAACACAGTTCATATTGCCTGCCACCGGCTCGACGATAATACAGGCAATCTCTTGCGGG
TATTGCTCAAACGCGGCGCGTACAGAAGCCAGATCGTTATAAGTACAGGTTAAGGTATGTTTGGCGAAATCT
GCCGGAACGCCCGGCGAGTTTGGCTGGCCTAACGTGAGTGCGCCAGAGCCGGCTTTCACCAGCAGGCAGTCA
GCGTGACCGTGGTAACAACCTTCAAATTTAATAATTTTGTCGCGACCGGTAAAACCACGGGCCAGGCGGATG
GCGCTCATTGTCGCTTCAGTGCCGGAGTTCACCATGCGCACCATATCCATGGTCGGGACCAGTTCGGTCACC
AGTTGCGCCATTTTCACTTCCATTTCGGTTGGTGCACCAAAGCTTAAACCACGCTCGGCGGCTTCAATCACG
GCATTGCGGATCGCCGGATGGTTATGGCCCAGCACCATCGGCCCCCAGGAACCGACATAATCGATATAGGCT
TTGCCATCAACATCGTACAGATAAGCGCCGTCCGCTTTTTCGATAAACAGTGGAGTGCCGCCCACGCCAGTA
AAGGCGCGAACAGGGGAGTTCACACCGCCAGGGATCAGCTCGCGCGCTGCGCTGTAAAGATTTTCAGACTTA
CTCATGGAGGGTTCCTGATTCGTAGAAAAAGTGAATGGCTGCTATTCTATGTTATTCATAACAAGTTAAATA
CTCGTCAAACATCAGGCTGCTTGTACTGGTGCAATCCTGATTTCTTAGAGTATAAAAGTTTTGTGCATTTGA
AACATTACGCTTTGCAAAGGATTTTCATGGAACGTGCGAGTAAAATGCCGTCATCTTATTTGTATGACCAAT
AAGTGATCATTGGATGAAAACTGATACTCCCTCTTTAGAAACACCGCAGGCCGCGCGCCTGCGACGCAGACA
ACTGATTCGCCAACTTCTTGAGCGCGATAAAACCCCGTTAGCCATTTTGTTTATGGCGGCAGTCGTCGGCAC
GCTTGTCGGGCTGGCAGCGGTTGCTTTTGACAAAGGTGTCGCCTGGTTGCAGAACCAACGTATGGGGGCGCT
GGTACATACTGCTGATAATTATCCGCTACTGTTAACCGTTGCTTTTCTCTGTTCGGCGGTGCTGGCGATGTT
CGGCTACTTTTTGGTGCGCAAATACGCGCCCGAAGCAGGGGGGTCGGGGATCCCGGAAATTGAAGGGGCGCT
GGAAGATCAACGTCCTGTTCGCTGGTGGCGTGTATTGCCGGTGAAATTCTTTGGCGGGCTGGGGACACTCGG
CGGAGGCATGGTGTTGGGGCGCGAAGGGCCAACCGTGCAGATCGGCGGTAATATCGGGCGGATGGTACTCGA
TGTTTTCCGCCTGAAAGGTGATGAAGCTCGCCATACGCTGTTGGCAACCGGTGCGGCGGCGGGTCTGGCGGC
GGCCTTTAACGCGCCGCTGGCGGGTATTTTGTTTATTATCGAAGAGATGCGTCCGCAGTTTCGCTATACGTT
AATTTCGATTAAAGCGGTATTTATTGGCGTCATTATGTCGACCATTATGTACCGGATTTTTAATCATGAAGT
TGCGTTGATTGACGTCGGTAAACTTTCTGACGCGCCGCTTAATACGCTGTGGCTTTATCTGATCCTCGGTAT
TATTTTTGGCATTTTCGGCCCTATTTTTAATAAATGGGTGCTGGGGATGCAGGATTTGCTGCACCGTGTGCA
CGGTGGCAATATTACCAAATGGGTACTGATGGGTGGTGCGATTGGCGGTCTGTGTGGATTGCTGGGGTTTGT
GGCACCAGCAACGTCGGGCGGCGGTTTTAACCTGATTCCTATCGCTACCGCGGGGAATTTCAGCATGGGAAT
GCTGGTGTTTATCTTCGTCGCGCGGGTCATTACCACCTTACTCTGCTTCTCTTCCGGCGCGCCGGGCGGTAT
TTTTGCCCCGATGCTGGCGCTGGGTACTGTGCTGGGAACCGCTTTCGGAATGGTTGCCGTTGAGCTGTTTCC
GCAATATCACCTTGAGGCGGGGACGTTTGCTATTGCCGGAATGGGGGCGTTACTGGCGGCATCTATTCGCGC
GCCGTTAACGGGGATCATTCTGGTTCTGGAGATGACCGATAACTACCAGCTCATTTTGCCAATGATTATTAC
CGGTCTTGGCGCAACACTATTAGCGCAATTTACCGGCGGGAAACCGCTATACTCGGCGATTCTTGCGCGCAC
GCTGGCAAAACAGGAAGCTGAGCAACTGGCGCGAAGCAAGGCCGCATCAGCCAGCGAGAATACTTGAACGAA
ATACCAGGGTATTAGATAATGGCGATTATTATTGGGTTAGAATTTGCCCAATTGCCGATGTCGTTTGGAGCA
AAATATGAGTGATGACGTAGCACTGCCGCTGGAGTTTACCGACGCAGCAGCCAACAAAGTTAAAAGCCTGAT
CGCTGACGAAGATAACCCGAATCTGAAATTACGCGTGTATATCACCGGTGGCGGTTGCAGCGGCTTCCAGTA
TGGTTTCACCTTTGATGATCAGGTGAACGAAGGCGATATGACCATCGAAAAACAGGGCGTTGGCCTGGTGGT
TGATCCGATGAGCCTGCAATATCTGGTCGGCGGTTCCGTTGACTATACCGAAGGACTGGAAGGTTCTCGTTT
CATCGTGACCAACCCGAACGCGAAAAGCACCTGCGGTTGCGGTTCTTCCTTTAGTATCTAATCTGTTGTTCA
TGTGCCGGATAAACTATCCGGCACATCTTCTCTCTTCAACGCCCATTCTCATCCAGCGCAAACGTCGGTAGC
TTAAGATGCCAACGAATAGCCGCCAGCCGAATCAATAGCGTCACGACCATGCCCATCATACTGGCTGTTTCC
AGTGGTACGGAAAATGTGTAATAAGCCGTAGCGTGGACAATACCGCCGATAATACAGGCAGTTGCGTAGATT
TCTGTACGTAAAATCATGGGGATTTCGCGGGCCAGAACATCACGAATGATCCCGCCGCCAACGCCAGTAATG
ACGCCCATACAAACCGCGATTAACGGACCGGCTTCCGCATTAAAGGCTTTATTCACGCCAATGCCGACAAAC
ACCGCCAGACCAACGGCGTCCAGCACCGGCAACATCCATTTTGGTAAGTGTCTTGGCTGGCGCACCAGCACG
ATGGTCAGCATGCTGGTTACCATTGCAACGACCAGATCGGTGGGATCTTTCACCCAAAATACCGGGCCGTGA
TCCAGCGCCATGTCGCGAATTGTCCCGCCGCCTACAGCGGTAACCACGCCCAGTACCAGAACACCAAAAGGG
TCCATACGCAATTTTCCGGCTAACAAAACGCCGGAGATGGCAAATACCGCTGTGCCGACTATATCCAGCCAA
TAGACGAGCATTGTTCAATCCCCACTGAGCACCTAAAAAGGTCAGGCGCTAATCTACCTGTGAAAGCGCATT
ACAGAGCTGTTGTGCAGCGAGGATAATACGTGGGCTTGCACGTTCAAACCAGTCACTCGTGAGAGGAATAAC
GGGAATTTTGAGCTGTTCACCCCAGTATTGTTTGATTTTAGGAATTTGGTCCGGTCCGCCTGTAATGACAAT
CGCCTGTGGCGAGCGTGCTAACACCTGTTCGCGGCTAACTTGCGGCCAGGGAACCCGGCTGTCTTTAAAGAT
GTTTTCTCCGCCACAAACTTCGAGTACCTGGTTTTGAATCGACTCTTTTCCACTGGTAAATGGCGGATTAAT
GCCGAATTGCAGAAAAACACGTTTTTTAGGTTTATCAGCATATTGCGCTTTCAATTGCGCGTATTGATCCAG
CAGGGATTGCGCGGCTTGTTCGGCCTTATCCGGTTGCGGACTCCAGGGAGCCAGTTGACGTAACGCATTGGC
AATTTGTTCAATGTTTGTCGCATCGACCCACATCACTTTTATTCCCAGCGAAGCCAGCTGGTCAACCTGCCG
CTCGGCATTACCTCCACGCCAGGCAATCACCAGATCGGGTTTCAGCGCGACAATGCGTTCCAGATTCATCCC
CTGCCAGGTGGAAACCTGCTCAATCTTTTGCGCTTGTGGAGGATAGTCGGAATAGCTGCTGACCCCAACCGG
CGTGATCCCGGCGGCAAAGGCAAGTTCAGTGTTGGCGGGAGAAAGCGTGATGACGCGCGGCGCGGCGTTGAG
CCACAGTGGCGCAAGAAAAGACAGGGCGACCAGCGCCCTGAACAGTGACTTAGCCATGTGCCAGTTTCTGCA
CTAGTGACTCAACCATCAGGCTGGACTGTTTAGCGGCAACAGCCAGGAACTCATCGAAGCTAAGATGAGACT
GTTGATCGGCCACGTCGGAGATGGCGCGTACGACAACAAACGGGACGTTGAAATTGTGGCAGACATGGGCGA
TTGCCGTCGCTTCCATCTCTACAGCAATGGCCTGTGGGAAGTTGTGGCGGATTTTCGCCAGACCAACAGAAC
CGTTGATGAAAGCGTCGCCGCTAACAATCAGGCCACGTACAGCGTTAAGATTCAGTTCGGCAATGCAGGCCT
CAGCGGCAGCGATCAGTTTATCGTCAGCTTTAAAGCCTGCCGGACAGCCTGGTAACTGACCGTATTCATAAC
CAAATGCCGTGACATCCGCGTCGTGATAACGCGCTTCGTCCGAGACAACGATATCGCCCACTTTCAGCGTTG
GTGCCAGGCCACCGGCAGAACCGGTGTTAATAATCACATCTGGCTTGCAGTGTTCCAACAGCAGAGTGGCAC
CCAGCGCCGCAGCGACTTTACCGATGCCCGATTTCAGAAGCGCAACCTCGGTTCCATTCAGTTGGCCGGTAT
AGATTTCGCAACCGCCCAGACTGATAGTTTGACGGTTTTCGATTTTGTCACGCAGCAGCGTAACTTCTTCTT
CCATTGCACCAATGATGCCGATTTTCATAGATTTACTCGCGATAAGCCCGATTTGAAGGCATAGTTTACCAT
GCGCTTACGGGGAAGCGTATTTCTCACGCGGGAGAGGACATGGCACAGATTGATTTCCGAAAAAAAATAAAC
TGGCATCGTCGTTACCGTTCACCGCAGGGCGTTAAAACCGAACATGAGATCCTGCGGATCTTCGAGAGCGAT
CGCGGGCGTATCATCAACTCTCCGGCAATTCGTCGTCTGCAACAAAAGACCCAGGTTTTTCCACTGGAGCGC
AATGCCGCCGTGCGCACGCGTCTTACCCACTCGATGGAAGTCCAGCAGGTGGGGCGCTACATCGCCAAAGAA
ATTTTAAGCCGTCTGAAAGAGCTTAAATTGCTGGAAGCATACGGCCTGGATGAACTGACCGGACCTTTTGAA
AGCATTGTTGAGATGTCATGCCTGATGCACGATATCGGCAATCCGCCGTTTGGTCATTTTGGCGAAGCGGCG
ATAAATGACTGGTTTCGCCAGCGTTTGCACCCGGAAGATGCCGAAAGCCAGCCTCTGACTGACGATCGCTGC
AGCGTGGCGGTACTACGTTTACGGGACGGGGAAGAACCGCTTAACGAGCTGCGGCGCAAGATTCGTCAGGAC
TTATGTCATTTTGAGGGGAATGCACAAGGCATTCGTCTGGTGCATACATTGATGCGGATGAATCTCACCTGG
GCGCAGGTTGGCGGTATTTTAAAATATACCCGTCCAGCGTGGTGGCGTGGCGAAACGCCTGAGACACATCAC
TATTTAATGAAAAAGCCGGGTTATTATCTTTCTGAAGAAGCCTATATTGCCCGGTTGCGTAAAGAACTTAAT
TTGGCGCTTTACAGTCGTTTTCCATTAACGTGGATTATGGAAGCTGCCGACGACATCTCCTATTGTGTGGCA
GATCTTGAAGATGCGGTAGAGAAAAGAATATTTACCGTTGAGCAGCTTTATCATCATTTGCACGAGGCGTGG
GGCCAGCATGAGAAAGGTTCGCTCTTTTCGCTGGTGGTTGAAAATGCCTGGGAAAAATCACGCTCAAATAGT
TTAAGCCGCAGTACGGAAGATCAGTTTTTTATGTATTTACGGGTAAACACCCTAAATAAACTGGTACCCTAC
GCGGCACAACGATTTATTGATAATCTGCCTGCGATTTTCGCCGGAACGTTTAATCATGCATTATTGGAAGAT
GCCAGCGAATGCAGCGATCTTCTTAAGCTATATAAAAATGTCGCTGTAAAACATGTGTTTAGCCATCCAGAT
GTCGAGCAGCTTGAATTGCAGGGCTATCGGGTCATTAGCGGATTATTAGAGATTTATCGCCCTTTATTAAGC
CTGTCATTATCAGACTTTACTGAATTGGTAGAAAAAGAACGGGTGAAACGTTCCCCTATTGAATCTCGCTTA
TTCCACAAACTCTCGACGCGCCATCGGCTGGCCTATGTCGAGGCTGTCAGTAAATTACCGTCAGATTCTCCT
GAGTTTCCGCTATGGGAATATTATTACCGTTGCCGCCTGCTGCAGGATTATATCAGCGGTATGACCGACCTC
TATGCCTGGGATGAATACCGACGTCTGATGGCCGTAGAACAATAACCAGGCTTTTGTAAAGACGAACAATAA
ATTTTTACCTTTTGCAGAAACTTTAGTTCGGAACTTCGCGCTATAAAACGAATCTGAAGAACACAGCAATTT
TGCGTTATCTGTTAATCGAGACTGAAATACATGAAAAAAACCACATTAGCACTGAGTGCACTGGCTCTGAGT
TTAGGTTTGGCGTTATCTCCGCTCTCTGCAACGGCGGCTGAGACTTCTTCAGCAACGACAGCCCAGCAGATG
CCAAGCCTTGCACCGATGCTCGAAAAGGTGATGCCTTCAGTGGTCAGCATTAACGTAGAAGGTAGCACAACC
GTTAATACGCCGCGTATGCCGCGTAATTTCCAGCAGTTCTTCGGTGATGATTCTCCGTTCTGCCAGGAAGGT
TCTCCGTTCCAGAGCTCTCCGTTCTGCCAGGGTGGCCAGGGCGGTAATGGTGGCGGCCAGCAACAGAAATTC
ATGGCGCTGGGTTCCGGCGTCATCATTGATGCCGATAAAGGCTATGTCGTCACCAACAACCACGTTGTTGAT
AACGCGACGGTCATTAAAGTTCAACTGAGCGATGGCCGTAAGTTCGACGCGAAGATGGTTGGCAAAGATCCG
CGCTCTGATATCGCGCTGATCCAAATCCAGAATCCGAAAAACCTGACCGCAATTAAGATGGCGGATTCTGAT
GCACTGCGCGTGGGTGATTACACCGTAGCGATTGGTAACCCGTTTGGTCTGGGCGAGACGGTAACTTCCGGG
ATTGTCTCTGCGCTGGGGCGTAGCGGCCTGAATGCCGAAAACTACGAAAACTTCATCCAGACCGATGCAGCG
ATCAACCGTGGTAACTCCGGTGGTGCGCTGGTTAACCTGAACGGCGAACTGATCGGTATCAACACCGCGATC
CTAGCACCGGACGGCGGTAACATCGGTATCGGTTTTGCTATCCCGAGTAACATGGTGAAAAACCTGACCTCG
CAGATGGTGGAATACGGCCAGGTGAAACGCGGTGAGCTGGGTATTATGGGGACTGAGCTGAACTCCGAACTG
GCGAAAGCGATGAAAGTTGACGCCCAGCGCGGTGCTTTCGTAAGCCAGGTTCTGCCTAATTCCTCCGCTGCA
AAAGCGGGCATTAAAGCGGGTGATGTGATCACCTCACTGAACGGTAAGCCGATCAGCAGCTTTGCCGCACTG
CGTGCTCAAGTGGGTACTATGCCGGTGGGCAGCAAACTGACCCTGGGCTTGCTGCGCGACGGTAAGCAGGTC
AACGTGAATCTGGAACTGCAGCAGAGCAGCCAGAATCAGGTTGATTCCAGCTCCATCTTCAACGGCATTGAA
GGCGCTGAGATGAGCAACAAAGGCAAAGATCAGGGCGTGGTAGTGAACAACGTGAAAACGGGCACTCCGGCT
GCGCAGATCGGCCTGAAGAAAGGTGATGTGATTATTGGCGCGAACCAGCAGGCTGTGAAAAACATCGCTGAA
CTGCGTAAAGTTCTCGACAGCAAACCGTCTGTGCTGGCACTGAACATTCAGCGCGGCGACAGCACCATCTAC
CTGTTAATGCAGTAATCTCCCTCAACCCCTTCCTGAAAACGGGAAGGGGGTCTCCTTACAATCTGTGAACTT
CACCACAACTCCATACATCTTCATCATCCTTTAGGCATTTGCACAATGCCGTACGTTACGTACTTCCTTATG
CTAAGCCGTGCATAACGGAGGACTTATGGCTGGCTGGCATCTTGATACCAAAATGGCGCAGGATATCGTGGC
ACGTACCATGCGCATCATCGATACCAATATCAACGTAATGGATGCCCGTGGGCGAATTATCGGCAGCGGCGA
TCGTGAGCGTATTGGTGAATTGCACGAAGGTGCATTGCTGGTACTTTCACAGGGACGAGTCGTCGATATCGA
TGACGCGGTGGCACGTCATCTGCACGGTGTGCGGCAAGGGATTAATCTACCGTTACGGCTGGAAGGTGAAAT
TGTCGGCGTAATTGGCCTGACAGGTGAACCAGAGAATCTGCGTAAATATGGCGAACTGGTCTGCATGACGGC
TGAAATGATGCTGGAACAGTCGCGGTTGATGCACTTGTTGGCGCAGGATAGCCGTTTGCGGGAGGAACTGGT
GATGAACCTGATTCAGGCAGAGGAGAATACTCCCGCACTTACTGAATGGGCGCAACGGCTGGGGATCGATCT
CAATCAACCGCGAGTGGTGGCTATTGTTGAGGTCGACAGCGGTCAGCTTGGTGTGGACAGCGCAATGGCGGA
GTTACAACAACTGCAAAACGCGCTGACTACGCCCGAGCGTAATAATCTGGTGGCGATTGTCTCGCTAACCGA
AATGGTGGTGTTGAAACCGGCGTTGAACTCTTTTGGGCGCTGGGATGTAGAAGATCATCGTAAGCGAGTTGA
ACAACTGATTACCCGCATGAAAGAGTACGGCCAGCTGCGTTTTCGCGTTTCACTGGGCAACTATTTTACCGG
TCCTGGCAGTATTGCCCGATCCTATCGTACGGCGAAAACGACGATGGTGGTGGGTAAACAGCGGATGCCAGA
AAGTCGCTGCTATTTTTATCAGGATCTGATGTTACCTGTGTTACTCGACAGTTTGCGTGGCGACTGGCAGGC
CAACGAACTGGCGCGACCGCTGGCGCGGCTGAAAGCGATGGACAATAACGGCTTGCTGCGACGAACGCTGGC
GGCGTGGTTTCGTCACAATGTGCAACCGCTGGCAACGTCAAAGGCGTTGTTTATTCATCGTAATACCCTGGA
GTATCGGCTTAATCGTATATCGGAACTGACCGGGCTTGATTTGGGCAATTTTGATGACAGGTTGCTGCTGTA
TGTGGCGTTACAACTGGATGAAGAGCGGTAGGTTATGCGTTAAGGTTGAGGCGGCGCTGGCTCATTCCCCTC
AGCCCGAAGGGGAGAGGGGAATGCCCGAGTTAACCGTCAATTCGGGATTATTTACGCGTTAGTTTTTCCAGA
TCGGCTTCAATCTCGCTGATCTTATTGGTTACGACTGACTCCAGGTGACGTAAGTCGTCGAGGATCTTACGC
TTAAGATCAACTTCGCTGCGGTCACGCTGGCAGATTTGATCAAGCTCATCAATGATATACCGTAGATTCGGG
CTGATTTCCTGGACTTCTTTATAACCCTGACCCACACCATCAGCGACGACCGTTTTACGCTGACGCGGATAT
TTAAACTTAACGCTCTTGGCGAAAAACTCGCCTTTGTCTTTCTGGAAATAGATTTTCAGAATATCGTTGTTG
GCTTCCTGCCGGAGGCTGTAACGATCAATTTCTTCAGGATTGGTAATACCCAGACTTTTCAGATTGTCGTAC
ATAGCGTTACCTCAAAATGAGTCAGTAAAATGTGCTTATTTTAGCATTTGGCCTGGCCCGCCCGGCTCGACT
GTGATCGCAGAAAGCCTTTTTCTTCCAGACTTCTATCATGGCGTAAAAATCAAAAAATTACCTGCTTTATTG
TGGCGATATTCCATGGGATGGATTAGCACATTTATCTTCGTTTTGCGAATTACATGACAGTCCGAAACAAGA
TGAAAAAGTATTTAAAAAAGGGGGGAGGAAGAATGAGTAGGACGAATTATTCTGAACCAGAAAGCAATCGGG
CAGCGTCGTGCTGCCCGTGTGCATACTTTTAGTCGATGGTACGCAGCAGTTCGTTAATGCCGACTTTGCCGC
GAGTTTTCGCGTCAACTTTCTTAACGATAACCGCACAGTAGAGGCTGTATTTGCCATCTTTCGACGGCAGAT
TACCTGAAACAACCACAGACCCCGCCGGAACGCGACCGTAGTGGATGTCGCCGGTTTCACGGTCGTAAATAC
GGGTGCTCTGACCAATGTATACGCCCATGGAAATGACGGAACCTTCTTCGACAATCACCCCTTCAACTACTT
CAGAGCGCGCGCCGATGAAGCAATTATCTTCAATGATGGTTGGGTTAGCCTGCAGCGGTTCCAGCACACCGC
CGATGCCCACGCCACCGGAAAGGTGGACGTTTTTACCAATCTGCGCACAAGAACCGACGGTCGCCCAGGTAT
CGACCATGGTGCCTTCATCAACATATGCGCCGATGTTGACGTAAGACGGCATCAGCACGGTGTTACGGGCAA
TAAACGCACCCTGACGTACCGCCGCAGGTGGTACAACGCGGAAGCCTTCTTTCTGGAAACGTGCTTCGTCGT
AGTCGGCGAATTTCATCGGCACTTTGTCGAAGTAGCGGCTTTCTGCCCCTTCGATCACCTGATTATCATTAA
TACGGAAAGAGAGCAGCACCGCTTTTTTCAACCACTGATGCGTCACCCACTGACCGTCAATTTTTTCCGCTA
CACGCAGTGCGCCGGAATCCAGCAGGGCGATCACCTGATTTACCGCTTCGCGGGTAACGGTGTCTGCATTGG
CTGGCGTGATCTCGGCACGGCGTTCAAAAGCGGTTTCAATAATGTTCTGTAACTGCTGCATTGTTAAACTCT
TTTCATATCAGTAAACACATCACCCTTTATCGTTTGGATTGAGGGCCTCTGTCAACCGCTGATGCACTTCCT
GCTGCAACTCGTTATTAAGTGCACGCCGGTCAGCGGTGGCAATTATGAATAAATCTTCTACTCGCTCGCCAA
TGGTTGTAATTCGGGCACCATGAAGCGAAATTCCCAGATCGGCAAAAATTTTCCCGACTCTCGCCAGCAGTC
CTGGCTGGTCGAGCGCGATAAGCTCAAGGAACGATTTGCGGTCGGTATGGGTTGGCAAAAACGTCACTTCGG
TTTCAACAGTAAAGTGACGTAGTTTAGCCGGTTGACGACGCGGCTGTGGTGGCTGCCAGCTACTTTGTGTCA
GTACTTGCTCCAGACCAAACCGAATAACCTCATGACGATCTGCGGATAGCGGGCTACCATCGGGTTCCAGCA
CGATAAAGGTATCCATCGCCATACCGTCGCGAGTGGTGAAAATTTGTGCGTCGTGAACGCTTAAGTTGCGTC
TATCTAACTCGGCACAAACAGCAGCAAACAAGTAAGGGCGGTCCGGGCTCCAGATAAAAATCTCGGTGCCTC
CACGCGTAGCCTGCGGGCTAAGCAATACCAGCGGTTTGCTTAAATCATGCTGTAATAAATGGCGCGCATGCC
AGGCCAGTTGATTTGGGCTATGACGGACAAAATAGTTCGCGCGACAGCGTGACCAAATTTGGTGCAGCACCT
CTTCGTCGATGTTATCCATGCGCAGTAGTGCCAGCGCCTGGAGTTGGTGATGGCGAACCCGTTCGCGCATAT
CCGGCGTGTTTTGCATTCCGCGTCGTAGCTGCTTTTCGGTGGCGAAATAGAGTTCGCGCAACAGACTTTGCT
TCCAGCTATTCCACAGCGTTTCGTTGGTGGCGCAAATGTCAGCCACTGTCAGGCATACCAGATAGCGCAGAC
GATTTTCCGTTTGAACTTCTTCGGCAAACTGCTTGATGACTTCCGGGTCCTGAATATCGCGACGCTGAGCTG
TCACCGACATCAGCAAGTGCTGGCGAACCAGCCAGGCGACCAGCTGTGTTTCGCGTGAGTTCAGCCCGTGGA
GTTCGGCAAAATGCACTACATCCTGAGCACCGAGAATAGAGTGGTCGCCGCCGCGTCCTTTGGCGATATCGT
GAAACAGCGCGGCGATGAAAATCAGCTCAGTTGACGGTAGGCGCGGCCAGACGTTCACACACAACGGATGGC
GCTGGCGCGTTTCTTCACTGGCAAAACTCTCCAGTTTCAGCATCACGCGGATAGTATGTTCATCCACCGTGT
AGGCGTGGAACAGATCAAACTGCATCTGCCCGACGATATGTGACCATTGCGGCATATACGCGCCGAGTACGC
TATGGCGATGCATTGGCAATAGCCCGCGCCGCACCGCTCCGGGGTGACGTAGAATGCTCAAAAACAGTTTTC
GTGCTTGCGGAATATTACACAGCGGTTGTTGCAGATGGCGACGGGCATGGCGTAACTGGCGCAGTGTGGTGG
AGTAAATGCCGGTGATCGCACTGTTGCGCACCATGGTGTAGAACATACGCAAGATGGCTTCCGGCTGGCGCA
TAAATAGTGTTTCATCACGCAGGTCGATTAGCGTACCGCGTAGCTGAAACTCATCGTCGATTGGACGTGGTT
TTTCGTCGGCGGGAAGGGCGAGGATGGCTTCATCGAACAGTTGCAGCAGCATCTGGTTGAGTTCACTGACGC
GGCGTGTCACGCGGAAGTAATCCTTCATCATCCGCTCGACCGGTTCGTTACCTTCGCCACTGTAATTCAGAC
GCTGGGCGACGCTAAGCTGGCGATCGAATAACAGGCGATTATCGTAACGGCTGACGACCAGATGCAGGGCAA
AGCGAATACGCCACAATATATGCAGACATTCGTTTAATTCCGCCCGCTCCGCTGAGGTTAAGAAGCCAAACC
CAACCATTTCATCCAGCGATGTTGCGCCAAAATGACGGCGGGCCACCCATTGCAGAGTGTGGATATCGCGCA
AGCCGCCAGGGCTACTTTTGATGTCTGGTTCAAGATTGTAGCTGGTGCCGTGGTAACGCTGATGGCGCTGGT
TCTGTTCTTCAACTTTCGCCGCGTAGAACTTGTCGGAAGGCCAGAATCCTTCGCTGAAAATATGTTTTTGCA
GTTCAAGAAATAGCGCAACATCGCCAATTAATAAGCGGGATTCGATCAAATTGGTGGCGACGGTTAAATCCG
ATAACCCTTCCAGCATGCACTCTTCAAGCGTGCGCACACTATGACCGACTTCCAGCTTTACATCCCAGAGCA
GCGTTAACAGCTCGCCCACTTTTTGCGCCTGATCGTCCGGGAGCTTTTTACGGCTTAAAATCAGTAAATCGA
TGTCAGAAAGTGGATGCAGCTCGCCACGACCGTAGCCACCGACGGCGACCAATGCCAGGTCGGCAATCTGGC
TGAATCCCGCTTCAATCCATAATCGTTGCAGGAGCTGGTCGATAAACTCGGTGCGCGCCTCAATCAACTGTT
CTGCAGAGATCCCATTGTCAAAGGCATCACCCAGCCAACGCTGGAAAGTATCGATATGGGCTTTTATCCCAC
CGACGGTTAATTCATCACGGGGCCAGACGCATGGATTTTGCGGTTGACCGGGCAGGGTGGGGAGAGCGGTGT
TTGCGTACTGTTCTGGAAGGGTATTCATTGTGCGCCACCCATAAGATTAAATTATCGCATTAAAAAAGCCGG
CATTCGCCGGCTTCATTTTATTCGTCGTGCGAGATTATCGCCGGGATGGTGTCATCCTTGCGTAGCGTCAGA
ATTTCGCAGCCGTTATCAGTCACCACAATAGTATGCTCATATTGTGCAGACAAGCTGCGATCTTTGGTTTTT
ACCGTCCAGCCATCTTTCATGGTGCGGATCTCTTTTTTACCCGCGTTGACCATTGGCTCGATGGTGAACGTC
ATCCCAGGTTTCAGTACGACGTTGGTTTCACGGGAGTCATAGTGCAGCACCTGCGGTTCTTCATGGAAGCCG
CGACCAATACCGTGTCCGCAATATTCACGAACGACGGAGAAGCCTTCTGCTTCGACAAATTTCTGAATCGCC
GCACCGATTTCGCGCAGATTAATGCCTGGTTTTACCATGCGTAGCGCCAGGTACAGGCTTTCTTGCGTGATA
CGGCACAGACGTTCGCCCATGATGGTCGGCTTACCGACGATAAACATTTTCGAGGTATCGCCGTGGAAACCA
TCTTTGATTACGGTGACATCAATGTTAACGATATCGCCATCTTTCAGCAGCTTAGCATCGTCCGGAATACCG
TGGCACACCACTTCATTAATAGAAATGCAAACGGATTTCGGATAACCGTGATAGCCGAGGCAGGCTGAAACC
GCGTGTTGTTCATTAACAATGTAATCATTACAGATGCGATCCAGCTCGCCGGTGCTGACGCCCGGTTTAACA
TATGGTTCGATCATCTCCAGCACTTCGGCAGCCAGTCGGCCAGCGACGCGCATTTTTTCGATATCTTCTGGG
GTCTTGATTGAGATAGCCATTAATTCTGTCCATCAGCGTCGGTGATACCGACAATATATATGTAAGTGCCGT
CAATGGTATCACACCCGGGCAAATTGAGAATCATTCTGAATTTCGCCAAACGTGCCACTGAAGGTTTTCTAT
AATAGAAAATTCGACGTCTGATGCTGTACACAGCGCCAACAATTATTGGTGTCCACGGCGTATTTGTGGTAT
AAAGCGCGCCGGACTTCCGATCCATTTCGTATACACAGACTGGACGGAAGCGACAATCTCACTTTGTGTAAC
AACACACACGTATCGGCACATATTCCGGGGTGCCCTTTGGGGTCGGTAATATGGGATACGTGGAGGCATAAC
CCCAACTTTTATATAGAGGTTTTAATCATGGCAACTGTTTCCATGCGCGACATGCTCAAGGCTGGTGTTCAC
TTCGGTCACCAGACCCGTTACTGGAACCCGAAAATGAAGCCGTTCATCTTCGGTGCGCGTAACAAAGTTCAC
ATCATCAACCTTGAGAAAACTGTACCGATGTTCAACGAAGCTCTGGCTGAACTGAACAAGATTGCTTCTCGC
AAAGGTAAAATCCTTTTCGTTGGTACTAAACGCGCTGCAAGCGAAGCGGTGAAAGACGCTGCTCTGAGCTGC
GACCAGTTCTTCGTGAACCATCGCTGGCTGGGCGGTATGCTGACTAACTGGAAAACCGTTCGTCAGTCCATC
AAACGTCTGAAAGACCTGGAAACTCAGTCTCAGGACGGTACTTTCGACAAGCTGACCAAGAAAGAAGCGCTG
ATGCGCACTCGTGAGCTGGAGAAACTGGAAAACAGCCTGGGCGGTATCAAAGACATGGGCGGTCTGCCGGAC
GCTCTGTTTGTAATCGATGCTGACCACGAACACATTGCTATCAAAGAAGCAAACAACCTGGGTATTCCGGTA
TTTGCTATCGTTGATACCAACTCTGATCCGGACGGTGTTGACTTCGTTATCCCGGGTAACGACGACGCAATC
CGTGCTGTGACCCTGTACCTGGGCGCTGTTGCTGCAACCGTACGTGAAGGCCGTTCTCAGGATCTGGCTTCC
CAGGCGGAAGAAAGCTTCGTAGAAGCTGAGTAATAAGGCTTGATAACTCCCCCAAAATAGTTCGAGTTGCAG
AAAGGCGGCAAGCTCGAGAATTCCCGGGAGCTTACATCAGTAAGTGACCGGGATGAGCGAGCGAAGATGACG
CATCTGCGGCGCGAAATATGAAGGGGGAGAGCCCTTATAGACCAGGTAGTACACGTTTGGTTAGGGGGCCTG
CATATGGCCCCCTTTTTCACTTTTATATCTGTGCGGTTTAATGCCGGGCAGATCACATCTCCGAGGATTTTA
GAATGGCTGAAATTACCGCATCCCTGGTAAAAGAGCTGCGTGAGCGTACTGGCGCAGGCATGATGGATTGCA
AAAAAGCACTGACTGAAGCTAACGGCGACATCGAGCTGGCAATCGAAAACATGCGTAAGTCCGGTGCTATTA
AAGCAGCGAAAAAAGCAGGCAACGTTGCTGCTGACGGCGTGATCAAAACCAAAATCGACGGCAACTACGGCA
TCATTCTGGAAGTTAACTGCCAGACTGACTTCGTTGCAAAAGACGCTGGTTTCCAGGCGTTCGCAGACAAAG
TTCTGGACGCAGCTGTTGCTGGCAAAATCACTGACGTTGAAGTTCTGAAAGCACAGTTCGAAGAAGAACGTG
TTGCGCTGGTAGCGAAAATTGGTGAAAACATCAACATTCGCCGCGTTGCTGCGCTGGAAGGCGACGTTCTGG
GTTCTTATCAGCATGGTGCGCGTATCGGCGTTCTGGTTGCTGCTAAAGGCGCTGACGAAGAGCTGGTTAAAC
ACATCGCTATGCACGTTGCTGCAAGCAAGCCAGAATTCATCAAACCGGAAGACGTATCCGCTGAAGTGGTAG
AAAAAGAATACCAGGTACAGCTGGATATCGCGATGCAGTCTGGTAAGCCGAAAGAAATCGCAGAGAAAATGG
TTGAAGGCCGCATGAAGAAATTCACCGGCGAAGTTTCTCTGACCGGTCAGCCGTTCGTTATGGAACCAAGCA
AAACTGTTGGTCAGCTGCTGAAAGAGCATAACGCTGAAGTGACTGGCTTCATCCGCTTCGAAGTGGGTGAAG
GCATCGAGAAAGTTGAGACTGACTTTGCAGCAGAAGTTGCTGCGATGTCCAAGCAGTCTTAATTATCAAAAA
GGAGCCGCCTGAGGGCGGCTTCTTTTTGTGCCCATCTTGTAAATTCAGCTAACCCTTGTGGGGCTGCGCTGA
AAAGCGACGTACAATGTCGCTAGTATTAATTCATTTCAATCGTTGACAGTCTCAGGAAAGAAACATGGCTAC
CAATGCAAAACCCGTCTATAAACGCATTCTGCTTAAGTTGAGTGGCGAAGCTCTGCAGGGCACTGAAGGCTT
CGGTATTGATGCAAGCATACTGGATCGTATGGCTCAGGAAATCAAAGAACTGGTTGAACTGGGTATTCAGGT
TGGTGTGGTGATTGGTGGGGGTAACCTGTTCCGTGGCGCTGGTCTGGCGAAAGCGGGTATGAACCGCGTTGT
GGGCGACCACATGGGGATGCTGGCGACCGTAATGAACGGCCTGGCAATGCGTGATGCACTGCACCGCGCCTA
TGTGAACGCTCGTCTGATGTCCGCTATTCCATTGAATGGCGTGTGCGACAGCTACAGCTGGGCAGAAGCTAT
CAGCCTGTTGCGCAACAACCGTGTGGTGATCCTCTCCGCCGGTACAGGTAACCCGTTCTTTACCACCGACTC
AGCAGCTTGCCTGCGTGGTATCGAAATTGAAGCCGATGTGGTGCTGAAAGCAACCAAAGTTGACGGCGTGTT
TACCGCTGATCCGGCGAAAGATCCAACCGCAACCATGTACGAGCAACTGACTTACAGCGAAGTGCTGGAAAA
AGAGCTGAAAGTCATGGACCTGGCGGCCTTCACGCTGGCTCGTGACCATAAATTACCGATTCGTGTTTTCAA
CATGAACAAACCGGGTGCGCTGCGCCGTGTGGTAATGGGTGAAAAAGAAGGGACTTTAATCACGGAATAATT
CCCGTGATGGATAAATAAGGGTAAGATTCCGCGTAAGTATCGCGGGGGATCTTACCCGTAATATGTTTAATC
AGGGCTATACTTAGCACACTTCCACTGTGTGTGACTGTCTGGTCTGACTGAGACAAGTTTTCAAGGATTCGT
AACGTGATTAGCGATATCAGAAAAGATGCTGAAGTACGCATGGACAAATGCGTAGAAGCGTTCAAAACCCAA
ATCAGCAAAATACGCACGGGTCGTGCTTCTCCCAGCCTGCTGGATGGCATTGTCGTGGAATATTACGGCACG
CCGACGCCGCTGCGTCAGCTGGCAAGCGTAACGGTAGAAGATTCCCGTACTCTGAAAATCAACGTGTTTGAT
CGTTCAATGTCTCCGGCCGTTGAAAAAGCGATTATGGCGTCCGATCTTGGCCTGAACCCGAACTCTGCGGGT
AGCGACATCCGTGTTCCGCTGCCGCCGCTGACGGAAGAACGTCGTAAAGATCTGACCAAAATCGTTCGTGGT
GAAGCAGAACAAGCGCGTGTTGCAGTACGTAACGTGCGTCGTGACGCGAACGACAAAGTGAAAGCACTGTTG
AAAGATAAAGAGATCAGCGAAGACGACGATCGCCGTTCTCAGGACGATGTACAGAAACTGACTGATGCTGCA
ATCAAGAAAATTGAAGCGGCGCTGGCAGACAAAGAAGCAGAACTGATGCAGTTCTGATTTCTTGAACGACAA
AAACGCCGCTCAGTAGATCCTTGCGGATCGGCTGGCGGCGTTTTGCTTTTTATTCTGTCTCAACTCTGGATG
TTTCATGAAGCAACTCACCATTCTGGGCTCGACCGGCTCGATTGGTTGCAGCACGCTGGACGTGGTGCGCCA
TAATCCCGAACACTTCCGCGTAGTTGCGCTGGTGGCAGGCAAAAATGTCACTCGCATGGTAGAACAGTGCCT
GGAATTCTCTCCCCGCTATGCCGTAATGGACGATGAAGCGAGTGCGAAACTTCTTAAAACGATGCTACAGCA
ACAGGGTAGCCGCACCGAAGTCTTAAGTGGGCAACAAGCCGCTTGCGATATGGCAGCGCTTGAGGATGTTGA
TCAGGTGATGGCAGCCATTGTTGGCGCTGCTGGGCTGTTACCTACGCTTGCTGCGATCCGCGCGGGTAAAAC
CATTTTGCTGGCCAATAAAGAATCACTGGTTACCTGCGGACGTCTGTTTATGGACGCCGTAAAGCAGAGCAA
AGCGCAATTGTTACCGGTCGATAGCGAACATAACGCCATTTTTCAGAGTTTACCGCAACCTATCCAGCATAA
TCTGGGATACGCTGACCTTGAGCAAAATGGCGTGGTGTCCATTTTACTTACCGGGTCTGGTGGCCCTTTCCG
TGAGACGCCATTGCGCGATTTGGCAACAATGACGCCCGATCAAGCCTGCCGTCATCCGAACTGGTCGATGGG
ACGTAAAATTTCTGTCGATTCGGCTACCATGATGAACAAAGGTCTGGAATACATTGAAGCGCGTTGGCTGTT
TAACGCCAGCGCCAGCCAGATGGAAGTGCTGATTCACCCGCAGTCAGTGATTCACTCAATGGTGCGCTATCA
GGACGGCAGTGTTCTGGCGCAGCTGGGGGAACCGGATATGCGTACGCCAATTGCCCACACCATGGCATGGCC
GAATCGCGTGAACTCTGGCGTGAAGCCGCTCGATTTTTGCAAACTAAGTGCGTTGACATTTGCCGCACCGGA
TTATGATCGTTATCCATGCCTGAAACTGGCGATGGAGGCGTTCGAACAAGGCCAGGCAGCGACGACAGCATT
GAATGCCGCAAACGAAATCACCGTTGCTGCTTTTCTTGCGCAACAAATCCGCTTTACGGATATCGCTGCGTT
GAATTTATCCGTACTGGAAAAAATGGATATGCGCGAACCACAATGTGTGGACGATGTGTTATCTGTTGATGC
GAGCGCGCGTGAAGTCGCCAGAAAAGAGGTGATGCGTCTCGCAAGCTGAGGATAATCCGGCTACAGAGAGTC
GCGCTATTTGTTAGCGTAGGGCTTCAGTGATATAGTCTGCGCCATCTGATCGTAAGTAGTTGGCTTTATAAG
GTCAGGTATGCCGTGGTTTTACACGGCTTTTTTTTGTATAGGCTTCAGTATTCCTGAGTACCGTAAACCCTG
TCAGGGAATAAAAAACGCGTGATGTTGTCTGCTACTCAACCACTTAGCGAAAAATTGCCAGCGCATGGCTGC
CGTCATGTTGCGATCATTATGGACGGCAATGGTCGCTGGGCAAAAAAGCAAGGGAAGATTCGTGCCTTTGGG
CATAAAGCCGGAGCAAAATCCGTCCGCCGGGCTGTCTCTTTTGCGGCCAACAACGGTATTGAGGCGTTAACG
CTGTATGCCTTTAGTAGTGAAAACTGGAACCGACCAGCGCAGGAAGTCAGTGCGTTAATGGAACTGTTTGTG
TGGGCGCTCGATAGCGAAGTAAAAAGTCTGCACCGACATAACGTGCGTCTGCGTATTATTGGCGATACCAGT
CGCTTTAACTCGCGTTTGCAAGAACGTATTCGTAAATCTGAAGCGCTAACAGCCGGGAATACCGGTCTGACG
CTGAATATTGCGGCGAACTACGGTGGACGTTGGGATATAGTCCAGGGAGTCAGGCAACTGGCTGAAAAGGTG
CAGCAAGGAAACCTGCAACCAGATCAGATAGATGAAGAGATGCTAAACCAGCATGTCTGTATGCATGAACTG
GCCCCTGTAGATTTAGTAATTAGGACTGGGGGGGAGCATCGCATTAGTAACTTTTTGCTTTGGCAAATTGCC
TATGCCGAACTTTACTTTACAGATGTTCTCTGGCCCGATTTCGATGAACAAGACTTTGAAGGGGCGTTAAAT
GCCTTTGCTAATCGAGAGCGTCGTTTCGGCGGCACCGAGCCCGGTGATGAAACAGCCTGATGGGGGTCGCTT
TTGCTGAAGTATCGCCTGATATCTGCTTTTGTGTTAATACCCGTCGTCATCGCGGCGTTGTTTCTGTTGCCG
CCGGTGGGGTTCGCCATTGTAACGCTGGTGGTCTGCATGCTGGCAGCGTGGGAATGGGGACAGCTTAGCGGT
TTTACCACTCGTTCGCAGCGAGTATGGTTGGCGGTGTTATGCGGGTTATTGTTGGCGCTGATGCTTTTTCTG
TTGCCGGAATATCACCGAAATATTCATCAACCGCTGGTTGAAATCTCACTTTGGGCTTCGCTGGGTTGGTGG
ATTGTCGCGCTATTGCTGGTGCTGTTTTACCCAGGTTCCGCAGCAATCTGGCGTAACTCTAAAACATTGCGC
CTTATTTTTGGCGTGCTAACCATTGTTCCCTTCTTCTGGGGCATGCTGGCGTTACGGGCCTGGCACTATGAC
GAGAATCATTACAGTGGCGCAATATGGCTGCTCTATGTCATGATCCTGGTATGGGGCGCTGACTCCGGCGCA
TATATGTTTGGCAAATTGTTTGGTAAACATAAGCTGGCACCGAAGGTTTCTCCGGGTAAAACCTGGCAAGGC
TTTATCGGTGGACTCGCTACTGCAGCGGTAATCTCATGGGGTTATGGCATGTGGGCGAATCTCGACGTCGCT
CCCGTCACCTTACTCATTTGCTCTATTGTCGCAGCGTTAGCCTCAGTGCTCGGCGATCTGACCGAGAGTATG
TTTAAGCGTGAAGCAGGAATTAAGGACAGCGGTCATTTAATTCCAGGACACGGTGGTATTTTAGATCGTATT
GATAGCCTGACGGCTGCGGTACCGGTCTTTGCTTGCTTGTTGTTACTGGTATTCAGGACGCTTTAACGGAAG
GTAATATGCTGAGTTTTCTCTGGGATTTGGCTTCGTTCATCGTTGCACTGGGTGTACTTATCACCGTGCATG
AATTTGGTCATTTCTGGGTTGCCCGGCGTTGTGGTGTTCGCGTTGAGCGTTTCTCAATAGGGTTTGGTAAGG
CGCTCTGGCGGCGAACTGATAAGCTCGGCACCGAATATGTTATCGCCCTGATCCCGTTGGGCGGTTATGTCA
AAATGCTGGATGAGCGCGCAGAACCGGTCGTTCCGGAACTCCGCCACCATGCCTTCAATAATAAATCTGTCG
GCCAACGAGCGGCGATTATTGCCGCAGGTCCGGTTGCAAACTTCATTTTTGCTATCTTTGCCTACTGGCTGG
TTTTTATTATTGGTGTGCCTGGCGTACGTCCGGTGGTTGGCGAAATAGCAGCCAATTCGATAGCTGCGGAAG
CACAAATTGCACCAGGTACGGAACTAAAAGCCGTAGATGGTATCGAAACGCCTGATTGGGATGCCGTGCGTT
TGCAGTTGGTCGATAAAATTGGCGATGAAAGCACCACCATTACAGTAGCGCCATTTGGCAGCGACCAACGGC
GGGATGTAAAGCTCGATTTACGTCACTGGGCGTTTGAGCCTGATAAAGAAGATCCGGTATCTTCGCTGGGGA
TTCGTCCTCGTGGGCCGCAAATTGAACCTGTACTGGAAAATGTGCAGCCAAACTCGGCGGCAAGCAAGGCAG
GTTTGCAAGCAGGCGACAGGATCGTTAAAGTCGATGGTCAGCCCTTAACGCAGTGGGTGACCTTTGTGATGC
TTGTCCGGGATAACCCGGGTAAATCCTTAGCGTTAGAAATCGAAAGGCAGGGGAGTCCCTTGTCTTTGACAT
TAATCCCGGAGAGTAAACCGGGTAATGGTAAAGCGATTGGTTTTGTCGGTATTGAGCCGAAAGTCATTCCTT
TGCCAGATGAGTATAAAGTTGTACGCCAGTATGGGCCGTTCAACGCCATCGTCGAAGCCACGGACAAAACGT
GGCAGCTGATGAAGCTGACGGTCAGTATGCTGGGAAAATTGATCACCGGTGATGTGAAACTGAACAACCTCA
GTGGGCCGATCTCTATCGCCAAGGGGGCTGGGATGACAGCGGAACTCGGGGTAGTTTATTACCTGCCGTTTC
TTGCGCTTATTAGCGTGAACTTAGGGATAATTAACCTGTTTCCGTTGCCCGTACTTGACGGGGGGCATCTGC
TGTTCCTTGCGATCGAAAAGATCAAAGGCGGACCGGTATCCGAGCGGGTTCAAGACTTTTGTTATCGCATTG
GCTCGATTCTGCTGGTGCTGTTAATGGGGCTTGCACTTTTCAATGATTTCTCTCGGTTATGAGAGTTAGTTA
GGAAGAACGCATAATAACGATGGCGATGAAAAAGTTGCTCATAGCGTCGCTGCTGTTTAGCAGCGCCACCGT
ATACGGTGCTGAAGGGTTCGTAGTGAAAGATATTCATTTCGAAGGCCTTCAGCGTGTCGCCGTTGGTGCGGC
CCTCCTCAGTATGCCGGTGCGCACAGGCGACACGGTTAATGATGAAGATATCAGTAATACCATTCGCGCTCT
GTTTGCTACCGGCAACTTTGAGGATGTTCGCGTCCTTCGTGATGGTGATACCCTTCTGGTTCAGGTAAAAGA
ACGTCCGACCATTGCCAGCATTACTTTCTCCGGTAACAAATCGGTGAAAGATGACATGCTGAAGCAAAACCT
CGAGGCTTCTGGTGTGCGTGTGGGCGAATCCCTCGATCGCACCACCATTGCCGATATCGAGAAAGGTCTGGA
AGACTTCTACTACAGCGTCGGTAAATATAGCGCCAGCGTTAAAGCTGTCGTGACCCCGCTGCCGCGCAACCG
TGTTGACCTAAAACTGGTGTTCCAGGAAGGTGTGTCAGCTGAAATCCAGCAAATTAACATTGTTGGTAACCA
TGCTTTCACCACCGACGAACTGATCTCTCATTTCCAACTGCGTGACGAAGTGCCGTGGTGGAACGTGGTAGG
CGATCGTAAATACCAGAAACAGAAACTGGCGGGCGACCTTGAAACCCTGCGCAGCTACTATCTGGACCGCGG
TTATGCCCGTTTCAACATAGACTCTACCCAGGTCAGTCTGACGCCAGATAAAAAAGGTATTTACGTCACGGT
GAACATCACCGAAGGCGATCAGTACAAGCTTTCTGGCGTTGAAGTGAGCGGCAACCTTGCCGGGCACTCCGC
TGAAATTGAGCAGCTGACTAAGATCGAGCCGGGCGAGCTGTATAACGGCACCAAAGTGACCAAAATGGAAGA
TGACATTAAAAAGCTTCTCGGTCGCTATGGTTATGCCTATCCGCGCGTACAGTCGATGCCTGAAATTAACGA
TGCCGACAAAACCGTTAAATTACGCGTGAACGTTGATGCGGGTAACCGTTTCTACGTGCGTAAGATCCGTTT
TGAAGGTAACGATACCTCGAAAGATGCCGTCCTGCGTCGCGAAATGCGTCAGATGGAAGGTGCATGGCTGGG
AAGCGATCTGGTCGATCAGGGTAAGGAGCGTCTGAATCGTCTGGGCTTCTTTGAAACTGTCGATACCGATAC
CCAACGTGTTCCGGGTAGCCCGGACCAGGTAGATGTAGTCTACAAGGTGAAAGAACGTAACACTGGTAGCTT
CAACTTCGGGATTGGTTACGGTACTGAAAGTGGCGTGAGCTTCCAGGCTGGCGTGCAACAGGATAACTGGTT
AGGTACAGGTTATGCTGTTGGTATCAACGGGACCAAAAACGATTACCAGACCTATGCTGAACTGTCGGTAAC
CAACCCGTACTTCACCGTAGATGGCGTAAGCCTCGGTGGTCGTCTCTTCTATAATGACTTCCAGGCAGATGA
CGCCGACCTGTCCGACTATACCAACAAGAGTTATGGTACAGACGTGACGTTGGGCTTCCCGATTAACGAATA
TAACTCGCTGCGTGCAGGTCTGGGTTATGTACATAACTCCCTGTCCAACATGCAGCCTCAGGTTGCGATGTG
GCGTTATCTGTACTCTATGGGTGAACATCCGAGCACCTCTGATCAGGATAACAGCTTCAAAACGGACGACTT
CACGTTCAACTATGGTTGGACCTATAACAAGCTTGACCGTGGTTACTTCCCGACAGATGGTTCACGTGTCAA
CCTGACCGGTAAAGTGACCATTCCTGGATCGGATAACGAATACTACAAAGTGACGTTAGACACGGCGACTTA
TGTGCCGATCGATGACGATCACAAATGGGTTGTTCTGGGGCGTACCCGCTGGGGTTATGGTGATGGTTTAGG
CGGCAAAGAGATGCCGTTCTACGAGAACTTCTATGCCGGTGGTTCCAGCACCGTGCGTGGCTTCCAGTCCAA
TACAATTGGTCCGAAAGCAGTTTACTTCCCGCATCAGGCCAGTAATTATGATCCGGACTATGATTACGAATG
TGCGACTCAGGACGGCGCGAAAGACCTGTGTAAATCGGATGATGCTGTAGGCGGTAACGCCATGGCGGTTGC
CAGCCTCGAGTTCATCACCCCGACGCCGTTTATTAGCGATAAGTATGCTAACTCGGTTCGTACTTCCTTCTT
CTGGGATATGGGTACCGTTTGGGATACAAACTGGGATTCCAGCCAATATTCTGGATATCCGGACTATAGTGA
TCCAAGCAATATCCGTATGTCTGCGGGTATCGCATTACAATGGATGTCCCCATTGGGGCCGTTGGTGTTCTC
CTACGCCCAGCCGTTCAAAAAGTACGATGGAGACAAGGCAGAACAGTTCCAGTTTAACATCGGTAAAACCTG
GTAAGTGTTCTCCACAAAGGAATGTAGTGGTAGTGTAGCGATGACTTTAGGCGATCAATATAAATCGCCGGG
CCACGCAAAGAACTGCACCCTCCGGTGCAAATGGGATGGTAAGGAGTTTATTGTGAAAAAGTGGTTATTAGC
TGCAGGTCTCGGTTTAGCACTGGCAACATCTGCTCAGGCGGCTGACAAAATTGCAATCGTCAACATGGGCAG
CCTGTTCCAGCAGGTAGCGCAGAAAACCGGTGTTTCTAACACGCTGGAAAATGAGTTCAAAGGCCGTGCCAG
CGAACTGCAGCGTATGGAAACCGATCTGCAGGCTAAAATGAAAAAGCTGCAGTCCATGAAAGCGGGCAGCGA
TCGCACTAAGCTGGAAAAAGACGTGATGGCTCAGCGCCAGACTTTTGCTCAGAAAGCGCAGGCTTTTGAGCA
GGATCGCGCACGTCGTTCCAATGAAGAACGCGGCAAACTGGTTACTCGTATCCAGACTGCTGTGAAATCCGT
TGCCAACAGCCAGGATATCGATCTGGTTGTTGATGCAAACGCCGTTGCTTACAACAGCAGCGATGTAAAAGA
CATCACTGCCGACGTACTGAAACAGGTTAAATAAGTAATGCCTTCAATTCGACTGGCTGATTTAGCGCAGCA
GTTGGATGCAGAACTACACGGTGATGGCGATATCGTCATCACCGGCGTTGCGTCCATGCAATCTGCACAAAC
AGGTCACATTACGTTCATGGTTAACCCAAAATACCGTGAGCATTTAGGCTTGTGCCAGGCGTCCGCGGTTGT
CATGACCCAGGACGATCTTCCTTTCGCGAAAAGTGCCGCGCTGGTAGTGAAGAATCCCTACCTGACTTACGC
GCGCATGGCGCAAATTTTAGATACCACGCCGCAGCCCGCGCAGAACATTGCACCCAGTGCGGTGATCGACGC
GACGGCGAAGCTGGGTAACAACGTATCGATTGGCGCTAACGCGGTGATTGAATCCGGCGTTGAACTGGGCGA
TAACGTGATTATCGGTGCCGGTTGCTTCGTAGGTAAAAACAGCAAAATCGGTGCAGGTTCGCGTCTCTGGGC
GAACGTAACCATTTACCATGAGATCCAGATCGGTCAGAATTGCCTGATCCAGTCCGGAACAGTGGTAGGCGC
AGACGGCTTTGGTTATGCCAACGATCGTGGTAACTGGGTGAAGATCCCACAGATTGGTCGCGTAATTATTGG
CGATCGCGTGGAGATCGGTGCCTGCACTACCATCGATCGCGGCGCGCTGGATGACACTGTTATTGGCAATGG
CGTGATCATTGATAACCAGTGCCAGATTGCACATAACGTCGTGATTGGCGACAATACGGCGGTTGCCGGTGG
CGTCATTATGGCGGGCAGCCTGAAAATTGGTCGTTACTGCATGATCGGCGGAGCCAGCGTAATCAACGGGCA
TATGGAAATATGCGACAAAGTGACGGTTACGGGCATGGGTATGGTGATGCGTCCCATCACTGAACCAGGCGT
CTATTCCTCAGGCATTCCGCTGCAACCCAACAAAGTCTGGCGCAAAACCGCTGCACTGGTGATGAACATTGA
TGACATGAGCAAGCGTCTGAAATCGCTTGAGCGCAAGGTTAATCAACAAGACTAACGTTCCATCTTTTGTTC
GCCAAACTTTACGGCCTGTCTCATTCTTACGATTGCGGCAGGCCGTGTTATTATTGTCGTTTCTTATATTTT
GACAGGAAGAGTATCTTGACTACTAACACTCATACTCTGCAGATTGAAGAGATTTTAGAACTTCTGCCGCAC
CGTTTCCCGTTCTTACTGGTGGATCGCGTGCTGGATTTTGAAGAAGGTCGTTTTCTGCGCGCAGTAAAAAAT
GTCTCTGTCAATGAGCCATTCTTCCAGGGCCATTTCCCTGGAAAACCGATTTTCCCGGGTGTGCTGATTCTG
GAAGCAATGGCACAGGCAACAGGTATTCTGGCGTTTAAAAGCGTAGGAAAACTGGAACCGGGTGAGCTGTAC
TACTTCGCTGGTATTGACGAAGCGCGCTTCAAGCGCCCGGTCGTGCCTGGCGATCAAATGATCATGGAAGTC
ACTTTCGAAAAAACGCGCCGCGGCCTGACCCGTTTTAAAGGGGTTGCTCTGGTCGACGGTAAAGTAGTTTGC
GAAGCAACGATGATGTGTGCTCGTAGCCGGGAGGCCTGATACGTGATTGATAAATCCGCCTTTGTGCATCCA
ACCGCCATTGTGGAAGAGGGCGCGTCGATTGGCGCGAACGCACACATTGGTCCTTTTTGTATCGTTGGACCC
CATGTCGAAATTGGTGAGGGTACCGTACTGAAATCTCACGTTGTCGTGAATGGTCATACTAAAATTGGCCGC
GATAATGAGATTTATCAGTTCGCCTCCATCGGCGAAGTTAACCAGGATCTGAAATATGCTGGCGAACCGACC
CGCGTGGAAATCGGCGATCGTAACCGCATTCGCGAAAGCGTCACCATTCATCGTGGCACAGTCCAGGGCGGT
GGATTGACGAAGGTGGGCAGCGACAACTTACTGATGATCAACGCGCACATTGCGCACGATTGTACGGTAGGT
AACCGCTGTATTCTCGCCAACAACGCAACGCTGGCGGGTCACGTATCGGTTGACGACTTCGCGATCATCGGC
GGCATGGCCGCAGTCCATCAGTTCTGCATCATTGGTGCGCATGTGATGGTTGGCGGCTGCTCCGGTGTGGCG
CAGGACGTCCCTCCTTATGTCATTGCGCAGGGTAACCACGCCACGCCGTTCGGTGTCAATATCGAAGGGCTG
AAGCGCCGCGGATTCAGCCGTGAGGCGATTACCGCTATCCGCAATGCGTATAAGCTGATTTATCGTAGCGGT
AAAACGCTCGATGAAGTGAAACCGGAAATTGCTGAACTGGCGGAAACATATCCGGAAGTGAAAGCCTTTACC
GATTTCTTTGCACGCTCAACGCGCGGTCTGATTCGTTAATGACTGAACAGCGTCCATTAACGATTGCCCTGG
TCGCCGGAGAAACCTCCGGCGATATCCTGGGGGCCGGTTTAATCCGCGCTCTGAAAGAACGTGTGCCCAACG
CCCGCTTTGTTGGTGTTGCCGGGCCACGAATGCAGGCTGAAGGCTGCGAAGCCTGGTACGAAATGGAAGAGT
TGGCGGTGATGGGCATTGTTGAAGTGCTCGGTCGTCTGCGTCGCTTACTGCATATTCGTGCCGATCTGACAA
AGCGTTTTGGTGAACTAAAGCCAGATGTTTTTGTTGGCATTGATGCGCCTGACTTCAATATTATCCTCGAAG
GTAACCTTAAAAAGCAGGGTATCAAAACCATTCATTATGTCAGTCCGTCCGTCTGGGCGTGGCGACAGAAAC
GCGTTTTCAAAATAGGCAGAGCCACCGATCTGGTGCTCGCATTTCTGCCTTTCGAAAAAGCGTTTTATGACA
AATACAACGTACCGTGCCGCTTTATCGGTCATACCATGGCTGATGCCATGCCATTAGATCCAGATAAAAATA
GTGCCCGTGATGTGCTGGGGATCCCTTACGATGCCCACTGTCTGGCATTGTTGCCGGGCAGCCGTGGTGCAG
AAGTCGAAATGCTTAGTGCCGATTTCCTGAAAACGGCCCAGCTTTTGCGCCAGACATATCCGGATCTCGAAA
TCGTGGTGCCACTGGTGAATGCCAAACGCCGCGAGCAGTTTGAACGCATCAAAGCTGCAGTCGCGCCAGACC
TGTCGGTTCATTTGCTGGATGGAATGGGCCGTGAGGCGATGGTCGCCAGCGATGCGGCACTACTGGCGTCGG
GGACGGCAGCCCTGGAGTGTATGCTGGCGAAATGCCCGATGGTGGTGGGATATCGCATGAAGCCTTTTACCT
TCTGGTTGGCGAAGCGGCTGGTGAAAACTGATTATGTCTCGCTGCCAAATCTGCTGGCGGGCAGAGAGTTAG
TCAAAGAGTTATTGCAGGAAGAGTGTGAGCCGCAAAAACTGGCTGCGGCGCTGTTACCGCTGTTGGCGAATG
GGAAAACCAGCCACGCGATGCACGATACCTTCCGTGAACTGCATCAGCAGATCCGCTGCAATGCCGATGAGC
AGGCGGCACAAGCCGTTCTGGAGTTAGCACAATGATCGAATTTGTCTATCCGCACACGCAGCTGGTTGCGGG
TGTGGATGAAGTCGGACGCGGGCCGTTAGTTGGCGCGGTCGTCACCGCTGCGGTGATTCTCGACCCGGCGCG
CCCGATTGCCGGGCTGAATGATTCCAAAAAGCTGAGCGAAAAACGTCGTCTGGCGCTCTGTGAAGAGATCAA
AGAGAAAGCGTTGAGCTGGAGTCTGGGCCGCGCGGAACCTCACGAAATCGACGAACTGAATATTTTACATGC
GACCATGCTGGCGATGCAGCGAGCCGTCGCTGGGCTGCATATTGCGCCGGAATATGTGTTGATTGATGGTAA
CCGCTGCCCGAAATTACCGATGCCTGCGATGGCTGTGGTGAAAGGCGATAGCCGCGTACCGGAAATCAGTGC
CGCGTCTATCCTGGCGAAAGTGACGCGTGACGCCGAAATGGCGGCGCTGGATATTGTTTTCCCGCAATATGG
TTTTGCCCAACACAAAGGGTATCCAACCGCTTTTCATCTGGAAAAACTGGCTGAACACGGCGCGACCGAACA
CCATCGGCGCAGCTTTGGGCCTGTCAAACGCGCACTGGGACTTGCGTCCTGATTCTTGTGTCGAGATTAAGT
AAACCGGAATCTGAAGATGTCTGAACCACGTTTCGTACACCTGCGGGTGCACAGCGACTACTCGATGATCGA
TGGCCTGGCCAAAACCGCACCGCTGGTAAAAAAGGCGGCGGCGTTGGGTATGCCAGCACTGGCGATCACCGA
TTTCACCAACCTTTGCGGTCTGGTGAAGTTCTACGGAGCGGGACATGGCGCAGGGATTAAGCCTATCGTCGG
GGCAGATTTTAACGTCCAGTGCGACCTGCTGGGTGATGAGTTAACCCACCTGACGGTACTGGCGGCGAACAA
TACCGGCTATCAGAATCTGACGTTGCTGATCTCAAAAGCGTATCAGCGCGGGTACGGTGCCGCCGGGCCGAT
CATCGATCGCGACTGGCTTATCGAATTAAACGAAGGGTTGATCCTTCTTTCCGGCGGGCGCATGGGCGACGT
CGGACGCAGTCTTTTGCGTGGTAACAGCGCGCTGGTAGATGAGTGTGTCGCGTTTTATGAAGAACACTTCCC
GGATCGCTATTTTCTCGAGCTGATCCGCACCGGCAGGCCGGATGAAGAAAGCTATCTGCACGCGGCGGTGGA
ACTGGCGGAAGCGCGCGGTTTGCCCGTCGTGGCGACTAACGATGTGCGCTTTATCGACAGCAGCGACTTTGA
CGCACACGAAATCCGCGTCGCGATCCACGACGGCTTTACCCTCGACGATCCTAAACGCCCGCGTAACTATTC
GCCGCAGCAATATATGCGTAGCGAAGAGGAGATGTGCGAGCTGTTTGCCGACATCCCAGAAGCCCTTGCCAA
CACCGTTGAGATCGCCAAACGCTGTAACGTAACTGTGCGTCTTGGTGAATACTTCCTGCCGCAGTTCCCGAC
CGGGGACATGAGCACCGAAGATTATCTGGTCAAGCGTGCAAAAGAGGGCCTGGAAGAGCGTCTGGCCTTTTT
ATTCCCTGATGAGGAAGAACGTGTTAAGCGCCGCCCGGAATATGACGAACGTCTGGAGACTGAACTTCAGGT
TATCAACCAGATGGGCTTCCCGGGCTACTTCCTCATCGTTATGGAATTTATCCAGTGGTCGAAAGATAACGG
CGTACCGGTAGGGCCAGGCCGTGGCTCCGGTGCGGGTTCACTGGTGGCCTACGCGCTGAAAATCACCGACCT
CGATCCGCTGGAATTTGACCTGCTGTTCGAACGTTTCCTTAACCCGGAACGTGTCTCCATGCCTGACTTCGA
CGTTGACTTCTGTATGGAGAAACGCGATCAGGTTATCGAACACGTAGCGGACATGTACGGTCGTGATGCGGT
ATCGCAGATTATCACCTTCGGTACGATGGCGGCGAAAGCGGTGATCCGCGACGTAGGCCGCGTGCTGGGGCA
TCCGTACGGCTTTGTCGATCGTATCTCGAAACTGATCCCGCCCGATCCGGGGATGACGCTGGCGAAAGCGTT
TGAAGCCGAGCCGCAGCTGCCGGAAATCTACGAAGCGGATGAAGAAGTTAAGGCGTTGATCGACATGGCGCG
CAAACTGGAAGGGGTCACCCGTAACGCCGGTAAGCACGCCGGTGGGGTGGTTATCGCGCCGACCAAAATTAC
CGATTTTGCGCCGCTTTATTGCGATGAAGAGGGCAAACATCCGGTCACCCAGTTTGATAAAAGCGACGTTGA
ATACGCCGGACTGGTGAAGTTCGACTTCCTTGGTTTGCGTACGCTCACCATCATCAACTGGGCGCTGGAGAT
GATCAACAAGCGGCGGGCGAAGAATGGCGAGCCGCCGCTGGATATCGCCGCGATCCCGCTGGATGACAAGAA
AAGCTTCGACATGCTGCAACGCTCGGAAACCACGGCGGTATTCCAGCTTGAATCGCGCGGCATGAAGGACCT
GATCAAGCGTCTGCAACCTGACTGCTTCGAAGATATGATCGCACTGGTGGCACTGTTCCGCCCTGGTCCGTT
GCAATCAGGGATGGTGGATAACTTTATCGACCGTAAACATGGTCGCGAAGAGATCTCCTATCCGGACGTGCA
GTGGCAGCATGAAAGCCTGAAACCGGTACTGGAGCCAACCTACGGCATTATCCTGTATCAGGAACAGGTCAT
GCAGATTGCGCAGGTGCTTTCTGGTTATACCCTCGGTGGCGCGGATATGCTGCGTCGTGCGATGGGTAAGAA
AAAGCCGGAAGAGATGGCTAAGCAACGTTCTGTATTTGCTGAAGGTGCAGAAAAGAACGGAATCAACGCCGA
ACTGGCGATGAAAATCTTCGACCTGGTGGAGAAATTCGCTGGTTACGGATTTAACAAATCGCACTCTGCGGC
CTATGCTTTGGTGTCATATCAAACATTATGGTTGAAAGCGCACTATCCGGCAGAGTTTATGGCGGCGGTAAT
GACCGCCGATATGGACAACACCGAGAAGGTGGTGGGCCTGGTGGATGAGTGCTGGCGGATGGGGCTGAAAAT
CCTGCCACCAGATATAAACTCCGGTCTTTACCATTTCCACGTCAACGACGACGGCGAAATCGTGTATGGTAT
TGGCGCGATCAAAGGGGTAGGTGAAGGTCCGATTGAGGCGATCATCGAAGCCCGTAATAAAGGCGGCTACTT
CCGCGAACTGTTTGATCTCTGCGCCCGAACCGACACCAAAAAGTTGAACCGTCGCGTGCTGGAAAAACTGAT
CATGTCCGGGGCGTTTGACCGTCTTGGGCCACATCGCGCGGCGCTGATGAACTCGCTGGGCGATGCGTTAAA
AGCGGCAGATCAACACGCGAAAGCGGAAGCTATCGGTCAGGCCGATATGTTCGGCGTGCTGGCCGAAGAGCC
GGAACAAATTGAACAATCCTATGCCAGCTGCCAACCGTGGCCGGAGCAGGTGGTATTAGATGGGGAACGTGA
AACGTTAGGCCTGTACCTGACCGGACACCCTATCAACCAGTATTTAAAAGAGATTGAGCGTTATGTCGGAGG
CGTAAGGCTGAAAGACATGCACCCGACAGAACGTGGTAAAGTCATCACGGCTGCGGGGCTCGTTGTTGCCGC
GCGGGTTATGGTCACCAAGCGCGGCAATCGTATCGGTATCTGCACGCTGGATGACCGTTCCGGGCGGCTGGA
AGTGATGTTGTTTACTGACGCCCTGGATAAATACCAGCATTTGCTGGAAAAAGACCGCATACTTATCGTCAG
CGGACAGGTCAGCTTTGATGACTTCAGCGGTGGGCTTAAAATGACCGCTCGCGAAGTGATGGATATTGACGA
AGCCCGGGAAAAATATGCTCGCGGGCTTGCTATCTCGCTGACGGACAGGCAAATTGATGACCAGCTTTTAAA
CCGACTCCGTCAGTCTCTGGAACCCCACCGCTCTGGGACAATTCCAGTACATCTCTACTATCAGAGGGCGGA
TGCACGCGCGCGGTTGCGTTTTGGCGCGACGTGGCGTGTCTCTCCGAGCGATCGTTTATTAAACGATCTCCG
TGGCCTCATTGGTTCGGAGCAGGTGGAACTGGAGTTTGACTAATACAGGAATACTATGAGTCTGAATTTCCT
TGATTTTGAACAGCCGATTGCAGAGCTGGAAGCGAAAATCGATTCTCTGACTGCGGTTAGCCGTCAGGATGA
GAAACTGGATATTAACATCGATGAAGAAGTGCATCGTCTGCGTGAAAAAAGCGTAGAACTGACGCGTAAAAT
CTTCGCCGATCTCGGTGCATGGCAGATTGCGCAACTGGCACGCCATCCACAGCGTCCTTATACCCTGGATTA
CGTTCGCCTGGCATTTGATGAATTTGACGAACTGGCTGGCGACCGCGCGTATGCAGACGATAAAGCTATCGT
CGGTGGTATCGCCCGTCTCGATGGTCGTCCGGTGATGATCATTGGTCATCAAAAAGGTCGTGAAACCAAAGA
AAAAATTCGCCGTAACTTTGGTATGCCAGCGCCAGAAGGTTACCGCAAAGCACTGCGTCTGATGCAAATGGC
TGAACGCTTTAAGATGCCTATCATCACCTTTATCGACACCCCGGGGGCTTATCCGGGCGTGGGCGCAGAAGA
ACGTGGTCAGTCTGAAGCCATTGCACGCAACCTGCGTGAAATGTCTCGCCTCGGCGTACCGGTAGTTTGTAC
GGTTATCGGTGAAGGTGGTTCTGGCGGTGCGCTGGCGATTGGCGTGGGCGATAAAGTGAATATGCTGCAATA
CAGCACCTATTCCGTTATCTCGCCGGAAGGTTGTGCGTCCATTCTGTGGAAGAGCGCCGACAAAGCGCCGCT
GGCGGCTGAAGCGATGGGTATCATCGCTCCGCGTCTGAAAGAGCTGAAACTGATCGACTCCATCATCCCGGA
ACCGCTGGGCGGCGCTCACCGTAACCCGGAAGCGATGGCGGCATCGTTGAAAGCGCAACTGCTGGCGGATCT
GGCCGATCTCGACGTGTTAAGCACTGAAGATTTAAAAAATCGTCGTTATCAGCGCCTGATGAGCTACGGTTA
CGCGTAATTCGCAAAAGTTCTGAAAAAGGGTCACTTCGGTGGCCCTTTTTTATCGCCACGGTTTGAGCAGGC
TATGATTAAGGAAGGATTTTCCAGGAGGAACACATGAACATCATTGCCATTATGGGACCGCATGGCGTCTTT
TATAAAGATGAGCCCATCAAAGAACTGGAGTCGGCGCTGGTGGCGCAAGGCTTTCAGATTATCTGGCCACAA
AACAGCGTTGATTTGCTGAAATTTATCGAACATAACCCTCGAATTTGCGGCGTGATTTTTGACTGGGATGAA
TACAGTCTCGATTTATGTAGCGATATCAATCAGCTTAATGAATATCTCCCGCTTTATGCCTTCATCAACACC
CACTCGACGATGGATGTCAGCGTGCAGGATATGCGGATGGCGCTCTGTTTTTTTGAATATGCGCTGGGGCAG
GCGGAAGATATCGCCATTCGTATGCGTCAGTACACCGACGAATATCTTGATAACATTACCCCACCGTTCACG
AAAGCCTTGTTTACCTACGTCAAAGAGCGGAAGTACACCTTTTGTACGCCGGGTCATATGGGCGGCACCGCA
TATCAAAAAAGCCCGGTTGGCTGTCTGTTTTATGACTTTTTCGGCGGGAATACCCTTAAGGCTGATGTCTCT
ATTTCGGTCACCGAGCTTGGTTCGTTGCTCGACCACACCGGGCCACACCTGGAAGCGGAAGAGTACATCGCG
CGGACTTTCGGCGCGGAACAGAGTTATATCGTTACCAACGGAACATCGACGTCGAACAAAATTGTGGGTATG
TACGCCGCGCCATCCGGCAGTACGCTGTTGATTGACCGCAATTGTCATAAATCGCTGGCGCATCTGTTGATG
ATGAACGATGTAGTGCCAGTCTGGCTGAAACCGACGCGTAATGCGTTGGGGATTCTGGGTGGGATCCCGCGC
CGTGAATTTACTCGCGACAGCATCGAAGAGAAAGTCGCTGCCACCACGCAGGCACAATGGCCGGTTCATGCG
GTGATTACCAACTCAACCTATGATGGCTTGCTCTACAACACCGACTGGATCAAACAGACGCTGGATGTCCCG
TCGATCCACTTCGATTCCGCCTGGGTGCCGTACACCCATTTTCATCCGATCTACCAGGGGAAAAGTGGTATG
AGCGGCGAGCGTGTTGCGGGAAAAGTGATCTTCGAAACGCAATCGACCCACAAAATGCTGGCGGCGTTATCG
CAGGCTTCGCTGATCCACATTAAAGGTGAGTATGACGAAGAGGCGTTTAACGAAGCCTTTATGATGCATACC
ACCACCTCGCCCAGTTATCCCATTGTTGCTTCGGTTGAGACGGCAGCAGCGATGCTGCGTGGTAATCCGGGC
AAACGGCTGATTAACCGTTCAGTAGAACGAGCTCTGCATTTTCGCAAAGAGGTCCAGCGGCTGCGGGAAGAG
TCTGACGGTTGGTTTTTCGATATCTGGCAACCGCCGCAGGTGGATGAAGCCGAATGCTGGCCCGTTGCGCCT
GGCGAACAATGGCACGGCTTTAACGATGCGGATGCCGATCATATGTTCCTCGATCCGGTTAAAGTCACTATT
CTGACGCCGGGGATGGACGAGCAGGGCAATATGAGCGAGGAGGGGATCCCGGCGGCGCTGGTGGCGAAGTTC
CTCGATGAGCGTGGGATCGTGGTAGAGAAAACCGGCCCATATAACCTGCTGTTTCTCTTTAGTATTGGCATC
GATAAAACCAAAGCAATGGGATTATTGCGTGGGTTGACGGAATTTAAACGCTCTTACGATCTCAATCTGCGA
ATCAAAAATATGCTTCCGGATCTGTACGCAGAAGATCCCGATTTCTACCGCAATATGCGTATTCAGGATCTG
GCGCAAGGGATCCATAAGCTGATTCGTAAACACGATCTTCCCGGTTTGATGTTGCGGGCATTCGATACTTTG
CCGGAGATGATCATGACGCCACATCAGGCATGGCAGAGACAGATTAAAGGTGAAGTAGAAACCATTGCGCTG
GAACAACTGGTCGGTAGAGTATCGGCAAATATGATCCTGCCTTATCCACCGGGCGTACCGCTGTTGATGCCT
GGAGAAATGCTGACCAAAGAGAGCCGCACAGTACTCGATTTTCTACTGATGCTTTGTTCCGTAGGGCAACAT
TACCCCGGTTTTGAAACGGATATTCACGGTGCGAAACAGGACGAAGACGGCGTTTACCGCGTACGAGTCCTA
AAAATGGCGGGATAACTTGCCAGAGCGGCTTCCGGGCGAGTAACGTGCTGTTAACAAATAAAGGAGACGTTA
TGCTGGGTTTAAAACAGGTTCACCATATTGCGATTATTGCGACGGATTATGCGGTGAGCAAAGCTTTCTACT
GCGATATTCTTGGTTTCACGCTGCAAAGCGAAGTCTATCGCGAAGCGCGCGACTCGTGGAAAGGGGATTTGG
CGCTTAATGGGCAATATGTGATTGAGCTTTTCTCATTTCCGTTCCCGCCGGAGCGCCCCAGCCGACCGGAAG
CTTGCGGCCTGCGTCATCTGGCTTTTAGCGTTGATGACATCGATGCGGCAGTGGCGCACCTTGAAAGCCATA
ACGTGAAGTGTGAAGCCATCCGTGTCGATCCATACACGCAAAAACGCTTCACCTTCTTTAACGATCCGGACG
GGCTGCCGTTGGAACTGTATGAGCAGTAAGGCTTGTCATCGCCGCATTTGCCCGGTAACGTGCCGGGCATTG
CTACTGTAAAATCGCACCATCATGACACTCACGCTCAATAGACAACTTCTCACCTCACGCCAGATTCTGGTG
GCCTTTAGCGGCGGGCTTGACTCCACCGTTCTGCTGCATCAGTTGGTGCAGTGGCGGACGGAAAATCCGGGG
GGCGCTCTGCGCGCTATTCATGTGCATCACGGTTTAAGTGCCAATGCCGATGCCTGGGTTACGCATTGCGAA
AACGTCTGCCAACAGTGGCAGGTGCCGCTGGTGGTCGAACGCGTACAACTTGCGCAAGAGGGGCTGGGGATT
GAGGCCCAGGCGCGGCAGGCGCGTTATCAGGCATTTGCCCGCACCTTGTTGCCCGGTGAAGTGCTGGTCACC
GCGCAACATCTCGACGATCAATGTGAAACTTTTCTGCTGGCGCTAAAACGCGGTAGCGGCCCTGCCGGGCTT
TCGGCTATGGCGGAAGTTTCGGAGTTTGCCGGAACACGGCTTATCCGCCCGTTGCTTGCCCGCACGCGGGGG
GAACTGGCGCAGTGGGCATTGGCGCATGGTTTACGCTGGATTGAAGACGAAAGTAATCAGGACGACTCATAC
GATCGTAACTTTCTGCGCCTGCGCGTAGTGCCGTTATTGCAGCAGCGTTGGCCGCATTTTGCCGAAACAACG
GCCCGCAGCGCCGCACTTTGTGCTGAACAAGAGAGCCTGCTGGATGAACTGCTGGCAGATGATTTAGCACAC
TGTCAATCGCCGCAGGGGACGCTGCAGATTGTGCCAATGCTGGCGATGAGTGATGCCCGCCGCGCGGCGATT
ATCCGCCGCTGGCTGGCAGGGCAGAATGCACCGATGCCTTCCCGCGACGCGTTGGTGAGGATCTGGCAGGAA
GTGGCGCTGGCGCGGGAAGATGCCTCCCCCTGTTTACGTTTGGGCGCGTTTGAAATCCGACGCTATCAGTCG
CAACTGTGGTGGATTAAATCCGTCACCGGGCAAAGCGAAAACATTGTGCCGTGGCAGACATGGCTTCAACCG
CTGGAATTACCGGCGGGGCAGGGAAGTGTACAGCTTAATGCGGGAGGCGATATTCGCCCTCCGCGTGCAGAC
GAAGCGGTCAGCGTGCGTTTCAAAGCGCCAGGATTGCTGCATATTGTCGGGCGTAACGGCGGACGTAAGCTA
AAGAAAATCTGGCAAGAGCTGGGCGTGCCGCCGTGGCTACGTGACACCACGCCACTGCTGTTTTATGGCGAA
ACGCTGATTGCGGCGGCAGGGGGATTTGTGACGCAAGAAGGTGTGGCTGAAGGTGAGAATGGCATAAGTTTT
GTCTGGCAGCGAAACGCTTAGTTTAGTGAAGGCCGGATATGACGCATTAAGCGTCGCATCCGGCGAAAGTCA
ATCAGGACTCGCTCACCACCACCGTACCGATTTCCGGGTGGCTAAAGCTGGTAATTTTATCCAGACGTAGCT
CACGGGTTTCGCCAGCGGCCTCGACGACCAGATACTCCACATTTTTGCGGGAGACTAAATCGCTGGCTTTGG
CCTGCAATTTTTCGCCATCTTTCAGCTCAAGTGTCAGCATTAAATGATGCTGGCAGGCGAGCTCAAGATTAT
CGTAATCATCACAATTGATTGGTTGATACGTATCATTCATTGACATAATCGCTCACCAGTAAGTTTGCCGCA
GCGTATGCTGCTTTTTCCCTGACAGCCTCAGAAAGGGCGTCGTCGGCAGCCATTTCATTCAGCACTTTCAAA
ACGCAGCCCAGCGCGTCCGGAACGTATCCTAAGTCTCCGCTGGCGATTTCCGCGTACCGCTTGCGTATTAAC
TCACAATATTTTTCCACATGCCCTCCTGTCAGCACTCTGACTTAACCGTGGATGCAAGTCTAAGCCTACGAA
GATAAACTCTGTTTCGCAAGGTGACTATACCACACTCATTTCTGCAATATCAGCGCCGCAACTGCACGTATT
CCGTTACAATGGCCTCCTGATTCGAAAGGAGTTTTCTTATGGCGCTTAAAGCGACAATTTATAAAGCGACGG
TTAATGTGGCCGATCTCGACCGCAACCAGTTTCTCGATGCCTCTCTGACGCTGGCGCGCCACCCTTCAGAAA
CCCAGGAGCGTATGATGCTGCGCCTGCTGGCGTGGCTGAAATATGCTGATGAACGTCTGCAATTTACCCGTG
GTTTGTGTGCCGATGATGAGCCGGAAGCGTGGCTGCGTAACGATCACCTGGGCATTGATTTGTGGATTGAGC
TGGGGCTGCCGGATGAGCGACGAATTAAGAAAGCCTGCACCCAGGCCGCAGAAGTGGCGCTGTTTACCTATA
ATAGTCGGGCGGCGCAAATCTGGTGGCAGCAAAATCAGAGCAAATGTGCGCAGTTTGCCAATCTTTCCGTCT
GGTATCTGGACGACGAGCAGCTGGCGAAAGTGAGCGCCTTTGCCGATCGTACCATGACGCTGTAGGCAACGA
TTCAGGATGGCGTGATCTGGTTATCGGATGATAAGAATAATCTGGAAGTGAACTTAACCGCCTGGCAACAAC
CTTCATGATTGTGATTTCCCGACATGTTGCTATTCCCGATGGTGAGCTTGAGATCACCGCCATTCGTGCGCA
GGGCGCGGGCGGGCAGCATGTTAATAAGACCTCAACGGCCATTCATCTGCGTTTTGACATTCGGGCATCCAG
CCTGCCAGAGTATTACAAAGAGCGTCTGCTCGCCGCCAGCCATCATTTGATCAGCAGTGATGGCGTAATTGT
CATTAAGGCACAGGAATACCGCAGTCAGGAACTGAACCGCGAAGCGGCGCTGGCCCGGCTGGTGGCAGTGAT
TAAAGATTTAACAACAGAACAAAAAGCCCGACGACCCACGCGGCCCACCCGTGCATCGAAAGAGCGCAGGCT
GGCATCGAAAGCACAAAAATCAAGCGTGAAGGCGATGCGCAGCGGTCGGGAATAAAAAGAAGGAATGGATGG
TGAAAAAAGCGATAGTGACAGCGATGGCTGTAATCAGCCTCTTTACTCTGATGGGTTGTAATAATCGGGCCG
AAGTCGATACGCTTTCTCCGGCGCAGGCTGCCGAATTGAAACCGATGCCGCAAAGTTGGCGCGGCGTGCTGC
CGTGTGCCGATTGCGAAGGAATCGAAACCTCTCTGTTCCTCGAAAAAGACGGAACATGGGTGATGAATGAGC
GTTATCTCGGTGCTCGTGAAGAACCTTCCTCCTTCGCTTCCTACGGTACATGGGCGCGAACCGCTGACAAGC
TGGTATTAACCGACAGCAAAGGTGAAAAGTCATATTATCGGGCGAAAGGCGATGCGCTGGAGATGCTCGATC
GTGAAGGCAATCCGATTGAATCGCAGTTCAACTATACGCTGGAACCGGCACAATCCAGTTTACCCATGACGC
CGATGACCCTGCGGGGCATGTATTTTTATATGGCTGATGCGGCGACCTTCACTGATTGCGCGACCGGAAAAC
GTTTCATGGTAGCGAATAACGCAGAGCTGGAGCGTGGCTACCTGGCTGCGCGCGGCCACAGTGAAAAACCGG
TGTTACTGTCAGTAGAAGGTCACTTTACGCTTGAGGCTAATCCGGATACCGGTGCGCCAACCAAAGTATTAG
CACCCGATACGGCAGGGAAATTTTACCCAAACCAGGATTGCAGTAGTTTGGGGCAGTAACCCGTCTTGAGAC
AGAAACAAACGCAAAACAGGCCAGAAGGATATATTTCAACATTTTGAATTTGCACGTTTTTTGTAGGCCGGA
TAAGGCGTTTACGCCGCATCCGGCAATGGTGCTCAACGCCTGATGCGACGCTGGCGCGTCTTATCATGCCTA
CAACCCCCCTCATACCTTAAGGCGGATAAGGCATTTACTTTATCACCGGGTCAAACCAACAAAGCGACCCGC
CTTGATATAAATCCCTGGCTTCAGGTGCCCAACATACTGTAACTGCGTTTCTGGCTTAAACGCAGAGACATC
ACCAATACGCATATGCATCAGATCGGCAGGGCTAATCCAGCCCGATTGCGCCAGCGTAAGCGGATGCCCGGC
TTTGGCAAATGCATCAGTGACAAATTCCGAACAAAACCACGACTTTTTGTCTCCTTCGACCACACTGCTTAA
CTGCGCTTTCGCCAGGCCGCTGACGCACTGTTGGCGAAAATCCTCGGAGAACGGATTCAGTGAGCACATCTG
GCGAGTCACCATAAAGGGAATAAATTCGACAATGCCGCGATAGTTATAACCGCTATCTTTGATTTTATTGGC
GAACGCGGTGATTTCTGTGGCTTGTTGCGGGGTAAGATCCGGGACTCGTAAGACGAAAAGTTTATCACTATG
CTTCATCGCTTTTTTAAGGGAAACAATCTGGACGCCAGCGCCTGTCGCTTCTGCAACGTTATTTTCACCCAG
ATAGATTGCAACGTGACTCACAGAGGAAGTGCTGAAAACGCGGATCCCAAATGAGGTTACCTCCAGGCTTGA
GGAGAACAGCAAATCGCCGGGTTTGAGATCAGGTACCGTTATTTCTTTTATTGATTGTTCGGTGAAAGAGCT
TTGATGCTGGAATTTGACAGCCCATGTTTTCGCCTCGGCATCTACTGCTGTGGCTGATGAGTCTGGCTGGCT
GATATCAACGGTACAGGCCGAAAGTAAAAGAAAGCAGGGGAGAAGCAGGCGGCAGTACGCCTTTGGTTTATC
CATTTTATACAATCCATGTAAAAAAGGGCCCTGAAATTCAGGACCCTTTCTGGCATCAGCCTTTAATCTGTT
TCACCAGATATTCGACGATGTCACCAGTCTTAATTAACTGTTTCTCGCCGTTGCGACGATATTTATATTCGA
TATCGTCGTTGTCGAGGTTACGGTCGCCCAGCACAATAGTGTGCGGAATACCGATCAGTTCCATATCGGCAA
ACATCACGCCCGGACGTTCTTTTCGGTCATCCAGCAGCACTTCGATACCTTGTGCACGCAGTTCGCTGTACA
GTTTCTCAGCAAGCTCTTGTACGCGGAAGGATTTGTGCATGTTCATCGGCAGAATTGCCACCTGGAACGGCG
CGATAGCGTCAGGCCATACGATGCCGCGCTCGTCGTAGTTCTGCTCAATCGCCGCAGCCACTACGCGCGTTA
CCCCGATACCGTAGCAACCCATAGTCAGGATTTGGTTACGGCCATCTTCACCCTGTACGGAGGCTTTCAGTG
CTTCGGAGTACTTGGTACCCAGCTGGAAGATGTGACCAACTTCGATACCACGTTTGATCAGCAGCGTACCCT
GGCCATCCGGGCTTGGATCGCCAGCCACCACGTTACGGATATCCGCAACTTCCGGGGTAGCGACATCGCGAT
CCCAGTTGATGCCGAAGTAGTGTTTACCATCGATGTTAGCACCAGCAGTGAAATCACTCATCGCCGCAACGG
TACGGTCAATCACCACCGGAATCGGCATGTTTACCGGACCCAGTGAACCCGGACCGGCTTTAACCACGGCAC
GAATTTCTTCTTCGGTCGCGAAAGTCAGCGGGCTGGCAACCTGCGGCAGTTTTTCTGCTTTAACTTCGTTCA
GCTCGTGATCACCGCGCACCAGCAGCGCAACCAGCGGGAAGCTACTGCCTTCAACCGCTTTAACCAGCAGAG
TCTTAACCGTTTTCTTAATCGGCAGATTGAACTGTTCAACCAGTTCCGCGATGGTTTTCGCGTTCGGCGTAT
CAACCAGCGTCATTTCCTGGGTAGCAGCAGCGCGCGGTTCTTTCGGCGCGATAGCTTCTGCCAGCTCAATGT
TCGCTGCATAGTCAGAGGTGTCGGAGAAGACCACATCGTCTTCACCGCTCTGCGCCAGCACCTGGAATTCGT
GAGAGGCGCTGCCGCCGATAGAACCGGTGTCGGCCTGTACGGCGCGGAAATCCAGCCCCATGCGGCTGAAGA
TTTTGCTGTAGGCCGCATACATTGCATCGTAGGTTTCCTGCAGGGATTCCTGAGAAGTATGGAAAGAGTAAG
CATCTTTCATCAGGAATTCGCGGGAACGCATGACGCCGAAACGCGGACGCACTTCGTCGCGGAACTTGGTCT
GGATCTGATAGAAGTTCAGCGGCAGCTGTTTGTAAGAGCTAAGCTCGTTACGAATCAGGTCAGTGATAACTT
CTTCATGAGTTGGGCCGAGTACGAACGGACGCTCGCCACGGTCAACAAAACGCAGCAGTTCCGGACCGTACT
GTTCCCAACGACCACTCTCTTGCCACAAATCGGCTGGCTGAACCACCGGCATCGACACCTCGATTGCACCGG
CGTTGTTCATCTCTTCACGCACGATGTTTTCGACTTTTTTCAGAACGCGCACGCCGGTCGGCAGCCAGGTAT
ATAACCCGGAGGCCAGCTTGCGGATCATCCCGGCGCGCAGCATCAGCTGATGGCTGATCACCTCGGCGTCGG
CAGGTGTCTCCTTGAGAGTGGAGAGCAGGTATTGGCTAGTACGCATGTTGTTACGGTTCCAGTTGGAAGGTA
GAACAGGCTCAAGGCGAGCCTGGGACAAAAAAAGTGATTTAGTTTACCAGTGCAAAAGAAATGTCAAAAGAG
AAGGGCGTGAATTTAACGCGGTTCCAGCGCAAAGACTTCAAAACCTGCGTCGGTGACGCGCCAGCGAACGTT
AAAATCATGTAGCCAGACGGCATAGGTTTTGCCCGTTTCCTCACCTTTACGATAGGCCGGGCGCGGGTCCTG
CGCCAGTACTTCGCGGATAAACAGCGTTAACTGCGGATAACGCTTCTCCAGCGTCAAAAGCTGCTTTTCGAC
CTCTGCGGTAAAACTCACCGCCATCTCTGCAGCTGGCGCACTTTGCGCATAGCTGGCACTGGCATCGGGAAG
CGATTCGGCAAAGGGGAGATACGGTTTGATATCCACTACCGGCGTACCATCGACCAGATCCAGGCTGCCGAG
CTTCAGAATCACGCAGTCTTTATGGCAAACAACCTCTTTCAGCTCTACCAGCGACATACCAATCGGGTTGGG
GCGGAAAGTGGAGCGCGTAGCGAAAACACCCATTCTGGCATTACCGCCAAGACGAGGCGGACGCACAGTCGG
ACGCCAGCCGCCTTCCATCGTTTGATGAAAGACGAAAAGGATCCATAAATGGCTGAATGCTTCCAGGCCGCG
AACGGCGTCAGCCTGGTTGTAGGGAGCAATGAGATGTAGTTCGCCGTTGGCGCTTTTTACCAGACCTGGCTG
GCGCGGAACGGCGAATTTTTCTTTATAGGGCGAGCGAATAACACCTATTTGCTCGAACTGGAAACTGCTCAT
TTCGCCGTAATGTTAAGCGCAGAACCGATACATAAAGCCTGACGATAGCAGCCTGGCGTACCGCTGGTAACT
TCGCAGCTATGCAGTAATACCGCATTGGCTTTCATTTTCGAGGCGTTGATTTGCATCCGCTTACGCGCGGTT
GGAATGCTCGGCGGAGAGTCCTGATTAGAGGCCTGGCAAGAGTCGCCACTGACTTCACCGAGATCGCGGAAC
GGTTTGCCGACTAATTCTTCTGCATTGGTATAAATTCGGACCGGCGTGGCGCGCGGCGCTTTCGGTTTTGCA
GGCTCCGCTTTCGGCTGGGGTGCAGTGCTTTGAACGGGTTCGACAGGGGATCTGCTTAACATGGAACAGCCG
CTTAGCATGAGTGCTACTAAACAGATCGGTAAAGCACGCATAGTATTTCCTCAATGTATGATCAAAACGTCA
ATATTGAATCAGGAGCTTGTAAAAATGACAAGACGGGCAAGCGCCCGTCCTGAATGATATTACAAATTGTGG
AAACAGCCTAAAAATTACCAGCCTTTAACAGCGCCGCCGTTAAACACTTTGTTTGCTGCTTCGTAAACTTCG
TCAGACTGATAAGCCTGGACGAATTTCTTCACGTTCTCGGCGTCTTTGTTATCTTCACGCGTTACGATCAGG
TTTACGTACGGGGAGTCTTTATCTTCGACAAAGATACCGTTTTTCGCTGGAGTCAGGCCAATCTGGCTGGCA
TAGGTGGTGTTAATAACTGCCAGAGCGATTTGCGCGTCGTCCAGAGAACGCGGCAGTTGCGGTGCTTCCAGT
TCAACAATTTTCAGATTTTTTGGGTTCTCAACAACATCAAGAACGGTCGGCAGCAGGCCAACGCCATCTTTC
AGTTTGATCAAGCCCACTTTTTGCAGCAGCAGCAGTGAACGACCAAGGTTAGTTGGATCGTTTGGCACGGCA
ACCTGCGAACCATCCTGCAGTTCATCCAGTGATTTGATTTTCTTGGAGTAACCAGCAATCGGATAAACAAAA
GTGTTGCCTACTGCGACCAGTTTGTAGCCACGATCTTTCAGTTGCTGATCAAGGTACGGTTTATGCTGGAAG
GCGTTGGCGTCGATATCGCCTTTGCTCAATGCTTCGTTTGGCAGAACATAGTCGTTGAAGGTTACCAGCTCA
ACGTCCAGGCCATATTTGTCTTTCGCAACTTTCTGCGCGACTTCTGCAACCTGCTGTTCGGCACCAACAATC
ACGCCGACTTTAATGTGGTTTGGATCTTTTTCATCCTGACCGCAGCCTACCAGTGCCAGTGATCCAATCAGG
GCTCCCACTGCCGCAAAGGTTTTGAATTTGAACGCCATACCTTATTCCTTCTTCAATTATTTATGTTGTGTT
GAACGTTACTTGCGAGTGACAGCCCGGACGATGCGGTCGCCTGCGAACTGAATTAAATAAACCAGAATGACC
AGCAATACCAGTACCGTATTCATCACCGTCGCGTTATAGCCGATGTAGCCATACTGATAGCCAATCTGACCT
AAACCACCGGCACCGACTGCACCACCCATCGCGGAATAACCGACCAGGGTAATCAGGGTGATAGTTGCCGCA
TTCACCAGACCCGGCAACGCTTCCGGTAACAGCACTTTACGGACGATCTGCATTGGCGTGGCACCCATTGCG
CGGGAAGCTTCAATTAACCCGGTTGGGATCTCCAGCAGAGCGTTCTCGACCATACGGGCAATAAACGGTGCT
GCACCAACGGTTAACGGAACAATTGCTGCCTGCAAACCAATCGATGTACCGACAATAACGCGGGTAAACGGA
ATCATCCATACCAGCAAGATAATGAACGGGATGGAACGGAAAATGTTCACAATCGCAGAAACGGTACGATAC
AGCTTCGCGTTAGCAATAATTTGCCCCGGACGCGTGACATAAAGCAGGACGCCAACCGGCAGACCAACCACA
AACCCAAAAAATCCGGATACGAAGGTCATTGCCAGCGTTTCCCATACGCCACGAACCAGCAGCCACATCATC
GGCTCAGACATAACCCAGTACCTCTACTTTTACATGGTGTTCCTGCAGCCAGGCAATGGCGGCTTGCGTATC
TTGTTGTGTGCCGTGCATTTCAGTCAGCATGATGCCGAACTTAACGCCACCGGCGTAATCCATCTGCGCGCT
AATAATGTTGTTGTTGACGTTGAAACGACGCGCGGTTTCAGAAAGCAGTGGGGCATCGACCGATTGACCGGT
AAACTCCAGACGCAGCATCGGCACGCAGTCAGTAAATGGCTCCGCTTGCAGACGTTCCTGGTAATCTTCCGG
GATATCCAGATGCAGGGTTGACTGAATAAACTTCTGCGCCAGCGGCGTTTTCGGATGTGAGAACACTTCACT
TACCGTGTCCTGCTCGATCAGTTCGCCATTGCTGATGACCGCAACGCAATCACAAATACGCTTCACAACGTC
CATTTCGTGGGTGATCAACAGAATCGTCAAACCCAGACGGCGGTTAATGTCTTTCAGCAGTTCGAGAATAGA
ACGTGTCGTTGCCGGGTCTAGCGCGCTGGTGGCTTCATCACACAGCAATACTTTGGGATTGCTGGCTAATGC
ACGGGCAATCGCCACACGTTGTTTCTGCCCACCGGAAAGATTCGACGGGTAGCTATCATGCTTATCTCCAAG
ACCAACCAATGACAGCAATTCCGTCACGCGACGTTTGATCTCGTCTTTCGGTGTATTGTCCAGCTCCAGCGG
CAGAGCCACGTTGCCAAAAACAGTACGCGAAGAGAGCAGGTTAAAATGCTGGAAAATCATACCAATCTGGCG
GCGAGCTTTGGTCAACTCGGATTCTGACAGCGTGGTCAGTTCCTGTCCATCGACCAGCACGCTACCCTCGGT
TGGGCGCTCCAGCAGGTTTACACAACGTATAAGCGTACTCTTACCCGCGCCTGAGGCACCGATAACGCCATA
AATTTGTCCAGCTGGCACATGCAGGCTGACGTTGTTCAACGCCTGGATGGTGCGGGTGCCCTGGTGGAACAC
TTTGGTGATATTCGAAAGTTTTATCATTGATTATTTATTATCGTCATTAAGTTAGTCGTGGCATCTCGAATG
CCTGAAACGGGCAACGCCGTCAATGAAATGGATGTTAAGGCATCCAGACGTCTAAATCAATCAGGTTTATGC
GAAGAGCACTTTCTTGCAGGTCGAAACATGCGATACTAGCGTCACATGCCTTATTAAGGAGCTATAAAAGGT
GGCGAAGAGCGTACCCGCAATTTTTCTTGACCGTGATGGCACCATTAATGTCGATCACGGCTATGTCCATGA
GATCGACAACTTTGAATTTATCGACGGTGTTATTGACGCCATGCGCGAGCTAAAAAAAATGGGCTTTGCGCT
GGTGGTAGTCACCAACCAGTCTGGCATTGCTCGCGGTAAATTTACCGAAGCACAGTTTGAAACGCTGACCGA
GTGGATGGACTGGTCGCTGGCGGACCGAGATGTCGATCTGGATGGTATCTATTATTGCCCGCATCATCCGCA
GGGTAGTGTTGAAGAGTTTCGCCAGGTCTGCGATTGCCGCAAACCACATCCGGGGATGCTTTTGTCAGCACG
CGATTATTTGCATATTGATATGGCCGCTTCTTATATGGTGGGCGATAAATTAGAAGATATGCAGGCAGCGGT
TGCGGCGAACGTGGGAACAAAAGTGCTGGTGCGTACGGGTAAACCTATTACACCTGAAGCAGAAAACGCGGC
AGATTGGGTGTTAAATAGCCTGGCAGACCTGCCGCAAGCGATAAAAAAGCAGCAAAAACCGGCGCAATGATT
AAAAGATGAGCGGTTGAAATAAAAATGCATTTTTCCGCTTGTCTTCCTGAGCCGACTCCCTATAATGCGCCT
CCATCGACACGGCGAATGTGAATCACTTCACACAAACAGCCGGTTCGGTTGAAGAGAAAAAATCCTGAAATT
[truncated: 4,791,735 more chars]
