# Supplementary material for: Chromosomer: a reference-based genome arrangement tool for producing draft chromosome sequences
Source: Gigascience. 2016 Aug 22;5(1):38. doi: 10.1186/s13742-016-0141-6 (PMC4994284; doi:10.1186/s13742-016-0141-6)
Supplement: Additional file 4 — ABACAS assembly of the S. cerevisiae CLIB324 strain. The FASTA file contains the S. cerevisiae CLIB324 strain chromosome sequences as assembled by ABACAS from its scaffolds. (FA 12595 kb) [file 13742_2016_141_MOESM4_ESM.fa]

>ordered_I
AAATCAAAACAGTGAAATACTACTACATCAAAACGCATATTCCCTAGAAAAAAAAATTTC
TTACAATATACTATACTACACAATACATAATCACTGACTTTCGTAACAACAATTTCCTTC
ACTCTCCAACTTCTCTGCTCGAATCTCTACATAGTAATATTATATCAAATCTACCGTCTG
GAACATCATCGCTATCCAGCTCTTTGTGAACCGCTACCATCAGCATGTACAGCGGTACCC
TCGTGTTATCTGCAGCGAGAACTTCAACGTTTGCCAAATCAAGCCAATGTGGTAACAACC
ACACCTCCGAAATCTGCTCCAAAAGATATTCCAGTTTCTGCCGAAATGTTTTATTGTAGA
ACAGCCCTATCAGCATCGACAGGAATGCCGTCCAATGCGGCACTTTAGATGGGGTAACTC
CCAGCGCAAGCTGATCTCGCAAGTGCATTCCTAGACTTAATTCATATCTGCTCCTCAACT
GTCGATGATGCCTGCTAAACTGCAGCTTGACGTACTGCGGACCCTGCAGTCCAGCGCTCG
TCATGGAACGCAAACGCTGAAAAACTCCAACTTTCTCGAGCGCTTCCACAAAGACCCGTA
TCGTCTTTTGCCTCCCATTCTTCCCGGCACTTTTTCTCGTCCCAGTTCAAAAAGTACTGC
AGCACCTCTGTCTTCGATTCACGCAAGTTGCTCCATACTTTATAATACAACTCTTTGATC
TGCCTTCCAGACATGCGGAAAACTTGGCTCCCTTGCTTGCCTCTTGTCGAATCCAATACA
CTAATTGTTTCTCTTCTTCTAGTAATGGCCAGGTACCAAGCATAATTTCTCTGTATCTGA
GAGTAGATCTCTCCCCTTTTTACGCTAAAATATTTCAAATATCCTACAGGGTCCCCATGA
TATGGCTCGATGTCTTCCAAGTATTCTTTGTATTCCTCGTCATTTCGCAGCATTCTCTCC
ACAGCTAGTGCTTCCCAAGCCATCCTCCGATACGATACTTTCTGGCCAGCCCAACAGACA
CAGAGCTCGAACATCTTTTGACAGCCCTTGCATAATCCGTATTGTGTGAATACTCCCTCT
GGGCAGAAGTATACGTCAATACCATAGAGGAAAAGATGTTCAATTTCGTCAGACCGAAAT
CCAAGAAACTGTAAGACATTCATATTCTCGGAAGTATTGGGAAATTGTGCTTTCAGTTTC
TTTCTCTCTAGCAAAACCATTTGACTCCCTTTCCGCTTATACGACTCTTTGTTAATGTCG
GTGACTGGATGGAATCTATTATCCTCAGCATTGCCATCTTTATTGGCGTCCTCCTTGGCA
CTAGCGTTGGTACTTTCAGTGGTAGTGGCATTAGTGCTGGAGTTGGTGCTAGCAGTGGTA
GTGGCATTAGTGCTGGAGTTGGTGCTAGCAGTGGTAGTAGCACTAGTGTTGGAGTCGGTA
CTTTCGGTGGTAGTAGCACTAGTGTTGGAGTCGGTACTTTCGGTGGTAGTAGCACTAGTG
TTGGAGTTGGTACTTTCAGTGGTAGTCGCACTAGTCCTGACGTTGATGCTGGCAGTGGTA
GTAGCATTAGTGCTGGAGTTGGTACTTTCAGTGGTAGTCGCACTAGTCCTGACGTTGATG
CTGGCAGTGGTAGTAGCACTAGTCCTGACGTTGGTGCTGGCAGTGGTAGTAGCATTAGTG
CTGGAGTTGGTAGTCGCATTGGTACTGGCATTAGCACTACCATGAATGCACGTGTCGCTG
TCTCATCACTGCTGCAATACTTTCTGCACCTGTCACTGCTATTGCTCCTCCTGGAAAGCT
AGAACGGTAACGCAACGATCGACNNNNNNNNNNNNNNNNNNNNNNNNNNNNNNNNNNNNN
NNNNNNNNNNNNNNNNNNNNNNNNNNNNNNNNNNNNNNNNNNNNNNNNNNNNNNNNNNNN
NNNNNNNNNNNNNNNNNNNNNNNNNNNNNNNNNNNNNNNNNNNNNNNNNNNNNNNNNNNN
NNNNNNNNNNNNNNNNNNNNNNNNNNNNNNNNNNNNNNNNNNNNNNNNNNNNNNNNNNNN
NNNNNNNNNNNNNNNNNNNNNNNNNNNNNNNNNNNNNNNNNNNNNNNNNNNNNNNNNNNN
NNNNNNNNNNNNNNNNNNNNNNNNNNNNNNNNNNNNNNNNNNNNNNNNNNNNNNNNNNNN
NNNNNNNNNNNNNNNNNNNNNNNNNNNNNNNNNNNNNNNNNNNNNNNNNGACTCTTTGTT
AATGTCGGTGACTGGATGGAATCTATTATCCTCAGCATTGCCATCTTTATTGGCGTCTCC
GTGGCACTAGCGTTGGTACTTCAGTGGTAGTAGCATTAGTGCTGGAGTTGGTGCTAGCAG
TGGTAGTAGCACTAGTGTTGGAGTTGGTACCTTCAGTGGTAGTAGCATTAGTGCTGGAGT
TGGTACTTTCAGTGGTAGTAGCATTAGTGTTGGAGTTGGTACTTTCAGTGGTAGTCGCAC
TAGTCCTGACGTTGATGCTGGCAGTGGTAGTAGCATTAGTGCTGGAGTTGGTACTTTCAG
TGTAGTAGCACTAGTGTGAGTTGGTGCTTTCAGTGGTAGTAGCATTAGTGCTGGAGTTGG
TACTTTCAGTGGTAGTCGCACTAGTCCTGACGTTGATGCTGGCAGTGGTAGTAGCACTAG
TCCTGACGTTGGTGCTGGCAGTGGTAGTAGCATTAGTGCTGGAGTTGGTAGTCGCATTGG
TACTGGCATTAGCACTACCATGAATGCACGTGTCGCTGTCCTCATCACTGCTGCAATACT
TTCTGCACCTGTCACTGCTATTGCTCTCCTGGAAGCTAGACGGTAACGCAACGATCGACA
TGGAAGCTGTCGCCTGTTTTTCAGCCAATCTGTCCATTCTTTCTATCAGTTCCACTGTGT
CAGCAGACAGGTCTGTCCTGGAGCCACAGCATCCAACATGCTGGCCCTTTTTTCCTTTCT
TTGATTCAAGTCCATAGAACTCGCGTACCTGTTCGGTTATACAGCCTTCCTTAATCGGTG
GTAATTCACCCTTACGATTCCTTGCCGCCCAACTGTTTTTTCTAGATAATAGATAACAGA
GGCCCCCATCTCTTAGTCTCCCTACGCCTTGAATGAGCTCAATAATATTAAGTCTATTAT
CAAGCATGATCACCATCATCAATTGCTTAATGTCAATTCCTTCAGTCACTAATTTCGTTC
CGATGAGAACTCGCATGCTACCGTCAGTGACAAACTCCTTTGTGCGAGACACCTTTTCTG
CAGCACCCAGCTTCCCGTGTATCCATACCACCCTAAAATACTTTCTCCAAGAGCAGGCCA
ATTCTTCCACTTCGTTGGTTGTGCTTGCAACTACAATGGCCTTCGACTCTGGTTCAATTT
CAAAGAGGGCTAAAAGAAGCTTCAGTGCTTCTTCGGGCTGTGATTCCACTTTCTTCCAAA
TTTTATGAACATGCCCTAAAGGCACCTCGGATTTCTCCTTGATTAGATTAAACATCCGTG
TTGGATAGCTGGATAGACCTCTGCTGAGATCTTCCGACCGTTTGAGCTCGTTGATGTCCA
TCGACTTCTTGGCCAGTCCCGTAAGCCCAATACGCTGCAACGCAGCATCAGCTACAGCCT
CAGGTGCTGTGCCGCTCAAAAAGATTGCTTTCTCAAAAGCGTCAAAATCAAGGTTAGTTA
TGCCCCCAAATTGCGACTGCCGGTAGACCTCCGTTTCAAAGTTGTGAAACTCATCTACAA
TGAGGTAACCCAATTTTACGTTGTTGGTCCTAAAGGTGCACTCAACAATATTCTCCCACG
CAGCTATCCTGTCTGTGAAATTAGTGCTAGCAAGATCATCGTAGATCCCCACGTATAAAT
CAGTAACGCCATCGCAACCTTCTTCAATAAAGTTTCTTACAGGGGCCACATTCAAGCAAC
CGCATCGGCTCAACCTGATCATGCAATTAGCAAGCAACACTGTGTACGGTACAAACAGAA
ACGACACATATTTCACGTCGCCCTTAGACGCCAGTGCTATCAAGGGGAGATGAAATAACT
CCGTCTTACCATAGCCCGGTGGGGCCTGTACTGCCACAGAGGGTGTGTCTGCCATGTATA
TTTCATGACATAAGCGCAACTGATGCAAGTCCCTGAATTCAAAGGAGCTGCCAAAGAGTT
TCTGGCCTGCGACGAGGATATCGTTTGTACTCTTGGGCTCTCGGGGCCTTTTTCGCGTTA
CTCTTGAAATTTTTTGATCATGATCTGAACTCGCCGCCTCACCTGCCACTACGTCTTCCG
CATTCCGAGTACTAGAGAATGAACAATGGTAGTCGCTTTCAAGGCCTAACCATTGAATCC
AGCGCTCGGAAGCTCGTTCCTGCAATAAAGTGGCGGTCGTCCCACTGACACTAGTTAACG
AAAAGGAATCCACACCGTAAATATTTCGCCCTGTTTGAACGGAATGATTGGCCATGAGTT
CACTCGTCGCCGACTCGTACAAATCTGTTTCAAATCTGCTACCTACGCAGTGCCGTCCTA
GGGCAATCAACCCCTGACGCATCTCCCGAAAATTCAGCTTCTGAGGTGCATTCTTCGGAA
GTTCCCTCATGTACTGCCGAAAAGTTGCGTATTCAACCAGACAGCCCTTCGCGGTATTCA
GAACATGTAGGAATACAAAACTATCCTCGAAATGTCTCGATTTGTTACTTGATCTGGATC
CTCAAATCCCACCANNNNNNNNNNNNNNNNNNNNNNNNNNNNNNNNNNNNNNNNNNNNNN
NNNNNNNNNNNNNNNNNNNNNNNNNNNNNNNNNNNNNNNNNNNNNNNNNNNNNNNNNNNN
NNNNNNNNNNNNNNNNNNNNNNNNNNNNNNNNNNNNNNNNNNNNNNNNNNNNNNNNNNNN
NNNNNNNNNNNNNNNNNNNNNNNNNNNNNNNNNNNNNNNNNNNNNNNNNNNNNNNNNNNN
NNNNNNNNNNNNNNNNNNNNNNNNNNNNNNNNNNNNNNNNNNNNNNNNNNNNNNNNNNNN
NNNNNNNNNNNNNNNNNNNNNNNNNNNNNNNNNNNNNNNNNNNNNNNNNNNNNNNNNNNN
NNNNNNNNNNNNNNNNNNNNNNNNNNNNNNNNNNNNNNNNNNNNNNNNNNNNNNNNNNNN
NNNNNNNNNNNNNNNNNNNNNNNNNNNNNNNNNNNNNNNNNNNNNNNNNNNNNNNNNNNN
NNNNNNNNNNNNNNNNNNNNNNNNNNNNNNNNNNNNNNNNNNNNNNNNNNNNNNNNNNNN
NNNNNNNNNNNNNNNNNNNNNNNNNNNNNNNNNNNNNNNNNNNNNNNNNNNNNNNNNNNN
NNNNNNNNNNNNNNNNNNNNNNNNNNNNNNNNNNNNNNNNNNNNNNNNNNNNNNNNNNNN
NNNNNNNNNNNNNNNNNNNNNNNNNNNNNNNNNNNNNNNNNNNNNNNNNNNNNNNNNNNN
NNNNNNNNNNNNNNNNNNNNNNNNNNNNNNNNNNNNNNNNNNNNNNNNNNNNNNNNNNNN
NNNNNNNNNNNNNNNNNNNNNNNNNNNNNNNNNNNNNNNNNNNNNNNNNNNNNNNNNNNN
NNNNNNNNNNNNNNNNNNNNNNNNNNNNNNNNNNNNNNNNNNNNNNNNNNNNNNNNNNNN
NNNNNNNNNNNNNNNNNNNNNNNNNNNNNNNNNNNNNNNNNNNNNNNNNNNNNNNNNNNN
NNNNNNNNNNNNNNNNNNNNNNNNNNNNNNNNNNNNNNNNNNNNNNNNNNNNNNNNNNNN
NNNNNNNNNNNNNNNNNNNNNNNNNNNNNNNNNNNNNNNNNNNNNNNNNNNNNNNNNNNN
NNNNNNNNNNNNNNNNNNNNNNNNNNNNNNNNNNNNNNNNNNNNNNNNNNNNNNNNNNNN
NNNNNNNNNNNNNNNNNNNNNNNNNNNNNNNNNNNNNNNNNNNNNNNNNNNNNNNNNNNN
NNNNNNNNNNNNNNNNNNNNNNNNNNNNNNNNNNNNNNNNNNNNNNNNNNNNNNNNNNNN
NNNNNNNNNNNNNNNNNNNNNNNNNNNNNNNNNNNNNNNNNNNNNNNNNNNNNNNNNNNN
NNNNNNNNNNNNNNNNNNNNNNNNNNNNNNNNNNNNNNNNNNNNNNNNNNNNNNNNNNNN
NNNNNNNNNNNNNNNNNNNNNNNNNNNNNNNNNNNNNNNNNNTTATGGTGCTTTTCTGAA
GACTCCTTACAATAGGTGCGCCAGAAACAAAGTCAGTGAAAGTACGCATCGTAGAGCTGT
CGTTCGGCCTGGCACTCGCTATTTCGTGACAACGTTCCAGGACACGGAAACTCAACTCAT
TATAGTATCCTCTGTTGAGGTAAAAAAGAGAAAGGGTATCGTAATCCTTTCTATTGAATT
TCAAAGTATGCACTTGAAACAACGTGTAGACCATCAAGTTGATTTTCTTGGGAATAAGAT
ACTTTGAAGGGATTGGTCCGCCCTGGAAATCTGGTTCGTCTTCAACAAACGTCAGGAACT
TTTGTACATTTTTCCCGACCATGACGGAAACGACAATTTTTTCAAAAGACCTTTTCCTAT
CCATTGCACCAGTTCTGAATTTTACCACTTTGATTAGGCCAGACTTTTCGTCTTCGTAGA
ATGACCGCACTTCCGTGGGGATCGATTCAAATAAAGTTATTGAGGGACAATGTACCAAGT
CGTTTTTGTTATTTAGAGCCGACTCAAACTCGTCAAAGTTTGCTTTTTCAAACTTACGCC
TATCGGAAACTTTCATTTTATTTTTGTAAGTTTCGAAATTAACAATAGTATGTTGATTGT
TATGCTTTTTGACAAGAAATCCATCAATATAAACAAAAGATTGTCCAGTTTCCGTCTTAT
CATCATCTAAGAATGTAATAATTAAGCTACTCTATTGAGAAGAAGCAGAATCTGCGCTAT
GCAGGTGCAAATCTCCAGCAGCAGCAAAGAAAATTCAGTTAATAAGAAATCTCACTAAGA
TAAGCGACTGTCTGTCCCAACATAGAAAACAGAAGGATGTCTCATTCATCGCTTGATTTC
CGGCCTGCAAAAATAAAGTAGTCGGTACGTACTTTCGTTTTCAATTTCCATGGTGCACAG
TATCTTAACTATCTGCTTAGTCGAGGAGAACCAGGATTCTGTTCGTTGCTCAGCCGCTTC
GTGGATATTCTCTTGGATACTTTAAATATGGACCTACGCTTAGCCTGCGCTTAGCCTACA
ACTTCTTCCGCTCTCGAAAAGACCAATATAATAGAAAGTTATAAATTACATTTCCTTATT
AGGTATACGACCTCGCGCTTCGAAGTAGAGGAGCCCTTTTTGGCGTACCTACATATGGCG
CGTCAGACAGACAAACTTCCCCCAAAAATGTATTACCCCGCCGAATAAGAAAACAGACCC
ATTCACCCACGACGTATCAAGTTACTTCCTTGGTGCAATGTCCCACTATAAAAAAATTCC
TTGACGCTAGATCGTTGGACTAAAATCTGCGTCACAATCGCCTAAACAGGAAATATTGCC
TATTTTCGTACAAGGTTACTTCCTAGATGCTATATGTCCCTACGGCCTTGTCTAACACCA
TCCAGCATGCAATAAGGTGACATATATATGATTTTACCTGTCTCCAAACCTACCCTCACA
TTACCCTACCTCTCCACTCGTTACCCTGTCTCATTTAACCATACCACTCCCAACCACCAT
CCATCTCTCTACTTACTACCACCATCCACCGCCCATCATAACCGTTACCCTCCAATTACC
CATATCCAACTCCACCACTTACCCTGCCATTACCCTACCATCAGCCATCTGTTACTCACC
ATACTGTTGTTCTACCCACCATATGAAACGTTAACAAATGATCGTAAATAATACATACAT
ACTTACCCTACCACCCTATACCACCACCTCACCAAATGCCATACTCACCTGCACTTGTAT
ACTGATATGGCATACGCACACGGATGCTACAATATATACCACTCTCAAGTTACCCTACTC
TCACACTCCAATCCATGGCCCATCTCTCTCACTAAATCATAACTAAATGCACCCACATCA
TTATTCACGGCACTTGCCTCAGCGGTCTATACCCTGTGCCATTTACACATAACTCCCACT
ATTATCCACATTTTAATATTTATATCTTATTCGGCGGTCCCAAATATTGTATAAATGCCC
TTGATACATACGTTATACCACTTTTTTCACCATATACTAACCACTTTATTTATATACACT
TATGTCAATATTACAGAAAAATTGCCACTAACATCACCTTAACATAAAAATATTCTATCT
TTAGACAATATACATAACACATTGACTTGAATATGAATACTATCATGGCGTCATTAACTT
AAAATTCCTATTATGCAATTGCTGGAACGGATGCCATTTCAGNNNNNNNNNNTGCACCAT
ATACTAAGCACTCAATTTATACACACTTATGTCAATATAACCACAAAATCACCACCAAAA
TCACCTAAACATAAAAATTAACCATTCATTAATGAGAAGATATAAACATACTAAATATTA
ACATAATTGAAACATCGTAAACATAACACCCTATTCATTAAATTGTCTATTACTTGTGCC
ATTTACCCATAACATTCATGATCATCCACATTTCAATTTTCTAAAATTGATCACAGAACC
TCCATTATCATATCAATACTCTCAACTTCATGCTTTATAACGTTTTCATACAAATTAACC
ACTATAAGGTATCATAGCTATTTGCATTCTCATCACCTTTCAGTGAATTCCAATTTAATA
GCAGAATATACTCGCGCAGCTGCTATGGTGCGTTTTTAATCTCTCCCCACCTTGGTATTC
TATAATTATGCATACATGGTCTTGTGGTATCTTTGATATCGAATAGTTTATGCTTGCAAT
TTCAGCCTAATAATGGCGACATAAGACGTGTCCTCATGTCGCTATTCAAACGCAACTACA
AGATCTTCTTACTCCCTATACTCATTCCCGGTGCCACTATATAACACCACTATGCTATAC
TATAATAGCAATACACATTAACGCAGATGCTATAATATCTTTACTTCATCTCACCAACTC
AACTGATAATCATACAGACAGTACTATACAATACAGTCATTTACTAAAACGAATGCCGCT
CCATGATATCCCAAACTTATACTGGCACCATCTTGAAACATTATATGTCACCTCTTCATC
CTAATGACTTCAACTTCATGCATTATAAAATGGCAGCTACACGTACTTATGCGGGTACTA
CGACATAAGCTTATCTTGTCCTATTTCGTTACGTTAATTTTAATTAGACACTAGATGCAC
GAATTCCATTTTTATGCGAATGATCTATGAGCCATTGTTGTACCATCACCATGTGCTATT
CCATCGGGCTTACAATACTTGGGTTTAAAGCATTACTAATCTTGCAGGAAAATCTCAAAA
ATGACATACAATACGCATAATATTTTTCAGCGAGTTTCTAATTCAAANNNNNNNNNNAAT
GATCCTTAATACCGTCATACCACTATGCTCTATTCCATATATTGTAATATAACTGTACTC
TATAGTCATACAGACGCTTTACTTCACCCTATCTTCTCATACTATTGTCATAGAATCTCA
CACTGACGCATGATTAAAACGAATAATTTTTACTATAAGGCCTCCCATCCGTGCTCTACC
CTTTTGTTTGCAATATTTATACAGAATCTCAAAGCAAGCGGGAGAAGTGGTGATTACCCA
GATGTCATGCATGATCTGAGCACCACCGTACCTCTAGGTTTTGCCTTGATCAATTTTACA
GTGACACCAAGCATAAGGATAAAAAATGGTATTGAAAGGTTGTCCACATTTGTAAGTAAC
TTGGTTCTATGAATCTTCATGTCAGATACGTAGGACGGACTCTTTCCTGTGTAAATATTT
GTGACAGCTACGTCTATTTTCTACTAGATGTTTACACAGTTTTGTCACAGGAAATCTACG
CTTAAAATATGTATTTCATTCAAGCGGTAACCGCTGTACGAGCAGTGACATTGCTGGTCG
CACCTTAAATGTAAACCAAAGTTACGGCACACCGTGATGCACCCGCATTAAAGTTTTGTA
AATTCGTTATTACGATTATCGAGTTGGCTAGATAGAAAACCGGAAATGAAATGGATGCCC
TTTTCGAATAGCTGAGTTTCTTTGCCTAAAATAGCCCAATATTGTTTCCCTTTTTCTATC
ACGAGGTTACTGAGCCATTGCATGAACGCGCGCGCCTCGGCGGCTTTTTTTTTCTGCTGT
GCTGTATAAAAGCGAAAAGTCAGAAGTTACTATTTCGAATAAAAAACCCCTCGAACTGCC
ATCTCACTACCGAAAATGAAAGAGAATGAAGTCAAAGATGAGAAAAGCGTAGATGTGTTA
TCCTTCAAACAGCTCGAATTCCAAAAGACCGTTCTACCTCAAGATGTTTTCCGAAACGAA
TTGACCTGGTTTTGTTATGAAATTTACAAGTCTTTAGCGTTTCGCATCTGGATGCTGTTA
TGGCTACCACTTAGCGTCTGGTGGAAACTTTCCAGCAATTGGATTCACCCACTTATAGTT
TCACTTCTTGTCCTGTTCCTGGGACCATTTTTTGTCCTTGTTATTTGTGGACTTTCTCGT
AAGCGTTCCTTATCGAAACAACTCATTCAGTTTTGCAAAGAGATTACTGAAGACACACCA
AGTTCGGATCCTCATGATTGGGAAGTCGTTGCAGCAAATCTAAATTCGTACTTCTATGAA
AATAAGACTTGGAATACCAAGTACTTTTTTTTCAATGCCATGAGCTGCCAAAAAGCGTTT
AAAACAACCCTTCTCGAACCCTTCTCTTTAAAAAAAGACGAATCTGCAAAGGTTAAGTCA
TTTAAGGATTCCGTTCCTTATATCGAAGAGGCCTTGCAAGTGTATGCTGCAGGATTTGAC
AAAGAGTGGAAGCTGTTTAATACTGAGAAGGAAGAGAGTCCTTTCGACCTGGAAGACATT
CAGCTCCCCAAAGAAGCTTACCGATTTAAGCTTACCTGGATTCTTAAAAGGATTTTCAAC
CTGCGGTGTTTACCACTCTTCCTTTATTATTTTTTAATTGTCTACACGTCTGGAAATGCT
GACCTTATATCACGTTTCTTGTTTCCGGTAGTAATGTTTTTTATCATGACGAGAGATTTC
CAAAATATGAGGATGATTGTTTTATCCGTGAAAATGGAACACAAGATGCAGTTCTTGTCA
ACTATTATAAATGAGCAAGAAAGTGGTGCGAATGGATGGGACGAAATTGCAAAGAAAATG
AATAGGTATTTGTTTGAGAAAAAAGTCTGGAATAATGAAGAGTTTTTCTACGATGGACTT
GACTGCGAATGGTTTTTTAGGCGCTTTTTCTATCGTCTCTTATCTTTAAAAAAACCTATG
TGGTTTGCTTCGTTGAACGTTGAGCTATGGCCATACATTAAAGAAGCGCAATCGGCCCGC
AATGAGAAGCCCCTAAAGTAGGAACAAATGTTCCTTTTCCAAAATATACTATGTGTAGTT
GATCGAATATCAGTAAGTCAAAACGTATTTTACTTGTTTATTATTATTAATACTCCTTTT
CGCATATGTTTTATCACTTTACACCATACAATAACCACTAAATTCAAAAACACTTATTTT
CAATATTTGTTATAGAAAAATAACCACTAAAATCACCTAAATATAAAAATATTCTACCCT
TTAGCAATAAGACTGAAACACTTTACTTGGGGTAAGAATACTGCCATGGTGTCATTAACA
TGAAAGTTCAATAATGTTTTCATACTAATCAATATGTACACAGGCTTCACATTAGAACAT
CATATATTAAAGCGGTAACTTAAAATCCAGATAATACATTTTNNNNNNNNNNTCTACTAC
TAGTATTACGTTACTAGTATATATCATATACGTGTTAGAGATGACACAAATGATGAGAAT
AGTCATCTAATTAGTGGAAGCTGAAACGCAAGGATTGATAATGTAATAGGATCAATGAAT
ATTAACATATAAAATGATGATAATAATATTTATAGAATTGTGTAGAAATTGCAGATTCCT
TTCATGGATTCCTAAATCCCTTGAGGAGAACTTTCTAGTATATCTACATACCTAATATTA
TTAGCTTTAATCACAATGGATTCCCAACCAAATTACATTCAAAATCCCCATTCTTCTACA
AATGGTTAATTGGACCACAACTCTGGTTAGGCTTTTATTACCATTCCACTCTCTTTTCTG
GGGGTAGGGGTAAAAGTTTTCTTTCTATGTTTATCATATTTCATAAAATGCTTCACGAAC
ACCGTCATTGATCAAATAGGTCTATAATATTAATATACGTTTATATAATCTACGGTATTT
ATATCATCAAAAAAAAGTAGTTTTTTATTTTTTTTATTTTTCATTACTTTTCACTGTCTA
TGGATTTTCATTCGTAAAGGCACTCGTCCCTAGTTTGCGATAGTGTAGATTCCATCTTTG
GATAGAGCACTGGAGATGGCTGGCTTTAATCTGCTGGAGTACCATGGAACACCGGTGATC
ATTCTGGTCACTTGGTCTGGGGCAATACCAGTCAACATGGTGGTGAAGTCACCGTAGTTG
AAAACGGCTTCAGCAACTTCGACTGGGTAGGTTTCCGTTGGGTGGGCGGCTTGGAACATG
TAGTATTGGGCCAAGTGAGCTCTGATATCAGAGACGTAGACACCCAATTCAACCAAGTTG
ACTCTTTCGTCGGATTGAGCTAGAGTGGTGGTTGCGGAAGCAGTGGCAGCGATGGCAGCG
ACACCAGCGGCGATTGAAGTTAATTTGACCATTGTATTTGTTTTGTTTGTTAGTGCTGAT
ATAAGCTTACTAGGAAAGAAATTAAAAAAGGCATATCTTTAAGACATGGGACAGAAGCAG
ATCTATTTATACCCGTTCCTCCATCAGTCATCACTACTTAAACGATTCGTTAACAGATGC
TCATTTAGCACCTCACATATCCTCCATATCTCATCTTCCACAGAATTTTCATTATCACTA
TGGAGATGACCTTGTTTCTGAACGAATCATACATCTTTCATAGACTTCGTATGTGGAGTA
CTGTTTTCTGGGGCCTTTGTCTATTCGTATGCGCAGAATGTGAGAATGCTAATTATAGGG
TGCCAGAGTGCCTTGAAAACCCCTTTTGCGCGCCTGTGATTTCCTCTTTCGGTCAAAAAG
AATATCCGAATTTTAGATTTGGACCCTCGTACAGAAGCTTATTGTCTAAGCCCATATTCA
GTCTGCTCTAAACGGCTTCCATGGAAGTAATATTTCTATCTCTTGAAATCCGTACAAGAT
ATTAGACGTGTGTTGGGAGTCGTATACTGTTGGGGTCTGTAAACTTGTGAACTCTCGGCA
AATGCTTTGGTGCAATTACGTAATTGTAGCCGCTGAAGGCGGATGGTATTGAGAGAAGTT
GATGTTCAAANNNNNNNNNNNNNNNNNNNNNNNNNNNNNNNNNNNNNNNNNNNNNNNNNN
NNNNNNNNNNNNNNNNNNNNNNNNNNNNNNNNNNNNNNNNNNNNNNNNNNGGCATGTCTC
TATTTTGGAATAGCAGTGTAGATACCGTCCTTAGATAGAGCACTGGAGATGGCTGGTCTC
AATCTAGTGGAGTACCATGGGACACCAGTGATGACTCTGGTGACTTGTTCAGCTGGAATA
CCAGTCAACATAGTGGTGAAGTCACCATAGTTGAAAACAGCTTCAGCAATCTCAACTGGG
TAGGTCTCAGTTGGATGAGCTGCTTGAAACAAGTAGTATTGAGCCAAATGAGCTCTGATA
TCGGAGACGTAAACACCCAATTCGACCAAGTTGACCCTTTCGTCAGATGGAGATAGAGTG
GTAGTGGCTGGAGCAGCGGCAACACCGGCAGCGATGGCGGCAACACCAGCAGCGATTGAA
GTTAATTTGACCATTGTATTTGTTTTGTTTGTTAGTGCTGATATAAGCTTAACAGGAAAG
AAAAGAATAAAGACATATTTTCAAAGGCATATAGTTGGAGCAGCTCTATTTATACCCGTT
CTTCCATCTGTCATCACTACTTAAACGATTCGTTAACAGATGCTCATTTAGTACCTCACA
TATTCTCCATATCTCATCTTTCACACAATCTCATTATCACTATGGAGATGCCTTTGTTTC
TGAACGAATCATACATCTTTCATAGACTTCGTATGTGGAGTATTGTTTTATGGCACTCAT
GTGTATTCGTATGCGCAGAATGTGAGAATGCCAATTTTAAGGGGTGCCGGGGTGCCTTGA
AAAACCCTTTTTGCGCCCTGCGAAGTTTCCGCTTTCGGTCAAAAAGAATATCCGAATTTT
AGATTTGGACCCTCGTACAGAAGCCTATTGTCTAAGCCTAAATTCAGTCTGCTTTAAACG
GCTTCCGCGGAAGAAATATTTCCATCTCTTGAATTCGTACAACATTAAACGTGTGTTGGG
AGTCGTATACTGTTAGGGTCTGCAAATATGTAAACTCTCGGCGAATGCCCTGGTGCAATT
ACGTAATTGTAGCCGCTGAAGGCGGATGGTATTGAGAGAAGTTGATGTTCAAAGTATCGT
GTATGATAAAAATAAAATTGTAACCAGTTCGTAGTAGCAGTATTAAAACTTTGCACAGAG
GGAAACATTTGATTCCGAGATGTAATCCCTTTTTTCTAGCCAGATATGAAGGAGAAAAGT
GTAAGGGTAGTAGAGAGCGCTACTTTATTTTATTTTATTTTAAAAATGTTCTCTAGGAAA
GGTGTATTAATAATTGATACTCCTTGTAGCTTCTAAGTCAAAAGAAATGTCTCTATCTTT
ATCGTAACGGCTCATCGTTAGAGCTCAACTACGCTTCTTGGATGTATTTCCAAAGTCCCA
CGTTTAATAACCCAGACAACATAAATGTCCTTGAAAATAAAAAATTTCGAAAGTTCCCCG
TAAAGAATGCTTGGCAGTCAGCTCCATCAAAGAAATACTCTTTGTTCTTCCAAACTTTTC
CTCTCAAACAAACACCTATTCATTTCCTTTGCAATTTTATGCCACCTCTCATGGCCACTT
CCTAGAGAATTCATAATAATTGATAAGAAAGGCATTTTGTCTTCTATGTTCATAATTTCA
ATTCTTGAATTTTGGAAATCATAAAATGTTTCGAAAAACCGCCTTCAATAATTACAAGAC
GAAATAAAAGATTACAATTAGGCCACTCAAAAATACAATTCAGATAAGACAGGTGTGATA
GTGGGGAATAAGAATTGGAAATCCGCTTGATAATCAGGGAAAACTCAAGAACGGGGTGTT
AAAGTCTGTGAAGTATAGATCAACTCGCACTAGCTAGCAATACTCATGAGAACCTAAGTT
AGTGTAAAGCACTGAAACTTCTTTAGAAAGCAGAGCATCCTCCCAGTTAGCAGTTTTCTT
ACTTACTGAGTATGGATCAAGTCCATGTTTGTCACTTCTGTACANNNNNNNNNNNNNNNN
NNNNNNNNNNNNNNNNNNNNNNNNNNNNNNNNNNNNNNNNNNNNNNNNNNNNNNNNNNNN
NNNNNNNNNNNNNNNNNNNNNNNNNNNNNNNNNNNNNNNNNNNNNNNNNNNNNNNNNNNN
NNNNNNNNNNNNNNNNNNNNNNNNNNNNNNNNNNNNNNNNNNNNNNNNNNNNNNNNNNNN
NNNNNNNNNNNNNNNNNNNNNNNNNNNNNNNNNNNNNNNNNNNNNNNNNNNNNNNNNNNN
NNNNNNNNNNNNNNNNNNNNNNNNNNNNNNNNNNNNNNNNNNNNNNNNNNNNNNNNNNNN
NNNNNNNNNNNNNNNNNNNNNNNNNNNNNNNNNNNNNNNNNNNNNNNNNNNNNNNNNNNN
NNNNNNNNNNNNNNNNNNNNNNNNNNNNNNNNNNNNNNNNNNNNNNNNNNNNNNNNNNNN
NNNNNNNNNNNNNNNNNNNNNNNNNNNNNNNNNNNNNNNNNNNNNNNNNNNNNNNNNNNN
NNNNNNNNNNNNNNNNNNNNNNNNNNNNNNNNNNNNNNNNNNNNNNNNNNNNNNNNNNNN
NNNNNNNNNNNNNNNNNNNNNNNNNNNNNNNNNNNNNNNNNNNNNNNNNNNNNNNNNNNN
NNNNNNNNNNNNNNNNNNNNNNNNNNNNNNNNNNNNNNNNNNNNNNNNNNNNNNNNNNNN
NNNNNNNNNNNNNNNNNNNNNNNNNNNNNNNNNNNNNNNNNNNNNNNNNNNNNNNNNNNN
NNNNNNNNNNNNNNNNNNNNNNNNNNNNNNNNNNNNNNNNNNNNNNNNNNNNNNNNNNNN
NNNNNNNNNNNNNNNNNNNNNNNNNNNNNNNNNNNNNNNNNNNNNNNNNNNNNNNNNNNN
NNNNNNNNNNNNNNNNNNNNNNNNNNNNNNNNNNNNNNNNNNNNNNNNNNNNNNNNNNNN
NNNNNNNNNNNNNNNNNNNNNNNNNNNNNNNNNNNNNNNNNNNNNNNNNNNNNNNNNNNN
NNNNNNNNNNNNNNNNNNNNNNNNNNNNNNNNNNNNNNNNNNNNNNNNNNNNNNNNNNNN
NNNNNNNNNNNNNNNNNNNNNNNNNNNNNNNNNNNNNNNNNNNNNNNNNNNNNNNNNNNN
NNNNNNNNNNNNNNNNNNNNNNNNNNNNNNNNNNNNNNNNNNNNNNNNNNNNNNNNNNNN
NNNNNNNNNNNNNNNNNNNNNNNNNNNNNNNNNNNNNNNNNNNNNNNNNNNNNNNNNNNN
NNNNNNNNNNNNNNNNNNNNNNNNNNNNNNNNNNNNNNNNNNNNNNNNNNNNNNNNNNNN
NNNNNNNNNNNNNNNNNNNNNNNNNNNNNNNNNNNNNNNNNNNNNNNNNNNNNNNNNNNN
NNNNNNNNNNNNNNNNNNNNNNNNNNNNNNNNNNNNNNNNNNNNNNNNNNNNNNNNNNNN
NNNNNNNNNNNNNNNNNNNNNNNNNNNNNNNNNNNNNNNNNNNNNNNNNNNNNNNNNNNN
NNNNNNNNNNNNNNNNNNNNNNNNNNNNNNNNNNNNNNNNNNNNNNNNNNNNNNNNNNNN
NNNNNNNNNNNNNNNNNNNNNNNNNNNNNNNNNNNNNNNNNNNNNNNNNNNNNNNNNNNN
NNNNNNNNNNNNNNNNNNNNNNNNNNNNNNNNNNNNNNNNNNNNNNNNNNNNNNNNNNNN
NNNNNNNNNNNNNNNNNNNNNNNNNNNNNNNNNNNNNNNNNNNNNNNNNNNNNNNNNNNN
NNNNNNNNNNNNNNNNNNNNNNNNNNNNNNNNNNNNNNNNNNNNNNNNNNNNNNNNNNNN
NNNNNNNNNNNNNNNNNNNNNNNNNNNNNNNNNNNNNNNNNNNNNNNNNNNNNNNNNNNN
NNNNNNNNNNNNNNNNNNNNNNNNNNNNNNNNNNNNNNNNNNNNNNNNNNNNNNNNNNNN
NNNNNNNNNNNNNNNNNNNNNNNNNNNNNNNNNNNNNNNNNNNNNNNNNNNNNNNNNNNN
NNNNNNNNNNNNNNNNNNNNNNNNNNNNNNNNNNNNNNNNNNNNNNNNNNNNNNNNNNNN
NNNNNNNNNNNNNNNNNNNNNNNNNNNNNNNNNNNNNNNNNNNNNNNNNNNNNNNNNNNN
NNNNNNNNNNNNNNNNNNNNNNNNNNNNNNNNNNNNNNNNNNNNNNNNNNNNNNNNNNNN
NNNNNNNNNNNNNNNNNNNNNNNNNNNNNNNNNNNNNNNNNNNNNNNNNNNNNNNNNNNN
NNNNNNNNNNNNNNNNNNNNNNNNNNNNNNNNNNNNNNNNNNNNNNNNNNNNNNNNNNNN
NNNNNNNNNNNNNNNNNNNNNNNNNNNNNNNNNNNNNNNNNNNNNNNNNNNNNNNNNNNN
NNNNNNNNNNNNNNNNNNNNNNNNNNNNNNNNNNNNNNNNNNNNNNNNNNNNNNNNNNNN
NNNNNNNNNNNNNNNNNNNNNNNNNNNNNNNNNNNNNNNNNNNNNNNNNNNNNNNNNNNN
NNNNNNNNNNNNNNNNNNNNNNNNNNNNNNNNNNNNNNNNNNNNNNNNNNNNNNNNNNNN
NNNNNNNNNNNNNNNNNNNNNNNNNNNNNNNNNNNNNNNNNNNNNNNNNNNNNNNNNNNN
NNNNNNNNNNNNNNNNNNNNNNNNNNNNNNNNNNNNNNNNNNNNNNNNNNNNNNNNNNNN
NNNNNNNNNNNNNNNNNNNNNNNNNNNNNNNNNNNNNNNNNNNNNNNNNNNNNNNNNNNN
NNNNNNNNNNNNNNNNNNNNNNNNNNNNNNNNNNNNNNNNNNNNNNNNNNNNNNNNNNNN
NNNNNNNNNNNNNNNNNNNNNNNNNNNNNNNNNNNNNNNNNNNNNNNNNNNNNNNNNNNN
NNNNNNNNNNNNNNNNNNNNNNNNNNNNNNNNNNNNNNNNNNNNNNNNNNNNNNNNNNNN
NNNNNNNNNNNNNNNNNNNNNNNNNNNNNNNNNNNNNNNNNNNNNNNNNNNNNNNNNNNN
NNNNNNNNNNNNNNNNNNNNNNNNNNNNNNNNNNNNNNNNNNNNNNNNNNNNNNNNNNNN
NNNNNNNNNNNNNNNNNNNNNNNNNNNNNNNNNNNNNNNNNNNNNNNNNNNNNNNNNNNN
NNNNNNNNNNNNNNNNNNNNNNNNNNNNNNNNNNNNNNNNNNNNNNNNNNNNNNNNNNNN
NNNNNNNNNNNNNNNNNNNNNNNNNNNNNNNNNNNNNNNNNNNNNNNNNNNNNNNNNNNN
NNNNNNNNNNNNNNNNNNNNNNNNNNNNNNNNNNNNNNNNNNNNNNNNNNNNNNNNNNNN
NNNNNNNNNNNNNNNNNNNNNNNNNNNNNNNNNNNNNNNNNNNNNNNNNNNNNNNNNNNN
NNNNNNNNNNNNNNNNNNNNNNNNNNNNNNNNNNNNNNNNNNNNNNNNNNNNNNNNNNNN
NNNNNNNNNNNNNNNNNNNNNNNNNNNNNNNNNNNNNNNNNNNNNNNNNNNNNNNNNNNN
NNNNNNNNNNNNNNNNNNNNNNNNNNNNNNNNNNNNNNNNNNNNNNNNNNNNNNNNNNNN
NNNNNNNNNNNNNNNNNNNNNNNNNNNNNNNNNNNNNNNNNNNNNNNNNNNNNNNNNNNN
NNNNNNNNNNNNNNNNNNNNNNNNNNNNNNNNNNNNNNNNNNNNNNNNNNNNNNNNNNNN
NNNNNNNNNNNNNNNNNNNNNNNNNNNNNNNNNNNNNNNNNNNNNNNNNNNNNNNNNNNN
NNNNNNNNNNNNNNNNNNNNNNNNNNNNNNNNNNNNNNNNNNNNNNNNNNNNNNNNNNNN
NNNNNNNNNNNNNNNNNNNNNNNNNNNNNNNNNNNNNNNNNNNNNNNNNNNNNNNNNNNN
NNNNNNNNNNNNNNNNNNNNNNNNNNNNNNNNNNNNNNNNNNNNNNNNNNNNNNNNNNNN
NNNNNNNNNNNNNNNNNNNNNNNNNNNNNNNNNNNNNNNNNNNNNNNNNNNNNNNNNNNN
NNNNNNNNNNNNNNNNNNNNNNNNNNNNNNNNNNNNNNNNNNNNNNNNNNNNNNNNNNNN
NNNNNNNNNNNNNNNNNNNNNNNNNNNNNNNNNNNNNNNNNNNNNNNNNNNNNNNNNNNN
NNNNNNNNNNNNNNNNNNNNNNNNNNNNNNNNNNNNNNNNNNNNNNNNNNNNNNNNNNNN
NNNNNNNNNNNNNNNNNNNNNNNNNNNNNNNNNNNNNNNNNNNNNNNNNNNNNNNNNNNN
NNNNNNNNNNNNNNNNNNNNNNNNNNNNNNNNNNNNNNNNNNNNNNNNNNNNNNNNNNNN
NNNNNNNNNNNNNNNNNNNNNNNNNNNNNNNNNNNNNNNNNNNNNNNNNNNNNNNNNNNN
NNNNNNNNNNNNNNNNNNNNNNNNNNNNNNNNNNNNNNNNNNNNNNNNNNNNNNNNNNNN
NNNNNNNNNNNNNNNNNNNNNNNNNNNNNNNNNNNNNNNNNNNNNNNNNNNNNNNNNNNN
NNNNNNNNNNNNNNNNNNNNNNNNNNNNNNNNNNNNNNNNNNNNNNNNNNNNNNNNNNNN
NNNNNNNNNNNNNNNNNNNNNNNNNNNNNNNNNNNNNNNNNNNNNNNNNNNNNNNNNNNN
NNNNNNNNNNNNNNNNNNNNNNNNNNNNNNNNNNNNNNNNNNNNNNNNNNNNNNNNNNNN
NNNNNNNNNNNNNNNNNNNNNNNNNNNNNNNNNNNNNNNNNNNNNNNNNNNNNNNNNNNN
NNNNNNNNNNNNNNNNNNNNNNNNNNNNNNNNNNNNNNNNNNNNNNNNNNNNNNNNNNNN
NNNNNNNNNNNNNNNNNNNNNNNNNNNNNNNNNNNNNNNNNNNNNNNNNNNNNNNNNNNN
NNNNNNNNNNNNNNNNNNNNNNNNNNNNNNNNNNNNNNNNNNNNNNNNNNNNNNNNNNNN
NNNNNNNNNNNNNNNNNNNNNNNNNNNNNNNNNNNNNNNNNNNNNNNNNNNNNNNNNNNN
NNNNNNNNNNNNNNNNNNNNNNNNNNNNNNNNNNNNNNNNNNNNNNNNNNNNNNNNNNNN
NNNNNNNNNNNNNNNNNNNNNNNNNNNNNNNNNNNNNNNNNNNNNNNNNNNNNNNNNNNN
NNNNNNNNNNNNNNNNNNNNNNNNNNNNNNNNNNNNNNNNNNNNNNNNNNNNNNNNNNNN
NNNNNNNNNNNNNNNNNNNNNNNNNNNNNNNNNNNNNNNNNNNNNNNNNNNNNNNNNNNN
NNNNNNNNNNNNNNNNNNNNNNNNNNNNNNNNNNNNNNNNNNNNNNNNNNNNNNNNNNNN
NNNNNNNNNNNNNNNNNNNNNNNNNNNNNNNNNNNNNNNNNNNNNNNNNNNNNNNNNNNN
NNNNNNNNNNNNNNNNNNNNNNNNNNNNNNNNNNNNNNNNNNNNNNNNNNNNNNNNNNNN
NNNNNNNNNNNNNNNNNNNNNNNNNNNNNNNNNNNNNNNNNNNNNNNNNNNNNNNNNNNN
NNNNNNNNNNNNNNNNNNNNNNNNNNNNNNNNNNNNNNNNNNNNNNNNNNNNNNNNNNNN
NNNNNNNNNNNNNNNNNNNNNNNNNNNNNNNNNNNNNNNNNNNNNNNNNNNNNNNNNNNN
NNNNNNNNNNNNNNNNNNNNNNNNNNNNNNNNNNNNNNNNNNNNNNNNNNNNNNNNNNNN
NNNNNNNNNNNNNNNNNNNNNNNNNNNNNNNNNNNNNNNNNNNNNNNNNNNNNNNNNNNN
NNNNNNNNNNNNNNNNNNNNNNNNNNNNNNNNNNNNNNNNNNNNNNNNNNNNNNNNNNNN
NNNNNNNNNNNNNNNNNNNNNNNNNNNNNNNNNNNNNNNNNNNNNNNNNNNNNNNNNNNN
NNNNNNNNNNNNNNNNNNNNNNNNNNNNNNNNNNNNNNNNNNNNNNNNNNNNNNNNNNNN
NNNNNNNNNNNNNNNNNNNNNNNNNNNNNNNNNNNNNNNNNNNNNNNNNNNNNNNNNNNN
NNNNNNNNNNNNNNNNNNNNNNNNNNNNNNNNNNNNNNNNNNNNNNNNNNNNNNNNNNNN
NNNNNNNNNNNNNNNNNNNNNNNNNNNNNNNNNNNNNNNNNNNNNNNNNNNNNNNNNNNN
NNNNNNNNNNNNNNNNNNNNNNNNNNNNNNNNNNNNNNNNNNNNNNNNNNNNNNNNNNNN
NNNNNNNNNNNNNNNNNNNNNNNNNNNNNNNNNNNNNNNNNNNNNNNNNNNNNNNNNNNN
NNNNNNNNNNNNNNNNNNNNNNNNNNNNNNNNNNNNNNNNNNNNNNNNNNNNNNNNNNNN
NNNNNNNNNNNNNNNNNNNNNNNNNNNNNNNNNNNNNNNNNNNNNNNNNNNNNNNNNNNN
NNNNNNNNNNNNNNNNNNNNNNNNNNNNNNNNNNNNNNNNNNNNNNNNNNNNNNNNNNNN
NNNNNNNNNNNNNNNNNNNNNNNNNNNNNNNNNNNNNNNNNNNNNNNNNNNNNNNNNNNN
NNNNNNNNNNNNNNNNNNNNNNNNNNNNNNNNNNNNNNNNNNNNNNNNNNNNNNNNNNNN
NNNNNNNNNNNNNNNNNNNNNNNNNNNNNNNNNNNNNNNNNNNNNNNNNNNNNNNNNNNN
NNNNNNNNNNNNNNNNNNNNNNNNNNNNNNNNNNNNNNNNNNNNNNNNNNNNNNNNNNNN
NNNNNNNNNNNNNNNNNNNNNNNNNNNNNNNNNNNNNNNNNNNNNNNNNNNNNNNNNNNN
NNNNNNNNNNNNNNNNNNNNNNNNNNNNNNNNNNNNNNNNNNNNNNNNNNNNNNNNNNNN
NNNNNNNNNNNNNNNNNNNNNNNNNNNNNNNNNNNNNNNNNNNNNNNNNNNNNNNNNNNN
NNNNNNNNNNNNNNNNNNNNNNNNNNNNNNNNNNNNNNNNNNNNNNNNNNNNNNNNNNNN
NNNNNNNNNNNNNNNNNNNNNNNNNNNNNNNNNNNNNNNNNNNNNNNNNNNNNNNNNNNN
NNNNNNNNNNNNNNNNNNNNNNNNNNNNNNNNNNNNNNNNNNNNNNNNNNNNNNNNNNNN
NNNNNNNNNNNNNNNNNNNNNNNNNNNNNNNNNNNNNNNNNNNNNNNNNNNNNNNNNNNN
NNNNNNNNNNNNNNNNNNNNNNNNNNNNNNNNNNNNNNNNNNNNNNNNNNNNNNNNNNNN
NNNNNNNNNNNNNNNNNNNNNNNNNNNNNNNNNNNNNNNNNNNNNNNNNNNNNNNNNNNN
NNNNNNNNNNNNNNNNNNNNNNNNNNNNNNNNNNNNNNNNNNNNNNNNNNNNNNNNNNNN
NNNNNNNNNNNNNNNNNNNNNNNNNNNNNNNNNNNNNNNNNNNNNNNNNNNNNNNNNNNN
NNNNNNNNNNNNNNNNNNNNNNNNNNNNNNNNNNNNNNNNNNNNNNNNNNNNNNNNNNNN
NNNNNNNNNNNNNNNNNNNNNNNNNNNNNNNNNNNNNNNNNNNNNNNNNNNNNNNNNNNN
NNNNNNNNNNNNNNNNNNNNNNNNNNNNNNNNNNNNNNNNNNNNNNNNNNNNNNNNNNNN
NNNNNNNNNNNNNNNNNNNNNNNNNNNNNNNNNNNNNNNNNNNNNNNNNNNNNNNNNNNN
NNNNNNNNNNNNNNNNNNNNNNNNNNNNNNNNNNNNNNNNNNNNNNNNNNNNNNNNNNNN
NNNNNNNNNNNNNNNNNNNNNNNNNNNNNNNNNNNNNNNNNNNNNNNNNNNNNNNNNNNN
NNNNNNNNNNNNNNNNNNNNNNNNNNNNNNNNNNNNNNNNNNNNNNNNNNNNNNNNNNNN
NNNNNNNNNNNNNNNNNNNNNNNNNNNNNNNNNNNNNNNNNNNNNNNNNNNNNNNNNNNN
NNNNNNNNNNNNNNNNNNNNNNNNNNNNNNNNNNNNNNNNNNNNNNNNNNNNNNNNNNNN
NNNNNNNNNNNNNNNNNNNNNNNNNNNNNNNNNNNNNNNNNNNNNNNNNNNNNNNNNNNN
NNNNNNNNNNNNNNNNNNNNNNNNNNNNNNNNNNNNNNNNNNNNNNNNNNNNNNNNNNNN
NNNNNNNNNNNNNNNNNNNNNNNNNNNNNNNNNNNNNNNNNNNNNNNNNNNNNNNNNNNN
NNNNNNNNNNNNNNNNNNNNNNNNNNNNNNNNNNNNNNNNNNNNNNNNNNNNNNNNNNNN
NNNNNNNNNNNNNNNNNNNNNNNNNNNNNNNNNNNNNNNNNNNNNNNNNNNNNNNNNNNN
NNNNNNNNNNNNNNNNNNNNNNNNNNNNNNNNNNNNNNNNNNNNNNNNNNNNNNNNNNNN
NNNNNNNNNNNNNNNNNNNNNNNNNNNNNNNNNNNNNNNNNNNNNNNNNNNNNNNNNNNN
NNNNNNNNNNNNNNNNNNNNNNNNNNNNNNNNNNNNNNNNNNNNNNNNNNNNNNNNNNNN
NNNNNNNNNNNNNNNNNNNNNNNNNNNNNNNNNNNNNNNNNNNNNNNNNNNNNNNNNNNN
NNNNNNNNNNNNNNNNNNNNNNNNNNNNNNNNNNNNNNNNNNNNNNNNNNNNNNNNNNNN
NNNNNNNNNNNNNNNNNNNNNNNNNNNNNNNNNNNNNNNNNNNNNNNNNNNNNNNNNNNN
NNNNNNNNNNNNNNNNNNNNNNNNNNNNNNNNNNNNNNNNNNNNNNNNNNNNNNNNNNNN
NNNNNNNNNNNNNNNNNNNNNNNNNNNNNNNNNNNNNNNNNNNNNNNNNNNNNNNNNNNN
NNNNNNNNNNNNNNNNNNNNNNNNNNNNNNNNNNNNNNNNNNNNNNNNNNNNNNNNNNNN
NNNNNNNNNNNNNNNNNNNNNNNNNNNNNNNNNNNNNNNNNNNNNNNNNNNNNNNNNNNN
NNNNNNNNNNNNNNNNNNNNNNNNNNNNNNNNNNNNNNNNNNNNNNNNNNNNNNNNNNNN
NNNNNNNNNNNNNNNNNNNNNNNNNNNNNNNNNNNNNNNNNNNNNNNNNNNNNNNNNNNN
NNNNNNNNNNNNNNNNNNNNNNNNNNNNNNNNNNNNNNNNNNNNNNNNNNNNNNNNNNNN
NNNNNNNNNNNNNNNNNNNNNNNNNNNNNNNNNNNNNNNNNNNNNNNNNNNNNNNNNNNN
NNNNNNNNNNNNNNNNNNNNNNNNNNNNNNNNNNNNNNNNNNNNNNNNNNNNNNNNNNNN
NNNNNNNNNNNNNNNNNNNNNNNNNNNNNNNNNNNNNNNNNNNNNNNNNNNNNNNNNNNN
NNNNNNNNNNNNNNNNNNNNNNNNNNNNNNNNNNNNNNNNNNNNNNNNNNNNNNNNNNNN
NNNNNNNNNNNNNNNNNNNNNNNNNNNNNNNNNNNNNNNNNNNNNNNNNNNNNNNNNNNN
NNNNNNNNNNNNNNNNNNNNNNNNNNNNNNNNNNNNNNNNNNNNNNNNNNNNNNNNNNNN
NNNNNNNNNNNNNNNNNNNNNNNNNNNNNNNNNNNNNNNNNNNNNNNNNNNNNNNNNNNN
NNNNNNNNNNNNNNNNNNNNNNNNNNNNNNNNNNNNNNNNNNNNNNNNNNNNNNNNNNNN
NNNNNNNNNNNNNNNNNNNNNNNNNNNNNNNNNNNNNNNNNNNNNNNNNNNNNNNNNNNN
NNNNNNNNNNNNNNNNNNNNNNNNNNNNNNNNNNNNNNNNNNNNNNNNNNNNNNNNNNNN
NNNNNNNNNNNNNNNNNNNNNNNNNNNNNNNNNNNNNNNNNNNNNNNNNNNNNNNNNNNN
NNNNNNNNNNNNNNNNNNNNNNNNNNNNNNNNNNNNNNNNNNNNNNNNNNNNNNNNNNNN
NNNNNNNNNNNNNNNNNNNNNNNNNNNNNNNNNNNNNNNNNNNNNNNNNNNNNNNNNNNN
NNNNNNNNNNNNNNNNNNNNNNNNNNNNNNNNNNNNNNNNNNNNNNNNNNNNNNNNNNNN
NNNNNNNNNNNNNNNNNNNNNNNNNNNNNNNNNNNNNNNNNNNNNNNNNNNNNNNNNNNN
NNNNNNNNNNNNNNNNNNNNNNNNNNNNNNNNNNNNNNNNNNNNNNNNNNNNNNNNNNNN
NNNNNNNNNNNNNNNNNNNNNNNNNNNNNNNNNNNNNNNNNNNNNNNNNNNNNNNNNNNN
NNNNNNNNNNNNNNNNNNNNNNNNNNNNNNNNNNNNNNNNNNNNNNNNNNNNNNNNNNNN
NNNNNNNNNNNNNNNNNNNNNNNNNNNNNNNNNNNNNNNNNNNNNNNNNNNNNNNNNNNN
NNNNNNNNNNNNNNNNNNNNNNNNNNNNNNNNNNNNNNNNNNNNNNNNNNNNNNNNNNNN
NNNNNNNNNNNNNNNNNNNNNNNNNNNNNNNNNNNNNNNNNNNNNNNNNNNNNNNNNNNN
NNNNNNNNNNNNNNNNNNNNNNNNNNNNNNNNNNNNNNNNNNNNNNNNNNNNNNNNNNNN
NNNNNNNNNNNNNNNNNNNNNNNNNNNNNNNNNNNNNNNNNNNNNNNNNNNNNNNNNNNN
NNNNNNNNNNNNNNNNNNNNNNNNNNNNNNNNNNNNNNNNNNNNNNNNNNNNNNNNNNNN
NNNNNNNNNNNNNNNNNNNNNNNNNNNNNNNNNNNNNNNNNNNNNNNNNNNNNNNNNNNN
NNNNNNNNNNNNNNNNNNNNNNNNNNNNNNNNNNNNNNNNNNNNNNNNNNNNNNNNNNNN
NNNNNNNNNNNNNNNNNNNNNNNNNNNNNNNNNNNNNNNNNNNNNNNNNNNNNNNNNNNN
NNNNNNNNNNNNNNNNNNNNNNNNNNNNNNNNNNNNNNNNNNNNNNNNNNNNNNNNNNNN
NNNNNNNNNNNNNNNNNNNNNNNNNNNNNNNNNNNNNNNNNNNNNNNNNNNNNNNNNNNN
NNNNNNNNNNNNNNNNNNNNNNNNNNNNNNNNNNNNNNNNNNNNNNNNNNNNNNNNNNNN
NNNNNNNNNNNNNNNNNNNNNNNNNNNNNNNNNNNNNNNNNNNNNNNNNNNNNNNNNNNN
NNNNNNNNNNNNNNNNNNNNNNNNNNNNNNNNNNNNNNNNNNNNNNNNNNNNNNNNNNNN
NNNNNNNNNNNNNNNNNNNNNNNNNNNNNNNNNNNNNNNNNNNNNNNNNNNNNNNNNNNN
NNNNNNNNNNNNNNNNNNNNNNNNNNNNNNNNNNNNNNNNNNNNNNNNNNNNNNNNNNNN
NNNNNNNNNNNNNNNNNNNNNNNNNNNNNNNNNNNNNNNNNNNNNNNNNNNNNNNNNNNN
NNNNNNNNNNNNNNNNNNNNNNNNNNNNNNNNNNNNNNNNNNNNNNNNNNNNNNNNNNNN
NNNNNNNNNNNNNNNNNNNNNNNNNNNNNNNNNNNNNNNNNNNNNNNNNNNNNNNNNNNN
NNNNNNNNNNNNNNNNNNNNNNNNNNNNNNNNNNNNNNNNNNNNNNNNNNNNNNNNNNNN
NNNNNNNNNNNNNNNNNNNNNNNNNNNNNNNNNNNNNNNNNNNNNNNNNNNNNNNNNNNN
NNNNNNNNNNNNNNNNNNNNNNNNNNNNNNNNNNNNNNNNNNNNNNNNNNNNNNNNNNNN
NNNNNNNNNNNNNNNNNNNNNNNNNNNNNNNNNNNNNNNNNNNNNNNNNNNNNNNNNNNN
NNNNNNNNNNNNNNNNNNNNNNNNNNNNNNNNNNNNNNNNNNNNNNNNNNNNNNNNNNNN
NNNNNNNNNNNNNNNNNNNNNNNNNNNNNNNNNNNNNNNNNNNNNNNNNNNNNNNNNNNN
NNNNNNNNNNNNNNNNNNNNNNNNNNNNNNNNNNNNNNNNNNNNNNNNNNNNNNNNNNNN
NNNNNNNNNNNNNNNNNNNNNNNNNNNNNNNNNNNNNNNNNNNNNNNNNNNNNNNNNNNN
NNNNNNNNNNNNNNNNNNNNNNNNNNNNNNNNNNNNNNNNNNNNNNNNNNNNNNNNNNNN
NNNNNNNNNNNNNNNNNNNNNNNNNNNNNNNNNNNNNNNNNNNNNNNNNNNNNNNNNNNN
NNNNNNNNNNNNNNNNNNNNNNNNNNNNNNNNNNNNNNNNNNNNNNNNNNNNNNNNNNNN
NNNNNNNNNNNNNNNNNNNNNNNNNNNNNNNNNNNNNNNNNNNNNNNNNNNNNNNNNNNN
NNNNNNNNNNNNNNNNNNNNNNNNNNNNNNNNNNNNNNNNNNNNNNNNNNNNNNNNNNNN
NNNNNNNNNNNNNNNNNNNNNNNNNNNNNNNNNNNNNNNNNNNNNNNNNNNNNNNNNNNN
NNNNNNNNNNNNNNNNNNNNNNNNNNNNNNNNNNNNNNNNNNNNNNNNNNNNNNNNNNNN
NNNNNNNNNNNNNNNNNNNNNNNNNNNNNNNNNNNNNNNNNNNNNNNNNNNNNNNNNNNN
NNNNNNNNNNNNNNNNNNNNNNNNNNNNNNNNNNNNNNNNNNNNNNNNNNNNNNNNNNNN
NNNNNNNNNNNNNNNNNNNNNNNNNNNNNNNNNNNNNNNNNNNNNNNNNNNNNNNNNNNN
NNNNNNNNNNNNNNNNNNNNNNNNNNNNNNNNNNNNNNNNNNNNNNNNNNNNNNNNNNNN
NNNNNNNNNNNNNNNNNNNNNNNNNNNNNNNNNNNNNNNNNNNNNNNNNNNNNNNNNNNN
NNNNNNNNNNNNNNNNNNNNNNNNNNNNNNNNNNNNNNNNNNNNNNNNNNNNNNNNNNNN
NNNNNNNNNNNNNNNNNNNNNNNNNNNNNNNNNNNNNNNNNNNNNNNNNNNNNNNNNNNN
NNNNNNNNNNNNNNNNNNNNNNNNNNNNNNNNNNNNNNNNNNNNNNNNNNNNNNNNNNNN
NNNNNNNNNNNNNNNNNNNNNNNNNNNNNNNNNNNNNNNNNNNNNNNNNNNNNNNNNNNN
NNNNNNNNNNNNNNNNNNNNNNNNNNNNNNNNNNNNNNNNNNNNNNNNNNNNNNNNNNNN
NNNNNNNNNNNNNNNNNNNNNNNNNNNNNNNNNNNNNNNNNNNNNNNNNNNNNNNNNNNN
NNNNNNNNNNNNNNNNNNNNNNNNNNNNNNNNNNNNNNNNNNNNNNNNNNNNNNNNNNNN
NNNNNNNNNNNNNNNNNNNNNNNNNNNNNNNNNNNNNNNNNNNNNNNNNNNNNNNNNNNN
NNNNNNNNNNNNNNNNNNNNNNNNNNNNNNNNNNNNNNNNNNNNNNNNNNNNNNNNNNNN
NNNNNNNNNNNNNNNNNNNNNNNNNNNNNNNNNNNNNNNNNNNNNNNNNNNNNNNNNNNN
NNNNNNNNNNNNNNNNNNNNNNNNNNNNNNNNNNNNNNNNNNNNNNNNNNNNNNNNNNNN
NNNNNNNNNNNNNNNNNNNNNNNNNNNNNNNNNNNNNNNNNNNNNNNNNNNNNNNNNNNN
NNNNNNNNNNNNNNNNNNNNNNNNNNNNNNNNNNNNNNNNNNNNNNNNNNNNNNNNNNNN
NNNNNNNNNNNNNNNNNNNNNNNNNNNNNNNNNNNNNNNNNNNNNNNNNNNNNNNNNNNN
NNNNNNNNNNNNNNNNNNNNNNNNNNNNNNNNNNNNNNNNNNNNNNNNNNNNNNNNNNNN
NNNNNNNNNNNNNNNNNNNNNNNNNNNNNNNNNNNNNNNNNNNNNNNNNNNNNNNNNNNN
NNNNNNNNNNNNNNNNNNNNNNNNNNNNNNNNNNNNNNNNNNNNNNNNNNNNNNNNNNNN
NNNNNNNNNNNNNNNNNNNNNNNNNNNNNNNNNNNNNNNNNNNNNNNNNNNNNNNNNNNN
NNNNNNNNNNNNNNNNNNNNNNNNNNNNNNNNNNNNNNNNNNNNNNNNNNNNNNNNNNNN
NNNNNNNNNNNNNNNNNNNNNNNNNNNNNNNNNNNNNNNNNNNNNNNNNNNNNNNNNNNN
NNNNNNNNNNNNNNNNNNNNNNNNNNNNNNNNNNNNNNNNNNNNNNNNNNNNNNNNNNNN
NNNNNNNNNNNNNNNNNNNNNNNNNNNNNNNNNNNNNNNNNNNNNNNNNNNNNNNNNNNN
NNNNNNNNNNNNNNNNNNNNNNNNNNNNNNNNNNNNNNNNNNNNNNNNNNNNNNNNNNNN
NNNNNNNNNNNNNNNNNNNNNNNNNNNNNNNNNNNNNNNNNNNNNNNNNNNNNNNNNNNN
NNNNNNNNNNNNNNNNNNNNNNNNNNNNNNNNNNNNNNNNNNNNNNNNNNNNNNNNNNNN
NNNNNNNNNNNNNNNNNNNNNNNNNNNNNNNNNNNNNNNNNNNNNNNNNNNNNNNNNNNN
NNNNNNNNNNNNNNNNNNNNNNNNNNNNNNNNNNNNNNNNNNNNNNNNNNNNNNNNNNNN
NNNNNNNNNNNNNNNNNNNNNNNNNNNNNNNNNNNNNNNNNNNNNNNNNNNNNNNNNNNN
NNNNNNNNNNNNNNNNNNNNNNNNNNNNNNNNNNNNNNNNNNNNNNNNNNNNNNNNNNNN
NNNNNNNNNNNNNNNNNNNNNNNNNNNNNNNNNNNNNNNNNNNNNNNNNNNNNNNNNNNN
NNNNNNNNNNNNNNNNNNNNNNNNNNNNNNNNNNNNNNNNNNNNNNNNNNNNNNNNNNNN
NNNNNNNNNNNNNNNNNNNNNNNNNNNNNNNNNNNNNNNNNNNNNNNNNNNNNNNNNNNN
NNNNNNNNNNNNNNNNNNNNNNNNNNNNNNNNNNNNNNNNNNNNNNNNNNNNNNNNNNNN
NNNNNNNNNNNNNNNNNNNNNNNNNNNNNNNNNNNNNNNNNNNNNNNNNNNNNNNNNNNN
NNNNNNNNNNNNNNNNNNNNNNNNNNNNNNNNNNNNNNNNNNNNNNNNNNNNNNNNNNNN
NNNNNNNNNNNNNNNNNNNNNNNNNNNNNNNNNNNNNNNNNNNNNNNNNNNNNNNNNNNN
NNNNNNNNNNNNNNNNNNNNNNNNNNNNNNNNNNNNNNNNNNNNNNNNNNNNNNNNNNNN
NNNNNNNNNNNNNNNNNNNNNNNNNNNNNNNNNNNNNNNNNNNNNNNNNNNNNNNNNNNN
NNNNNNNNNNNNNNNNNNNNNNNNNNNNNNNNNNNNNNNNNNNNNNNNNNNNNNNNNNNN
NNNNNNNNNNNNNNNNNNNNNNNNNNNNNNNNNNNNNNNNNNNNNNNNNNNNNNNNNNNN
NNNNNNNNNNNNNNNNNNNNNNNNNNNNNNNNNNNNNNNNNNNNNNNNNNNNNNNNNNNN
NNNNNNNNNNNNNNNNNNNNNNNNNNNNNNNNNNNNNNNNNNNNNNNNNNNNNNNNNNNN
NNNNNNNNNNNNNNNNNNNNNNNNNNNNNNNNNNNNNNNNNNNNNNNNNNNNNNNNNNNN
NNNNNNNNNNNNNNNNNNNNNNNNNNNNNNNNNNNNNNNNNNNNNNNNNNNNNNNNNNNN
NNNNNNNNNNNNNNNNNNNNNNNNNNNNNNNNNNNNNNNNNNNNNNNNNNNNNNNNNNNN
NNNNNNNNNNNNNNNNNNNNNNNNNNNNNNNNNNNNNNNNNNNNNNNNNNNNNNNNNNNN
NNNNNNNNNNNNNNNNNNNNNNNNNNNNNNNNNNNNNNNNNNNNNNNNNNNNNNNNNNNN
NNNNNNNNNNNNNNNNNNNNNNNNNNNNNNNNNNNNNNNNNNNNNNNNNNNNNNNNNNNN
NNNNNNNNNNNNNNNNNNNNNNNNNNNNNNNNNNNNNNNNNNNNNNNNNNNNNNNNNNNN
NNNNNNNNNNNNNNNNNNNNNNNNNNNNNNNNNNNNNNNNNNNNNNNNNNNNNNNNNNNN
NNNNNNNNNNNNNNNNNNNNNNNNNNNNNNNNNNNNNNNNNNNNNNNNNNNNNNNNNNNN
NNNNNNNNNNNNNNNNNNNNNNNNNNNNNNNNNNNNNNNNNNNNNNNNNNNNNNNNNNNN
NNNNNNNNNNNNNNNNNNNNNNNNNNNNNNNNNNNNNNNNNNNNNNNNNNNNNNNNNNNN
NNNNNNNNNNNNNNNNNNNNNNNNNNNNNNNNNNNNNNNNNNNNNNNNNNNNNNNNNNNN
NNNNNNNNNNNNNNNNNNNNNNNNNNNNNNNNNNNNNNNNNNNNNNNNNNNNNNNNNNNN
NNNNNNNNNNNNNNNNNNNNNNNNNNNNNNNNNNNNNNNNNNNNNNNNNNNNNNNNNNNN
NNNNNNNNNNNNNNNNNNNNNNNNNNNNNNNNNNNNNNNNNNNNNNNNNNNNNNNNNNNN
NNNNNNNNNNNNNNNNNNNNNNNNNNNNNNNNNNNNNNNNNNNNNNNNNNNNNNNNNNNN
NNNNNNNNNNNNNNNNNNNNNNNNNNNNNNNNNNNNNNNNNNNNNNNNNNNNNNNNNNNN
NNNNNNNNNNNNNNNNNNNNNNNNNNNNNNNNNNNNNNNNNNNNNNNNNNNNNNNNNNNN
NNNNNNNNNNNNNNNNNNNNNNNNNNNNNNNNNNNNNNNNNNNNNNNNNNNNNNNNNNNN
NNNNNNNNNNNNNNNNNNNNNNNNNNNNNNNNNNNNNNNNNNNNNNNNNNNNNNNNNNNN
NNNNNNNNNNNNNNNNNNNNNNNNNNNNNNNNNNNNNNNNNNNNNNNNNNNNNNNNNNNN
NNNNNNNNNNNNNNNNNNNNNNNNNNNNNNNNNNNNNNNNNNNNNNNNNNNNNNNNNNNN
NNNNNNNNNNNNNNNNNNNNNNNNNNNNNNNNNNNNNNNNNNNNNNNNNNNNNNNNNNNN
NNNNNNNNNNNNNNNNNNNNNNNNNNNNNNNNNNNNNNNNNNNNNNNNNNNNNNNNNNNN
NNNNNNNNNNNNNNNNNNNNNNNNNNNNNNNNNNNNNNNNNNNNNNNNNNNNNNNNNNNN
NNNNNNNNNNNNNNNNNNNNNNNNNNNNNNNNNNNNNNNNNNNNNNNNNNNNNNNNNNNN
NNNNNNNNNNNNNNNNNNNNNNNNNNNNNNNNNNNNNNNNNNNNNNNNNNNNNNNNNNNN
NNNNNNNNNNNNNNNNNNNNNNNNNNNNNNNNNNNNNNNNNNNNNNNNNNNNNNNNNNNN
NNNNNNNNNNNNNNNNNNNNNNNNNNNNNNNNNNNNNNNNNNNNNNNNNNNNNNNNNNNN
NNNNNNNNNNNNNNNNNNNNNNNNNNNNNNNNNNNNNNNNNNNNNNNNNNNNNNNNNNNN
NNNNNNNNNNNNNNNNNNNNNNNNNNNNNNNNNNNNNNNNNNNNNNNNNNNNNNNNNNNN
NNNNNNNNNNNNNNNNNNNNNNNNNNNNNNNNNNNNNNNNNNNNNNNNNNNNNNNNNNNN
NNNNNNNNNNNNNNNNNNNNNNNNNNNNNNNNNNNNNNNNNNNNNNNNNNNNNNNNNNNN
NNNNNNNNNNNNNNNNNNNNNNNNNNNNNNNNNNNNNNNNNNNNNNNNNNNNNNNNNNNN
NNNNNNNNNNNNNNNNNNNNNNNNNNNNNNNNNNNNNNNNNNNNNNNNNNNNNNNNNNNN
NNNNNNNNNNNNNNNNNNNNNNNNNNNNNNNNNNNNNNNNNNNNNNNNNNNNNNNNNNNN
NNNNNNNNNNNNNNNNNNNNNNNNNNNNNNNNNNNNNNNNNNNNNNNNNNNNNNNNNNNN
NNNNNNNNNNNNNNNNNNNNNNNNNNNNNNNNNNNNNNNNNNNNNNNNNNNNNNNNNNNN
NNNNNNNNNNNNNNNNNNNNNNNNNNNNNNNNNNNNNNNNNNNNNNNNNNNNNNNNNNNN
NNNNNNNNNNNNNNNNNNNNNNNNNNNNNNNNNNNNNNNNNNNNNNNNNNNNNNNNNNNN
NNNNNNNNNNNNNNNNNNNNNNNNNNNNNNNNNNNNNNNNNNNNNNNNNNNNNNNNNNNN
NNNNNNNNNNNNNNNNNNNNNNNNNNNNNNNNNNNNNNNNNNNNNNNNNNNNNNNNNNNN
NNNNNNNNNNNNNNNNNNNNNNNNNNNNNNNNNNNNNNNNNNNNNNNNNNNNNNNNNNNN
NNNNNNNNNNNNNNNNNNNNNNNNNNNNNNNNNNNNNNNNNNNNNNNNNNNNNNNNNNNN
NNNNNNNNNNNNNNNNNNNNNNNNNNNNNNNNNNNNNNNNNNNNNNNNNNNNNNNNNNNN
NNNNNNNNNNNNNNNNNNNNNNNNNNNNNNNNNNNNNNNNNNNNNNNNNNNNNNNNNNNN
NNNNNNNNNNNNNNNNNNNNNNNNNNNNNNNNNNNNNNNNNNNNNNNNNNNNNNNNNNNN
NNNNNNNNNNNNNNNNNNNNNNNNNNNNNNNNNNNNNNNNNNNNNNNNNNNNNNNNNNNN
NNNNNNNNNNNNNNNNNNNNNNNNNNNNNNNNNNNNNNNNNNNNNNNNNNNNNNNNNNNN
NNNNNNNNNNNNNNNNNNNNNNNNNNNNNNNNNNNNNNNNNNNNNNNNNNNNNNNNNNNN
NNNNNNNNNNNNNNNNNNNNNNNNNNNNNNNNNNNNNNNNNNNNNNNNNNNNNNNNNNNN
NNNNNNNNNNNNNNNNNNNNNNNNNNNNNNNNNNNNNNNNNNNNNNNNNNNNNNNNNNNN
NNNNNNNNNNNNNNNNNNNNNNNNNNNNNNNNNNNNNNNNNNNNNNNNNNNNNNNNNNNN
NNNNNNNNNNNNNNNNNNNNNNNNNNNNNNNNNNNNNNNNNNNNNNNNNNNNNNNNNNNN
NNNNNNNNNNNNNNNNNNNNNNNNNNNNNNNNNNNNNNNNNNNNNNNNNNNNNNNNNNNN
NNNNNNNNNNNNNNNNNNNNNNNNNNNNNNNNNNNNNNNNNNNNNNNNNNNNNNNNNNNN
NNNNNNNNNNNNNNNNNNNNNNNNNNNNNNNNNNNNNNNNNNNNNNNNNNNNNNNNNNNN
NNNNNNNNNNNNNNNNNNNNNNNNNNNNNNNNNNNNNNNNNNNNNNNNNNNNNNNNNNNN
NNNNNNNNNNNNNNNNNNNNNNNNNNNNNNNNNNNNNNNNNNNNNNNNNNNNNNNNNNNN
NNNNNNNNNNNNNNNNNNNNNNNNNNNNNNNNNNNNNNNNNNNNNNNNNNNNNNNNNNNN
NNNNNNNNNNNNNNNNNNNNNNNNNNNNNNNNNNNNNNNNNNNNNNNNNNNNNNNNNNNN
NNNNNNNNNNNNNNNNNNNNNNNNNNNNNNNNNNNNNNNNNNNNNNNNNNNNNNNNNNNN
NNNNNNNNNNNNNNNNNNNNNNNNNNNNNNNNNNNNNNNNNNNNNNNNNNNNNNNNNNNN
NNNNNNNNNNNNNNNNNNNNNNNNNNNNNNNNNNNNNNNNNNNNNNNNNNNNNNNNNNNN
NNNNNNNNNNNNNNNNNNNNNNNNNNNNNNNNNNNNNNNNNNNNNNNNNNNNNNNNNNNN
NNNNNNNNNNNNNNNNNNNNNNNNNNNNNNNNNNNNNNNNNNNNNNNNNNNNNNNNNNNN
NNNNNNNNNNNNNNNNNNNNNNNNNNNNNNNNNNNNNNNNNNNNNNNNNNNNNNNNNNNN
NNNNNNNNNNNNNNNNNNNNNNNNNNNNNNNNNNNNNNNNNNNNNNNNNNNNNNNNNNNN
NNNNNNNNNNNNNNNNNNNNNNNNNNNNNNNNNNNNNNNNNNNNNNNNNNNNNNNNNNNN
NNNNNNNNNNNNNNNNNNNNNNNNNNNNNNNNNNNNNNNNNNNNNNNNNNNNNNNNNNNN
NNNNNNNNNNNNNNNNNNNNNNNNNNNNNNNNNNNNNNNNNNNNNNNNNNNNNNNNNNNN
NNNNNNNNNNNNNNNNNNNNNNNNNNNNNNNNNNNNNNNNNNNNNNNNNNNNNNNNNNNN
NNNNNNNNNNNNNNNNNNNNNNNNNNNNNNNNNNNNNNNNNNNNNNNNNNNNNNNNNNNN
NNNNNNNNNNNNNNNNNNNNNNNNNNNNNNNNNNNNNNNNNNNNNNNNNNNNNNNNNNNN
NNNNNNNNNNNNNNNNNNNNNNNNNNNNNNNNNNNNNNNNNNNNNNNNNNNNNNNNNNNN
NNNNNNNNNNNNNNNNNNNNNNNNNNNNNNNNNNNNNNNNNNNNNNNNNNNNNNNNNNNN
NNNNNNNNNNNNNNNNNNNNNNNNNNNNNNNNNNNNNNNNNNNNNNNNNNNNNNNNNNNN
NNNNNNNNNNNNNNNNNNNNNNNNNNNNNNNNNNNNNNNNNNNNNNNNNNNNNNNNNNNN
NNNNNNNNNNNNNNNNNNNNNNNNNNNNNNNNNNNNNNNNNNNNNNNNNNNNNNNNNNNN
NNNNNNNNNNNNNNNNNNNNNNNNNNNNNNNNNNNNNNNNNNNNNNNNNNNNNNNNNNNN
NNNNNNNNNNNNNNNNNNNNNNNNNNNNNNNNNNNNNNNNNNNNNNNNNNNNNNNNNNNN
NNNNNNNNNNNNNNNNNNNNNNNNNNNNNNNNNNNNNNNNNNNNNNNNNNNNNNNNNNNN
NNNNNNNNNNNNNNNNNNNNNNNNNNNNNNNNNNNNNNNNNNNNNNNNNNNNNNNNNNNN
NNNNNNNNNNNNNNNNNNNNNNNNNNNNNNNNNNNNNNNNNNNNNNNNNNNNNNNNNNNN
NNNNNNNNNNNNNNNNNNNNNNNNNNNNNNNNNNNNNNNNNNNNNNNNNNNNNNNNNNNN
NNNNNNNNNNNNNNNNNNNNNNNNNNNNNNNNNNNNNNNNNNNNNNNNNNNNNNNNNNNN
NNNNNNNNNNNNNNNNNNNNNNNNNNNNNNNNNNNNNNNNNNNNNNNNNNNNNNNNNNNN
NNNNNNNNNNNNNNNNNNNNNNNNNNNNNNNNNNNNNNNNNNNNNNNNNNNNNNNNNNNN
NNNNNNNNNNNNNNNNNNNNNNNNNNNNNNNNNNNNNNNNNNNNNNNNNNNNNNNNNNNN
NNNNNNNNNNNNNNNNNNNNNNNNNNNNNNNNNNNNNNNNNNNNNNNNNNNNNNNNNNNN
NNNNNNNNNNNNNNNNNNNNNNNNNNNNNNNNNNNNNNNNNNNNNNNNNNNNNNNNNNNN
NNNNNNNNNNNNNNNNNNNNNNNNNNNNNNNNNNNNNNNNNNNNNNNNNNNNNNNNNNNN
NNNNNNNNNNNNNNNNNNNNNNNNNNNNNNNNNNNNNNNNNNNNNNNNNNNNNNNNNNNN
NNNNNNNNNNNNNNNNNNNNNNNNNNNNNNNNNNNNNNNNNNNNNNNNNNNNNNNNNNNN
NNNNNNNNNNNNNNNNNNNNNNNNNNNNNNNNNNNNNNNNNNNNNNNNNNNNNNNNNNNN
NNNNNNNNNNNNNNNNNNNNNNNNNNNNNNNNNNNNNNNNNNNNNNNNNNNNNNNNNNNN
NNNNNNNNNNNNNNNNNNNNNNNNNNNNNNNNNNNNNNNNNNNNNNNNNNNNNNNNNNNN
NNNNNNNNNNNNNNNNNNNNNNNNNNNNNNNNNNNNNNNNNNNNNNNNNNNNNNNNNNNN
NNNNNNNNNNNNNNNNNNNNNNNNNNNNNNNNNNNNNNNNNNNNNNNNNNNNNNNNNNNN
NNNNNNNNNNNNNNNNNNNNNNNNNNNNNNNNNNNNNNNNNNNNNNNNNNNNNNNNNNNN
NNNNNNNNNNNNNNNNNNNNNNNNNNNNNNNNNNNNNNNNNNNNNNNNNNNNNNNNNNNN
NNNNNNNNNNNNNNNNNNNNNNNNNNNNNNNNNNNNNNNNNNNNNNNNNNNNNNNNNNNN
NNNNNNNNNNNNNNNNNNNNNNNNNNNNNNNNNNNNNNNNNNNNNNNNNNNNNNNNNNNN
NNNNNNNNNNNNNNNNNNNNNNNNNNNNNNNNNNNNNNNNNNNNNNNNNNNNNNNNNNNN
NNNNNNNNNNNNNNNNNNNNNNNNNNNNNNNNNNNNNNNNNNNNNNNNNNNNNNNNNNNN
NNNNNNNNNNNNNNNNNNNNNNNNNNNNNNNNNNNNNNNNNNNNNNNNNNNNNNNNNNNN
NNNNNNNNNNNNNNNNNNNNNNNNNNNNNNNNNNNNNNNNNNNNNNNNNNNNNNNNNNNN
NNNNNNNNNNNNNNNNNNNNNNNNNNNNNNNNNNNNNNNNNNNNNNNNNNNNNNNNNNNN
NNNNNNNNNNNNNNNNNNNNNNNNNNNNNNNNNNNNNNNNNNNNNNNNNNNNNNNNNNNN
NNNNNNNNNNNNNNNNNNNNNNNNNNNNNNNNNNNNNNNNNNNNNNNNNNNNNNNNNNNN
NNNNNNNNNNNNNNNNNNNNNNNNNNNNNNNNNNNNNNNNNNNNNNNNNNNNNNNNNNNN
NNNNNNNNNNNNNNNNNNNNNNNNNNNNNNNNNNNNNNNNNNNNNNNNNNNNNNNNNNNN
NNNNNNNNNNNNNNNNNNNNNNNNNNNNNNNNNNNNNNNNNNNNNNNNNNNNNNNNNNNN
NNNNNNNNNNNNNNNNNNNNNNNNNNNNNNNNNNNNNNNNNNNNNNNNNNNNNNNNNNNN
NNNNNNNNNNNNNNNNNNNNNNNNNNNNNNNNNNNNNNNNNNNNNNNNNNNNNNNNNNNN
NNNNNNNNNNNNNNNNNNNNNNNNNNNNNNNNNNNNNNNNNNNNNNNNNNNNNNNNNNNN
NNNNNNNNNNNNNNNNNNNNNNNNNNNNNNNNNNNNNNNNNNNNNNNNNNNNNNNNNNNN
NNNNNNNNNNNNNNNNNNNNNNNNNNNNNNNNNNNNNNNNNNNNNNNNNNNNNNNNNNNN
NNNNNNNNNNNNNNNNNNNNNNNNNNNNNNNNNNNNNNNNNNNNNNNNNNNNNNNNNNNN
NNNNNNNNNNNNNNNNNNNNNNNNNNNNNNNNNNNNNNNNNNNNNNNNNNNNNNNNNNNN
NNNNNNNNNNNNNNNNNNNNNNNNNNNNNNNNNNNNNNNNNNNNNNNNNNNNNNNNNNNN
NNNNNNNNNNNNNNNNNNNNNNNNNNNNNNNNNNNNNNNNNNNNNNNNNNNNNNNNNNNN
NNNNNNNNNNNNNNNNNNNNNNNNNNNNNNNNNNNNNNNNNNNNNNNNNNNNNNNNNNNN
NNNNNNNNNNNNNNNNNNNNNNNNNNNNNNNNNNNNNNNNNNNNNNNNNNNNNNNNNNNN
NNNNNNNNNNNNNNNNNNNNNNNNNNNNNNNNNNNNNNNNNNNNNNNNNNNNNNNNNNNN
NNNNNNNNNNNNNNNNNNNNNNNNNNNNNNNNNNNNNNNNNNNNNNNNNNNNNNNNNNNN
NNNNNNNNNNNNNNNNNNNNNNNNNNNNNNNNNNNNNNNNNNNNNNNNNNNNNNNNNNNN
NNNNNNNNNNNNNNNNNNNNNNNNNNNNNNNNNNNNNNNNNNNNNNNNNNNNNNNNNNNN
NNNNNNNNNNNNNNNNNNNNNNNNNNNNNNNNNNNNNNNNNNNNNNNNNNNNNNNNNNNN
NNNNNNNNNNNNNNNNNNNNNNNNNNNNNNNNNNNNNNNNNNNNNNNNNNNNNNNNNNNN
NNNNNNNNNNNNNNNNNNNNNNNNNNNNNNNNNNNNNNNNNNNNNNNNNNNNNNNNNNNN
NNNNNNNNNNNNNNNNNNNNNNNNNNNNNNNNNNNNNNNNNNNNNNNNNNNNNNNNNNNN
NNNNNNNNNNNNNNNNNNNNNNNNNNNNNNNNNNNNNNNNNNNNNNNNNNNNNNNNNNNN
NNNNNNNNNNNNNNNNNNNNNNNNNNNNNNNNNNNNNNNNNNNNNNNNNNNNNNNNNNNN
NNNNNNNNNNNNNNNNNNNNNNNNNNNNNNNNNNNNNNNNNNNNNNNNNNNNNNNNNNNN
NNNNNNNNNNNNNNNNNNNNNNNNNNNNNNNNNNNNNNNNNNNNNNNNNNNNNNNNNNNN
NNNNNNNNNNNNNNNNNNNNNNNNNNNNNNNNNNNNNNNNNNNNNNNNNNNNNNNNNNNN
NNNNNNNNNNNNNNNNNNNNNNNNNNNNNNNNNNNNNNNNNNNNNNNNNNNNNNNNNNNN
NNNNNNNNNNNNNNNNNNNNNNNNNNNNNNNNNNNNNNNNNNNNNNNNNNNNNNNNNNNN
NNNNNNNNNNNNNNNNNNNNNNNNNNNNNNNNNNNNNNNNNNNNNNNNNNNNNNNNNNNN
NNNNNNNNNNNNNNNNNNNNNNNNNNNNNNNNNNNNNNNNNNNNNNNNNNNNNNNNNNNN
NNNNNNNNNNNNNNNNNNNNNNNNNNNNNNNNNNNNNNNNNNNNNNNNNNNNNNNNNNNN
NNNNNNNNNNNNNNNNNNNNNNNNNNNNNNNNNNNNNNNNNNNNNNNNNNNNNNNNNNNN
NNNNNNNNNNNNNNNNNNNNNNNNNNNNNNNNNNNNNNNNNNNNNNNNNNNNNNNNNNNN
NNNNNNNNNNNNNNNNNNNNNNNNNNNNNNNNNNNNNNNNNNNNNNNNNNNNNNNNNNNN
NNNNNNNNNNNNNNNNNNNNNNNNNNNNNNNNNNNNNNNNNNNNNNNNNNNNNNNNNNNN
NNNNNNNNNNNNNNNNNNNNNNNNNNNNNNNNNNNNNNNNNNNNNNNNNNNNNNNNNNNN
NNNNNNNNNNNNNNNNNNNNNNNNNNNNNNNNNNNNNNNNNNNNNNNNNNNNNNNNNGAA
GGTAGAATAATTTGGCAGGATAATGTGTTAGCAAAGGAGGAAATCGAATACCTTTAAAAG
AGAAAAAATTTTTTAGCTGCTTAAATTTCTGTGTTATACCACCCGATAGATTTTGAGTTA
TGCTTTCTAATTGATCTGACTGCGAACGTTTTCTTTATGCCATCTGAATTGTCAGGAACA
AAGAAGAAAAAGAAAAGTTTTTAAAAAATCTGTGGTCGTGTGTGATGTACCTTTCCTTTA
CATGCATTAATGCGCTCTGAAATGTGGTACGATATCCTTACAGAGAATATATTTTCTGTA
TATCGTGCAATGTTGAATAACCTATGAAGGAAAGTACCCATCGCTCAAGGTAAGCATTCC
AGGAGGGTCGCCAGAAACTTAAACTAGTTTTAGCGACAGATCCGAAAATTGATAGAGACA
TTGAAAAAATCACTACTCCGTCCTTTTTAGTGCTTTCTCAATGCATAATTTTGGTGCACG
ACTAAAAAATTCTAGAACACTATAGTTGCATTTTTTGGGCCGGAAGAAGAAAAACGCATG
TAACTTTAATGTCAAATAAAGTTTTCACCTAGTAAGCGCGATACAAAAAAAACACAGAAA
TAGCCATAGGAAAGTGAATTTTGTCAGCCGACTAAAATTAAGGTTAGCTTACAAAGCAGC
AAAAAATTTGACATCGCACGGTATTCCCTGAAAAAGGAGCAGGCAGGTGCTGTATATTTT
TTTCGGTTCCTGCCTCTTACATGGCGTCGGTGTATCTTAAATACTAAAGTGAGCTGACTA
CCCTTTTGAGTGCCCTATGTGACCTCTGATCTCGAAAGTAAACAAGAGATACCTAATTTC
ACAGCCACTTTTTGTTGCGGACACTGACGGGATGTGTTGTGAATATTTTAAACCTTAAAA
GTATTTATTGGTTAGTTATACTTAATTCTTATACGTCCTTTAAAACCAGTGTGCAGTAAG
TCTGTCACACAAAAATATGATTGATGCATTTTCAAAAAATAATGGCTTTGAGGTAATTCG
TTCCACTTTTGAGACTTATTCACATGTCCCAGCTGGGTGCAATCAAAATATACCGGCATT
TCAGCAAGGTAACTATATACGCTTTTTTTCTCATGGTTTTTGAAATCATACCTGCCAAGC
TTGCTGCACTTGGAAGGCAACTCCGTTTTTCAGAGATTAGATCCTTTTTTTTTTGAAGAA
AAGGCAGCCAAGTTACGTCATAGAGAAAACTCCCTAGAGCGCTGCAAACACTTGTTAGTT
TGCAGCTTACTTCACGTGTGGCTGGAAAATTGAAAAGTTACAATACGGTAAAAATACTTT
GAAGACACTACACTATAACTGCTTGACCAAATTTTTACTCGTGAAAAATTTGTTCCAGCC
GGTCTGTTACTGATATTAAGTTAAGGAATAGTAAACCGTATATTTTTCATCCACGTTTTT
GTAGTTTATTTTCGGTTTACTAGCTATGCATTGATTGTCTATCAGAGCATATCAAGGTGG
TTATGGAGGTGCTGATATTTAATCAATAAAATTATAGAAATTTTGAGAAAACAATAATGA
TTGTTTCTACAATGAAAATCAGTTCATGGAATAGTTGCCTTCGCACTACTTTTTCACCAG
ATTAATGGTGCATCAGAGCTTTCCCTTTTTGTCTTTTTCTTGTTTCCTTTTTCGATTGGT
TTATCACGTAAGTTTCTTATGACATAAGAAGAGGCAAGAAACGAAAAGGGAAATATTGCC
TACTTTTTTCTTTTCGAACGTAAATAATGACGGGATTTTGGTGTCATTTTTTTTCGTCTG
GATTTTCTCAGAGAAGTACGTTTCGTCGCACAAGCTAAAATCATTGACAGGGCATGAGTT
ACGTCAATCTCTGGTCAATCCATGTCCAAAAAAATTTCTTGATTTGTTCAAAGTTTTTGC
ATAGGCACATTAATTGGTTTAGCGAAGTATACATTCTGAAGAACATTTTTGGGTGTATTT
TCCACATAGAAAATTCGATTTTTTTTTTTCAATGCACCACTTGTCGAGTATACGTTAACT
TTAATGTATTGAAGATGCAAAAATGAAAAGCTACCTGGCATATGGAATTACAATAAATGG
TCAATTCCTGTTTAAGCTAGCAGCGGCACTGTCGGTGTAAATTTGGGTTTAAACTATTGT
TTACTTACTTGAGAAATTTATGTATCGCCTATATTTTTCAATAAGTGCGATATCTTTAGC
TTTCCACAGAACCCCCCCCTCAGGCTATGGACGTGCGGTTATATGATCTTCTAATAAAAA
TCTCTTAGACTACGGTTCATGGAATACTTCTTGACTTCTTGGCGAAGGAAAGGCGCATAA
ATGTTGTGATCGAATGACCAGTAATACGTCGTTTGTTCTCTTGCTGAACAGCGAGGAAGA
GATATTCATCCAAATGCATGAACGCAGAATCCTGTAAAAGTCGTAAAAATGTTAATCGCA
ATGTTGTAAAAACCGTCAAGGCATTTATCGTTCAAAATGGCGATCATTGTTACTACTAAA
CACTTACTGTTAAATTAAAAAGCTGATGTTGCGTAATCCATTGACCAATTCATAGGCAAT
GTATTTCAATGACGCACAAGATTCATAACAAATTTTTTATTTACGATGTACCTGTACATT
GTGCAGAAGGTCTTCAGAGTGAGTTTAAGCTAGGCTGTAAATATTTTAATGTTAAGATGA
AATTTAAGTGAGCTGGTAATATCAANNNNNNNNNNCATGTCCAAAAAATTCCTTGATTCG
CTCAAAGTTTTTGCATAGGCACATTAATTGGTTTAGCGAAGTATATATTCTGAAGAACAT
TTTTGGGTGTATTTTCCACATAGAAAATTTGATTTTTTTTTTTCAATGCACCACTTGTCG
AGTATACGTTAACTTTAATGTATTGAAGATGCAAAAATGAAAAGCCTACTTGGCATATGG
AATTACAATAAATGGTCAATTCCTGTTTAAGCTAGCAGCGGCACTGTCGGTGTAAATTTG
GGTTTAAACTATTGTTTACTTACTTTGAGAAATTTATGTATCGCCTATATTTTTCAATAA
GTGCGATATCTTTAGCTTTCCACAGAACCTCCCCTCAGGCTATGGACGTGCGGTTATATG
ATCTTCTAATAAAAATCTGTTAGACTACGGTTCATGGAATACTTCTTGACTTCTTGGCGA
AGGAAAGGCGTATAAATGTTGTGATCGAATGACCAGTAATACGTCGTTTGTTCTCTTGCT
GAACAGCGAGGAAGAGATATTCATCCAAATGCATGAACGCAGAATCCTGTAAAAGTCGTA
AAAATGTTAATCGCAATGTTGTAAAAACCGTCAAGGCATTTATCGTTCAAAATGGCGATC
ATTGTTACTACTAAACACTTACTGTTAAATTAAAAAGCTGATGTTGCGTAATCCATTGAC
CAACCCATAGGCAATGTATTTCAATGACGCACAAGATTCATAACAAATTTTTTATTTACG
ATGTACCTGTACATTGTGCAGAAGGTCTTCAGAGTGAGTTTAAGCTAGGCTGTAAATATT
TTAATGTTAAGATTGAATTTAAGTGAGCTGGCAATATCAAGAGAGGCGTAATTTGTTATA
TGTAGCTGAATTTCAACTTTGAATAGAAAAATTACAACTAACAAGCACCGGATTGTTTCA
GAATTCAAAGTGTAGAAGCTATTATTCTTGCAAAATAAAACGCTTTCAAAGTTTTCTTCT
ATAAACATACTTGTGGCAGCTTGTTTTTTTTGTTTTATTTTTAAGTTTTGTTGGGTCTCT
GAGAACTTTCAAAAAAAGAAAAAGTAAAGTATGATAAAACGGAGCACTTGCCAAAGTAAT
TAACGCCCATTAAAAAGAAGGCATAGGAGGCATATACATATATATATATATATATATATA
TGGCTGCTGACAGATATTCTGCACTTAAAAACTAAAAATATTATACCAACTTTTCTTTTT
CTTCCCGTTCAGTTTGCTTGATTGGCCCAGCTCTTTGAAGAAAGGAAAAAATGCGGAGAG
GGAGCCAATGAGATTTTAAAGGGTATATTACTTATCTTATCGATAAGCAGTATTGATATT
AAAGGGACAGTTTTATCGTTGGTTAATATGGAAAAAGTGATGACCATGATGCCTTTCTTA
AAAAGAGTATTTCTTTTTATTTCACTTTCACATAAACAGTTAATGACTTCTGACTTTGAG
CCGTTCGAACTCAGTTATATAAAGGTACATACATAGGCCACACACACACACACACACACA
TATATATATATATATAGGGAAGTAGCAACAGTCACCGAAAAGAAAAGGTAAAAAGTAAAA
AATGACAAGCGAACCAGAGTTTCAGCAGGCTTACGATGAGATCGTTTCTTCTGTGGAGGA
TTCCAAAATTTTTGAAAAATTCCCACAGTATAAAAAAGTGTTACCTATTGTTTCTGTCCC
GGAGAGGATCATTCAATTCAGGGTCACGTGGGAAAATGATAATGGCGAGCAAGAAGTGGC
TCAAGGATACAGGGTGCAGTTCAATTCAGCCAAGGGCCCTTACAAGGGTGGCCTACGCTT
CCACCCATCAGTGAACCTGTCTATCCTAAAATTTTTGGGTTTTGAACAGATCTTCAAGAA
TGCGCTCACTGGGCTAGATATGGGCGGTGGTAAGGGTGGCCTGTGTGTGGACTTGAAAGG
CAAGTCTGACAACGAGATCAGAAGGATTTGTTATGCGTTCATGAGAGAACTGAGCAGGCA
TATTGGTAAGGACACAGACGTGCCCGCAGGAGATATTGGTGTCGGTGGCCGTGAAATTGG
CTACCTATTCGGCGCTTACAGATCATACAAGAACTCCTGGGAAGGTGTGTTGACTGGTAA
GGGTTTAAACTGGGGTGGCTCACTTATCAGGCCGGAGGCCACCGGGTTCGGCTTAGTTTA
CTATACGCAAGCAATGATCGATTATGCAACAAACGGCAAGGAGTCGTTTGAGGGCAAACG
TGTGACAATCTCCGGAAGTGGCAATGTTGCGCAATATGCAGCTTTGAAAGTGATCGAGCT
GGGTGGTATTGTGGTGTCTTTATCCGATTCGAAGGGGTGCATCATCTCTGAGACGGGCAT
TACTTCTGAGCAAATTCACGATATCGCTTCCGCCAAGATCCGTTTCAAGTCGTTAGAGGA
AATCGTTGATGAATACTCTACTTTCAGCGAAAGTAAGATGAAGTACGTTGCAGGAGCACG
CCCATGGACGCATGTGAGCAACGTCGACATTGCCTTGCCCTGTGCCACCCAAAACGAGGT
CAGTGGTGACGAAGCCAAGGCCCTAGTGGCATCTGGCGTTAAGTTCGTTGCCGAAGGTGC
TAACATGGGTTCTACACCCGAGGCTATTTCTGTTTTCGAAACAGCGCGTAGCACTGCAAC
CAATGCAAAGGATGCAGTTTGGTTTGGGCCACCAAAGGCAGCTAACCTGGGCGGCGTGGC
AGTATCCGGTCTGGAAATGGCTCAGAATTCTCAAAAAGTAACTTGGACTGCCGAGCGGGT
CGATCAAGAACTAAAGAAGATAATGATCAACTGCTTCAACGACTGCATACAGGCCGCACA
AGAGTACTCTACGGAAAAAAATACAAACACCTTGCCATCATTGGTCAAGGGGGCCAACAT
TGCCAGCTTCGTCATGGTGGCTGACGCAATGCTTGACCAGGGAGACGTTTTTTAGCCGTA
AGCGCTATTTTCTTTTTGTTCGTAACTATCTGTGTATGTAGTAGTGTAATCTACTTTTAA
TTTACTATGCAAATAGGGTTCAGCATTACGGAAGAAACTGAAATCCCTTCCGCGGAAGTT
TCTTAGTAGTGGCCGTGCGGGGTGAGGAGATTACATGTCGGTAATTAGATGATTAACCTA
GGCAATTTGAAGGGGGATAGTGGCATTGGTTAGCTCAGATATGATAAGGAGAACTAAGCA
AGGGGGTTAACCACCACGGCTGTAGCACAAGACCGGCAGATGCGATTATTAGCAACACAT
TAGTTAATGCTTTTGATAAAATGTATATAAAGGCTGCCTAACTGTGCATTATTAAGGACC
TGACTGTGTTTGTGGTTCTCTTCATTCTTGAACCTTGTCATTGGCAAAAGACCATCGTCA
AGATATTTGAAAGTTAATAGACAGTTAACAATAATAACAACAGCAATAAGAATAACAATA
AATTCATTGAACATATTTCAGAATGAGAGCCTTAGCGTATTTCGGTAAAGGTAGCATCAG
ATTCACCAACCATTTAAAGGAGCCACGTATTGTGGCGCCCGATGAGCTTGTGATTGATAT
CGCATGGTGTGGTATTTGCGGTACGGACCTGCATGAGTACACAGATGGTCCTATCTTTTT
CCCAGAGGATGGACACACACATGAGATTAGTCATAACCCATTGCCACAGGCGATGGGCCA
CGAAATGGCTGGTACCGTTTTGGAAGTGGGCCCTGGTGTGAAAAACTTGAAAGTGGGAGA
CAAGGTAGTTGTCGAGCCCACAGGTACATGCAGAGACCGGTATCGTTGGCCCCTGTCGCC
AAACGTTGACAAGGAATGGTGCGCTGCTTGCAAAAAGGGCTACTATAACATTTGTTCATA
TTTGGGGCTTTGTGGTGCGGGTGTGCAGAGCGGTGGATTTGCAGAACGTGTTGTGATGAA
CGAATCTCACTGCTACAAAGTACCGGACTTCGTGCCCTTAGACGTTGCAGCTTTGATTCA
ACCGTTGGCTGTGTGCTGGCATGCAATTAGGGTCTGCGAGTTCAAAGCAGGCTCTACGGC
TTTGATCATTGGTGCTGGCCCCATCGGACTGGGCACGATACTGGCGTTGAACGCTGCAGG
TTGCAAGGACATCGTCGTTTCAGAGCCTGCCAAGGTAAGAAGAGAACTGGCTGAAAAAAT
GGGTGCCAGGGTTTACGACCCAACTGCGCACGCTGCCAAGGAGAGCATTGATTATCTGAG
GTCGATTGCTGATGGTGGAGACGGCTTCGATTACACATTTGATTGCTCCGGGTTGGAAGT
CACATTGAATGCTGCTATTCAGTGTCTCACTTTCAGAGGCACCGCAGTGAACTTGGCCAT
GTGGGGCCATCACAAGATACAGTTTTCTCCGATGGACATCACATTGCATGAAAGAAAGTA
CACAGGGTCCATGTGCTACACACACCACGATTTTGAGGCAGTAATAGAAGCTTTGGAAGA
AGGCAGGATTGACATTGATAGAGCAAGACATATGATAACGGGCAGAGTCAACATTGAGGA
CGGCCTTGATGGCGCCATCATGAAGCTGATAAACGAGAAGGAGTCTACAATCAAGATTAT
TCTGACTCCAAACAATCACGGAGAGTTGAACAGGGAAGCCGATAATGAGAAGAAAGAAAT
TTCCGAGCTGAGCAGTCGGAAAGATCAAGAAAGACTACGAGAATCAATAAACGAGGCTAA
ACTGCGTCACACATGATTGTGATTGAGTACTCACGTTCTCGTGTTAATCCCGCGGTCTTC
TTGTTTTACTAACTTTTCTTTCTCTCATAGCATTCTCTTGACAGTGTTTTATATACATCA
TATGTACATTTATCGAGCCAATCGAGGGCNNNNNNNNNNNNNNNNNNNNNNNNNNNNNNN
NNNNNNNNNNNNNNNNNNNNNNNNNNNNNNNNNNNNNNNNNNNNNNNNNNNNNNNNNNNN
NNNNNNNNNNNNNNNNNNNNNNNNNNNNNNNNNNNNNNNNNNNNNNNNNNNNNNNNNNNN
NNNNNNNNNNNNNNNNNNNNNNNNNNNNNNNNNNNNNNNNNNNNNNNNNNNNNNNNNNNN
NNNNNNNNNNNNNNNNNNNNNNNNNNNNNNNNNNNNNNNNNNNNNNNNNNNNNNNNNNNN
NNNNNNNNNNNNNNNNNNNNNNNNNNNNNNNNNNNNNNNNNNNNNNNNNNNNNNNNNNNN
NNNNNNNNNNNNNNNNNNNNNNNNNNNNNNNNNNNNNNNNNNNNNNNNNNNNNNNNNNNN
NNNNNNNNNNNNNNNNNNNNNNNNNNNNNNNNNNNNNNNNNNNNNNNNNNNNNNNNNNNN
NNNNNNNNNNNNNNNNNNNNNNNNNNNNNNNNNNNNNNNNNNNNNNNNNNNNNNNNNNNN
NNNNNNNNNNNNNNNNNNNNNNNNNNNNNNNNNNNNNNNNNNNNNNNNNNNNNNNNNNNN
NNNNNNNNNNNNNNNNNNNNNNNNNNNNNNNNNNNNNNNNNNNNNNNNNNNNNNNNNNNN
NNNNNNNNNNNNNNNNNNNNNNNNNNNNNNNNNNNNNNNNNNNNNNNNNNNNNNNNNNNN
NNNNNNNNNNNNNNNNNNNNNNNNNNNNNNNNNNNNNNNNNNNNNNNNNNNNNNNNNNNN
NNNNNNNNNNNNNNNNNNNNNNNNNNNNNNNNNNNNNNNNNNNNNNNNNNNNNNNNNNNN
NNNNNNNNNNNNNNNNNNNNNNNNNNNNNNNNNNNNNNNNNNNNNNNNNNNNNNNNNNNN
NNNNNNNNNNNNNNNNNNNNNNNNNNNNNNNNNNNNNNNNNNNNNNNNNNNNNNNNNNNN
NNNNNNNNNNNNNNNNNNNNNNNNNNNNNNNNNNNNNNNNNNNNNNNNNNNNNNNNNNNN
NNNNNNNNNNNNNNNNNNNNNNNNNNNNNNNNNNNNNNNNNNNNNNNNNNNNNNNNNNNN
NNNNNNNNNNNNNNNNNNNNNNNNNNNNNNNNNNNNNNNNNNNNNNNNNNNNNNNNNNNN
NNNNNNNNNNNNNNNNNNNNNNNNNNNNNNNNNNNNNNNNNNNNNNNNNNNNNNNNNNNN
NTATCGACGTCTCTGGTGTGGGATTTGTGGCTCGATCTCACGAGTACTGGATGGTCCAAT
CTCATGCCTAAGATGGAGAGTGCCATAAATATCCAACGCTGCTTTACCTCTGGCAATGGG
CCATGAGATGTCAGGAATTGTTTCCAAGGTTGGTCCTAAAGTGACAAAGGTGAAGGTTGG
CGACCACGTGGTCGTTGATGCTGCCAGCAGTTGTGCAGACCTGCATTGCTGGCCACACTC
CCAAATTTTACAATTCCAAGCCATGCGATGCTTGTCAGAGGGGCAGTGAAAATCTATGTA
CCCACGCCGGTTTTGTGGGGCTAGGTGTGATCAGTGGTGGCTTTGCTGAACAAGTCGTAG
TCTCTCAACATCACATTATCCCCGTTCCAAAGGAAATTCCTCTAGATGTGGCTGCTTTAA
TTGAGCCTCTTTCTGTCACCTGGCATGCTGTTAAGATTTCTGGTTTCAAAAAAGGCAGTT
CAGCCTTAGTTCTTGGTGCAGGCCCCATTGGGTTGTGTACCATTTTGGTACTTAAGGGAA
TGGGGGCCAGTAAAATTGTAGTGTCTGAAGTTGCAGAGAGAAGAATAGAAATGGCCAAGA
AACTGGGCGTTGAGGTGTTCAATCCCTCCAAGCACGGTCATAAATCTATAGAGATACTAC
GTGGTTTGACCAAGAGCCATGATGGGTTTGATTACAGTTATGATTGTTCTGGTATTCAAG
TCACTTTCGAAACCTCTTTGAAGGCATTAACATTCAAGGGGACAGCCACCAACATTGCAG
TTTGGGGTCCAAAACCTGTCCCATTCCAACCAATGGATGTGACTCTCCAAGAGAAAGTTA
TGACTGGTTCGATCGGCTATGTTGTCGAAGACTTCGAAGAAGTTGTTCGTGCCATCCACA
ACGGAGACATCGCCATGGAAGATTGTAAGCAACTAATCACTGGTAAGCAAAGGATTGAGG
ACGGTTGGGAAAAGGGATTCCAAGAGTTGATGGATCACAAGGAATCCAACGTTAAGATTC
TATTGACGCCTAACAATCACGGTGAAATGAAGTAATGACAAAATAATATTTGGGGCCCCT
CGCGGCTCATTTGTAGTATCTAAGATTATGTATTTTCTTTTATAATATTTGTTGTTATGA
AACAGACAGAAGTAAGTTTCTGCGACTATATTATTTTTTTTTTTCTTCTTTTTTTTTCCT
TTATTCAACTTGGCGATGAGCTGAAAATTTTTTTGGTTAAGGACCCTTTAGAAGTATTGA
ATGTGGGAACAAAGACGACAAAAGGTAGTTTTTTCCTTGACTATACTGGTAAGATATCGT
TTAAAGCAAAGCATGGCCAAGAAAATATCAAAGAATTCAAGAGCTGCTAGACAATCGGAT
GCTCTTGAGCCAGAGGTAAAGGATTTAAGTGAACTACCTAGAGCTGAAAAAACCGATTTG
ACTAATATTTTGATTAGAACAGCAGCCAAGAATGAGGCATTGCTGGAAGCAAAGATATCT
AAGAAAGCCAATAAAAGTAAGAGGGGCAAGAAGTTAAATAAAAAGGCTCTGGAAGACAAA
CTGGCCAACTCTATTTCATCCATGGACAGGGATCGTTTAGTGAAGGCCTTGAATTTTACC
AATCGTCTGGACGGTAAAATTGCCAAGTCTATTTCTCGTGCTAAGTACATTCAAAATACA
AGAAAGGCTGGCTGGGATAGCACCAATGAGACTATAAAAAAAGAGCTGGCTTTTTTGAAC
GGAGGGTTGTCTGTGCAGGAAAAAAGTGCTGGTGAAGGTAATGCTGAAAAGGAAGATGAG
GAGATCCCAGAAGTTTTTGACTCTTTAGCAGAGGATAACACAGTGCAGAAGACTCCTACA
AATAGATTCGGTGTCCTGCCAGACGATGTTGAAGAATAGAAAATTTTCATATGAAAGGTC
CTAGGAATACACCGATTCTTGTACGCATTCTTCTTTTTTCTATCTTCTTTCATTCTTTGT
ACATTAGATAACATGGTTTTAGCTTAGTTTATTTTATTTTTTATATATCTGGATGTATAC
TATTACTGAAAACTTCATTAATAGTAACACTTTTTCAATGTCAAGTTGATTAGAAAAGAA
ATTATAATGGGTTAGCTGAAACCGTGTGATGCATGTCGTTTAAGGATTGTGTAAAAGTGA
ACGGCAACGCATTTCTANNNNNNNNNNNNNNNNNNNNNNNNNNNNNNNNNNNNNNNNNNN
NNNNNNNNNNNNNNNNNNNNNNNNNNNNNNNNNNNNNNNNNNNNNNNNNNNNNNNNNAGA
TGCCCATGTCCAAAAGTAGATTGATTCCTCGCCATGATCATTAGTATACGCTCATAATAG
ACGAATCAGCGCTGTCTGTTTTATTTGTTGTAGCAGGTATGACGCATATGAGTAGAGAAC
ATGTTGAAGACAAGAGCAAGGTCAAGATGTAGGCTTTCCATCCTCCGCAATTTAATGATT
CCTGATGTTTCAGTAGCGAAACCGCATGATTGGGATGATCGCATCCGAATCCCAGATCCT
GAGGCGGTGAAGCTCAGTGATCGGGATGAACGAGACCCATTGATGATTCCACATCCAGAT
GGCACTGAACCACCAGAATGGAACAGCTCCATCCCCGAATACATTCTTGACCCAAATGCT
CAAAAGCCCTCGTGGTGGAAGGAACTTGAGCACGGGGAATGGATACCGCCCATGATTAAA
AATCCTCTTTGCACTGCAGAACGTGGTTGTGGCCAGCAGATACCAGGGCTGATAAATAAT
GCCAAGTACAAAGGTCCAGGCGAACTCAATGAAATCATAAATCCCAATTACATGGGGGAA
TGGCATCCACCGGAAATTGAAAACCCGCTATACTACGAAGAGCAGCACCCATTGCGCATC
GAAAACGTTATCAGTGGTGTGATCCTCGAGTTTTGGAGTGGATCTCCAAACATGTTGATA
AGCAACATTTATGTTGGTAAAAATGTAACAGAGGCGCAAATTATTGGGAATAAGACTTGG
CTGATGAGAGACCGCGCGTTTAGAGGCTCCGATGGCCCCACAGAACGCAAATTCATGAAT
AGCAGACTAGGAAATCTACAAACAACTTTCCATAACGAAAGAGAATCCCCTAATCCATTT
GACCGCATTATAGATCGCATATTAGAGCAACCTCTGAAATTTGTGCTTACTGCGGCCGTC
GTGCTCTTGACGACGTCGGTTCTTTGTTGTGTAGTATTTACATAGTGGACAAGTGTTAGT
TTATAACATGGTCTCAATAATTGCACCACAACGGCTTCTCTTTTATAGATGGTTAACATT
ATAGTATCAATATTATCATCATGATTAAATGATGATGTATAATACCTCACCCGATGTTAA
ATCTTATTTTTTCATGCAGTAGTAATTCATGCAACAAGAAAACCATAATTTAGCGAACAT
AGACAACTAGCATCCCCGATAGACGGAATAGNNNNNNNNNNTGCTCTTGAACCAGAGGTA
AAGGATTTAAGTGAACTACCTAGAGCTGAAAAAACCGATTTGACTAATATTTTGATTAGA
ACAGCAGCCAAGAATGAGGCATTGCTGGAAGCAAAGATATCTAAGAAAGCCAATAAAAGT
AAGAGGGGCAAGAAGTTAAATAAAAAGGCTCTGGAAGACAAACTGGCCAACTCTATTTCA
TCCATGGACAGGGATCGTTTAGTGAAGGCCTTGAATTTTACCAATCGTCTGGACGGTAAA
ATTGCCAAGTCCATTTCTCGTGCCAAGTACATTCAAAATACAAGAAAGGCTGGCTGGGAT
AGCACCAATGAGACTATAAAAAAAGAGCTGGCTTTTTTGAACGGAGGGTTGTCTGTGCAG
GCAAAAAGTGCTAGTGAAGGTAATGCTGAAAAGGAAGATGAGGAGATCCCAGAAGTTTTT
GACTCTTTAGCAGAGGATAACACAGTGCAGAAGACTCCTACAAATAGATTCGGTGTCCTG
CCAGACGATGTTGAAGAATAGAAAATTTTCATATGAAAGGTCCTAGGAATACACGATTCT
TGTACGCATTCTTCTTTTTTCTATCTTCTTTCATTCTTTGTACATTAGATAACATGGTTT
TAGCTTAGTTTTATTTTATTTTTATATATCTGGATGTATACTATTATTGAAAAACTTCAT
TAATAGTTACAACTTTTTCAATATCAAGTTGATTAAGAAAAAGAAAATTATTATGGGTTA
GCTGAAAACCGTGTGATGCATGTCGTTTAAGGATTGTGTAAAAAAGTGAACGGCAACGCA
TTTCTAATATAGATAACGGCCACACAAAGTAGTACTATGAAATTTTCTGCGTATTTATGG
TGGCTGTTTTTGAATCTAGCGTTGGTGAAAGGCACTTCATTGCTATCCAACGTTACATTA
GCGGAAGATTCTTTCTGGGAGCATTTTCAGGCTTACACTAATACAAAGCATTTAAACCAA
GAGTGGATCACAAGTGAAGCCGTCAACAATGAAGGCTCTAAAATATATGGTGCACAATGG
CGACTATCACAGGGTCGATTGCAAGGATCCGCATGGGATAAAGGAATCGCAGTTCGAACA
GGCAATGCCGCAGCTATGATAGGACATCTCTTGGAGACACCTATTAATGTTTCAGAAACG
GATACCTTGGTTGTCCAGTACGAAATTAAGTTGGACAATTCTTTGACGTGCGGCGGTGCG
TTTATTAAGTTAATGTCTGGTTTCATGAATGTTGAAGCATTAAAACACTATGCACCCGAT
ACAGAGGGTGTCGAGTTAGTTTTTGGTCCGGATTATTGTGCTCCTGAAATAAATGGCGTG
CAATTTGCCATCAATAAGGTTGACAAGATCACACATGAATCTAAACTAAGATATTTGCAA
GAGATGCCCCTGTCAAAATTAACTGATACCTCGCAATCTCATCTGTATACGCTCATAATA
GATGAATCAGCGCAGTCTTTTCAAATTCTTATTGACGGTAAGACGGTTATGGTAAGAGAA
CATATCGAAGACAAGAAAAAGGTCAATTTTGAGCCACCCATTACACCGCCTTTAATGATT
CCTGATGTTTCAGTAGCGAAACCGCATGATTGGGATGATCGCATCCGAATCCCAGATCCT
GAGGCGGTGAAGCTCAGTGATCGGGATGAACGAGACCCATTGATGATTCCACATCCAGAT
GGCACTGAACCACCAGAATGGAACAGCTCCATCTCCGAATACATTCTTGACCCAAATGCT
CAAAAGCCCTCGTGGTGGAAGGAACTTGAGCACGGGGAATGGATACCGCCCATGATTAAA
AATCCTCTTTGCACTGCAGAACGTGGTTGTGGCCAGCAGATAGCAGGGCTGATAAAGAAT
TCCAAGTACAAAGGTCCAGGCGAACTCAATGAAATCATAAATCCCAATTACATGGGGGAA
TGGCATCCACCGGAAATTGAAAACCCGCTATACTACGAAGAGCAGCACCCATTGCGCATC
GAAAACGTTATCAGTGGTGTGATCCTCGAATTTTGGAGTGGATCTCCAAACATGTTGATA
ACCAACATTTATGTTGGTAAAAATGTAACAGAGGCGCAAATTATTGGGAATAAGACTTGG
CTGATGAGAGACCGCGCGTTTAGAGGCTCCGATGGCCCCACAGAACGCAAATTCATGAAT
AGCAGACTAGGAAATCTACAAACAACTTTCCATAACGAAAGAGAATCCCCTAATCCATTT
GACCGCATTATAGATCGCATCTTAGAGCAACCTCTGAAATTTGTGCTTACTGCGGCCGTC
GTGCTCTTGACGACGTCGGTTCTTTGTTGTGTAGTATTTACATAGTGGACAAATGTTAGT
TTATAACATGGTCTCAATAATCGCACCACAACGGCTTCTCTTTTATAGATGGTTAACATT
ATAGTATCAATATTATCATCATGATTAAATGATGATGTATAATACTTACCCGATGTTGAA
TCTTATTTTTTCATGTAGTAAGTAATCATGCAACAAGAAAAACCCGTAATTAAGGGAACA
TAGAACAACTAGCATCCCCGATAAGACGGAATAGAATAGTAAAGATTGTGATTCATTGGC
AGGTCCATTGTCGCATTACTAAATCATAGGCATGGAAATTTCCAGTTCACCATGGAACGA
CGGTGGATACAGCCCCTATGAGAGAAACAGAGTCGCTGTATCACCATTTTCATCAGCGTT
GGAAGGCGAAGAACGAATAGAAACCTCTCGATCTTTGGGTGATCATTGCTTTGAACCTTT
GCCATACGTGACGAATTATCTTTCTATTTTCGCGCTTTTTGGTAAAGAGATATTTGGTGA
CAAGGGAAATGTGAGCTCAAGAAATGAATATTTGCTAAAAAAATACTACTCTTTGAAAAA
GCCATTTGTATTGCGACATAATGGGCATGCGTTGAAGAATCCCGACATGCCACTCCAGAG
GAATGACATATTGCAAACCAATTTCATGGTTGACAAATTTCTGAATCGTACTGTGCGGTC
AGTGAATTTTAATAATTTCAAGATAATATCAGATATGCAAAGTAAAAGCGGTCGAGGAAC
AAAGTCAGGCACAAATCAGAATCAAAGTGCCGACGCTATTCAAAATATTTGTCTACCATC
TATACCGTCGGCGTTGCCTTATTTCCAGTATTATAGGAAGCTATTGACAGTTAATACCAA
AGAATGGGATATTTTAAAACTGCACAGTTTATGGGTACCAAAGCTAAGGAAGGATTTTAA
AGATTTTTCGTTGCATGGTGATAAAAACTCTTTAAAGCCGATCGATAGTCACTATGATGA
GGATAATACCATGAAGAAAAATTTATTTTTTGAAAGATCTCCAAGTCGACAGACTCTAGA
TGGTAAAGGGTGTGCCTCTAAGGGGTATGACATTTCTTCCGGTAATATGATTATCCCATC
CCTATTTTCTGAAGATAAGCTGCCGGCTTTAACTTATCATTGTTCCGTAGAATTAAATGG
AAACATTTACATATTTGGGGGATTGATGCCATGCTACAGCTATGAGGAGGATGCGCCGAT
GCTGAACGATTTTTTTGTAGACGGAATAAAGAACTTACCTCCGCCTTTACTACCTCAAGT
GATTAATAATCCATCAATGGTCAATAATCCTCATCTTTATGTCGCTTCTATACCATCATG
CCGGTTTAGCAAACCTAAAATGGGGGGTTATATACCGCCTCCATTGCTATGTGTTCAAGG
ATCCAAATTAACGGACCGACATATTTTCTTTTATGGCGGATTTGAAATCAGGACAGAAAC
CCGTGGTGATGAAAATGGGAAGTATCATCTCAAGAAAAGATTATATGTGAATAACACTGG
TTACATACTCGATATTATGTCGTTCAAGTTCACTAAAATAGATATCATAGTACAACCTTC
CAAATATAATGCATATCCGACAATGTCATCGAGGTTTGGTCACTTACAAATTTCTATTGA
TAATCCAAATAGGAGAGCTAGCGTTCATTCTTCAAGCATGAACGAAATTCATAAAATGGG
GAGTGCTTCCATGAAACAAGGTAGCAGCATCACTTCCGGGCGGCTTGAAAAAGCAGCAGT
ACTTTCATCATTACCTCATAATACTGTGCACACGGTTATAATATTTGGTGGTTACAGACA
AACCGGTGATGATCGTTACGAAGCAATGAATGATTTGTGGAAGATAGAGATACCCGTGAT
ACGTCGCGGTAAAAAAGGTTATTGTAAGTTTTCAGAGACAGCTAACGCGATACTACTGAC
GCCAAGCGAAAAGGACAAATCGGATTGGCCCGAAGAAAGAGCCTTTTCTGCCTTTTCTGT
TCATGGGACTTCGTTAATGGATAGGAGTTCTCTTGACATGAGACTATTGAACAACTTAAA
AAACCATTTTGTTTTAAAACCGTCATATATATCACAGGATCGCGTTGTTAGTCCTAAACC
GGTTTTCCCCATGATGGTTCATGGCACGCATCAAGATCTTTTCAATAGTGGCTCTGCGGC
ACAAGAATCGCCCAAAGCTGGTGCCTCGGCCAGCAGCGCAAGTGCTGCGAGCTTTGATCC
CGATATGGACGATAATTTGGAAAATTATATAGTCAATCCAGGGAGAAAATCGTCATCTAT
TCCAATGACTGCGATAGGGAGACAGAGATTAATTTTAAGCCAAGAGAAGCCAGTAGGTAA
AACTGTTGTATTGCATGGTGGGTCTAACGGTCTCAACGTTCTTGATGATATGTGGTTGAT
GGACTTAGAGTGTGAGACATGGACTCCAATAGAGACATTTGCAAAGGCAGATTCGAGCGA
AGACGGTGATGAAAAATTGGATAGTGTGAACGTAGGTCTCGTTGGCCACAGAATGGAAAG
TATTGGACGAATATGTGTATGTATAGGTGGTATGGTACAAGAGGATGTTGACCAATTTTA
CTCGGAGAATGATGATGAGCCTCCTCGAAAACGCAAGGTCGATACATTACCGTTGGGTGG
TAATTTTTTGAACACAATTGATTTAAGCACGCAGTGTTGGGAAGAACATAAAATTACTCT
GTCCAAGAAGGAAGACGATGAGGACAGACAAGATAGCGAAAATGAAGATACAAATTCAAA
TATAGTAGTTGGTGTCGGTGGCACTTCTTTGCAATGTGACAAAAGTATTATTTTGATTGG
CGGATTGATATCTAGACGGAGCAATGTAAAAGAAATATATTTACATGGTACCATAACGAA
AAGTATTTTTCCTAGCGTAAATCCTAGTGCATAAAAAGGCAGTTTTCAATGCTTTCACTT
TGTAAACTTTGTTTAGTAGTAGAATATAATATATTCAGTTTTGTTTTATAGTCACATAAC
ACTTTGTCTTTCAAAGAATAATCTCCTTCGCAATACCAGCGAAATATTTTGGCAAAAAAT
TAACAATTAGGTTCATAGTCCCCTAATTCAATTAATCGAAAAAAAAAAAATAAAATATAA
GGGAAGATTGTGCTGATGAAATAGACAATGAAACAATAATGAAGAATAAAGAAGAAGAAG
ATATAAAACATGCCACCACCATCAAGAAGTAGAATAAACAAAACAAGAACATTAGGAATA
GTGGGTACAGCTATAGCAGTGTTGGTCACGTCCTACTATATATATCAAAAGGTGACAAGT
GCAAAGGAAGATAATGGGGCACGACCTCCAGAGGGTGATTCAGTAAAAGAGAACAAAAAG
GCAAGGAAGAGCAAATGTATTATAATGAGCAAGTCGATACAAGGACTGCCCATAAAAGTG
GGGAGGAGTACGCCGCTGATGAAAGTGGTTTTTGCTGGTACCTACGAGCCACACTGATGG
ATCAATGAAACAAGCCATTGGGGATGCCTTTCGCAAGACGAAAAACGAACACAAAATCAT
ATATTGCGATAGCATGGATGGATTATGGTCATGTGTAAGACGGCTAGGTAAATTTCAGTG
CATATTGAACTCCAGGGACTTCACAAGTAATGGTGGTAGCGATGCAACAGTCGTTCCTGA
AGATATAGGCAGGTTTGTCAAATTTGTTGTTGATAGCGATGTAGAGGATGTGCTGATTGA
CACTTTATGCAATTAATGTAGAAAAGAGTTTCTTGTAACAGTATGTAAAGAATAAATAAT
TATAAGTATAAATAAAAAGAGAAGGTGAAATAATAATAAGTAAGCAGCTCGGTTATAAGA
GAACAAAAACACACGAAAAAAAAAAAGTCGTCAATATAAAAAGGAAAGAAATCATCATTA
CAACTTGACCGAATCAATTAGATGTCTAACAATGCCAGGGTTTGACAATGTAGAAACGTC
GCCTAGTTGGTCACTTTCTCCTGCTAGGATTTTTCTTAAAATACGTCTCATAATTTTGCC
GGATCTTGTCTTGGGCAAGTCATCCACTAAAATGATCAATTTTGGTGCGGCAAATGGCCC
GATGTCTTTTCTAACAGTAAAGACCAAATGCTTCTTGATATCTTGTAATTCATCATCTGT
TGCGGTGGACCAACTAGATTTGTTTTTCAACACCACAAATGCAGCAACTGCTTGACCAGT
CAAGTCATCGTTGAATCCGACAACAGCACACTCGGCCACAATTGGATCTTCGATAATAGC
AGCCTCAATTTCAGCGGTAGACAGACGGTGACCAGAGACGTTCACCACATCGTCTACACG
ACCCAAAATCCAGATATAACCATCCTTATCCTTTGCAGCACCATCACCAGTGAAATAGTA
GCCAGGGTAAGGGTTCAAATAAGTGTCTAGATACCTATCATGATTTTTCCAAATAGTTCT
TGCAAATGATGGCCATGCAGCTTTGACGGCAAGGACACCCTCTGCGTGGCTGGTGTTAAG
TTCTTCACCAGTGTTAGGGTCAAGAACAACTGCATCAATACCGAAGAAGGGGAATGAGGC
AGAACCCGGTTTCATTGGTGTAACACCACCAGCCAGCGGGGTGACCAGATGCGAACCAGA
TTCTGTTTGCCAGTAGGTGTCTACAATGGGGATTTCATTTTTACCTATTTTTTCAGAGTA
CCACTCCCAAACTTCAGCAGCAATTGGTTCACCGACCGAACCCAAGCAACGCAAAGATTT
TAAGGAATGATTTTCGATGTAGGAATCACCAGCTCTTTTCAACAAACGCAAAGCAGTTGG
CGCAACATAAAATTGGGTGACTTTGTGTTCATCAATAATATCCCAATAACGGGAGTAATT
TGGGTACGCAGGAGTCCCTTCAAAGACCAAAGTGGCACAACCATATAGTAAGGGACCATA
AACCACATAAGTGTGGCCTGTAATCCAGCCAATGTCTCCAGCTGTGAAGAAAACGTCTTC
TTGGTGAGTGTCAAAAGTGTAGCGCATGGTCAACAAAGCTCCCAGCAAGTAACCTGCGGT
AGAATGTTGAACACCCTTGGGGGCACCAGTAGAACCAGACGTATACAACAAGAATAATGG
ATCCTCAGAATCAACGGGTGTGCATGGATAGTAGGTCTTGTATTTCTTCTTTTCTGTTGC
CCAATCCAAATCTCTGGGGGCATGGAAAGCAACAGATGGATTGTTGGTCTTTCTATAAAC
CAAGACGTGTCTCACGCCTGGGGTCTCTCTTAGCGCGTCATCAACAATTCTTTTAGTCTC
AATGACTTTACCACCTCTGTTGGATTCATCTGTAGTGATGACAACTTTAGAGTCCCCATC
GTTGATACGATCTCTCAAGGAGTTGGAAGAAAACCCGGCAAAGACTACGGAGTGAATGGC
ACCGATACGGGAAATGGCCAACAAGGTTATGATTGCTTCTGGGACCATAGGCATGTACAC
GGCAACAGTATCGCCCTTGCGAACGCCCATAGAGTAAGTCAGCACTTGTGCCACTTGACA
AACTTCTTCAAGTAGTTCCTTGTAGGTAATGGAATAGCCTTGGCCAGGCTCGTCACCTTC
GAAAATAATGGCTTTCTTGTTAGGAGTCTTCAAGGCATGTCTGTCAACACAGTTGTAACA
GGCGTTTAATTGGCCGTTGAGGAACCATGCATTGTTCTGGAAGGAGGGCCTGCCCGTTTT
AGGGTCTGGGATGAACACCTTATCGAATGGCTTAGACCAGTTTAAAAATTGGGTAGCTTT
AGAACCGAAGAACTTAGCAGGGTCTTCAATAGACTCCTTGTGCAAGCGCTGATAGTCCTG
CAACCCGTCCAAGTGTGGAGAATAGTGGGTAGCAATTGCGGGCTGCAGTCTATCTGAGAT
GGGCCGTTGTGGCACGATCTTGACCGAAGTCAAATGTTCATACTCATGTTCCTTCTTCTG
CTGCGCAGTGGCGGCAGACTGGGACATTTTTGCTTTCAACTTGTCAATTTCACTTGACTG
TTCTTCTAGTTTTGATGATTGTACGGCAGAGGGCGACATAGCACAGTGGGCAATGTCTTT
CTAGTAGTTTTGATATGTTTGGTTTTGCTTATAGATAGAAAATATAAGAACAAGATATAA
CGTACTACCAGATAACCTAAGGGAGAAATATGCTTAGAATAGCCGCCCAGTTTATATACA
AAATGAAGGGAGAACTATTTGCCACCGAGGAACTGTACCCCAACTGCAATACCCATTGAA
TAATGGCATCGGAGGCTCGGCGGCAATTCGTACCCCAACCTTTTTTTTTTACTTTTCTTT
GGATCTTAGAGATAACAGAAAAAAAGGATGACCCCAATCATTTGCCACGGCATGTCAACA
GGTGAGTGCCTTTTGAGGGGGGGGGGTCATCTCGACATCCGGCGAAATGGAGCAGTCACA
CGTGAACATTTTTAGGGGATGGAGAGTGCTACGCCGTTCGTCCGAGATGATTATCATATT
TACACAGCCGTACATACACGTGCCATTTATCTTGATATCATTCTGGACGTATGTGCACAT
GTGATTTGCTTTTGTTTTTTTAAGAATGTCGGGTAATAAACAGATTGTTTTTCTGGGAGG
ATAATCTTTTCTTTTTTCCTGTTGGTATTCTAAAATTAACCTTGCTGTTTCTTTTTTTTT
TTTTTTTCGCGCGACTACTCAGCCATCTTGCATTTTTAAAGAAAAAGATAATCATTAATG
CCTTCACGGGAATACGTATAGAACATTATTAAAAGTATATGAATGGCATATATATATAGA
ACACCACCCTTGGAAAACATTTATACCCCTTAAACTAAAACAATTTGCTGCGCTATACCG
TGTTTCAGTGTATTATAATACATTCATTTCTGTTTCATTACGATTATATTGACGTGATAA
AAAGATTATATAGCCATGATCTTCCTAAACACCTTCGCAAGGTGCCTTTTAACGTGTTTC
GTACTGTGCAGCGGTACAGCACGTTCCTCTGACACAAACGACACTACTCCGGCGTCTGCA
AAGCATTTGCAGACCACTTCTTTATTGACGTGTATGGACAATTCGCAATTAACGGCATCA
TTCTTTGATGTGAAATTTTACCCCGATAATAATACTGTTATCTTTGATATTGACGCTACG
ACGACGCTAATGGGAACGTCACTGTGAAGGCTGAGCTGCTTACTTACGGACTGAAAGTCC
TGGATAAGACTTTTGATTTAAGTTCCTTGGGCCAAGTATCGCTTTGCCCCCTAAGTAATG
GGGTGTATTAGGTCATGTCCACACAGGTGATCGAATCATCCATTACCAAGCAATTTCCCT
GCAAAGCTTTCACCATTCCAGATTGGACGCACNNNNNNNNNNNNNNNNNNNNNNNNNNNN
NNNNNNNNNNNNNNNNNNNNNNNNNNNNNNNNNNNNNNNNNNNNNNNNNNNNNNNNNNNN
NNNNNNNNNNNNNNNNNNNNNNNNNNNNNNNNNNNNNNNNNNNNNNNNNNNNNNNNNNNN
NNNNNNNNNNNNNNNNNNNNNNNNNNNNNNNNNNNNNNNNNNNNNNNNNNNNNNNNNNNN
NNNNNNNNNNNNNNNNNNNNNNNNNNNNNNNNNNNNNNNNNNNNNNNNNNNNNNNNNNNN
NNNNNNNNNNNNNNNNNNNNNNNNNNNNNNNNNNNNNNNNNNNNNNNNNNNNNNNNNNNN
NNNNNNNNNNNNNNNNNNNNNNNNNNNNNNNNNNNNNNNNNNNNNNNNNNNNNNNNNNNN
NNNNNNNNNNNNNNNNNNNNNNNNNNNNNNNNNNNNNNNNNNNNNNNNNNNNNNNNNNNN
NNNNNNNNNNNNNNNNNNNNNNNNNNNNNNNNNNNNNNNNNNNNNNNNNNNNNNNNNNNN
NNNNNNNNNNNNNNNNNNNNNNNNNNNNNNNNNNNNNNNNNNNNNNNNNNNNNNNNNNNN
NNNNNNNNNNNNNNNNNNNNNNNNNNNNNNNNNNNNNNNNNNNNNNNNNNNNNNNNNNNN
NNNNNNNNNNNNNNNNNNNNNNNNNNNNNNNNNNNNNNNNNNNNNNNNNNNNNNNNNNNN
NNNNNNNNNNNNNNNNNNNNNNNNNNNNNNNNNNNNNNNNNNNNNNNNNNNNNNNNNNNN
NNNNNNNNNNNNNNNNNNNNNNNNNNNNNNNNNNNNNNNNNNNNNNNNNNNNNNNNNNNN
NNNNNNNNNNNNNNNNNNNNNNNNNNNNNNNNNNNNNNNNNNNNNNNNNNNNNNNNNNNN
NNNNNNNNNNNNNNNNNNNNNNNNNNNNNNNNNNNNNNNNNNNNNNNNNNNNNNNNNNNN
NNNNNNNNNNNNNNNNNNNNNNNNNNNNNNNNNNNNNNNNNNNNNNNNNNNNNNNNNNNN
NNNNNNNNNNNNNNNNNNNNNNNNNNNNNNNNNNNNNNNNNNNNNNNNNNNNNNNNNNNN
NNNNNNNNNNNNNNNNNNNNNNNNNNNNNNNNNNNNNNNNNNNNNNNNNNNNNNNNNNNN
NNNNNNNNNNNNNNNNGGTATAGAAAGAGTTGCGTATTTGGCTAATATTGAGCTATCTAA
TTTCTTTTTGACCGGTATTGTGTTTTTCCTATTCTTCCTATTTGTAGTTGTCGTCTCTTT
GATTTTCTTTAAGGCGTTATTGGAAGTTCTTACAAGAGCAAGAATCTTGAAAGAGACTTC
CAATTTCTTCCAATATAGGAAGAACTGGGGGAGTATTATCAAAGGCACCCTTTTCAGATT
ATCTATCATCGCCTTCCCTCAAGTTTCTCTTCTGGCGATTTGGGAATTTACTCAGGTCAA
CTCTCCAGCGATTGTTGTTGATGCGGTGGTAATATTACTGATCATCACGGGACTTCTGGT
TTATGGAACTATAAGGGTTTTCATCAAGGGAAGAGAGTCTCTCAGATTATACAAGAATCC
TGCGTACCTACTTTACAGTGATACCTACTTCTTGAACAAGTTTGGGTTCTTATACGTTCA
ATTCAAAGCAGATAAGTTTTGGTGGCTTTTACCCTTATTAAGTTATGCGTTCTTAAGATC
CCTGTTTGTTGCCGTTTTACAAAACCAAGGTAAGGCTCAAGCAATGATCATCTTTGTCAT
TGAACTAGCTTACTTCGTTTGTCTCTGTTGGATAAGACCGTATTTGGACAAGAGAACTAA
TGTTTTCAATATTGCTATTCATTTGGTGAATTTGATCAATGCATTTTTCTTTTTGTTTTT
CAGTAATTTGTTCAAGCAACCAGCAGTGGTTTCGTCAGTGATGGCGGTTATTCTGTTCGT
TCTGAACGCGGTGTTTGCTCTATTCCTATTACTGTTCACTATTGTCACCTGTACACTGGC
ATTACTACACAGAAACCCAGATGTCCGTTACCAACCAATGAAAGATGACCGTGTGTCATT
CATTCCTAAGATTCAAAATGATTTCGATGGCAAAAACAAAAATGATTCTGAACTGTTTGA
ATTGAGAAAAGCTGTTATGGACACCAATGAAAATGAGGAAGAAAAAATGTTCCGTGACGA
CACTTTCGGCAAGAACCTGAATGCAAACACAAATACAGCAAGACTCTTTGATGATGAGAC
TAGTTCATCCTCTTTTAAGCAAAATTCCTCTCCCTTCGATGCCTCGGAAGTAACGGAGCA
ACCTGTGCAACCAACCTCCGCTGTCATGGGTACGGGTGGCAGCTTCTTGTCTCCACAGTA
CCAACGTGCGTCATCTGCTTCTCGTACTAATCTAGCGCCGAATAATACAAGCACCTCCAG
TTTAATGAAGCCTGAATCAAGTCTCTACCTGGGGAATTCCAATAAATCATATTCGCATTT
TAACAACAACGGCAGCAACGAAAACGCCCGCAACAACAACCCATATTTGTAATCCAATAT
ATACTCACATGTAACAACTTATTATATAAATATTTAAGGGCAAGGATATCCTACATTATA
TTTCATAGAAAACCGCTCAAAAAGGTGTATTATCTCCATTACATCCCAACACCACACATA
TTTCAGCGATAAAAACCTTAAATGTGAAATTCGCTTTGGCTCTGCTTCCTTAAATGTACG
CAATTGCCGCTTTTTTCTGACATCTTTTTTGACGTGTAGAGAAGGAAACAGATCCTCCAG
AAGGGATTTACTGTTGGCTATTTTGTGTTAGAAGCAGGTTAATAATAGATTAGGTTGCGT
AAGTCATGGTCGAAAATAGTACGCAGAAGGCCCCACATGCCGGAAATGATGATAATAGCT
CTACCAAGCCATATTCGGAGGCGTTTTTGTCAATACACCACTCCTTAGGGTTCAATAACC
CAACGCCTGGATTAGAAGCTGAGCACTCAAGCACATCGCCTGCCCCCGAGAACTCCGAAA
CACATAATAGGAAAAGAAATAGAATATTGTTTGTCTGCCAGGCTTGTAGGAAGTCAAAAA
CAAAGTGTGATAGAGAAAAACCTGAATGTGGTCGATGCGTCAAGCATGGGTTAAAATGTG
TTTATGACGTATCAAAACAGCCAGCACCACGAATTCCGAGTAAAGACGCCATTATATCAA
GGTTGGAAAAAGATATGTTTTATTGGAAAGATAAAGCTATGAAGCTACTAACAGAGAGAG
AGGTGAATGAATCAGGCAAGAGATCAGCAAGTCCGATCAATACAAACAATGCTAGCGGGG
ACAGTCCTGATACCAAGAAGCAGCATAAAATGGAACCTATATATGAACAAAGTGGTAACG
GGGATATAAACAATGGTACCAGAAATGATATTGAAATCAACTTGTATAGAAGTCATCCAA
CCATGATCATGAGTAAAGTCATGAAAAGAGAAGTTAAGCCGTTATCTGAAAATTATATTA
TAATTCAGGACTGTTTTCTAAAAATCCTGGTCACTTCAGTGTTCCTTGACACTTCAAAGA
ACACGATGATACCGGNNNNNNNNNNNNNNNNNNNNNNNNNNNNNNNNNNNNNNNNNNNNN
NNNNNNNNNNNNNNNNNNNNNNNNNNNNNNNNNNNNNNNNNNNNNNNNNNNNNNNNNNNN
NNNNNNNNNNNNNNNNNNNNNNNNNNNNNNNNNNNNNNNNNNNNNNNNNNNNNNNNNNNN
NNNNNNNNNNNNNNNNNNNNNNNNNNNNNNNNNNNNNNNNNNNNNNNNNNNNNNNNNNNN
NNNNNNNNNNNNNNNNNNNNNNNNNNNNNNNNNNNNNNNNNNNNNNNNNNNNNNNNNNNN
NNNNNNNNNNNNNNNNNNNNNNNNNNNNNNNNNNNNNNNNNNNNNNNNNNNNNNNNNNNN
NNNNNNNNNNNNNNNNNNNNNNNNNNNNNNNNNNNNNNNNNNNNNNNNNNNNNNNNNNNN
NNNNNNNNNNNNNNNNNNNNNNNNNNNNNNNNNNNNNNNNNNNNNNNNNNNNNNNNNNNN
NNNNNNNNNNNNNNNNNNNNNNNNNNNNNNNNNNNNNNNNNNNNNNNNNNNNNNNNNNNN
NNNNNNNNNNNNNNNNNNNNNNNNNNNNNNNNNNNNNNNNNNNNNNNNNNNNNNNNNNNN
NNNNNNNNNNNNNNNNNNNNNNNNNNNNNNNNNNNNNNNNNNNNNNNNNNNNNNNNNNNN
NNNNNNNNNNNNNNNNNNNNNNNNNNNNNNNNNNNNNNNNNNNNNNNNNNNNNNNNNNNN
NNNNNNNNNNNNNNNNNNNNNNNNNNNNNNNNNNNNNNNNNNNNNNNNNNNNNNNNNNNN
NNNNNNNNNNNNNNNNNNNNNNNNNNNNNNNNNNNNNNNNNNNNNNNNNNNNNNNNNNNN
NNNNNNNNNNNNNNNNNNNNNNNNNNNNNNNNNNNNNNNNNNNNNNNNNNNNNNNNNNNN
NNNNNNNNNNNNNNNNNNNNNNNNNNNNNNNNNNNNNNNNNNNNNNNNNNNNNNNNNNNN
NNNNNNNNNNNNNNNNNNNNNNNNNNNNNNNNNNNNNNNNNNNNNNNNNNNNNNNNNNNN
NNNNNNNNNNNNNNNNNNNNNNNNNNNNNNNNNNNNNNNNNNNNNNNNNNNNNNNNNNNN
NNNNNNNNNNNNNNNNNNNNNNNNNNNNNNNNNNNNNNNNNNNNNNNNNNNNNNNNNNNN
NNNNNNNNNNNNNNNNNNNNNNNNNNNNNNNNNNNNNNNNNNNNNNNNNNNNNNNNNNNN
NNNNNNNNNNNNNNNNNNNNNNNNNNNNNNNNNNNNNNNNNNNNNNNNNNNNNNNNNNNN
NNNNNNNNNNNNNNNNNNNNNNNNNNNNNNNNNNNNNNNNNNNNNNNNNNNNNNNNNNNN
NNNNNNNNNNNNNNNNNNNNNNNNNNNNNNNNNNNNAAAACTTGAGTCTTTCTATTGTTA
ATCCTTGAACTTTCATCCAGTCAATAAGGTTTTTAGATCATAGTACAGCAGACTTCGAGT
TTTTATCTTTCAAAGGAAATAATGGATAAATACCCATTCCCGAACGATTTTATTTTATTG
AGTCAAAGATGTCTAGCATCGGAAAATTGGTGTGCATGCGCTAATGAAAACATCATATCA
TGTTTACTATATATCTGGTCTTTTTTTGCTTTTTCTCCTGAAGAGGGTGATTTCTTTCTC
GAGCATCCCACCGATGTTATCAGTAGTTTGATAATGATGCTTTCCACCTCGATTGGTCTC
CACAGAGATCCTTCAGATTTCCCTCAATTGATTTCCCCGTCCACCTCAGATAAAAGAACC
TTGAATCACAGAAGAATACTCTGGTTGAGTATCGTTACCGTTTGTTCGTTTGAAGCAAGT
CTCAAGGGTAGACATTCTGTCTCACCGATATCTTTAATGGCCTTATTCCTAAATATTAAG
GATCCTGATTCTCTGACGGTATATATGAACCGAGTTAGGGGCGATCTAAGCGATATCAAT
AATCACAAACTTTTGAGAATTCATGAATTTACATTTAAGAGAGCCCAGCTTGCGTTACTC
CTGTCAGACTTAGATAACTTGACGATGACATACTATGGTAGTTTCCATTTGCACTCAATT
GAATTCATAAGAGAAAAAATTGAGATTTTTGTGGAGGAAAACTTTCCCATAGTACCATTG
AAAAGTGTCGCACAGGATAAGTCAGACCTTGATGACATGAATGTGATTTCAGAAATGAAT
ATATTATCTTCAGAAAATTCTTCTTCATTTCACAATCGAATAATGAATAAACTATTGATG
TTGAGAACTTCAATGGCCGTATTCTTGCATTTTGAAACACTAATTACTAAGGATAAAAGT
ATCTTCCCATTCTACAAGAAATACTTTATGGTTAGCTGTATGGATGCGTTGTCACTAATA
AATTATTTCAATAAGTTTTTCAACGGAGAATATCGACACGCAATATCTTCTTTAACCAGT
TTTAATGTTACAAAATTTATTCAGTTAGCACTATCCAGCACGATCTTCAGCCTATTAGGG
ATTATACTAAGAATAGGTTTAGCCATCCATATGTTATCTTCTGAAGTACAAAAGTTATCG
GGAACGACAGATCCAAGAATAAAGGAGTTAAATACCAAAGTCGAAAAATTTAGTACCCTG
CAAAGAGATCTCGAGTCTGCTTTAGAAGGTATATATTGCTCTGCTTCGGAACATTTAAGA
TTCACATACTTCCCCGTTTTTAAGATGTTGGCTTTATTCGATGTCATTGTACAAAGGATG
AGAAAGGGTGAATTATGGCACGGCATATTTACGATGATTCAAATGGAACAAATGCATTCT
AGGATAATCAAGACATTAAGCATTACCTTAGGAGTCAAACTGGACAAAAAGGATAGGCTA
TTAGAGGAATTGATGGCATGCAATCACGTTGCGAATTTTAGCGTTGAAGATATAGATGAG
CTGAACCGTAATATCAAAAAAGAGATTCAAATTTCTTCAGGATTGAAGCCGCCTGTAAAC
ACAATTGACTTAACCAACGGCGAACCATTCGGAAATGCTGTTCCTACCTTCACAAAGACA
TGGAGTTCATCCTTAGATAATTTAGAAAAACTATCATCGGCCGCTGCAGTTGGTCAGAGC
TTGGACTACAACAGTGGTTTACGTCAGGGTCCTTTGGCGGGTGGTGGTTCAAAAGAGCAA
ACGCCAATAGCCGGGATGAATAACTTGAACAATTCAATCAATGCTACACCAATTGTCGAT
AACTCATCTGGATCACAACTTCCTAATGGTTTCGATAGAGCCAAGCGAATATACTCCTTT
TCCAGGTTATTTTGGAGGTTTGGATTTNNNNNNNNNNNNNNNNNNNNNNNNNNNNNNNNN
NNNNNNNNNNNNNNNNNNNNNNNNNNNNNNNNNNNNNNNNNNNNNNNNNNNNNNNNNNNN
NNNNNNNNNNNNNNNNNNNNNNNNNNNNNNNNNNNNNNNNNNNNNNNNNNNNNNNNNNNN
NNNNNNNNNNNNNNNNNNNNNNNNNNNNNNNNNNNNNNNNNNNNNNNNNNNNNNNNNNNN
NNNNNNNNNNNNNNNNNNNNNNNNNNNNNNNNNNNNNNNNNNNNNNNNNNNNNNNNNNNN
NNNNNNNNNNNNNNNNNNNNNNNNNNNNNNNNNNNNNNNNNNNNNNNNNNNNNNNNNNNN
NNNNNNNNNNNNNNNNNNNNNNNNNNNNNNNNNNNNNNNNNNNNNNNNNNNNNNNNNNNN
NNNNNNNNNNNNNNNNNNNNNNNNNNNNNNNNNNNNNNNNNNNNNNNNNNNNNNNNNNNN
NNNNNNNNNNNNNNNNNNNNNNNNNNNNNNNNNNNNNNNNNNNNNNNNNNNNNNNNNNNN
NNNNNNNNNNNNNNNNNNNNNNNNNNNNNNNNNNNNNNNNNNNNNNNNNNNNNNNNNNNN
NNNNNNNNNNNNNNNNNNNNNNNNNNNNNNNNNNNNNNNNNNNNNNNNNNNNNNNNNNNN
NNNNNNNNNNNNNNNNNNNNNNNNNNNNNNNNNNNNNNNNNNNNNNNNNNNNNNNNNNNN
NNNNNNNNNNNNNNNNNNNNNNNNNNNNNNNNNNNNNNNNNNNNNNNNNNNNNNNNNNNN
NNNNNNNNNNNNNNNNNNNNNNNNNNNNNNNNNNNNNNNNNNNNNNNNNNNNNNNNNNNN
NNNNNNNNNNNNNNNNNNNNNNNNNNNNNNNNNNNNNNNNNNNNNNNNNNNNNNNNNNNN
NNNNNNNNNNNNNNNNNNNNNNNNNNNNNNNNNNNNNNNNNNNNNNNNNNNNNNNNNNNN
NNNNNNNNNNNNNNNNNNNNNNNNNNNNNNNNNNNNNNNNNNNNNNNNNNNNNNNNNNNN
NNNNNNNNNNNNNNNNNNNNNNNNNNNNNNNNNNNNNNNNNNNNNNNNNNNNNNNNNNNN
NNNNNNNNNNNNNNNNNNNNNNNNNNNNNNNNNNNNNNNNNNNNNNNNNNNNNNNNNNNN
NNNNNNNNNNNNNNNNNNNNNNNNNNNNNNNNNNNNNNNNNNNNNNNNNNNNNNNNNNNN
NNNNNNNNNNNNNNNNNNNNNNNNNNNNNNNNNNNNNNNNNNNNNNNNNNNNNNNNNNNN
NNNNNNNNNNNNNNNNNNNNNNNNNNNNNNNNNNNNNNNNNNNNNNNNNNNNNNNNNNNN
NNNNNNNNNNNNNNNNNNNNNNNNNNNNNNNNNNNNNNNNNNNNNNNNNNNNNNNNNNNN
NNNNNNNNNNNNNNNNNNNNNNNNNNNNNNNNNNNNNNNNNNNNNNNNNNNNNNNNNNNN
NNNNNNNNNNNNNNNNNNNNNNNNNNNNNNNNNNNNNNNNNNNNNNNNNNNNNNNNNNNN
NNNNNNNNNNNNNNNNNNNNNNNNNNNNNNNNNNNNNNNNNNNNNNNNNNNNNNNNNNNN
NNNNNNNNNNNNNNNNNNNNNNNNNNNNNNNNNNNNNNNNNNNNNNNNNNNNNNNNNNNN
NNNNNNNNNNNNNNNNNNNNNNNNNNNNNNNNNNNNNNNNNNNNNNNNNNNNNNNNNNNN
NNNNNNNNNNNNNNNNNNNNNNNNNNNNNNNNNNNNNNNNNNNNNNNNNNNNNNNNNNNN
NNNNNNNNNNNNNNNNNNNNNNNNNNNNNNNNNNNNNNNNNNNNNNNNNNNNNNNNNNNN
NNNNNNNNNNNNNNNNNNNNNNNNNNNNNNNNNNNNNNNNNNNNNNNNNNNNNNNNNNNN
NNNNNNNNNNNNNNNNNNNNNNNNNNNNNNNNNNNNNNNNNNNNNNNNNNNNNNNNNNNN
NNNNNNNNNNNNNNNNNNNNNNNNNNNNNNNNNNNNNNNNNNNNNNNNNNNNNNNNNNNN
NNNNNNNNNNNNNNNNNNNNNNNNNNNNNNNNNNNNNNNNNNNNNNNNNNNNNNNNNNNN
NNNNNNNNNNNNNNAATGAACAATTCATTGAGGGAACTTAGCCATCTGGATGATATGTGC
AGTGGGTGGTTCACAAATAGCTCGTCTGCCAGTTCATCTGGTTGGATTGACACCTTTGTT
GCTGCTTATCCAAATCTGCTTTAGAAGCTACAAATACCAACGGTAGATCTTGTAAATGGG
TGAATTTGTCTAGAAGCGAGACTAAGTAGGAGAATGATTCTGGGTCGCTGGAATCGTATG
TTAGACAGATTACGTCACATTCTTTTAACTTATCCTTATTCTCTAGTATGGCGTATTCTT
GTTCTCCAAGTTCTTGCAAAATCAAATAGTACTGTTTCCCACCTTTGAGTTCTAAACTAT
TGACTGCAATTCTTGGTTTGATTGTCGGAGAATACTCCTCCGAGAAAGATCTGCCCAAGA
AGGCCTCTAGCAAAGAGCTTTTGCCGCAACATGGCTTTCCAATGACAAAGCAATTGAACA
CTTTTCTGTCATTGATATTGGATCTGTAAAGTTTCCCGGAACGGCGTCTCATTTTCCTTG
GCTTGGTTACTTGTAGGGCTAGTCTTGCATCTTCTTGAAAGCCAAAATACACCAAGTAAG
CGGTAGTTGTGCTATAGTTCAAGAAAGTCGTCATACTCCATTGTGCTAGCCAGCCTTGTA
AGGTGATGCAACCCTTGTTGTTTACGACAGTGGAGAAGGGGAAATTCGTTGAGGTCCATA
GTTTAGGCAGCCCTGGTGTGCACTTAAATAGACGATGTAATTCTTGATTATTCAAACCAC
CATCATTGTCGATATCAAACTTCAAAAAAATATCTACAAGAAATCTGTAGCCCTTGGGGC
TCAATTCCACACTGGAAGTGTCAGGGACAACCAACCTCGGATGGAGAATTTTGTCATTAA
TACACAAGGAATCTGTGTAATGGAAAGTTCTTAGGATAGCCCATGTAGTTTCGTGTCTCC
CCCTTTCAGCGTATATTTTGTTCAGTACAAGGAAACCATCTTTGGTGATGCCTTTTCCCG
GTACGTATAGCTTGCGGTTAATGTACTCTTGATCGTGCTTGGAAATATCCAAAAGCAAAT
CTTTAATAAAATTCAGTTCGTTTACATCGATACTCTTATTGAAGCACTTTTTTTGTAAGC
CCAAGATTTCGTTGTCATCTAAATATGAGTCCTGGTTTAAATCGCTTAAAAGAAAAATTC
TTTTTAAAGCCATGACAGCCAATGGCTTTAGTTCACCTACCATGGCATCAAATAAAGGTG
ATATTGGGTGTGTTATAGCCCTTTGGCAAAGATAAAACGCTTGGTTAAGATCAAACTGTG
TCTTGGCACTTGTCTTAATGCAAGTGTCGATTTCTTTAAACTCCATTAATATTGGGATAA
ATTCTTCATCCTCCACTTTGGTATCGATATCATCATCACTGTTCTCTGACACGACCATTG
CATTGGCATTAACATTCGATATGGAATCACATTTATTTTTGCAGAGAATGACAGGAATAT
TCAACCCCAGGGATCTGAAATGAGGCAACCAAAAGAGAGAAACATGGTCATACGATTCGT
GATCGCAATACACAAGCCAAATTACGTCGGCGGACTTCAACTCATGGTCTAAAGCTATGA
GGTCCGAATCTGAAGTGTCTATAAGTACTGTATTCTTAGGAGAATATGTAGGTGATGATG
AGAAATCTCTTGGGATACTGATGGGTGGCAGCACGTCCTGTATGGTCGGTATGAATTCAG
CTTTTGTTAATGATACAATCAGACTGGATTTACCAACCCCTTCATCACCGCAAATAACTA
CCCGAATCGTTTCTTTAGTCATTGTGTTGTTCAACACATTAGTATTTAGAAGTCCGCTAT
TTTTGTTTTCAATTTTTATTTGTTTAATATACAAATTTCATTCTTGTTTTGAGGGTAAAC
CACTATACCAAATGTTGAAGATCTAAAGNNNNNNNNNNNNNNNNNNNNNNNNNNNNNNNN
NNNNNNNNNNNNNNNNNNNNNNNNNNNNNNNNNNNNNNNNNNNNNNNNNNNNNNNNNNNN
NNNNNNNNNNNNNNNNNNNNNNNNNNNNNNNNNNNNNNNNNNNNNNNNNNNNNNNNNNNN
NNNNNNNNNNNNNNNNNNNNNNNNNNNNNNNNNNNNNNNNNNNNNNNNNNNNNNNNNNNN
NNNNNNNNNNNNNNNNNNNNNNNNNNNNNNNNNNNNNNNNNNNNNNNNNNNNNNNNNNNN
NNNNNNNNNNNNNNNNNNNNNNNNNNNNNNNNNNNNNNNNNNNNNNNNNNNNNNNNNNNN
NNNNNNNNNNNNNNNNNNNNNNNNNNNNNNNNNNNNNNNNNNNNNNNNNNNNNNNNNNNN
NNNNNNNNNNNNNNNNNNNNNNNNNNNNNNNNNNNNNNNNNNNNNNNNNNNNNNNNNNNN
NNNNNNNNNNNNNNNNNNNNNNNNNNNNNNNNNNNNNNNNNNNNNNNNNNNNNNNNNNNN
NNNNNNNNNNNNNNNNNNNNNNNNNNNNNNNNNNNNNNNNNNNNNNNNNNNNNNNNNNNN
NNNNNNNNNNNNNNNNNNNNNNNNNNNNNNNNNNNNNNNNNNNNNNNNNNNNNNNNNNNN
NNNNNNNNNNNNNNNNNNNNNNNNNNNNNNNNNNNNNNNNNNNNNNNNNNNNNNNNNNNN
NNNNNNNNNNNNNNNNNNNNNNNNNNNNNNNNNNNNNNNNNNNNNNNNNNNNNNNNNNNN
NNNNNNNNNNNNNNNNNNNNNNNNNNNNNNNNNNNNNNNNNNNNNNNNNNNNNNNNNNNN
NNNNNNNNNNNNNNNNNNNNNNNNNNNNNNNNNNNNNNNNNNNNNNNNNNNNNNNNNNNN
NNNNNNNNNNNNNNNNNNNNNNNNNNNNNNNNNNNNNNNNNNNNNNNNNNNNNNNNNNNN
NNNNNNNNNNNNNNNNNNNNNNNNNNNNNNNNNNNNNNNNNNNNNNNNNNNNNNNNNNNN
NNNNNNNNNNNNNNNNNNNNNNNNNNNNNNNNNNNNNNNNNNNNNNNNNNNNNNNNNNNN
NNNNNNNNNNNNNNNNNNNNNNNNNNNNNNNNNNNNNNNNNNNNNNNNNNNNNNNNNNNN
NNNNNNNNNNNNNNNNNNNNNNNNNNNNNNNNNNNNNNNNNNNNNNNNNNNNNNNNNNNN
NNNNNNNNNNNNNNNNNNNNNNNNNNNNNNNNNNNNNNNNNNNNNNNNNNNNNNNNNNNN
NNNNNNNNNNNNNNNNNNNNNNNNNNNNNNNNNNNNNNNNNNNNNNNNNNNNNNNNNNNN
NNNNNNNNNNNNNNNNNNNNNNNNNNNNNNNNNNNNNNNNNNNNNNNNNNNNNNNNNNNN
NNNNNNNNNNNNNNNNNNNNNNNNNNNNNNNNNNNNNNNNNNNNNNNNNNNNNNNNNNNN
NNNNNNNNNNNNNNNNNNNNNNNNNNNNNNNNNNNNNNNNNNNNNNNNNNNNNNNNNNNN
NNNNNNNNNNNNNNNNNNNNNNNNNNNNNNNNNNNNNNNNNNNNNNNNNNNNNNNNNNNN
NNNNNNNNNNNNNNNNNNNNNNNNNNNNNNNNNNNNNNNNNNNNNNNNNNNNNNNNNNNN
NNNNNNNNNNNNNNNNNNNNNNNNNNNNNNNNNNNNNNNNNNNNNNNNNNNNNNNNNNNN
NNNNNNNNNNNNNNNNNNNNNNNNNNNNNNNNNNNNNNNNNNNNNNNNNNNNNNNNNNNN
NNNNNNNNNNNNNNNNNNNNNNNNNNNNNNNNNNNNNNNNNNNNNNNNNNNNNNNNNNNN
NNNNNNNNNNNNNNNNNNNNNNNNNNNNNNNNNNNNNNNNNNNNNNNNNNNNNNNNNNNN
NNNNNNNNNNNNNNNNNNNNNNNNNNNNNNNNNNNNNNNNNNNNNNNNNNNNNNNNNNNN
NNNNNNNNNNNNNNNNNNNNNNNNNNNNNNNNNNNNNNNNNNNNNNNNNNNNNNNNNNNN
NNNNNNNNNNNNNNNNNNNNNNNNNNNNNNNNNNNNNNNNNNNNNNNNNNNNNNNNNNNN
NNNNNNNNNNNNNNNNNNNNNNNNNNNNNNNNNNNNNNNNNNNNNNNNNNNNNNNNNNNN
NNNNNNNNNNNNNNNNNNNNNNNNNNNNNNNNNNNNNNNNNNNNNNNNNNNNNNNNNNNN
NNNNNNNNNNNNNNNNNNNNNNNNNNNNNNNNNNNNNNNNNNNNNNNNNNNNNNNNNNNN
NNNNNNNNNNNNNNNNNNNNNNNNNNNNNNNNNNNNNNNNNNNNNNNNNNNNNNNNNNNN
NNNNNNNNNNNNNNNNNNNNNNNNNNNNNNNNNNNNNNNNNNNNNNNNNNNNNNNNNNNN
NNNNNNNNNNNNNNNNNNNNNNNNNNNNNNNNNNNNNNNNNNNNNNNNNNNNNNNNNNNN
NNNNNNNNNNNNNNNNNNNNNNNNNNNNNNNNNNNNNNNNNNNNNNNNNNNNNNNNNNNN
NNNNNNNNNNNNNNNNNNNNNNNNNNNNNNNNNNNNNNNNNNNNNNNNNNNNNNNNNNNN
NNNNNNNNNNNNNNNNNNNNNNNNNNNNNNNNNNNNNNNNNNNNNNNNNNNNNNNNNNNN
NNNNNNNNNNNNNNNNNNNNNNNNNNNNNNNNNNNNNNNNNNNNNNNNNNNNNNNNNNNN
NNNNNNNNNNNNNNNNNNNNNNNNNNNNNNNNNNNNNNNNNNNNNNNNNNNNNNNNNNNN
NNNNNNNNNNNNNNNNNNNNNNNNNNNNNNNNNNNNNNNNNNNNNNNNNNNNNNNNNNNN
NNNNNNNNNNNNNNNNNNNNNNNNNNNNNNNNNNNNNNNNNNNNNNNNNNNNNNNNNNNN
NNNNNNNNNNNNNNNNNNNNNNNNNNNNNNNNNNNNNNNNNNNNNNNNNNNNNNNNNNNN
NNNNNNNNNNNNNNNNNNNNNNNNNNNNNNNNNNNNNNNNNNNNNNNNNNNNNNNNNNNN
NNNNNNNNNNNNNNNNNNNNNNNNNNNNNNNNNNNNNNNNNNNNNNNNNNNNNNNNNNNN
NNNNNNNNNNNNNNNNNNNNNNNNNNNNNNNNNNNNNNNNNNNNNNNNNNNNNNNNNNNN
NNNNNNNNNNNNNNNNNNNNNNNNNNNNNNNNNNNNNNNNNNNNNNNNNNNNNNNNNNNN
NNNNNNNNNNNNNNNNNNNNNNNNNNNNNNNNNNNNNNNNNNNNNNNNNNNNNNNNNNNN
NNNNNNNNNNNNNNNNNNNNNNNNNNNNNNNNNNNNNNNNNNNNNNNNNNNNNNNNNNNN
NNNNNNNNNNNNNNNNNNNNNNNNNNNNNNNNNNNNNNNNNNNNNNNNNNNNNNNNNNNN
NNNNNNNNNNNNNNNNNNNNNNNNNNNNNNNNNNNNNNNNNNNNNNNNNNNNNNNNNNNN
NNNNNNNNNNNNNNNNNNNNNNNNNNNNNNNNNNNNNNNNNNNNNNNNNNNNNNNNNNNN
NNNNNNNNNNNNNNNNNNNNNNNNNNNNNNNNNNNNNNNNNNNNNNNNNNNNNNNNNNNN
NNNNNNNNNNNNNNNNNNNNNNNNNNNNNNNNNNNNNNNNNNNNNNNNNNNNNNNNNNNN
NNNNNNNNNNNNNNNNNNNNNNNNNNNNNNNNNNNNNNNNNNNNNNNNNNNNNNNNNNNN
NNNNNNNNNNNNNNNNNNNNNNNNNNNNNNNNNNNNNNNNNNNNNNNNNNNNNNNNNNNN
NNNNNNNNNNNNNNNNNNNNNNNNNNNNNNNNNNNNNNNNNNNNNNNNNNNNNNNNNNNN
NNNNNNNNNNNNNNNNNNNNNNNNNNNNNNNNNNNNNNNNNNNNNNNNNNNNNNNNNNNN
NNNNNNNNNNNNNNNNNNNNNNNNNNNNNNNNNNNNNNNNNNNNNNNNNNNNNNNNNNNN
NNNNNNNNNNNNNNNNNNNNNNNNNNNNNNNNNNNNNNNNNNNNNNNNNNNNNNNNNNNN
NNNNNNNNNNNNNNNNNNNNNNNNNNNNNNNNNNNNNNNNNNNNNNNNNNNNNNNNNNNN
NNNNNNNNNNNNNNNNNNNNNNNNNNNNNNNNNNNNNNNNNNNNNNNNNNNNNNNNNNNN
NNNNNNNNNNNNNNNNNNNNNNNNNNNNNNNNNNNNNNNNNNNNNNNNNNNNNNNNNNNN
NNNNNNNNNNNNNNNNNNNNNNNNNNNNNNNNNNNNNNNNNNNNNNNNNNNNNNNNNNNN
NNNNNNNNNNNNNNNNNNNNNNNNNNNNNNNNNNNNNNNNNNNNNNNNNNNNNNNNNNNN
NNNNNNNNNNNNNNNNNNNNNNNNNNNNNNNNNNNNNNNNNNNNNNNNNNNNNNNNNNNN
NNNNNNNNNNNNNNNNNNNNNNNNNNNNNNNNNNNNNNNNNNNNNNNNNNNNNNNNNNNN
NNNNNNNNNNNNNNNNNNNNNNNNNNNNNNNNNNNNNNNNNNNNNNNNNNNNNNNNNNNN
NNNNNNNNNNNNNNNNNNNNNNNNNNNNNNNNNNNNNNNNNNNNNNNNNNNNNNNNNNNN
NNNNNNNNNNNNNNNNNNNNNNNNNNNNNNNNNNNNNNNNNNNNNNNNNNNNNNNNNNNN
NNNNNNNNNNNNNNNNNNNNNNNNNNNNNNNNNNNNNNNNNNNNNNNNNNNNNNNNNNNN
NNNNNNNNNNNNNNNNNNNNNNNNNNNNNNNNNNNNNNNNNNNNNNNNNNNNNNNNNNNN
NNNNNNNNNNNNNNNNNNNNNNNNNNNNNNNNNNNNNNNNNNNNNNNNNNNNNNNNNNNN
NNNNNNNNNNNNNNNNNNNNNNNNNNNNNNNNNNNNNNNNNNNNNNNNNNNNNNNNNNNN
NNNNNNNNNNNNNNNNNNNNNNNNNNNNNNNNNNNNNNNNNNNNNNNNNNNNNNNNNNNN
NNNNNNNNNNNNNNNNNNNNNNNNNNNNNNNNNNNNNNNNNNNNNNNNNNNNNNNNNNNN
NNNNNNNNNNNNNNNNNNNNNNNNNNNNNNNNNNNNNNNNNNNNNNNNNNNNNNNNNNNN
NNNNNNNNNNNNNNNNNNNNNNNNNNNNNNNNNNNNNNNNNNNNNNNNNNNNNNNNNNNN
NNNNNNNNNNNNNNNNNNNNNNNNNNNNNNNNNNNNNNNNNNNNNNNNNNNNNNNNNNNN
NNNNNNNNNNNNNNNNNNNNNNNNNNNNNNNNNNNNNNNNNNNNNNNNNNNNNNNNNNNN
NNNNNNNNNNNNNNNNNNNNNNNNNNNNNNNNNNNNNNNNNNNNNNNNNNNNNNNNNNNN
NNNNNNNNNNNNNNNNNNNNNNNNNNNNNNNNNNNNNNNNNNNNNNNNNNNNNNNNNNNN
NNNNNNNNNNNNNNNNNNNNNNNNNNNNNNNNNNNNNNNNNNNNNNNNNNNNNNNNNNNN
NNNNNNNNNNNNNNNNNNNNNNNNNNNNNNNNNNNNNNNNNNNNNNNNNNNNNNNNNNNN
NNNNNNNNNNNNNNNNNNNNNNNNNNNNNNNNNNNNNNNNNNNNNNNNNNNNNNNNNNNN
NNNNNNNNNNNNNNNNNNNNNNNNNNNNNNNNNNNNNNNNNNNNNNNNNNNNNNNNNNNN
NNNNNNNNNNNNNNNNNNNNNNNNNNNNNNNNNNNNNNNNNNNNNNNNNNNNNNNNNNNN
NNNNNNNNNNNNNNNNNNNNNNNNNNNNNNNNNNNNNNNNNNNNNNNNNNNNNNNNNNNN
NNNNNNNNNNNNNNNNNNNNNNNNNNNNNNNNNNNNNNNNNNNNNNNNNNNNNNNNNNNN
NNNNNNNNNNNNNNNNNNNNNNNNNNNNNNNNNNNNNNNNNNNNNNNNNNNNNNNNNNNN
NNNNNNNNNNNNNNNNNNNNNNNNNNNNNNNNNNNNNNNNNNNNNNNNNNNNNNNNNNNN
NNNNNNNNNNNNNNNNNNNNNNNNNNNNNNNNNNNNNNNNNNNNNNNNNNNNNNNNNNNN
NNNNNNNNNNNNNNNNNNNNNNNNNNNNNNNNNNNNNNNNNNNNNNNNNNNNNNNNNNNN
NNNNNNNNNNNNNNNNNNNNNNNNNNNNNNNNNNNNNNNNNNNNNNNNNNNNNNNNNNNN
NNNNNNNNNNNNNNNNNNNNNNNNNNNNNNNNNNNNNNNNNNNNNNNNNNNNNNNNNNNN
NNNNNNNNNNNNNNNNNNNNNNNNNNNNNNNNNNNNNNNNNNNNNNNNNNNNNNNNNNNN
NNNNNNNNNNNNNNNNNNNNNNNNNNNNNNNNNNNNNNNNNNNNNNNNNNNNNNNNNNNN
NNNNNNNNNNNNNNNNNNNNNNNNNNNNNNNNNNNNNNNNNNNNNNNNNNNNNNNNNNNN
NNNNNNNNNNNNNNNNNNNNNNNNNNNNNNNNNNNNNNNNNNNNNNNNNNNNNNNNNNNN
NNNNNNNNNNNNNNNNNNNNNNNNNNNNNNNNNNNNNNNNNNNNNNNNNNNNNNNNNNNN
NNNNNNNNNNNNNNNNNNNNNNNNNNNNNNNNNNNNNNNNNNNNNNNNNNNNNNNNNNNN
NNNNNNNNNNNNNNNNNNNNNNNNNNNNNNNNNNNNNNNNNNNNNNNNNNNNNNNNNNNN
NNNNNNNNNNNNNNNNNNNNNNNNNNNNNNNNNNNNNNNNNNNNNNNNNNNNNNNNNNNN
NNNNNNNNNNNNNNNNNNNNNNNNNNNNNNNNNNNNNNNNNNNNNNNNNNNNNNNNNNNN
NNNNNNNNNNNNNNNNNNNNNNNNNNNNNNNNNNNNNNNNNNNNNNNNNNNNNNNNNNNN
NNNNNNNNNNNNNNNNNNNNNNNNNNNNNNNNNNNNNNNNNNNNNNNNNNNNNNNNNNNN
NNNNNNNNNNNNNNNNNNNNNNNNNNNNNNNNNNNNNNNNNNNNNNNNNNNNNNNNNNNN
NNNNNNNNNNNNNNNNNNNNNNNNNNNNNNNNNNNNNNNNNNNNNNNNNNNNNNNNNNNN
NNNNNNNNNNNNNNNNNNNNNNNNNNNNNNNNNNNNNNNNNNNNNNNNNNNNNNNNNNNN
NNNNNNNNNNNNNNNNNNNNNNNNNNNNNNNNNNNNNNNNNNNNNNNNNNNNNNNNNNNN
NNNNNNNNNNNNNNNNNNNNNNNNNNNNNNNNNNNNNNNNNNNNNNNNNNNNNNNNNNNN
NNNNNNNNNNNNNNNNNNNNNNNNNNNNNNNNNNNNNNNNNNNNNNNNNNNNNNNNNNNN
NNNNNNNNNNNNNNNNNNNNNNNNNNNNNNNNNNNNNNNNNNNNNNNNNNNNNNNNNNNN
NNNNNNNNNNNNNNNNNNNNNNNNNNNNNNNNNNNNNNNNNNNNNNNNNNNNNNNNNNNN
NNNNNNNNNNNNNNNNNNNNNNNNNNNNNNNNNNNNNNNNNNNNNNNNNNNNNNNNNNNN
NNNNNNNNNNNNNNNNNNNNNNNNNNNNNNNNNNNNNNNNNNNNNNNNNNNNNNNNNNNN
NNNNNNNNNNNNNNNNNNNNNNNNNNNNNNNNNNNNNNNNNNNNNNNNNNNNNNNNNNNN
NNNNNNNNNNNNNNNNNNNNNNNNNNNNNNNNNNNNNNNNNNNNNNNNNNNNNNNNNNNN
NNNNNNNNNNNNNNNNNNNNNNNNNNNNNNNNNNNNNNNNNNNNNNNNNNNNNNNNNNNN
NNNNNNNNNNNNNNNNNNNNNNNNNNNNNNNNNNNNNNNNNNNNNNNNNNNNNNNNNNNN
NNNNNNNNNNNNNNNNNNNNNNNNNNNNNNNNNNNNNNNNNNNNNNNNNNNNNNNNNNNN
NNNNNNNNNNNNNNNNNNNNNNNNNNNNNNNNNNNNNNNNNNNNNNNNNNNNNNNNNNNN
NNNNNNNNNNNNNNNNNNNNNNNNNNNNNNNNNNNNNNNNNNNNNNNNNNNNNNNNNNNN
NNNNNNNNNNNNNNNNNNNNNNNNNNNNNNNNNNNNNNNNNNNNNNNNNNNNNNNNNNNN
NNNNNNNNNNNNNNNNNNNNNNNNNNNNNNNNNNNNNNNNNNNNNNNNNNNNNNNNNNNN
NNNNNNNNNNNNNNNNNNNNNNNNNNNNNNNNNNNNNNNNNNNNNNNNNNNNNNNNNNNN
NNNNNNNNNNNNNNNNNNNNNNNNNNNNNNNNNNNNNNNNNNNNNNNNNNNNNNNNNNNN
NNNNNNNNNNNNNNNNNNNNNNNNNNNNNNNNNNNNNNNNNNNNNNNNNNNNNNNNNNNN
NNNNNNNNNNNNNNNNNNNNNNNNNNNNNNNNNNNNNNNNNNNNNNNNNNNNNNNNNNNN
NNNNNNNNNNNNNNNNNNNNNNNNNNNNNNNNNNNNNNNNNNNNNNNNNNNNNNNNNNNN
NNNNNNNNNNNNNNNNNNNNNNNNNNNNNNNNNNNNNNNNNNNNNNNNNNNNNNNNNNNN
NNNNNNNNNNNNNNNNNNNNNNNNNNNNNNNNNNNNNNNNNNNNNNNNNNNNNNNNNNNN
NNNNNNNNNNNNNNNNNNNNNNNNNNNNNNNNNNNNNNNNNNNNNNNNNNNNNNNNNNNN
NNNNNNNNNNNNNNNNNNNNNNNNNNNNNNNNNNNNNNNNNNNNNNNNNNNNNNNNNNNN
NNNNNNNNNNNTCTTGGAGTCCCAAAATTTGGACGAAATCCAAAGCGCGGTCAAGGACAA
GAGCTGGTAGTTGTAACTCTTGATAATGAACCGCGAGGAATACTTGTCCAAGATAGTGAA
AGTAAGGAACAAAGTCGAGGTCGATAGATTGAGTCTTGTGTGACAGTACATGATGAAGTC
AAAGATCAAGAAACGCATCTTCGGATTAACTTGTGGCTGAGAGTTGAAGTTAGTCAGGTT
GTACAGCGGCCTTTCTGTGTGGGAAAGACGGAAATAGTGGTCCAATTGATCATTATTGTA
TTCGCTGATCGCTGAGTGATGTGCTTGCAATTCTCTTTTAACGAGATTAGGGTTTTTAGA
CTTTGCACTAGCAATGGCCCGCCTCTTTTGCAAGAGCAAGGGCAAATTAGGACATGAGGC
AGCGCTGACAGAGGCGGCAGTGGCGGTGGAAGTGCCACTAGCGGTAGCATACCTTGCATT
AGCGTATCTAATTATGGTATCCTTCAATATGGCCATCGTACAGAAAGCGTATCAAATCAG
TGTCTTGAACGAGAGTAAAAGGGAGATGCAATGGAATGTAAGAAATGCTATGGGTCAGAA
AAGAAATGCAGAGGAGTTAAACCGAATGAGGAAATGCAATGGATACGTTAAATTGGAGAT
GTGAGATTGCGACTGGGACTCGGATGGATGCTTGCTTTTGGATGCTAGTACAGAGAAAAA
AGAGGGAGAAAAGAAAAGAGAAATAGAAAAAGGTTGGTTTAAGTCGGCAGAGGAGACTAC
TCGGGCAATTCGTTTCCTAATGGGTATAGTCCTCTTTCCTCAGAAATCCATTTGACTGGC
ACACTCAGTACTACAACAAAAAATCAAGAAAGAAATTGTGTGAAAGTATACTACTCAAGA
AAATGTTTAAGAAGAAGATTATTAGCTCGAGGAAAGTACAGATATACAAATTATAAATAG
GTAGGAGGAAGAAAAAAAAAAGATGATGGCACAGACCCCACGCCAAATATGGAAATGTGG
CAGAGGGACACACTAATCCGATAGTAAATTTATGTAACTTGATCATTACAGTGAGAGCAG
GCTTGGTAATTTCTTTTTCTTGCCTGATAATTTTTCACTTTTTCTTTTTTTTTTTCTTGA
AAGTTCACAATTTTAGGGTTTGAGCACAGCGTTTGGTTGCGACACTTCCCCAGAAGGAAA
ACCGGCCTCTTTGGCTGGGGAGGGAAGAAGGGGGAGGAGAGCTCAGAAAGCCCTATCGCG
ATATGAGGGACCGATCTGTATCAGCATACTTTCGGTATCATCACGGTCGCAGGATAGAGA
TAGTGAATGAGTTAGCTGTTTTACAGGCCAAGCGTTCAAACGAGACGAATGGCGACATTT
GCCCGTCAAGAAAACCCGCCGAGTTTTTTCCTAAACGGGTAAAACAGCCATGCACCGCAG
CACGTCGACGGGGTGATATTTCCAATTTGGGAAATTTCCCAAATCAGTAATGTAGCCTCT
ACGGGTGTCTCTGTCAGCCCCGTGGTCGCCAGCACAGAATGTATCGTACCCCTGAAGGTA
GTTTTTTACCGCCGTGGCACACGATAAAGGTGCACCTTGTGATAATAAGGTGGAAAAATA
TATATGAAAAAGTGAAATTGATTGTGGCTGCACTAGGACATCATTATTTCTTACTTGGCT
ATTTACACGTACTTACGCTGGCTGTATATCATTTAAGGGGCGGAGGACGAAGAGGACGGA
CCCGAGATCATCCGGTCCAAGAAACGGGTCATCCGGTCCTTCGCATTGTCTAGACTATCT
AGGGCAGGACGGACATCCACGTGGAAAGTAGGCATTCCGTTTTCGTCGTCGGGCCCTCCG
TAGAAATCCAAGACGTATCTAACTTCCTTGAAGGTTGGAGGTTGTTGTTCCGCTTTGCGC
TCGCCTCGGAGTACAATCCAGTCGTGCCTGTCGAATGGTAGTTCTTGGCTAAAATGGGAC
GGAAACAGTAGGCCGCACAGGTGCATCCAGCGAGCACGAGGGCTCAATACGCCCGGTTTC
CCCATGAATTTCAGCAACTTAGGCTGCACGTGGCTTTCATCTGTGTGCGGTTTTTCCCAT
TCGAGCACTTCCTGCCAGCACCCTTCATTTAGAAAGTTGTGGACCTGCACCATGGACTCC
ACTGCATCTTCGGCGACTTCGCCGCTACCGCCAATCTTGCCCTTTCTAACCATAGCATTG
TACATCTGTTGTGGAGAAGGATACTCCCAGAACTCGTTACTGTCTGGACTCTTGGGGATG
CTGGAGATGGTCCGATCAACGGGCAAGTCCATCTTTTGGCCAGGCTGTTTGGATGCTGCC
AACTCCGGCATATTGTTCAGCGGGTTTATTCTATCGTTATCTCCCTGCATAACGGGGCAC
TCAGAGGATGGTGGCGACGACGACGACGACTCGTGCATGACTGGGCACCCTGACATGGAT
GATACTGCTGCCCCACCAATATCTTTGCCCGTAGTTTTTTGATCTGCCCAAAACCAACCC
ATTTTTTGTAGTTTCTGTTGTATTTGCTCTGCTTTATTCGTGCTACTCGTATGTGTATGC
TATCTTATTAGCTGCCTATCTCATTTCTCTTAGTATTCGCATTTAAAGCTGAGAAATTTT
TTGATAATCATTTCCCGATGAAAAGAAAAAAAGGGAAAAGTCGATAAAAAGAGGTAAGCG
AAAAGAAAAAGAAAAAATAGAAAATTTGGGTGGGGGGGCGGAAGATCCCACGCCGCGCAA
GAGATATTTCAATATTACTACTACATAGTATATGCGGCGCTACCATACGTACAACTTTTT
TTTTTTTTTTTTTTTTGCCTTCTAAATTTGTAATTCGGTCACACTTTTGTCGCAATGTTG
CAAACGTCTTGAAAGAATTGTAGGTGTTGTAAACCACAACTTGCTCCCTTGAAAGCGTTG
CTGATTATTTCCTTTGAACCTGTTGCATTGTTGTATTGTTGTATTGCTGCTGATGTTTTA
GGCACTTAGTATTAGATATTCCTAAGCCTCCCTCACCGTAAATTACCTTTATTACTTGCA
TGACTATTATTAGCAGAGCATGTAGTATGGGACTCAAGACCGATATGATACACACCAAAG
ACGTAGGCACCGGCGATTAAATCAAAGGCTCCGATAGCCGAAAAGTGAGAAGAAAAAAAA
AAGGAAAAAAAAGAAATTGTCCTAATGAGCGGTGTGGCCGACTTGCCATAATATCAGTTA
GGGCTACTATCAATGTTTTATCTACGTTGGAGTAAGATCGTTTATCACTTCCATATTTGG
ACCAAATGAAAAGTTCAATCGGCCAAGTATTTCATGGATGGAATGACGTTTGGTAAGGAA
GTGCTTTTTCTTTTTCCACATATTTTCCCTTTCTCTCGGGGAAATTTTGTTTCTAAACAT
AAAAAATAAAGCAACAGCAAAAAAGAGGGTCTGTCCAGCGAATAAGAAGAAAACCTCCTT
TTCGGCTTTTGAAGATAGGTTGCAGTTGTCTGCGGGCACAAATGGGCAATTTTTTTAATA
CTTTTTACGTATGAGACAAGATTTTTTTCGCCAATTATATCGCATGAAGAATAACCAGAG
TTTTTCTCCGAACGTTAAGGGAGTTGAAGTAAAAATAAAGAAAGGACCAAATGAGAATGG
GTATGCTTGGTCTTAGTCTTCGAATCAAATTCTGCTTCCCTGTTCATGGCAACGTCACCT
CAATTATTTGGAAAGGGGGGGTTTTCCGACTTTATTTGAGATGACTTGAGATGTGTGTCA
ATGCTAGTATTTTGGAGATTAATCTCAGTACAAAACAATATTAAAAAGAGGTGAATTATT
TTTCCCCCCTTATTTTTTTTTTGTTAGAATTGATCCAAATGTAAATAAACAATCACAACG
AAAAAAAAAAAAAAAAAAAAATAGCCGCCATGACCCCGGATCGTCGGTTGTGATACGGTC
AGGGTAGCGCCCTGGTCAAACTTCAGAACTAAAAAAATAATAAGGAAGAAAAAATAAGCC
TAATTTTTCCGGCAGAAAGATTTTCGCTACCCGAAAGTTTTTCCGGCAAGCTAAATGGAA
AAAGGAAAGATTATTGAAAGAGAAAGAAAGAAAAAAAAAAAATGTACACCCAGACATCGG
GCTTCCACAATTTCGGCTCTATTGTTTTCCATCTCTCGCAACGGCGGGATTCCTCTATGG
CGTGTGATGTCTGTATCTGTTACTTAATCCAGAAACTGGCACTTGACCCAACTCTGCCAC
GTGGGTCGTTTTGCCATCGACAGATTGGGAGATTTTCATAGTAGAATTCAGCATGATAGC
TACGTAAATGTGTTCCGCACCGTCACAAAGTGTTTTCTACTGTTCTTTCTTCTTTCGTTC
ATTCAGTTGAGTTGAGTGAGTGCTTTGTTCAATGGATGTTAGCTAAAATGCATATTTTTT
CTCTTGGTAAATGAATGCTTGGGATGTCTTCCAAGTGATTTCCTTTCCTTCCCATATGAT
GCTAGGTACCTTTAGTGTCTTCCTAAAAAAAAAAAAAGGCTCGCCATCAAAACGATATTC
GTTGGCTTTTTTTTCTGAATTATAAATACTCTTTAGTAACTTTTCATTTTCAAGAACCTC
TTTTTTCCAGTTATATCATGGTCCCCTTTCAAAGTTATTCTCTACTCTTTTTCATATTCA
TTCTTTTTCATCCTTTGGTTTTTTATTTTTAACTTGTTTATTATTCTCTCTTGTTTCTAT
TTACAAGACACCAATCAAAACAAATAAAACATCATTACAATGTCTAGATTAGAAAGATTG
ACCTCATTAAACGTTGTTGCTGGTTCTGACTTGAGAAGAACCTCCATCATTGGTACCATC
GGTCCAAAGACCAACAACCCAGAAACCTTGGTTGCTTTGAGAAAGGCTGGTTTGAACATT
GTCCGTATGAACTTCTCTCACGGTTCTTACGAATACCACAAGTCTGTCATTGACAACGCC
AGAAAGTCCGAAGAATTGTACCCAGGTAGACCATTGGCCATTGCTTTGGACACCAAGGGT
CCAGAAATCAGAACTGGTACCACCACCAACGATGTTGACTACCCAATCCCACCAAACCAC
GAAATGATCTTCACCACCGATGACAAGTACGCTAAGGCTTGTGACGACAAGATCATGTAC
GTTGACTACAAGAACATCACCAAGGTCATCTCCGCTGGTAGAATCATCTACGTTGATGAT
GGTGTTTTGTCTTTCCAAGTTTTGGAAGTCGTTGACGACAAGACTTTGAAGGTCAAGGCT
TTGAACGCCGGTAAGATCTGTTCCCACAAGGGTGTCAACTTACCAGGTACCGATGTCGAT
TTGCCAGCTTTGTCTGAAAAGGACAAGGAAGATTTGAGATTCGGTGTCAAGAACGGTGTC
CACATGGTCTTCGCTTCTTTCATCAGAACCGCCAACGATGTTTTGACCATCAGAGAAGTC
TTGGGTGAACAAGGTAAGGACGTCAAGATCATTGTCAAGATTGAAAACCAACAAGGTGTT
AACAACTTCGACGAAATCTTGAAGGTCACTGACGGTGTTATGGTTGCCAGAGGTGACTTG
GGTATTGAAATCCCAGCCCCAGAAGTCTTGGCTGTCCAAAAGAAATTGATTGCTAAGTCT
AACTTGGCTGGTAAGCCAGTTATCTGTGCTACCCAAATGTTGGAATCCATGACTTACAAC
CCAAGACCAACCAGAGCTGAAGTTTCCGATGTCGGTAACGCTATCTTGGATGGTGCTGAC
TGTGTTATGTTGTCTGGTGAAACCGCCAAGGGTAACTACCCAATCAACGCCGTTACCACT
ATGGCTGAAACCGCTGTCATTGCTGAACAAGCTATCGCTTACTTGCCAAACTACGATGAC
ATGAGAAACTGTACTCCAAAGCCAACCTCCACCACCGAAACCGTCGCTGCCTCCGCTGTC
GCTGCTGTTTTCGAACAAAAGGCCAAGGCTATCATTGTCTTATCCACTTCCGGTACCACC
CCAAGATTGGTTTCCAAGTACAGACCAAACTGTCCAATCATCTTGGTTACCAGATGCCCA
AGAGCTGCTAGATTCTCTCACTTGTACAGAGGTGTCTTCCCATTCGTTTTCGAAAAGGAA
CCTGTCTCTGACTGGACTGATGATGTTGAAGCCCGTATCAACTTCGGTATTGAAAAGGCT
AAGGAATTCGGTATCTTGAAGAAGGGTGACACTTACGTTTCCATCCAAGGTTTCAAGGCC
GGTGCTGGTCACTCCAACACTTTGCAAGTCTCTACCGTTTAAAAAAAGAATCATGATTGA
ATGAAGATATTATTTTTTTGAATTATATTTTTTAAATTTTATATAAAGACATGGTTTTTC
TTTTCAACTCAAATAAAGATTTATAAGTTACTTAAATAACATACATTTTATAAGGTATTC
TATAAAAAGAGTATTATGTTATTGTTAACCTTTTTGTCTCCAATTGTCGTCATAACGATG
AGGTGTTGCATTTTTGGAAACGAGATTGACATAGAGTCAAAATTTGCTAAATTTGTTCCC
TCCCATCGCAAGATAATCTTCCCTCAAGGTTATCATGATTATCAGGATGGCGAAAGGATA
CGCTAAAAATTCAATAAAAAATTCAATATAATTTTCGTTTCCCAAGAACTAACTTGGAAG
GTTATACATGGGTACATAAATGCAGATGCCAGTGAACTATGTTCAGCTTCTGGGTTTCGT
TTGGTGGTTTAATCTATTTTTTATAAAAAATGACGCGGGCAGATTCAATTAGTGTCCTAA
ATTTATTCGCGTTTCAAGATTTCAAAGGATTGATCCTCTTATCAGAAACGATAAGTGCTA
CTCCGTCCTATTCCTCTAGCCATCTAGTACGTATTCTTTTCATAACATAATCCCTTATTT
ACAGAATGTGTTTCGAAGAAAAATTAATTAGATGGGAAGAAAACTGAAGTGGCTTATATA
ATCAGTGACATAGTGCCAATAATTACGCAAAAAGCAAAGGAAATAACACTGCTATGGATA
TGGAAATCGAAGATTCAAGCCCCATAGATGACCTGAAGTTACAAAAACTGGATACCAATG
TTTATTTTGGACCCTGTGAGATATTGACACAACCTATTCTTTTGCAATATGAAAATATTA
AGTTCATCATTGGTGTCAATCTAAGTACTGAAAAGATAGCGTCGTTTTATACCCAGTATT
TCAGGAACTCTAATTCGGTAGTCGTGAATCTTTGCTCACCAACTACAGCAGCAGTAGCAA
CAAAGAAGGCCGCAATTGATTTGTATATACGAAACAATACAATACTACTACAGAAATTCG
TTGGACAGTACTTGCAGATGGGCAAAAAGATAAAAACATCTTTAACACAGGCACAAACCG
ATACAATCCAATCACTGCCCCAGTTTTGTAATTCGAATGTCCTCAGTGGTGAGCCCTTGG
TACAGTACCAGGCATTCAACGATCTGTTGGCACTCTTTAAGTCATTTAGTCATTTTGGAA
ATATCTTGGTTATATCATCACATTCCTATGATTGCGCACTTCTCAAATTTCTTATTTCCA
GGGTGATGACCTACTATCCACTAGTGACCATCCAGGATTCTTTGCAATATATGAAAGCAA
CCCTGAACATATCCATCAGTACATCCGATGAGTTCGATATTCTGAATGATAAAGAACTGT
GGGAGTTTGGCCAAACCCAGGAAATTCTAAAACGTACGCAGACGAGCTCAGTCAAGAGGA
GATGTGTCAATTTACCAGAAAACTCTACGATCGATACAGAATGCTTATGGGTACCACAAA
GCGAGGTCGCTTTTGAGAGCCTCGTAGCATAACAATTTTTAATATTACGACTGTTTTTTT
ATTCATNNNNNNNNNNNNNNNNNNNNNNNNNNNNNNNNNNNNNNNNNNNNNNNNNNNNNN
NNNNNNNNNNNNNNNNNNNNNNNNNNNNNNNNNNNNNNNNNNNNNNNNNNNNNNNNNNNN
NNNNNNNNNNNNNNNNNNNNNNNNNNNNNNNNNNNNNNNNNNNNNNNNNNNNNNNNNNNN
NNNNNNNNNNNNNNNNNNNNNNNNNNNNNNNNNNNNNNNNNNNNNNNNNNNNNNNNNNNN
NNNNNNNNNNNNNNNNNNNNNNNNNNNNNNNNNNNNNNNNNNNNNNNNNNNNNNNNNNNN
NNNNNNNNNNNNNNNNNNNNNNNNNNNNNNNNNNNNNNNNNNNNNNNNNNNNNNNNNNNN
NNNNNNNNNNNNNNNNNNNNNNNNNNNNNNNNNNNNNNNNNNNNNNNNNNNNNNNNNNNN
NNNNNNNNNNNNNNNNNNNNNNNNNNNNNNNNNNNNNNNNNNNNNNNNNNNNNNNNNNNN
NNNNNNNNNNNNNNNNNNNNNNNNNNNNNNNNNNNNNNNNNNNNNNNNNNNNNNNNNNNN
NNNNNNNNNNNNNNNNNNNNNNNNNNNNNNNNNNNNNNNNNNNNNNNNNNNNNNNNNNNN
NNNNNNNNNNNNNNNNNNNNNNNNNNNNNNNNNNNNNNNNNNNNNNNNNNNNNNNNNNNN
NNNNNNNNNNNNNNNNNNNNNNNNNNNNNNNNNNNNNNNNNNNNNNNNNNNNNNNNNNNN
NNNNNNNNNNNNNNNNNNNNNNNNNNNNNNNNNNNNNNNTCAAACGGTGGAAGAAAAACA
GCGAAAAAAAAATACCCGATACCCCCTTTTCGAATACAAATGCTGTATATTCAATTATGA
ATTTTTTTTTTTTTTTTTTTTTCATTTTATATATTTTTGTTCGAGAATCACTTTTCAAGA
TGGTAACAACATCTTCGTCTTCCAAAATGTGACTCAACCCCACGTATTGAGGTTGATGTT
TGACACTGCTACCGTAAACCAGAGCATTTCTAAAGTCGTCCACTAAAGATTTATGAATTT
GGTTACAAAAATCCTTGACACTGCAACGGTCTGACCTTAGCACCACAGGGTCGGTAAAAT
CTGGTATTTGGCCCTTTGGTTTAGTGTAAATACGGACTAGATTTAGTCTATCCCACATGA
CTTGCAACAGCTCGTCCAAGTTCCAATCTTGACCAGACGAAATAGGCACGGCATTAGGAA
TTCGGTAAAGTAATTCCAATTCCTCTATTGACAGAGAATCAATCTTGTTTAACACATAGA
TGGCAGGCATGTATCTTCTTGACGAAGCTTCCAAAACATCAATCAAATCATCCACAGTGG
CATCACACCTGAAGGCAATCTCAGCGCTATTTATTCTGTACTCGCTCATAACGGCTCTGA
TTTCGTCATTCCCCAGATGGGTCAATGGGACTGTGTTTGTGATGGAAATACCACCTTTCT
CTTTTTTTTTGATCAAGATATCTGGCGGAGTTTTATTCAGACGAATCCCCACACCTTCCA
GTTCCTTCTCAATGATTTGCTTATGATGCAAGGGTTTGTTCACATCTAGGATGATAAATA
ACAGGTTACAGGTTCTTGCCACGGCAATAACTTGCTTACCTCTACCTCTACCATCCTTAG
CACCATCGATAATACCAGGTAAATCCAACATTTGGATCTTGGCACCTTTATAACGAATGA
CACCGGGGACGGTAACCAGGGTGGTAAACTCGTACTCAGCTGCTTCAGACTCAGTACCAG
TCAACTTGGACAGTAATGTAGATTTCCCCACCGACGGGAACCCGACAAACCCCACACTGG
CCACACCAGTTCTAGCCACATCAAAACCAACACCAGCACCACCACCGCTGCCGGATGAAG
CACTGGTCAACAATTCTCTTCTCAGTTTGGCCAGCTTGGCCTTCAGTTGACCCAAATGGA
AAGATGTGGCCTTGTTCTTTTGGGTACGGGCCATTTCATCTTCGATAGCTTTGATTTTTT
CAACTGTAGTAGACATTTTGCTCAATCAACAACTCTACGCTTGCACCTACTGCATCTAGC
TTCAAACACTTCCTATCATTGCACCCTCATCACACCGTAATATCCCATCTTAAAAGTGGA
AAACTCTTATAGCTCATCGATGAAAAAAACGGGCCCTCGTCGCTTGTGATGTGAAAAAAT
TTTTCAAGCTTTAAGCCCATTGAAAGCAAGAGATCTTGCACTAGAATAAGTGGCAAAGGT
GAACTTTGAGGGGATAAGAAGGGCAATCAGGAACATCAGACAAGTGAAAGATGGCGAAAA
AGAGTAAAAAGAACCAACAGAACTACTGGGATGAGGAATTCGAAGAAGACGCCGCCCAGA
ACGAAGAAATCAGTGCCACGCCAACTCCAAATCCAGAAAGCAGCGCAGGTGCAGATGACA
CTTCCAGAGAAGCAAGTGCAAGTGCTGAAGGTGCTGAGGCCATTGAAGGCGACTTCATGT
CTACTTTGAAGCAATCGAAGAAGAAGCAAGAAAAGAAGGTTATTGAAGAGAAGAAGGATG
GTAAGCCTATACTAAAGTCCAAGAAGGAAAAGGAGAAGGAAAAAAAGGAAAAGGAGAAGC
AGAAGAAGAAAGAACAAGCTGCCAGGAAGAAGGCCCAACAGCAAGCTCAAAAGGAGAAGA
ACAAGGAGTTGAACAAGCAAAATTTTGAAAAAGCTGCTGCTGAGAAGGCTGCTGCTGAGA
AATCCCAAAAATCTAAAGGTGAAAGTGATAAACCAAGTGCTAGTGCTAAGAAGCCAGCCA
AGAAAGTACCTGCCGGTTTGGCTGCTTTGAGACGTCAATTAGAATTGAAGAAACAACTTG
AAGAACAAGAAAAGTTGGAAAGGGAGGAAGAAGAAAGATTGGAGAAAGAAGAGGAGGAAA
GATTGGCCAACGAAGAAAAAAATGAAGGAAGAAGCTAGAGCAGCTAAAAAGGAAAAGGAG
AAGGCAAAGCGTGAAAAACTAAAGGCTGAAGGTAAGCTATTGACCAGAAAGCAAAAAGAG
AAAAGAAATTATTGGAAAGAAGACGTGCCGCTTTATTGTCTTCCGGTAACGTCAAGTTGC
TGGTCTGGCCAAGAAGGATGGAGAAGAAAACAAACCAAAGAAGGTTGTTTACAGCAAGAA
GAAGAAGAGAACAACCCAGGAAAACGCCTCCGAAGCCATTAAATCTGACTCTAAGAAAGA
CTCGGAAGTTGTACCTGATGACGAACTCAAAGAATCCGAAGATGTTTTGATTGATGATTG
GGAAAATTTGGCTCTTGGTGATGATGACGAGGAGGGAACCAACGAAGAAACGCAAGAATC
CACCGCAAGCCATGAAAATGAAGACCAAAATCAAGGCGAAGAAGAAGAAGAAGGAGAAGA
AGAAGAAGAAGAAGAAGAAGAAAGAGCACATGTGCATGAAGTTGCCAAAAGCACACCAGC
AGCTACACCAGCAGCTACTCCAACTCCATCCAGCGCTTCTCCAAACAAAAAAGATCTTCG
TTCCCCAATTTGTTGTATTTTGGGTCATGTCGATACCGGTAAGACTAAATTGTTAGACAA
AATCAGACAAACCAACGTTCAAGGTGGTGAAGCTGGTGGCATCACCCAACAGATTGGTGC
CACTTATTTCCCCATCGACGCTATTAAGGCAAAAACTAAAGTTATGGCTGAATATGAAAA
ACAAACTTTTGATGTCCCAGGTCTTTTGGTTATTGATACCCCAGGTCACGAATCCTTCTC
TAACTTACGTTCAAGAGGTTCTTCATTGTGTAACATCGCAATTTTGGTTATTGACATTAT
GCATGGTTTGGAACAACAGACTATTGAATCTATCAAACTGTTAAGAGATAGAAAGGCTCC
ATTTGTCGTTGCCCTAAACAAAATTGATAGATTATATGACTGGAAAGCCATTCCAAACAA
TTCATTCAGAGACTCCTTTGCAAAGCAATCAAGAGCTGTTCAAGAGGAATTTCAATCTAG
GTATTCTAAGATTCAATTGGAATTAGCTGAACAAGGTTTGAATTCGGAATTGTATTTTCA
AAACAAAAATATGTCTAAGTATGTCTCCATTGTCCCAACATCTGCCGTCACCGGTGAGGG
TGTTCCTGATTTATTGTGGTTGCTATTAGAATTGACCCAAAAGAGGTTGTCCAAACAATT
GATGTACTTGTCTCACGTGGAAGCAACNNNNNNNNNNNNNNNNNNNNNNNNNNNNNNNNN
NNNNNNNNNNNNNNNNNNNNNNNNNNNNNNNNNNNNNNNNNNNNNNNNNNNNNNNNNNNN
NNNNNNNNNNNNNNNNNNNNNNNNNNNNNNNNNNNNNNNNNNNNNNNNNNNNNNNNNNNN
NNNNNNNNNNNNNNNNNNNNNNNNNNNNNNNNNNNNNNNNNNNNNNNNNNNNNNNNNNNN
NNNNNNNNNNNNNNNNNNNNNNNNNNNNNNNNNNNNNNNNNNNNNNNNNNNNNNNNNNNN
NNNNNNNNNNNNNNNNNNNNNNNNNNNNNNNNNNNNNNNNNNNNNNNNNNNNNNNNNNNN
NNNNNNNNNNNNNNNNNNNNNNNNNNNNNNNNNNNNNNNNNNNNNNNNNNNNNNNNNNNN
NNNNNNNNNNNNNNNNNNNNNNNNNNNNNNNNNNNNNNNNNNNNNNNNNNNNNNNNNNNN
NNNNNNNNNNNNNNNNNNNNNNNNNNNNNNNNNNNNNNNNNNNNNNNNNNNNNNNNNNNN
NNNNNNNNNNNNNNNNNNNNNNNNNNNNNNNNNNNNNNNNNNNNNNNNNNNNNNNNNNNN
NNNNNNNNNNNNNNNNNNNNNNNNNNNNNNNNNNNNNNNNNNNNNNNNNNNNNNNNNNNN
NNNNNNNNNNNNNNNNNNNNNNNNNNNNNNNNNNNNNNNNNNNNNNNNNNNNNNNNNNNN
NNNNNNNNNNNNNNNNNNNNNNNNNNNNNNNNNNNNNNNNNNNNNNNNNNNNNNNNNNNN
NNNNNNNNNNNNNNNNNNNNNNNNNNNNNNNNNNNNNNNNNNNNNNNNNNNNNNNNNNNN
NNNNNNNNNNNNNNNNNNNNNNNNNNNNNNNNNNNNNNNNNNNNNNNNNNNNNNNNNNNN
NNNNNNNNNNNNNNNNNNNNNNNNNNNNNNNNNNNNNNNNNNNNNNNNNNNNNNNNNNNN
NNNNNNNNNNNNNNNNNNNNNNNNNNNNNNNNNNNNNNNNNNNNNNNNNNNNNNNNNNNN
NNNNNNNNNNNNNNNNNNNNNNNNNNNNNNNNNNNNNNNNNNNNNNNNNNNNNNNNNNNN
NNNNNNNNNNNNNNNNNNNNNNNNNNNNNNNNNNNNNNNNNNNNNNNNNNNNNNNNNNNN
NNNNNNNNNNNNNNNNNNNNNNNNNNNNNNNNNNNNNNNNNNNNNNNNNNNNNNNNNNNN
NNNNNNNNNNNNNNNNNNNNNNNNNNNNNNNNNNNNNNNNNNNNNNNNNNNNNNNNNNNN
NNNNNNNNNNNNNNNNNNNNNNNNNNNNNNNNNNNNNNNNNNNNNNNNNNNNNNNNNNNN
NNNNNNNNNNNNNNNNNNNNNNNNNNNNNNNNNNNNNNNNNNNNNNNNNNNNNNNNNNNN
NNNNNNNNNNNNNNNNNNNNNNNNNNNNNNNNNNNNNNNNNNNNNNNNNNNNNNNNNNNN
NNNNNNNNNNNNNNNNNNNNNNNNNNNNNNNNNNNNNNNNNNNNNNNNNNNNNNNNNNNN
NNNNNNNNNNNNNNNNNNNNNNNNNNNNNNNNNNNNNNNNNNNNNNNNNNNNNNNNNNNN
NNNNNNNNNNNNNNNNNNNNNNNNNNNNNNNNNNNNNNNNNNNNNNNNNNNNNNNNNNNN
NNNNNNNNNNNNNNNNNNNNNNNNNNNNNNNNNNNNNNNNNNNNNNNNNNNNNNNNNNNN
NNNNNNNNNNNNNNNNNNNNNNNNNNNNNNNNNNNNNNNNNNNNNNNNNNNNNNNNNNNN
NNNNNNNNNNNNNNNNNNNNNNNNNNNNNNNNNNNNNNNNNNNNNNNNNNNNNNNNNNNN
NNNNNNNNNNNNNNNNNNNNNNNNNNNNNNNNNNNNNNNNNNNNNNNNNNNNNNNNNNNN
NNNNNNNNNNNNNNNNNNNNNNNNNNNNNNNNNNNNNNNNNNNNNNNNNNNNNNNNNNNN
NNNNNNNNNNNNNNNNNNNNNNNNNNNNNNNNNNNNNNNNNNNNNNNNNNNNNNNNNNNN
NNNNNNNNNNNNNNNNNNNNNNNNNNNNNNNNNNNNNNNNNNNNNNNNNNNNNTTTCGGC
ATCGAAATGAGCATGGCATACGCCGGACTTGTCAACCCAAGTCACATTCTACAAAATTTA
ATGAAATTAAATAGGTAATTGTTGTATATAAAAATGTGAACCTTTGTGTATTAGTTTCAA
TTCTATCTTACTTTTCATTGCCATTTTGCTTCCTTCACCTTGCTGTCTTCCACCTTGGAA
ATTTTTATAGTACGCGTAAACAAAAAAGGTAAATAAGAGGCATTGAATATAAGTTGGCTT
TTATTAGAAAGTTGAGTAAGAACACGTTGAAACTGGGTTTAAGACGATCAAAACAACCAT
GTCTGCTCCCACTATGAGATCCACCTCAATATTGACAGAGCATTTGGGATATCCGCCCAT
CTCGCTTGTTGATGATATCATTAATGCTGTAAATGAAATTATGTACAAGTGCACTGCTGC
CATGGAAAAATATCTGCTATCCAAGAGCAAAATCGGCGAGGAAGATTATGGAGAAGAGAT
CAAAAGTGGAGTTGCTAAGTTGGAATCACTTTTGGAAAACTCCGTGGATAAGAATTTTGA
CAAACTAGAACTATATGTTTTGAGGAACGTCCTTCGAATCCCTGAAGAGTATTTGGACGC
CAATGTTTTTAGATTGGAGAACCAAAAGGATCTGGTCATTGTAGATGAGAATGAGTTGAA
GAAAAGTGAGGAGAAACTTCGAGAGAAAGTGAACGACGTGGAGTTAGCGTTCAAAAAGAA
TGAAATGCTATTGAAAAGAGTTACAAAAGTGAAAAGACTGTTGTTTACGATAAGAGGATT
CAAACAAAAGCTAAACGAGTTACTGAAATGCAAAGACGATGTACAATTGCAGAAAATTTT
GGAGTCGTTAAAACCTATAGATGACACAATGACTCTACTGACTGATTCATTACGTAAACT
ATATGTTGATAGTGAAAGTACCAGTTCAACAGAGGAGGTAGAGGCACTACTGCAGAGATT
GAAGACCAACGGGAAGCAAAATAATAAGGATTTCAGAACACGATATATCGATATAAGGAC
GAATAATGTCCTACGAAAATTGGGGCTACTAGGTGATAAAGAGGACGAAAAACAGTCTGC
CAAGCCGGATGCGAGGACGCAAGCAGGGGATATAGTTAGTATAGATATTGAAGAGCCTCA
ATTGGATTTACTTGATGATGTGTTATAATATAAAGTGGGAAAAAGTATGTGCTATGATAT
GATGTATGTATTCACGAATGTATTATGTAGAAAAATGCTAAAAAATTGGATAAAAGAAAA
CCATGTTTAAAATGCATACCACCATGTGTACTATAAGTACTTCGTAAAATTCGAATCCTG
TAGCCAGCCAACCTTCTCGAAAGCTTGGAATAGTCTTGATGCTTTATTAACGTCGATCCT
ACAGGCTTTTTGGGCGTCGGTCCTTCTAAACGGCAACCCTTTCTTTAGTCTATAAACTTT
TTCCAAAAATAACCTTCTCTTAGAATCCAGATACAAATCACAAGGTAACCTTAGAGTTTG
AGCGAGAACTAGTTCAGCAGGGTGTAGCTCGTTCCTCAGCGGGTCTGTGGACAGGTCCAT
TGGAGACCCCTTCCACTCGATCTTGAGTGACTTGTTACTGTCTGTAGGAAGCGTAGATAA
GGGCGGAGAGTAATCTGGTAATTTTTTCCATGAGACGTTTGGTATATATTGAGGAGCATC
ATGAATCGCCTCAATGGATGCAATGTTAGTGTGAGGAGTGGATGCAGAGGGTGAGAACTT
CTTGGCGCGATGTGGACTGGTAGTCATCGTTCTTCTTTGTGGTGAGTATACCTTGCGTTT
CCGTGGTATCCATTCAGTGTCGGATTCAAACTTTCCTAGATTGTTATTGTAGAGAGCCTG
TTTCCTCATATTATATCTTGCTTGTCTATTCAAATTCGGAGATGCTAACGGGGAAGGTAA
TCTAGAAGAAGAGGAAGGCAGAGGAGGAGGAGTCATATCATCATTGTATTTGGAATATTT
ATGTCTAGCATTATAGGCCAGATTGTTGTACCGGTTGATAATGTTCTTAGAATATGGTTG
GGCCAAATTGCTGAAAATTTTGTATTGAGACAGAAACCCGTAGGTGGCGTAGCGGTACCT
TTTTCTTGATAACCCATTGGGCCATACAGGCTTCACGAACAGCACATTCTCTACAGCGCC
TTTAGGCGTAGATCCCACTAGCACTGAAGAGGCCATGCGGGGTGAGCCATTGTGGCTAAT
TTTCGACTCCAGCTTGGGCGACAAAGGTGGCGATGGTATTATATGTTCATCAACCAAGGA
GTCAATGCTGCCAGAAAAGCATCCATTGCCATTATTTTGTGAGTTCTGGTTAATTCTTAC
GTCGTACGAGCGCCCATAGGGTGAATTATTGCTATAATCACTCATGTTTAAACCGTTTTT
ATTACTATCGTTATTGTTGTTACTTGCTTTCAAATTCTGATTCAGACGTCTGAAAATGGA
CTGCGAATCATCCTTACCAATGTAATTCATATTTAATTGAGACTTTTCAGATTCAGGAGA
ATATAATCCCATGTTTCCCCTATAAATGTTACGATGCGCGAATATCCTGTTTATCGATGC
CCAGTGTATGAGCCATAACGGGGATGTTATGAACCATGTGGCTACTTTTATAAGCGGTTC
TCTTAGGAAGAAGGGGGTTCTTGATAGACCCCTGCACCTCATCTAGCGGAGGTGCACGGA
TGTACCAACAGTTTTAGTGAACATTATTCACTAAAGAAGCATTGGGCATACTCAGAGCCA
ATGGCAAGCTCGTTTACCAGTTCAAATATGTCGTTTCATTATCTGTATGACTGTCGTAAC
TTTGAATCGATCTAATGTGTTGACCCTGTCTCAGGCTCACCCATGGCGGCGCCTGCACCT
GTGGGTGAAGGAAGAAAGACGATGTTTGTGAGGGAACTGAATTGGGTTGAAGTTCATATC
CTAAACAAACACTTCACCAGCCATGGATGCATGCCTTGTCTTTTCGCAGTTGGTGGCATG
AAAATATATATCACCCACCAAACCCTCTTACTCTTTTCTTACCAAGTAACTCCAGTAAGT
GCTCGTTTTTTTCTTCTTCCATTCAAACCTGCTTAAAAACCTCGACAAACGAGCCCCCAA
CGTACTACCACAGCAACCACTCTGGTTTTTCTATCTTGTTGTCTTTAATTGCCTCCTGAC
TTTGTTTTGTTTTGTTCTTGCTTAGCGCTCTTGAAAAATATTTTACTTTTCACTATCAGA
TTAATGTGATAGCAATAGTTAGTGCAACAAAGAAACAAGTCGATAAATGGTACGTTTAAA
AAGTAGATATATCCTTTTTGAAATTATATTCCCACCTACAGACACCAACGTTGAGGAATC
TGTGTCGAAAGCAGACATCTTGCTTTCGCATCACAGAGCATCGCCTGCGGATGTGTCCAT
AAAGTCGATACTCCAAGAGATACGACGCTCGCTGTCGTTGAATCTGGGCGACTATGGGTC
TGCAAAATGTAACTCTCTCTTGCAGTTGAAATACTTTTCAAATAAGACGTCTACGGGGAT
AATCCGATGCCATCGAGAGGATTGCGACCTTGTTATCATGGCATTGATGTTGATGTCGAA
AATTGGCGACGTCGATGGACTGATCGTGAACCCCGTCAAGGTAAGTGGGACCATCAAGAA
AATAGAGCAGTTTGCTATGAGAAGGAATTCTAAAATTCTGAACATAATCAAGTGTAGTCA
ATCATCACACCTCAGCGATAATGACTTTATTATCAATGATTTCAAGAAAATTGGAAGGGA
AAACGAAAACGAAAACGAGGACGATTAGAATATATTAATATATAGATGTACACGTATATG
CAGTAGTTTTATTTTTTTATCTATAATACAACTCAAGCACAAGAATGCTTTGTTTTCCTA
GTGCTCATCCTGGGCCTAGGCGCCATAGTTATCCGATTTATCATCGGATTCAGCTTTAGT
AAACTGAATGGGGCCGTGAGAACCACTGGCACCTTCACTCTTAACATTGACCGCTTCGTC
CAGCTTTTCGTAGTTGGTCTTGTATATGCTTTCAATATCTTGTTGGACGAACAGTGGGTT
GTCATAAACCTGGTCTTCATGCCTTTTGGCGGAGGCATTTGCCCCTCTTGTGAAAAATCT
TGAATCGTACTGCAGATCCGGTTGTTCTGAACGCTTTGCTGCGCCCAGAATTATCTTTTC
GGATACGTCTCTTCCTTGAGAGTACGCCAGCTCTTTTAGTCTGGCCACTGTGCTCGTTTG
CTTTTTGGGCTTAACTATTGCTCCCGTCTGCGGAGTCCCGTTGTGGTATCTGGCTCGTTG
GCTCAATTCTTTCAATTTAGATTCTTTAGCAAGCATTTCCTGTTCCATAGCAAGCCGCTT
CAATTCCATTTTGGACCTGATCTCTTGTCTTGCCTTCTTGTCAGCGTTTTCTAACGCTTC
GGAGAGCTTCATAAACCCATCGTTGATGGTATTATTTTCGTTGTCAAGAGCTTTACCTAC
ACGTCTTTCCAAGGCCACGGTATAACCATTTGGATTTTTCCAGTTTGACACAGCTGCAGG
TATCTTCCACTCATTTGGATCAGCTTCTCCCCTATCATTGCTGCCATCCATATGGAGAAC
AGGCACGACTTCGTCGTTTTCTGTGGGTGCTACAACCTTTCTCGCCTTCTTCCCAACGAA
CCTTGGCAACAATGGATCCATTTGCTTGGACACTACCTCAATATGGTGGCTGTTGTTCAA
TAATAGATTCGCGGGTGCCTGATGTGTTTCGGTGACGTACCTTGATGATGCCCTGTTATT
TGAGTTGGCTAGTTTCGCATTCACAAGCCGCTGAATGTATGACTTGGTTCTTGCTGTACA
TTCTTGGATTTCTGCTTTCGTTGGCAAAGGAACCGATAGTTCGAAATTAGACTGTCTCTT
TGGAATAAAATCATCGAGCTTAACGTTTTTAGCGATTTGGTCAGTCAATATTGCCGGCTC
AACGCGATCTGAGCTCAAAGCCGTCGAAACTCGTCCTTGAGAATGTTTTGGAGGTGGTAG
TCTGTTACTAAACATATTTGGTTGAGGTTGCTGATACGTCCTCTCGGCTCAGAGCTGCCA
TGTGTCAATAACCCCATAATTTGAACTTCTTTCATCAACTTTTTAGCTGGGGAAAAATCA
AATTCGTGAAGAATTACAATAATACGTTAAGGTAAAAGATTAAATATTAAAAAATAGTAT
GAGTACTTTTGAATCATCAGACAAGAACAATGAAGGATATGAATAGTATTAGATATGTAT
TCTTTTTTTTTTCCAGGGACATAAAGAGTTGTTTTTATAAGGTGCGGAGTTATCTCAATT
TGCTTCTGATTTTAGAAGCTATTCTATGCCCGGTCGACTCTTTGATTTCGATCCCAAACG
GCATCATGGTAGTTTCGGAGCCAGATTCGCCATTTTCCCACTCTAATCCATCTCGAAGAC
TTTTTCGAAAGGTAAACCCTTCTTCTTGTCTCAGCGTGTTATATTTGGACTTATGCTGTA
GCGGCTTGATCATTGCCGAAGCAGGTATTGGCGGATAATGTAGCACAGCCGGCTTCTTGT
ACCAACCCACCTTTGTTGGTTTAGGATTTTCTGCCTCTGTCATTGGCGGTACACCAGCAA
ATCTCACCCTTTTGATGGACAATTCACTGGAGTTTGACTCCGGATCTAGAGTTAATGTCT
CTATAGCCAAAGTATCACTACTATTGGCAATCAGGGTACTTGATGATTTTCCTGAGGAGG
TGTTGTTTATACTGGATACTTTTGGTGAAGGCGCTAACGATGAAGATGCAGAAGGATTGG
GTGTAGATGCACTTTTGTTCATCAAATGCCGCACTGTATCTTGGACGATTTTTTGATTTA
ACGTCATGGTTGAGGACTGCAAAGAATTGGACCTTTGATTGTTGAGCTTTGAAGGTGGAG
CTATTGACGGATGTCTTGTAGAATTCAAATATGAGGTTTGTTGTTTGTTTGTATAGGATT
GCAAAGATGAGGATCTAGGCCTTCTGCCGTTGATCAGTTTTCTTTTCTCCGGAGACACCA
TGCTTTTCTTCGTTTCTGCGTTTTTATTGTTGAAAGTGGTCCTTACAGGCGATACTGAGG
GAGACCTAGAAGAATTTGAGGCTAAATGCGCCCTTGCCCTTGTTCTTATGCTCTCTAAAG
AGGCCTGTCTTGATGGGCTTGCTGAAGATGTGGGTGAGGGGGATGGAGAAGAAGAGGCTG
GCAGCTTTGTTATTGACGGCTTCTTCTTTAGCTTACTTTTCGCGTTTTTAACCTCTAAAT
ACAGAGCCTTATCTCTTTCTAGCTTTTCTTTCAAATTCTCCCGCAAGTCATTGGTTTCAT
CGAAGGTTTTATAATTTTTCTCAATATATTTCCAGCAATCCATCCAATTGGATAATAATC
CCATAATGGACCTCAATTTCGGTATAATCTTGCAGATATGATTATTAAACAATTCCACAA
CTAAACCAGGTTGAAGGTGGAAAATGGGAGTTCTTGAGGAATTGTTATCGGTACGCGCCG
TTTGAGTCCAAAATTTTAAATTCTCCTGCAGTTCGAATAAAGCTGTGACATCATCACATT
CTGGAGAGAGCAAAGCCATCAGCTCACAAATTATCAAATCGTAATGGTACACGTTTTCGC
TGGATAATCTTGTCTTGATGTCCAAGAAATGTTGTTTATTCGGTAGGAAAATTTGCCTAG
AGAAACTGATAATAACACACAAGACAGAAAAAACCCGCAAGTGGAAAGTGTATATCCTGT
GTAGAGTCCATTCCCAATGTGGTAGATCCTTCTGTAAATTTGACAGTGAAGTAGGTCTTG
TTTCCGAAAATTTCTGCAATTGGTTGTAATATGTCCTTAGAATGGGGAAGATTTTCGAAT
GAACACAGGAGTTCAGTTTCTCCATCACTTGCCATTGCAATTTGTAAAAGGAATGGGTGG
ACTTATCCCTTACTGGATCATTAATCAAAACGGCTAAATCTAGAATCAATGTCATTTCAA
CTGGATTTAACAAGTCTTCAATTATTGAAGTGTCAAATGGAAGTGACCGAGCTTTGTACG
CATCCCTTTCCAATAAAATCTGTCTCAACTTGGCATTATAAATTTTTATAGCATTTTGAG
CAATGCAAGACAGCGAATTTAAAATCTTCCATTGTAGAGAATTATTGTATATGCACGATT
TATAGTGATCTAGGGGTACCTCCTCGGGAAACATCCAGCCCTCTACATCAATAAAATTAG
TTGATAATCTCTGCTGCACTTCGCTTAGCTTTATCAGCTGGAATCGACAGAGCAAATGGT
ACCTCTTAGCCAATACGGGGCTTACATTAAATATAGGACCCTCACAAAGTGATAAGATGA
AATTAACGAGGGGAATAATTTTGTAGGACTCGTCATTGTCTCTTTTCTTCTTCAAATGCG
GTACCAGAACGTTTAGTAGCCTATTCAGTTCATTCAGCTTGTAAAGAGCGTTCTTATATT
GAATGATTTTTATATCATACGAGTCCAACGGAACAGAACCTTTGATTGCCGGAATAGAAG
CGCTGGCAGCAGCTTTGGCTAGCAACTTTTTTCTCTTTTGCACATCTACCATGTTGTAAT
ATAAAACTAGTCTAAATCCTCAACCTTCAGCTTCCAATCACTCCTTTTATCATTGTTCAT
TCGCTAACAAACTTCAAACATATGCCTTTATTATGCGTCTTCCTGCTGTTTCAACCATTG
ATTGCAGGGTAACAGACATTTTTAAGGGTCTTTCCCACAGCATCTATAAGAAAGATCGTC
AAAAGTATTAGTTAAACATTGAAAATTTGCGCCAAAGACATAGCAAGCGCAACGTATTCA
TTGTCCATGTCGTCATCTACTCCCTTTGACCCTTATGCTCTATCCGAGCACGATGAAGAA
CGACCCCAGAATGTACAGTCTAAGTCAAGGACTGCGGAACTACAAGCTGTAAGTACAGAA
AGCCACAGAGTACCATCTAGGAAATTAACATTATACTAACTTTCTACATCGTTGATACTT
ATGCGTATACATTCATATACGTTCTTCGTGTTTATTTTTAGGAAATTGATGATACCGTGG
GAATAATGAGAGATAACATAAATAAAGTAGCAGAAAGAGGTGAAAGATTAACGTCCATTG
AAGATAAAGCCGATAACCTAGCGGTCTCAGCCCAAGGCTTTAAGAGGGGTGCCAATAGGG
TCAGAAAAGCCATGTGGTACAAGGATCTAAAAATGAAGATGTGTCTGGCTTTAGTAATCA
TCATATTGCTTGTTGTAATCATCGTCCCCATTGCTGTTCACTTTAGTCGATAGAAGTTCA
CTCGCAATGCTATATATATAGGGAGCTTCCATATGTAGTGTAGGATATATGTATATATAC
ATATATACATATATGGGCGTATATTTACTTTGTTCTTATTTTCTGTCTAATTTTATAATT
TTACTGACAGTAGCTAAGCCCTCTGTATTGCTGTTCTGTGTTATTGCACTAGTGTCATAA
CGCAGATGGTTTTTAGCAGAGTCAAATTGGGCAGAAAGCATAATTTCCATCTTCCCTGGC
AAAGACAGATTTTCTCTTTTGATCACGTTAGCTAAATAATTCAAGATTTCGTTCGGTACT
CCAGCTTCGCCCTTGTTAGCAGGCTTGTATTTCAACAGAATTGCTTGTATTTGGGCTGGA
TTCAAGGCATACCAGAAATCGAATAGTAACTTGAACTCGTTCAAGTTGCTTATCTTCAAC
TGTAATATCTTGACAGCCTGAATTATTTGAATCAAATTGGGACGAACGTCTTCAATTCTT
GGTTCAAACCAGCTCACCAACCGCTCGATATTTCTATCCACTTCGTACCCATACTTCCAA
TTTAACGCGGGACATTTGGTTATTAGGTCATTAAATAGCATTACGTTCAGATACTTCAGG
GTGTCGTTAAAAATTTTTGTATGCATTGAGTCAACAACTTGAAATTTACACAAGACAGCA
TCAAATTCATTTAAGAATGTGAATAATTTAGCGAACTTCTCATCACCAGAATTTTTAAAT
AGCTTCTCGTTTAAAACCATATCGAAGATCTCGATGTGGGCTGAAGCATGCTTCATGAAT
TTCACTAACCAAGTGGAATAAATCTTGTCGAATACTTTTAAAGTTTCATTCTCCAAATCA
TTCAAATATATCAGTGTTAACTTATCTTTTTCATCACCACCATTCGCTTCATATAATGTT
TTTTGATTTGCAGCAAATGCGGGAAGTCTGGAAAGATTACTTAACCAAAAGATACCACCA
AGCATTGTTTCGTCCTTTGGTAGACTCATAACAATGCTTTCTACAGTCAATAGGACTTTC
GAGATGAATTTGCTACTTTGAATCAATAACCCATTTCTCACTAAGCTACTTACCACTGTA
GTAATGACGTGTATAGGACCCAGAACATTGTCTCCATTCACCTCAGTAACATTTACTTTT
TTCAAGTAACCTTCTGTGACTTCTAATGTGTAACAATTCAGGTCCATTAGTAATTCTAGA
AGATCAGGATTTCCTGATTCTCTACGAATTACATTGACTAGCTTCGGTTTTACTTGTTGT
CCTGCGATTCCCAAACCTTTCACTTTATCATTCTTATTAGCAGAATATGTGGTGGTGAAA
TCTTGTGCTATTACGTTTTCAATAAACGCTAGTTCTTGCTTCATTGATTTGACTTCATCA
CTTAATCTTGAAGGTTTGTTACCTTTTATAGCAGCCAAACTTTGCATATGTGACTGTATT
AAAGAAGATTGCTTCTTTTTTCTCTCCTTCAAGGCATTCTTCTTGTTTAAAGTATTCATG
ATTTCAACTTGTAACGTCTTCAGCTTGGAAATCTTATCATTATAACCATTTACTATCGTT
TCGTACTCTTGCCTTTGCTTAGATGGAATATTTGACAAATCTCCCTGCAACAACTGTGTT
AATCTTGTATATGAGTCATTTAACATCTCTAGATTCAAAATGAAAGAGTTCTTAAATTCG
ATAGCTTCCTCCAGTAATCCAATCCCGTAACTAGCCCTAATATTCCGTTCTTCAACTTCT
TTTTGCAGAACTATATACCTTCGTCTAGCTAACTGCATTCTCATGGCGCTTTGTACAAGA
ATGGAGCTCCTTTTCAATGTTCTGTAATCTGTTTTGTGACCATATGATCTGATGTAGCTT
TGGATAATTACTGCCGCCATGAGCATGAATTTCCTGTTAACACTATCTAAAATCAATTTT
CTTTTACAGGTACATTGTAGTTTTATTATTTGCCCAATGGCAGCTCTATAGTATTCCCGT
TTCCATAATGCTCTAATGTTCGTTTGTAGTAATATGGCAGCTCTTGTCTTGAGCTCATGA
TCGACCCTTGTACGAACCAACAAACTTCTAATTTGGCTTTGGCACTTCTTTATTGATTCC
ATGGTCTGCAAATACTGAAGCCTATAGTATCTTGCCCTTATCTTTTTCTGTATTATGATG
CATATTTCATTCATTTTATTAGTCCTTAGCTTTTCCAAAAATGCAAGCATTCCTGCTTTA
AAGAAAATTTTGGTATTACCAATTTGGTATTTTGCTGAATCAGAGATAGTAGCATCTAGA
ATAGATTGACAGAAGTTGACGATTGCCTCTTTTGGGAGGTCTGGATTATAAAGAATTCCA
CTCCATAAGCTGTAGTCCGTCAGGAGGAAATATCTTTGAACGAATTCGTCAAAAGTCCAT
CTTGATGGAAAGCCTGCACATGAAATCCTGATTGTTTCCAGCACACCACAAGCTCTTAAT
TGCGATAAGACCATCAAATTATCGAACTCCCATGGCTTTTTTTCAGAATTTGGTTTTATG
CAACGAATATAATGAACATTAGTAGAATTTATGATGGCCATCAATTCCCCGAGCGATTTT
TTGAACATAGATCCCAGGGTTGGTTTCTTTTGACTTAATCTTGCTGGGATCATTATCTTT
TTTTCAGTATTTTGCTCTTCAGGAGCATCGTCACTCCTAAGTTCTCTGTTGTCTAAAATT
TGTTTGAAAATTGGATTTGTCGTTGCTTTGAAAACATCCAGATGACCTAGGGAAACGCTG
TCTCTATTCTTTTCAATAAACCCTTCAACTTCATATTCTACATCAACAGCATAATGGCTT
ACTATAAACTTCGTTTGTCCGAATCTTGGCTTCGAAAAAACTTCATTTGAGGGCGGTTTA
TTAAAGGCAGAATATAGTTTTGAGGCCCATGATTCATCTGAGCCTGATGGTAATCTACTT
TCTTCATCTAATAGAGAAAGTATTCCAAGTTTATTCTCAATCAAGTCTATGCAAGGTTGG
TTGTCGCTGAACTCAATGAAAGACCACTCAATTTCCTCCTTTACATATTCTTCTTGCTCC
AATTTGAAAACGTGCTGGTTGAACTCTTGTTGTAATTTTTCATTCGCATAGTTTATACAG
AATTGTTCGAATGAGTTTTTCTCAAAATGCTCAAACCCGTAGATATCTAAAATACCAATA
AAGGAAAAGACATGATCTTGTTGATCCAGCTCAGGATCGTATAATGTCTTGTTAATGTTG
TCTACTAGCCAATCAAAAAGCGTGGAATAAATAAATTTCGCCACAGAGTCCCTAGCAATT
AGCGCTTGATTGTAATTCAAATTAGTGACAATTTTTTCAGACCTTGTGACGATTTGTTTC
TTGACAATCCATTTTGCAAAATTGAAGGGATCAATACCCAATAATTCACATGCGATTTGC
AGGTTTTGCTCTTCCGATGATAGTGATGCGTCGTTTCTAGTCATTTTCATCTCGATATTA
CCTATATGTAGCAAGCCTGCAAGAATTTTGAAAATTCCAAGCTGAGTCTCGTGGTTTATA
CCTACTAATGACAGGGCATCAGTGGTTATCTTGTATTCTCGAGCTTCATCTATACCAGCT
ATGTTCGGCTGTCCACCTTGGTTAGTATAATGGTAGTCCTTGGGAGATGACAAATGCAGT
TCTTGTTTTACCGGTTCTGGCAATCCTTCCAAAATTTGGTAAAAAATATGGTAATTTCTT
TCTGTCTCTGGCTGATAAACTAACCTGGATTTTTCCAAGAGATAGGTTCTAATTTTGGAC
CCCCTGATGGTAGTATTCTCATCAAATAAAATTTGCAGATATTTGCCGAAACGAGAGGAA
TTATCATTTCTGGTAGTTTTGGCGTTACCAAAGGCTTCCATGATCGGGTTAGTAGCTAAA
ATTTGGCTCTCGATTTGAGACATTTCCACTTCCCCTTCACGATTGTTGCTTTCTTGGACT
GAGGCAAAGTATCTCATAATGTATTTAGCAGAGACGGTCTTACCAGCACCGGATTCACCA
CTGACTACAACAGTCTGGTTAGCCTTTTCATGGACCATGAACCTGTACGCCTCCTCTGCT
ATGGCAAAAAGGTGCGGCTCCAGCTCATCTTTACGCTTACTAGAATAATTCTGTATCATC
TCGCGAGAGTACAAATGGTCGACTTTGGCAAAGGGATTAGCGGCAATAAGGACAATACCN
NNNNNNNNNNNNNNNNNNNNNNNNNNNNNNNNNNNNNNNNNNNNNNNNNNNNNNNNNNNN
NNNNNNNNNNNNNNNNNNNNNNNNNNNNNNNNNNNNNNNNNNNNNNNNNNNNNNNNNNNN
NNNNNNNNNNNNNNNNNNNNNNNNNNNNNNNNNNNNNNNNNNNNNNNNNNNNNNNNNNNN
NNNNNNNNNNNNNNNNNNNNNNNNNNNNNNNNNNNNNNNNNNNNNNNNNNNNNNNNNNNN
NNNNNNNNNNNNNNNNNNNNNNNNNNNNNNNNNNNNNNNNNNNNNNNNNNNNNNNNNNNN
NNNNNNNNNNNNNNNNNNNNNNNNNNNNNNNNNNNNNNNNNNNNNNNNNNNNNNNNNNNN
NNNNNNNNNNNNNNNNNNNNNNNNNNNNNNNNNNNNNNNNNNNNNNNNNNNNNNNNNNNN
NNNNNNNNNNNNNNNNNNNNNNNNNNNNNNNNNNNNNNNNNNNNNNNNNNNNNNNNNNNN
NNNNNNNNNNNNNNNNNNNNNNNNNNNNNNNNNNNNNNNNNNNNNNNNNNNNNNNNNNNN
NNNNNNNNNNNNNNNNNNNNNNNNNNNNNNNNNNNNNNNNNNNNNNNNNNNNNNNNNNNN
NNNNNNNNNNNNNNNNNNNNNNNNNNNNNNNNNNNNNNNNNNNNNNNNNNNNNNNNNNNN
NNNNNNNNNNNNNNNNNNNNNNNNNNNNNNNNNNNNNNNNNNNNNNNNNNNNNNNNNNNN
NNNNNNNNNNNNNNNNNNNNNNNNNNNNNNNNNNNNNNNNNNNNNNNNNNNNNNNNNNNN
NNNNNNNNNGATAGGGGGTTAGTCATCAGTAGACTCTAAATAGGTGGGTTTCGTAGTACA
GGTAGCGTGGGATGATCATCATCATTTTCGAAGCTATTTGTTTCAATGGATACAGTTTCT
CCATCCTCCAATTTCAACTCTAAGTGGAACGTTCCTTCAAAGAAGTCATTCTTGGTGACT
TCGCCGCCTATCCAGCTTGTTCTTTGTGAGGGTACCAACACTTAGTTCCTACTTCAAATG
ACATGCGGGAGAACTGGTTATAGGATTTTTTTTGTTTTTTTGTGTTTTAGAATTAGATTG
AATTATAAAAAGAAGAACAAAAGGGTATCGTATTGAAAATAAATTGTCTCGCCAAACTGG
TAACAATGTTTTCAGCTAGAACAATAAGAAAAGAAGAGAAGGTAAAAAAAAAGGTGATAA
CTCCGTAGGAATTGAGGAATTGAGTATGCAGAATCAGAATAAAGGCTGACTTTCAAAAAA
AGGTTGTATTACAATTGCAGGTTTTCGATAAAAGAGACCCTATTCTCATCTACTACTGCT
AAACTTCGAGATATTTTCGAATTTTTCAGTCTTTTCTTTTTTTTTTTTCGCATTAGTTCA
GAACCCTAAAGAATGGTAAACATTCTATGGATAACCCGGAGAGTGAGTTTCTTAAAGACC
TAGTTTTATTTTAAGGGTTTTAACTCAATCTTGATGTTTTCATTGTGTACCCTAAAGAAA
GTTTAAGAATAGCCCTAACTGTTACCTTTTGAAATAAAATAAGGGGAAGGTCAAAAAGCT
ATTGTTCTATTGTTATGAAACATTGTCTCAAAGAGTAAGAATAACACAAATTGATGGCAG
TTTTTTACGTAGTCCAGTAGTTGTCCAGGTACAATGCAAAATGCTCAAATAAAGAGCTCT
TCTAAAGGCAGCGGAATAGATGGTACAGATCGCAATAGCAAAGATGGTGTAGAAAAGAGA
CCCCTGGAAGATGTAAAGCAAATGATTGACGCTGGAACACCAGATGTTGGCCACAAATCT
ACTGTTGAAACTAAGCCAAACGTTGGATGGCAAGCCTCTCACAGTAATTTGGCTGCATTA
CACGAAAAAGAGCAGAAATATGAAATGGAGCACCATCATGCTCGTCATAAACTGCATCGT
CAAGTTATTCCGGATTACACGTCTGCCTCGACCGCAATGTTCAGCGATTGTATGTTCAAC
GCAGCACCAGATAAAGTACGAAGTCTCAGTACGATGAAGTCTTCTGGACTCTCGCCAAAA
CACCCATTTAACGTAGTCGCCACCTTTAAAGGACCATTCCCGCAGCATAGTGTAGAATCA
AAGCCTCTCGATGGTGGATACTCTGCCAAAGACCATTTTCCCTCATTTAAGATGTTGCAA
GCCCAGCAGCACCCAGCCCATCGCCATTACAAAGACAACGACAAGTACGGTCTTAAATCA
CCTTCCCGGTCCTTCGTGAAGGACAAGAAAAGGTTGGTTCACCGGTTTTTGAAATCCATG
GAGCCTTCTTCGTCTGGGCAATCTAAGGATTCGTCTGCACTGGCGCCGGCTTTCGATCCA
ATATTGCCCAATGTTATATCTAAGCCTTCCAAGCGACCCACACATCATTCGCATTCATCA
GACGGGAGTTCTAGCACGCAGACAGATATATCGTTACAGAGCTTGCTTTACCATGATCTT
GAAAGCTCACCAAAGAAACATGTTTCGCCCTCAAGACCGCCCTCTGTAGCTTCCGAATCC
TCTCCTGCCGTTGCTAATCCCATTGGGCTTTCGCCAAAAGACGCCTGCAATGCATCGTTT
TCGCAGTCGTCCTCATCTTCGTTGTCTTCTTCTTCATCGTCTTCATCATCGACGTCATTC
TCACAGTCAGTGGCTGTTGATCCTCTTGAACCTCCTGGAAATATCACATATAGTAGTTCG
AATCTTTCGCTAAATTCAGATGAATTAGACTACTATCAGCGTCATATCGGATTGCAGTTA
CAGCAGACAGAAGCTTTACTAAAGCACAGTTTGAAAGATGAGGTTCTGAAAGATGAAAAT
GACCTTGTTAAAAACATTGCAAATTTTGACAAGATCGTTAAAGAGCTAAGGGACTTAAGA
TCCAGGACCATTGGATGGAAAGAGCTTGTTGAAGAGGATTATTTAATGAATTTGAAACAG
GATTTTGACAAGGAAAACCCCGAATCATTTGAGGCACGTTTGAGTGATACAATAAATACA
AACGTGGCAAAATTACNNNNNNNNNNNNNNNNNNNNNNNNNNNNNNNNNNNNNNNNNNNN
NNNNNNNNNNNNNNNNNNNNNNNNNNNNNNNNNNNNNNNNNNNNNNNNNNNNNNNNNNNN
NNNNNNNNNNNNNNNNNNNNNNNNNNNNNNNNNNNNNNNNNNNNNNNNNNNNNNNNNNNN
NNNNNNNNNNNNNNNNNNNNNNNNNNNNNNNNNNNNNNNNNNNNNNNNNNNNNNNNNNNT
CATACATTCTGACAATTTTTTCTTGCCCACCCTCTTCAGCCTGTGAAAAGGCAAATCCTC
TTTGTTTTTTCATTCTTTGCACTTGCCTCACCTTCCTGATGGCATTTTGAAATTGCTGAA
CGTGCGGCCTAGAGTCGCTGATATTGTATTTCTGCATTTCTTGAATAACATGATACGTTT
CTGGTTCATACATTCTTTTATAGTACTTCCATAGAAAATCTCTTACCAGTGCAAAAATTG
GTAAAACGATCAAAGTTAACCAAAATACACCGGATCCATACGTGTGTTTAACCACACCAT
AATACTCTCTTGAGATGTTAGCATGAGGAAATATAGAAGCATAAATTGGGAAGAATATTA
ACCAAAATAAGAGGGAACCAGGAATGGCAATTAAGGTGAATTTCGTCCATTGATTAGTTA
CCAAAGCAGCCTTTCCCAAAACAATAATGACACTTGTAGTGTAGACAGTTACACCCCAAG
ACCAATGATCAGCTAGTTCGCCGTGCATATTTAAGGCAAACCCATATCTGTAAATCAATA
TGGTGCCAATAAATACTATTGCAGAATGGAAAAAGCCATTAATAATCCATCCCCAGAAGA
TGTAAACAGAGAAAAATTGACCCTTCTGTCCTAATTTGTACAATTGTGGGTACCGCTCAA
GTAATCTACTACTAACAAATTGATCAAATACACCAATGACAAAAGGGGGCCAAACAGTGA
AGAATAAGTTGTAGAAACTCATTGTCCATGATTCCATAATGGATTGACCTGAAAAGGCAT
TGGCAAAAACGTACCAAAACTGCGTCATGTATAATGCTGTATTCTTGTAAAAAGAGTACA
AAATTGCGACAGAAATTCTTTGATAAGACCAGGAGCCATGGACAAGTAATAGTTTTTTTA
AAAATTTAAATTGGCCAACAGCTATATCAGCTGAACGAGCCGCTTGCATACCTTCCATAC
CACTAATACCGACACCAACATGAGCTGCCTGTATCATACTAACATCGTTGGCACCATCGC
CAATGGCTAGCAGTAGTGAAGACGACTTTCTTTTTACCATTTTAACAACCAAGGCTTTCT
GTAGTGGAGATACACGGCAACATATAACCGCTTTACAAAGCTTCGCCACAGTTAGCAAAT
AATCTTCTAATTCTGGTTCCCAGGCAAAGCCTAATGACTTCCCATCAATGACGAGCGCTA
AGTATCATATCATGTGTTGACAATTGATGCTCGTTTAGAGCGTAATCTTCTCTAACAAAT
TTCTCTCAGTATCATCTTCTGGTTCCTCGTTGATGATCAACAAANNNNNNNNNNNNNNNN
NNNNNNNNNNNNNNNNNNNNNNNNNNNNNNNNNNNNNNNNNNNNNNNNNNNNNNNNNNNN
NNNNNNNNNNNNNNNNNNNNNNNNNNNNNNNNNNNNNNNNNNNNNNNNNNNNNNNNNNNN
NNNNNNNNNNNNNNNNNNNNNNNNNNNNNNNNNNNNNNNNNNNNNNNNNNNNNNNNNNNN
NNNNNNNNNNNNNNNNNNNNNNNNNNNNNNNNNNNNNNNNNNNNNNNNNNNNNNNNNNNN
NNNNNNNNNNNNNNNNNNNNNNNNNNNNNNNNNNNNNNNNNNNNNNNNNNNNNNNNNNNN
NNNNNNNNNNNNNNNNNNNNNNNNNNNNNNNNNNNNNNNNNNNNNNNNNNNNNNNNNNNN
NNNNNNNNNNNNNNNNNNNNNNNNNNNNNNNNNNNNNNNNNNNNNNNNNNNNNNNNNNNN
NNNNNNNNNNNNNNNNNNNNNNNNNNNNNNNNNNNNNNNNNNNNNNNNNNNNNNNNNNNN
NNNNNNNNNNNNNNNNNNNNNNNNNNNNNNNNNNNNNNNNNNNNNNNNNNNNNNNNNNNN
NNNNNNNNNNNNNNNNNNNNNNNNNNNNNNNNNNNNNNNNNNNNNNNNNNNNNNNNNNNN
NNNNNNNNNNNNNNNNNNNNNNNNNNNNNNNNNNNNNNNNNNNNNNNNNNNNNNNNNNNN
NNNNNNNNNNNNNNNNNNNNNNNNNNNNNNNNNNNNNNNNNNNNNNNNNNNNNNNNNNNN
NNNNNNNNNNNNNNNNNNNNNNNNNNNNNNNNNNNNNNNNNNNNNNNNNNNNNNNNNNNN
NNNNNNNNNNNNNNNNNNNNNNNNNNNNNNNNNNNNNNNNNNNNNNNNNNNNNNNNNNNN
NNNNNNNNNNNNNNNNNNNNNNNNNNNNNNNNNNNNNNNNNNNNNNNNNNNNNNNNNNNN
NNNNNNNNNNNNNNNNNNNNNNNNNNNNNNNNNNNNNNNNNNNNNNNNNNNNNNNNNNNN
NNNNNNNNNNNNNNNNNNNNNNNNNNNNNNNNNNNNNNNNNNNNNNNNNNNNNNNNNNNN
NNNNNNNNNNNNNNNNNNNNNNNNNNNNNNNNNNNNNNNNNNNNNNNNNNNNNNNNNNNN
NNNNNNNNNNNNNNNNNNNNNNNNNNNNNNNNNNNNNNNNNNNNNNNNNNNNNAAACAGT
TACAGAGTTTGGTTTACGGATGATAAACTTATACCCTAAATCTGCACCACCTTGAACGAG
GGCACCTTCATCTGGAGAGGCTGCTTGATATTTAATAGATCCATCGCTTTGAAATTCTGG
AATGACAGTATGACAGGTAGCCAGTAATGTTAAGAAGTCATTGATAATAGGTGAATCCTC
ATCAGAGGGATCATTTAACTTTTTCTTCAAATCGTCAAATTTTCTATAACCAACTTCAAT
CCCATCTTCAACAGTGGCCGTTTTATCTTCAGGTATTTTATCAATATAGCAATGGCCTGC
AATAGAGCAGGATTTAAATTCCATAATATTTCTTGTTAAAGTTCCTGTCTTGTCACTGAA
TATATATTCTATTTGACCAAGTTCTTCAACCAAAGAGGATGTACGAACCACAGTTGGGGT
ATCAGTTTTTTCGTAGTACAAATCTAGATCTGAACCTATCATAAAAGCCTGATAATATTT
GATTAATTCAACGGTGACAAATAGAGAAATAGGAACTAGATTCGAAAATAGAATCCAAAA
TGTTAAAAAGTCTTTGAAGAATAAGCCAGCCTTGTTGGTACCCTCCAGGTAAAGGTACGA
TAAATGTTTGGCATCTGCAGTAGACATAATAACATTACCAATTGAAGAAATTAAAATTAG
CACGATTAAAACTGTGAACAATGCAATAATCTGTCTGTTGATAATTTTCTCAACCGCGGT
TCTTTTAATTGGGGTTGCAGTAGCATTACGCAATAACTTAGTTTCATGACCAGTGAAGAT
AACTAAACCAAATATCCATGCAGTATTTCTTAAAGTTGCACCTCTTAAAATCATTTGGTC
AGGAGATAACGGTATTTGACGATCATTTAAAGTCATTGTACCTTCATAAGTATACAAGCT
AGAGTTCGGCTGTTCGGAAACAACTTTTCCGTTCATGTTCTTCAAAGTTTTAACGTCTAT
AAATTTGGCAGTTTCTACTCTCGACTGTTTGATTTTCAAATTTGTTTCACCATCCAAGTT
GGCAGTTTCAATGTAGCAAAGACCCTCCGGTTCCGAAGATGACAAAATTATGGTATCAGC
AGGAATAGGTTCCTCTGATTTTACTCTAATTATGTCACCTACACGAATATCAATCCATCG
TTTCTCAACAAAGTCATCATGTGCTTCTGAAAATATTTCTGCTGTCGAATTATTTAATTC
TTTATCAGAATTAGCTCTCTTGATATCTTCGATACATTCCTTCATGGCAGAAACAATCAA
AACCACTAATAAAGTACCAATTGTGGTGTATCTATTAGTTGGCGAGACGTGAGGCACCTG
TTGAATGGCAGATGTACATAAAAAAAACAGATTAGCGTATTTGGAAAATTCTTGGAACAA
AAATTTAGGCAGAAAGGTCGCAAAATTATACTTGGTGGTAGATATATGGTTGTCACTATA
ACCGAAGGAGGAATTAGCGAGAGAATCGTTGATGTGGATGACTCTTGGTTCACCATTGCC
CTCTGCGTCGCCAACGTTCTTTCTTAAAATGTACCGGTTGAAAAGAATTTTAATGTTGAA
CTTATTCCTCGAGTCTAGATAATTATCGTCTAATTCGTTATTAGTCACCGCATTGTAATG
ATTCATTTCGAAACTTTCGGGCCCTTTCTTCCGTTTGAACGTAAAGGCATTTTTGAGACC
ATTACCAAACCTAGCAAATAAACCGGGAGGCTTGACTGCTCGTAGGGATTGTGGTTGATA
TGCATCTGAGTCGAATCTATTGGCATTCCAAGACGTTTGGTCGTCATGGTTATTGCTCAT
AAATAGATTTTCATGGACATCATTTTCAATGTTATCATCATCAGCGTCTAAGTCGATAGT
CTCTTCGGGAAGTACATGACTTGGTGGTATATAATTCGCGTTCGCATGTGAGTTGGTGAC
CTTTGAACGGGATCCAGAATGAGAAGTCGTGTCGTCTAAGAAGTCAATATCGAAAAGCGT
GTCGTCCTCCCCAGGTTTCCTCTTTGGGGGGGTTTCTCTGTCGTCATTCATGGTAAAATC
AGGGAATGAAAGAACCTACCAGTAAATTATTGCTTGGCGCTAACCTCTATTTGGCGTTAC
TGGCTTCTTGTTGCACTATTCCCCTTAGAATTGCCAACAATTGTTGATTATATGTTTCTT
CAACTTAGTGGCATTAAACAGATTTGGGTTTTCTGGCAAAAAAAGCCAATCACGTGATCA
GGAAGATTTCAGTGATTTACGCTTCAAATAACCTTTACCTCAGTAATCCCGTAATAGTAA
GCTTCTAATAGTAAGCTTCTAATTTGCAATGTTATTAGCCCAACAGCTACTAATGGTATT
ATTTTTTTTTTTTTGATAAGAAATTTAAGTGTTACAGAATGGGCCATCTTACAAATATAA
TAGTCTTTATGTATTTTTATATATGTAAAAGAATTGAAATATTTTATAACTGGTTGTTAT
TATGGTACAGTGCGCTGCCCAATCCACGTGGAAAAATCCTGTTCATTCAATAATAGAAAC
TGAAATCATGTAATGTTGCGTAGTATAGTGCGTGAGCTTATTGTGCCACTTCTTGCTCAG
CATTTTGAACTTCGTGTTCCTCCTCGTATTCGATTTCGACTTTAGGACGTTTAGTTTTGG
CACTAGTTCCCTTCTTACGTCTCTTGGCTGAATTCTTATTTTCTTCATCACTATCGCTGT
CGCTCTCGCTTTCACTGTCGCTTTCGCTTTCACTGGCGCTGGAAGCTTCTCTGTCAGAGT
CAGCTAACCACTTTTCTAAGTCATCCACGTCAACGTATTCACCTTCGCCATCATCTGCAA
CGTATTCAACTTCCCCATCATCACTTTCCTCTTCTTCATCCCAGTCTTCTTCCTCGTCCT
GAGAATTCTCCTCTTCCATTTGACCCATTATCTTCTTCCAGACCTTTTCGTCAACATTTA
ATGGTTTATCACCGTAAGCACCACTCTTTAATCTGTCCATCAATTCTTTTTCGATGGCTT
TTTCAATCTTGGCAGCTACCAATGCCTTTCTCTCCCTGTTTTGTTCTCTTCTTTTGACCT
TTGGTGCTACACCAACGTAGTGTCTCTCCTCCTCCCTTAATGCTAAACGTCTCTCTGTTA
TCATGACCTGCGTCAATTTTGTAAATCTCTGTTTACACTTATGACGGAAAAACTTGCTCC
AATGTAGTAGGTGTTCGTCGATCTGTTGTAAAGCCTTCGTGTAATTTTTGGATAGTTTGA
TTCTTTCCCATAACTTGGCAGGAGTGTGCGCTCTTTCAGGCGTCTTCATATACAAGTACA
GTTTCCCATTGTCACACTTCACTGTTGCATACTTGGAGTTGGCAAGTGGGCATGATTGCC
TTGTACACAACCCAGTGACGTTATACTCATTTCTGCAAAAATTTTGACCATTAGGTGCCT
TAATTCTATGAGAGCAGAAACTTTGATTAATCACTTGCCAAACAATTTCGTCGGACATAT
CCTCGTTGTATTCTAACCGTTGTAGTTATGTACTGAAGAGAACACTGTCAAAAGAAAGAA
CTAAGCAATGCAATATCTGCCTCTATACCAATCACTTTTTCATTTTTTTTCAAAAGCTCA
TCGGAAAATTTTTCAAAAAAAAAAAAAAAAAAAAAAAAAAAAAAAGGTTTATTACCCTAC
TGCATTTTGATAATCTGAACATAATGAGCTAATGAAAGCAATTCTCATTTAAAAACAAGT
ATTCTCTCTTATTGAAGTATGCATTATCTATCATTATAAATTCTTTTATTCTGTTCGAGT
CCATGTTTTTAAAAAAAAAAAAACATGTATGTATGCTCCATCTATATATGCTCCATCTGT
ATATTTTATATGCAAAGTTTTTTACAAGAGGAATTTGGGAACTGGAGGAAAGTGGCACAA
TACCTCATGTGGATAGTTCATTAATCTCTTCTTGTGTTAATGTGCTAATATAAACACACT
TACTCAGCAATTCGTGGTTAACTTTGAAAGTGTAAAACTTGGACCATTGAACCCTTTGAA
TGAAATTCTTGACTATTTGAACGTTCGTATCGAATTTATTGTAATTCACTACTTTATCTT
CTAAGATCCAGTCTTTCTTCTCTGCGTTTGCTGATAGGTCCGAAAGATATACGACGATGA
AAGGGACGCAACCCACCAGTGGATTCACAGAGTTAAGTAGATTTCTTATTGTAGAATAAT
TCCTGTCTAGCGAGGGAATCTTCTTTAGCTCTTCCCAAGTCAGTAAGTCGCCTGGTTCAA
TCAGACGCCATGCATCAGTGAATTTTTGAACAACTGAAGAACTTAAGGCTAGAATGATTT
CCATCAATGTGTTAAAGTTCTGAAATGTCCTGCAGTGGTCTGCAACGTGTATAAACCTTT
GAATGACATTTCTTTTCATTTTGCTGCTCTTGGTAAGAAGTATTTCTGATATAATCCAAT
CCACAGTTAAGTTAAATCTGGATATAGCTAAATCAATGCCAGATAAGGTCTCGTTCCTTA
CTAGTAGTTGCAACCAACTTATAACTTGTGGGCCTTCATGCTTCATCTTTAAATCTAATA
AATCTTTCCAGTCTATTTCTCCTAAAATTTCCTTCTCTATCAAGGTCATTTGTTGCGCTA
CAGACAGGGAATCGTACATTAGTATAAATGGAACGTGACTTTCATTATTAGAAATCATTA
ATCTCGAATCGTGAATCCTGTATTGACCGATTAATTCCTGGATTTGCGCCGCTTGCACAG
CAACATCAACATTAGCTGACACGTCTATTTTTTCAGGAGAGGAGGAAGTAAAGCCTTCCT
TCTCGGATTGATCTGGAGTAAAGGGGATATTCATTATAGTTTGTCTCCTTCTTTCTATTA
ATAACGATTTTCTTTTTTCTGCGGGGCTATTTTGGAATGACGGCAAGTTGTTAAGGTTTA
GCATTTCCACTTCATCTGCTAACTTGCTCGTTTTAATTCCAATAGCGTCACTACTCTTGG
TGTTCTCTGGTTTTTCGGGAATTTTCTCGTATGTACCTTCCAGTTTCATTAATGCCACGG
TTATTGGATCGTCATTAATTGAATCATCGAGCATATTAGCAATTTCATTTAAATTTTTCT
TATTCAAGGAGCCTGTAAAAGCCGACTCAGAGTTTGCTCTCCGTGTGTTCCGGGCACTAG
ATGTGTCATTAATGTCGATATCGTCCATTGTCAATACACTTCCTGATATGTTACTATTAG
TTTCACTCTCGTTCTTCAGAAATTTACTTTTCAGCTCTTCAACGTTTTTCATTGGAGAAG
CAACGTCAATGCTACCGTCATCTGGTGAAAAAAAATACTTGTTGTTTTTCGCATGGGTAC
TTGGACTTTCTAGGTCATTATTGGAATCGCTTAAATCAATTGTTTTTAACTCATGCAATG
AAGAAGTATTTGAGATTATATCTTGATTACCCCTTTGATATTCTTCTCTCAAATTTATTA
TCCTTTGGTGTGGCACTGGTGAATCCCTGGACGTTTCGAAAGTTTCAACTGTGCTACCAG
TGGTAATCGAATTCAAATCACTTACAACAGATTCTATTGTGGGTGCTATGGATAATCTGA
TTCTATTGGTTTCACTCACGCTGGTCCCGTTGGGAAATTCTCTCTGTGGATTTTGAGTTT
GTTTTAGAGGACTATTCTGAGCAGATTCAAAAAGCTTGCTCGTTGAGATACTGATAACGG
TGGACGATGTATCAGAGTACAACGCGCTTTTTTTATTATATTCCAGGTTGAGAGGTTCTA
TTTCACTTATTTCCTCTATAACTGAGTTTGACTTGTTTTGCTCAGGATCTACTATGGATA
ACTCTTTGGTTGGTGTTATGGCAATGCTTTGAACTCTTGAAATGCTGATCCTTCCACTAG
CCGGTCTTACAACTGCTTGTTTGATCTTGTGATTGCAAGATGAATGTTTTTTTCTTGTAG
TTATATCATAATTATTGGCTTCTGANNNNNNNNNNGAAGTTGTCCAAGCTTTTTTTGTGC
TCTCATATTCTGATTCTGGATTTTCTTTGGTTATCATAATTCTTTTCCAGGCCATCTATA
GTACTCTTTTTCTCATCTAAAGACTTGGTATCTTCAAATGTAAACTCTCTTAGATTTAAA
AATCCAGTTTTTGTTTTTAGAGTTGGACTATCTGTATTATTCACGATGTTTCTGACTTTT
CTTGACTTTTTCGTTACAGTATCTCTGGGTGGAGAGCTGGATGACAACTCGGAATCGTAT
GAGTATGTTATTGATTCTGTGTCTTCCCTACTATCGTTTAAGGGAGACGATTCTTTAAGA
TCAGGTAGAACATTTTTCAGAGGCGAAGAAGTCATGCTTTTTTGGGATTGGGAATGATTT
TTCCTCCTTGGTGTCATATTTGTAATCGCTTCTGAGTTGGTTTTATCAGTTTCATGGAAT
AACAATCTTTGAGGTCCATTCTCGTCTGTACGTGAAGAACTATTATCTTTATCAAAGAGC
CTCATACTTTCTGCTGAGTAGCTACCGTGCATTTTATTGTAATATGCTGTCGTGAGACTT
TTTACTTTCCTTCGTTGCAGTGCATCATACGAGGGTGATGGCTGCATATTCGATTCATTG
TTCTGCAGTTGCTTGTTTAAAGTATTAGTTAAAGAGATGACTGACTGAGCAATTGAACTT
ACGGTTTGATACAGATCCAAATTGTCCATAGCGCTAAAATTATCATTACTCGGTTTAAAG
CTATTTTGTTGTAAAATCTTTATATCATGTATGTGTTCCCGACGTTCACAATCAACATTA
ACTGTAGGACCTCGGTTGTTATTCGAATGTGTTTGAACTTTTTCTATCAGCTGGTTTTGT
AAATGCAGTAGGGACTCCACTTCATCTATGGTTCTTGCACTTAGGATGTCAAATTTAGAA
GAATCAGAGTTAAGAAACTCTTCCTCTTCTTCCTTGGAAGATTTTCTATTGAGAGATGAT
ATTGATACAACGTATTTGACAAACGCATCCATTTCAGGTTTCTGGTTTGCTGGTTTAATA
GCACTCATAAATTTTTTATCATTACTGCTATCATGGCGATTATGGTTTTTCATCCACTTA
GCTAAAAGACCAATAGCGCTGCGATGTAACACAGACATTGAAGATGTATTAGATCTACTA
TTACTGTTGCTATTGTTATCTAGAGATGATGTCGTCGATGTACCTTGAAGCGTTCCGCTT
TGTTCATTTAAATCTTCAGGAATATATAAGGAATTCAGAATAAATTCAACTTTTTTAGCC
GGTGTTGGAGGCATTATTTTATCGACTGCATATGATGACGGGTAGTCTACGCCTTTCATT
AGTGTGGATACTAGAGTGACTTTTGACAAGTGGCTGATCTTTTGTTTACTATCTGACATG
TCCTCGCTTTCATTATCAACTGAAGGTTCTTTCGCTATTCGGTGCTTCGAGTAAACATTT
GATGTATTATCGGGAAATAAAAGCATAGAAGGGCTTCTCTGGTTTTTGGAAGAATTTGAA
GACTGTAGCTTCTCCGGCAGTCTAAATACATCAGAAGTTTTATATAATGATAAAACGCTT
TGGTTACGAAAATCAGGACTGGCAAAACTTTGCCTGGCGTAAATGCTCAGTCGGCTTCCT
CTTTTGTGTAGGCTTTCTAGTTGCGTGAAATCCTTTAACGAATAATGCAGCCATGCATCA
AAGTCTAATTTATCAGGTTCATTTAGTTCAATATTCTCCCAAACCAACTTAGAACAATGC
ACCCAGTTTTTTTTCAGATTGATTATACAGCTGGAAATTATTTTTGGGTACTGTTCAATG
TGTTTGTCGTTTAGAAACTCGATCAACCGAAGTCTTAATGTTATGTTCGGTAAAAAATCT
TGCACAAAATAATTCAGTATGGAATGCCTCAACAACACAAACGTCCTCACGAGGGCAACT
TCACCAATTCGCCTTCTCTTAGCTTTTGCAGCATTTGTTGTGATCTCCCTAATACACCAT
CGAAATCTATAGATGAGTAAGTCGTGTAAGTCTTGAGGCGTTATAAAATTCCTATAAATA
AGGAAAAAATCTGCAGATGCGTTGTAGTCTACACCTTCCAAAGGGGAAGAAAGGTGTACA
ATTAACGCGGGCAGGTCTGCACTATTCACTGGTTTGGATAAACAATCGCTTTCATAGCTA
ATAACATTTGAGGATGGAGTCGGGTAGTAATCTTTCTGGCTAAATATTTCCATGGTTCAG
GGTAGCGAATCTTTGAATGGCTAGAGGCTATGTAAAGCAAACAAAAAGGTTCGCGTAAAT
CAACGAGCGAATAACACGAGTACGGTTGGGGTGGGCTAAAGGGTTCAAGAAATTATCAGT
TTCTGTTTACAGTTTTTTTTTCATTGTTGATAAAAAGATCAAGAATTTCATTATTCGCGA
AAATCAAAATGCAGAAAGGAAAAAATAGAAGGGTAATAAAACAGCATCGGATCGCAAAGA
TGAGTAAGGAGAACAGCCTGGTTAACAATTAAAGAGTGTTTATCGAAATTCATTATATAG
TGGTTTATATAGACCACTTCTTCTGCTGGTTGATATAGAAATTTTATTTAATTCTTGTTT
TTTACTTATGTACTTACTACGATGATCTTAATTCATGCTTCTTGCTTGTCGGCAATGTCC
CAAGTGGAAAACCAGTTTAAGTAGCGGAAGTTACTACTTGGTCCCTCCATACCAAATGAT
ATTGGGGAGAAGTACCAGAAGCAACCAATTACAAGTGCCATGAATCCGGCGTATAGGACG
AACCGCATGATACGGCCGCACTTAGATCTGGACCATTTTTGCAAACCGGCGTCGAAACAG
TACGCCAAAATGATCAGTGCAAAATACAAGGCAGGCAAGTAATGATGAACGTAGGTGACT
CTAGACATGATAACGAATGGCATGTAGTGTANNNNNNNNNNNNNNNNNNNNNNNNNNNNN
NNNNNNNNNNNNNNNNNNNNNNNNNNNNNNNNNNNNNNNNNNNNNNNNNNNNNNNNNNNN
NNNNNNNNNNNNNNNNNNNNNNNNNNNNNNNNNNNNNNNNNNNNNNNNNNNNNNNNNNNN
NNNNNNNNNNNNNNNNNNNNNNNNNNNNNNNNNNNNNNNNNNNNNNNNNNNNNNNNNNNN
NNNNNNNNNNNNNNNNNNNNNNNNNNNNNNNNNNNNNNNNNNNNNNNNNNNNNNNNNNNN
NNNNNNNNNNNNNNNNNNNNNNNNNNNNNNNNNNNNNNNNNNNNNNNNNNNNNNNNNNNN
NNNNNNNNNNNNNNNNNNNNNNNNNNNNNNNNNNNNNNNNNNNNNNNNNNNNNNNNNNNN
NNNNNNNNNNNNNNNNNNNNNNNNNNNNNNNNNNNNNNNNNNNNNNNNNNNNNNNNNNNN
NNNNNNNNNNNNNNNNNNNNNNNNNNNNNNNNNNNNNNNNNNNNNNNNNNNNNNNNNNNN
NNNNNNNNNNNNNNNNNNNNNNNNNNNNNNNNNNNNNNNNNNNNNNNNNNNNNNNNNNNN
NNNNNNNNNNNNNNNNNNNNNNNNNNNNNNNNNNNNNNNNNNNNNNNNNNNNNNNNNNNN
NNNNNNNNNNNNNNNNNNNNNNNNNNNNNNNNNNNNNNNNNNNNNNNNNNNNNNNNNNNN
NNNNNNNNNNNNNNNNNNNNNNNNNNNNNNNNNNNNNNNNNNNNNNNNNNNNNNNNNNNN
NNNNNNNNNNNNNNNNNNNNNNNNNNNNNNNNNNNNNNNNNNNNNNNNNNNNNNNNNNNN
NNNNNNNNNNNNNNNNNNNNNNNNNNNNNNNNNNNNNNNNNNNNNNNNNNNNNNNNNNNN
NNNNNNNNNNNNNNNNNNNNNNNNNNNNNNNNNNNNNNNNNNNNNNNNNNNNNNNNNNNN
NNNNNNNNNNNNNNNNNNNNNNNNNNNNNNNNNNNNNNNNNNNNNNNNNNNNNNNNNNNN
NNNNNNNNNNNNNNNNNNNNNNNNNNNNNNNNNNNNNNNNNNNNNNNNNNNNNNNNNNNN
NNNNNNNNNNNNNNNNNNNNNNNNNNNNNNNNNNNNNNNNNNNNNNNNNNNNNNNNNNNN
NNNNNNNNNNNNNNNNNNNNNNNNNNNNNNNNNNNNNNNNNNNNNNNNNNNNNNNNNNNN
NNNNNNNNNNNNNNNNNNNNNNNNNNNNNNNNNNNNNNNNNNNNNNNNNNNNNNNNNNNN
NNNNNNNNNNNNNNNNNNNNNNNNNNNNNNNNNNNNNNNNNNNNNNNNNNNNNNNNNNNN
NNNNNNNNNNNNNNNNNNNNNNNNNNNNNNNNNNNNNNNNNNNNNNNNNNNNNNNNNNNN
NNNNNNNNNNNNNNNNNNNNNNNNNNNNNNNNNNNNNNNNNNNNNNNNNNNNNNNNNNNN
NNNNNNNNNNNNNNNNNNNNNNNNNNNNNNNNNNNNNNNNNNNNNNNNNNNNNNNNNNNN
NNNNNNNNNNNNNNNNNNNNNNNNNNNNNNNNNNNNNNNNNNNNNNNNNNNNNNNNNNNN
NNNNNNNNNNNNNNNNNNNNNNNNNNNNNNNNNNNNNNNNNNNNNNNNNNNNNNNNNNNN
NNNNNNNNNNNNNNNNNNNNNNNNNNNNNNNNNNNNNNNNNNNNNNNNNNNNNNNNNNNN
NNNNNNNNNNNNNNNNNNNNNNNNNNNNNNNNNNNNNNNNNNNNNNNNNNNNNNNNNNNN
NNNNNNNNNNNNNNNNNNNNNNNNNNNNNNNNNNNNNNNNNNNNNNNNNNNNNNNNNNNN
NNNNNNNNNNNNNNNNNNNNNNNNNNNNNNNNNNNNNNNNNNNNNNNNNNNNNNNNNNNN
NNNNNNNNNNNNNNNNNNNNNNNNNNNNNNNNNNNNNNNNNNNNNNNNNNNNNNNNNNNN
NNNNNNNNNNNNNNNNNNNNNNNNNNNNNNNNNNNNNNNNNNNNNNNNNNNNNNNNNNNN
NNNNNNNNNNNNNNNNNNNNNNNNNNNNNNNNNNNNNNNNNNNNNNNNNNNNNNNNNNNN
NNNNNNNNNNNNNNNNNNNNNNNNNNNNNNNNNNNNNNNNNNNNNNNNNNNNNNNNNNNN
NNNNNNNNNNNNNNNNNNNNNNNNNNNNNNNNNNNNNNNNNNNNNNNNNNNNNNNNNNNN
NNNNNNNNNNNNNNNNNNNNNNNNNNNNNNNNNNNNNNNNNNNNNNNNNNNNNNNNNNNN
NNNNNNNNNNNNNNNNNNNNNNNNNNNNNNNNNNNNNNNNNNNNNNNNNNNNNNNNNNNN
NNNNNNNNNNNNNNNNNNNNNNNNNNNNNNNNNNNNNNNNNNNNNNNNNNNNNNNNNNNN
NNNNNNNNNNNNNNNNNNNNNNNNNNNNNNNNNNNNNNNNNNNNNNNNNNNNNNNNNNNN
NNNNNNNNNNNNNNNNNNNNNNNNNNNNNNNNNNNNNNNNNNNNNNNNNNNNNNNNNNNN
NNNNNNNNNNNNNNNNNNNNNNNNNNNNNNNNNNNNNNNNNNNNNNNNNNNNNNNNNNNN
NNNNNNNNNNNNNNNNNNNNNNNNNNNNNNNNNNNNNNNNNNNNNNNNNNNNNNNNNNNN
NNNNNNNNNNNNNNNNNNNNNNNNNNNNNNNNNNNNNNNNNNNNNNNNNNNNNNNNNNNN
NNNNNNNNNNNNNNNNNNNNNNNNNNNNNNNNNNNNNNNNNNNNNNNNNNNNNNNNNNNN
NNNNNNNNNNNNNNNNNNNNNNNNNNNNNNNNNNNNNNNNNNNNNNNNNNNNNNNNNNNN
NNNNNNNNNNNNNNNNNNNNNNNNNNNNNNNNNNNNNNNNNNNNNNNNNNNNNNNNNNNN
NNNNNNNNNNNNNNNNNNNNNNNNNNNNNNNNNNNNNNNNNNNNNNNNNNNNNNNNNNNN
NNNNNNNNNNNNNNNNNNNNNNNNNNNNNNNNNNNNNNNNNNNNNNNNNNNNNNNNNNNN
NNNNNNNNNNNNNNNNNNNNNNNNNNNNNNNNNNNNNNNNNNNNNNNNNNNNNNNNNNNN
NNNNNNNNNNNNNNNNNNNNNNNNNNNNNNNNNNNNNNNNNNNNNNNNNNNNNNNNNNNN
NNNNNNNNNNNNNNNNNNNNNNNNNNNNNNNNNNNNNNNNNNNNNNNNNNNNNNNNNNNN
NNNNNNNNNNNNNNNNNNNNNNNNNNNNNNNNNNNNNNNNNNNNNNNNNNNNNNNNNNNN
NNNNNNNNNNNNNNNNNNNNNNNNNNNNNNNNNNNNNNNNNNNNNNNNNNNNNNNNNNNN
NNNNNNNNNNNNNNNNNNNNNNNNNNNNNNNNNNNNNNNNNNNNNNNNNNNNNNNNNNNN
NNNNNNNNNNNNNNNNNNNNNNNNNNNNNNNNNNNNNNNNNNNNNNNNNNNNNNNNNNNN
NNNNNNNNNNNNNNNNNNNNNNNNNNNNNNNNNNNNNNNNNNNNNNNNNNNNNNNNNNNN
NNNNNNNNNNNNNNNNNNNNNNNNNNNNNNNNNNNNNNNNNNNNNNNNNNNNNNNNNNNN
NNNNNNNNNNNNNNNNNNNNNNNNNNNNNNNNNNNNNNNNNNNNNNNNNNNNNNNNNNNN
NNNNNNNNNNNNNNNNNNNNNNNNNNNNNNNNNNNNNNNNNNNNNNNNNNNNNNNNNNNN
NNNNNNNNNNNNNNNNNNNNNNNNNNNNNNNNNNNNNNNNNNNNNNNNNNNNNNNNNNNN
NNNNNNNNNNNNNNNNNNNNNNNNNNNNNNNNNNNNNNNNNNNNNNNNNNNNNNNNNNNN
NNNNNNNNNNNNNNNNNNNNNNNNNNNNNNNNNNNNNNNNNNNNNNNNNNNNNNNNNNNN
NNNNNNNNNNNNNNNNNNNNNNNNNNNNNNNNNNNNNNNNNNNNNNNNNNNNNNNNNNNN
NNNNNNNNNNNNNNNNNNNNNNNNNNNNNNNNNNNNNNNNNNNNNNNNNNNNNNNNNNNN
NNNNNNNNNNNNNNNNNNNNNNNNNNNNNNNNNNNNNNNNNNNNNNNNNNNNNNNNNNNN
NNNNNNNNNNNNNNNNNNNNNNNNNNNNNNNNNNNNNNNNNNNNNNNNNNNNNNNNNNNN
NNNNNNNNNNNNNNNNNNNNNNNNNNNNNNNNNNNNNNNNNNNNNNNNNNNNNNNNNNNN
NNNNNNNNNNNNNNNNNNNNNNNNNNNNNNNNNNNNNNNNNNNNNNNNNNNNNNNNNNNN
NNNNNNNNNNNNNNNNNNNNNNNNNNNNNNNNNNNNNNNNNNNNNNNNNNNNNNNNNNNN
NNNNNNNNNNNNNNNNNNNNNNNNNNNNNNNNNNNNNNNNNNNNNNNNNNNNNNNNNNNN
NNNNNNNNNNNNNNNNNNNNNNNNNNNNNNNNNNNNNNNNNNNNNNNNNNNNNNNNNNNN
NNNNNNNNNNNNNNNNNNNNNNNNNNNNNNNNNNNNNNNNNNNNNNNNNNNNNNNNNNNN
NNNNNNNNNNNNNNNNNNNNNNNNNNNNNNNNNNNNNNNNNNNNNNNNNNNNNNNNNNNN
NNNNNNNNNNNNNNNNNNNNNNNNNNNNNNNNNNNNNNNNNNNNNNNNNNNNNNNNNNNN
NNNNNNNNNNNNNNNNNNNNNNNNNNTACCATTATAACTTGATTTGAGAGCCAAGTTATG
TGAGAAATTTTCTCCGACATGTAACCGAAATCTCTACCATTTCCCTCTTGATGTATTTGG
ACACGGCCTGTACTTATCAATTCGTATACGGCGGAGTTGATGTATGAATTGAAGTCACCA
CAAATGAGCACAGGAAACTTCTTAATGTCCTGTCTAAAATTGTGCGATGTCTCCTCCTTT
AGCAGCGTTTCCAGATGATCTAACAGGACACCTACTTGGAATGTCTTGACATCATTAAAT
TTTGGATCCCAGTGCAAATGCGTGGTGACCGCCCATATGGTGTCGCCACTAGGGATGTGT
TGTAGCTTTAAGAACAGTGCAACGTTGTCTTTGTTCATTGCACGGTTTAAATAATCTTCA
GTTCTTTGGAACTTCTTGTGTTTCATCCAAGCACCGCTGAAATCCATGGCGTCTTTGGTG
ATCAACTTGAATTGGTCCCTTTTGAAAAAAATGCAACACCCGTCCACTTTCTTGGAGTCC
TTGGAATGCATGGTCTTGGCTCTTGCCTTTGCATGGAAGATGCCTGTATAACCGTGCTTG
TCCAATAAGGGCACCCAATACTCTTCAAAAGTCTTAGACTCCACTTCTTGTAAACACAAC
AGATCACTGTCATACGAGAGAATCTGCTCCTTTAATTTATTGCGCCTGTAATCCCAACTT
AACGCCCACGACGGTGTGTAACGGTACATTTTTGGGGTGGCATAGTGTTGACATAAGGTG
TTGTAGGATAAGACGGTGAACGTCCTCTTGGCTAAATCGGTGGCCAGATGCTCAGTGGAT
TGCTGCAAAGAATCGTACTCCCTCTGTGGTTCCCCATCGGTATTGATTTCGATGAACCTA
CGTTCATGCGGTAAGGGAATCTCTGGTCTGTTGTCCCTTAGGTAGAAAATCAATCCCGTG
ACAGATTTTTCTGTAAGGATCTTTAAAAACTGTTTTTCTAAGGGGTTTCCTTCTACACCA
AGAAACTGAANNNNNNNNNNNNNNNNNNNNNNNNNNNNNNNNNNNNNNNNNNNNNNNNNN
NNNNNNNNNNNNNNNNNNNNNNNNNNNNNNNNNNNNNNNNNNNNNNNNNNNNNNNNNNNN
NNNNNNNNNNNNNNNNNNNNNNNNNNNNNNNNNNNNNNNNNNNNNNNNNNNNNNNNNNNN
NNNNNNNNNNNNNNNNNNNNNNNNNNNNNNNNNNNNNNNNNNNNNNNNNNNNNNNNNNNN
NNNNNNNNNNNNNNNNNNNNNNNNNNNNNNNNNNNNNNNNNNNNNNNNNNNNNNNNNNNN
NNNNNNNNNNNNNNNNNNNNNNNNNNNNNNNNNNNNNNNNNNNNNNNNNNNNNNNNNNNN
NNNNNNNNNNNNNNNNNNNNNNNNNNNNNNNNNNNNNNNNNNNNNNNNNNNNNNNNNNNN
NNNNNNNNNNNNNNNNNNNNNNNNNNNNNNNNNNNNNNNNNNNNNNNNNNNNNNNNNNNN
NNNNNNNNNNNNNNNNNNNNNNNNNNNNNNNNNNNNNNNNNNNNNNNNNNNNNNNNNNNN
NNNNNNNNNNNNNNNNNNNNNNNNNNNNNNNNNNNNNNNNNNNNNNNNNNNNNNNNNNNN
NNNNNNNNNNNNNNNNNNNNNNNNNNNNNNNNNNNNNNNNNNNNNNNNNNNNNNNNNNNN
NNNNNNNNNNNNNNNNNNNNNNNNNNNNNNNNNNNNNNNNNNNNNNNNNNNNNNNNNNNN
NNNNNNNNNNNNNNNNNNNNNNNNNNNNNNNNNNNNNNNNNNNNNNNNNNNNNNNNNNNN
NNNNNNNNNNNNNNNNNNNNNNNNNNNNNNNNNNNNNNNNNNNNNNNNNNNNNNNNNNNN
NNNNNNNNNNNNNNNNNNNNNNNNNNNNNNNNNNNNNNNNNNNNNNNNNNNNNNNNNNNN
NNNNNNNNNNNNNNNNNNNNNNNNNNNNNNNNNNNNNNNNNNNNNNNNNNNNNNNNNNNN
NNNNNNNNNNNNNNNNNNNNNNNNNNNNNNNNNNNNNNNNNNNNNNNNNNNNNNNNNNNN
NNNNNNNNNNNNNNNNNNNNNNNNNNNNNNNNNNNNNNNNNNNNNNNNNNNNNNNNNNNN
NNNNNNNNNNNNNNNNNNNNNNNNNNNNNNNNNNNNNNNNNNNNNNNNNNNNNNNNNNNN
NNNNNNNNNNNNNNNNNNNNNNNNNNNNNNNNNNNNNNNNNNNNNNNNNNNNNNNNNNNN
NNNNNNNNNNNNNNNNNNNNNNNNNNNNNNNNNNNNNNNNNNNNNNNNNNNNNNNNNNNN
NNNNNNNNNNNNNNNNNNNNNNNNNNNNNNNNNNNNNNNNNNNNNNNNNNNNNNNNNNNN
NNNNNNNNNNNNNNNNNNNNNNNNNNNNNNNNNNNNNNNNNNNNNNNNNNNNNNNNNNNN
NNNNNNNNNNNNNNNNNNNNNNNNNNNNNNNNNNNNNNNNNNNNNNNNNNNNNNNNNNNN
NNNNNNNNNNNNNNNNNNNNNNNNNNNNNNNNNNNNNNNNNNNNNNNNNNNNNNNNNNNN
NNNNNNNNNNNNNNNNNNNNNNNNNNNNNNNNNNNNNNNNNNNNNNNNNNNNNNNNNNNN
NNNNNNNNNNNNNNNNNNNNNNNNNNNNNNNNNNNNNNNNNNNNNNNNNNNNNNNNNNNN
NNNNNNNNNNNNNNNNNNNNNNNNNNNNNNNNNNNNNNNNNNNNNNNNNNNNNNNNNNNN
NNNNNNNNNNNNNNNNNNNNNNNNNNNNNNNNNNNNNNNNNNNNNNNNNNNNNNNNNNNN
NNNNNNNNNNNNNNNNNNNNNNNNNNNNNNNNNNNNNNNNNNNNNNNNNNNNNNNNNNNN
NNNNNNNNNNNNNNNNNNNNNNNNNNNNNNNNNNNNNNNNNNNNNNNNNNNNNNNNNNNN
NNNNNNNNNNNNNNNNNNNNNNNNNNNNNNNNNNNNNNNNNNNNNNNNNNNNNNNNNNNN
NNNNNNNNNNNNNNNNNNNNNNNNNNNNNNNNNNNNNNNNNNNNNNNNNNNNNNNNNNNN
NNNNNNNNNNNNNNNNNNNNNNNNNNNNNNNNNNNNNNNNNNNNNNNNNNNNNNNNNNNN
NNNNNNNNNNNNNNNNNNNNNNNNNNNNNNNNNNNNNNNNNNNNNNNNNNNNNNNNNNNN
NNNNNNNNNNNNNNNNNNNNNNNNNNNNNNNNNNNNNNNNNNNNNNNNNNNNNNNNNNNN
NNNNNNNNNNNNNNNNNNNNNNNNNNNNNNNNNNNNNNNNNNNNNNNNNNNNNNNNNNNN
NNNNNNNNNNNNNNNNNNNNNNNNNNNNNNNNNNNNNNNNNNNNNNNNNNNNNNNNNNNN
NNNNNNNNNNNNNNNNNNNNNNNNNNNNNNNNNNNNNNNNNNNNNNNNNNNNNNNNNNNN
NNNNNNNNNNNNNNNNNNNNNNNNNNNNNNNNNNNNNNNNNNNNNNNNNNNNNNNNNNNN
NNNNNNNNNNNNNNNNNNNNNNNNNNNNNNNNNNNNNNNNNNNNNNNNNNNNNNNNNNNN
NNNNNNNNNNNNNNNNNNNNNNNNNNNNNNNNNNNNNNNNNNNNNNNNNNNNNNNNNNNN
NNNNNNNNNNNNNNNNNNNNNNNNNNNNNNNNNNNNNNNNNNNNNNNNNNNNNNNNNNNN
NNNNNNNNNNNNNNNNNNNNNNNNNNNNNNNNNNNNNNNNNNNNNNNNNNNNNNNNNNNN
NNNNNNNNNNNNNNNNNNNNNNNNNNNNNNNNNNNNNNNNNNNNNNNNNNNNNNNNNNNN
NNNNNNNNNNNNNNNNNNNNNNNNNNNNNNNNNNNNNNNNNNNNNNNNNNNNNNNNNNNN
NNNNNNNNNNNNNNNNNNNNNNNNNNNNNNNNNNNNNNNNNNNNNNNNNNNNNNNNNNNN
NNNNNNNNNNNNNNNNNNNNNNNNNNNNNNNNNNNNNNNNNNNNNNNNNNNNNNNNNNNN
NNNNNNNNNNNNNNNNNNNNNNNNNNNNNNNNNNNNNNNNNNNNNNNNNNNNNNNNNNNN
NNNNNNNNNNNNNNNNNNNNNNNNNNNNNNNNNNNNNNNNNNNNNNNNNNNNNNNNNNNN
NNNNNNNNNNNNNNNNNNNNNNNNNNNNNNNNNNNNNNNNNNNNNNNNNNNNNNNNNNNN
NNNNNNNNNNNNNNNNNNNNNNNNNNNNNNNNNNNNNNNNNNNNNNNNNNNNNNNNNNNN
NNNNNNNNNNNNNNNNNNNNNNNNNNNNNNNNNNNNNNNNNNNNNNNNNNNNNNNNNNNN
NNNNNNNNNNNNNNNNNNNNNNNNNNNNNNNNNNNNNNNNNNNNNNNNNNNNNNNNNNNN
NNNNNNNNNNNNNNNNNNNNNNNNNNNNNNNNNNNNNNNNNNNNNNNNNNNNNNNNNNNN
NNNNNNNNNNNNNNNNNNNNNNNNNNNNNNNNNNNNNNNNNNNNNNNNNNNNNNNNNNNN
NNNNNNNNNNNNNNNNNNNNNNNNNNNNNNNNNNNNNNNNNNNNNNNNNNNNNNNNNNNN
NNNNNNNNNNNNNNNNNNNNNNNNNNNNNNNNNNNNNNNNNNNNNNNNNNNNNNNNNNNN
NNNNNNNNNNNNNNNNNNNNNNNNNNNNNNNNNNNNNNNNNNNNNNNNNNNNNNNNNNNN
NNNNNNNNNNNNNNNNNNNNNNNNNNNNNNNNNNNNNNNNNNNNNNNNNNNNNNNNNNNN
NNNNNNNNNNNNNNNNNNNNNNNNNNNNNNNNNNNNNNNNNNNNNNNNNNNNNNNNNNNN
NNNNNNNNNNNNNNNNNNNNNNNNNNNNNNNNNNNNNNNNNNNNNNNNNNNNNNNNNNNN
NNNNNNNNNNNNNNNNNNNNNNNNNNNNNNNNNNNNNNNNNNNNNNNNNNNNNNNNNNNN
NNNNNNNNNNNNNNNNNNNNNNNNNNNNNNNNNNNNNNNNNNNNNNNNNNNNNNNNNNNN
NNNNNNNNNNNNNNNNNNNNNNNNNNNNNNNNNNNNNNNNNNNNNNNNNNNNNNNNNNNN
NNNNNNNNNNNNNNNNNNNNNNNNNNNNNNNNNNNNNNNNNNNNNNNNNNNNNNNNNNNN
NNNNNNNNNNNNNNNNNNNNNNNNNNNNNNNNNNNNNNNNNNNNNNNNNNNNNNNNNNNN
NNNNNNNNNNNNNNNNNNNNNNNNNNNNNNNNNNNNNNNNNNNNNNNNNNNNNNNNNNNN
NNNNNNNNNNNNNNNNNNNNNNNNNNNNNNNNNNNNNNNNNNNNNNNNNNNNNNNNNNNN
NNNNNNNNNNNNNNNNNNNNNNNNNNNNNNNNNNNNNNNNNNNNNNNNNNNNNNNNNNNN
NNNNNNNNNNNNNNNNNNNNNNNNNNNNNNNNNNNNNNNNNNNNNNNNNNNNNNNNNNNN
NNNNNNNNNNNNNNNNNNNNNNNNNNNNNNNNNNNNNNNNNNNNNNNNNNNNNNNNNNNN
NNNNNNNNNNNNNNNNNNNNNNNNNNNNNNNNNNNNNNNNNNNNNNNNNNNNNNNNNNNN
NNNNNNNNNNNNNNNNNNNNNNNNNNNNNNNNNNNNNNNNNNNNNNNNNNNNNNNNNNNN
NNNNNNNNNNNNNNNNNNNNNNNNNNNNNNNNNNNNNNNNNNNNNNNNNNNNNNNNNNNN
NNNNNNNNNNNNNNNNNNNNNNNNNNNNNNNNNNNNNNNNNNNNNNNNNNNNNNNNNNNN
NNNNNNNNNNNNNNNNNNNNNNNNNNNNNNNNNNNNNNNNNNNNNNNNNNNNNNNNNNNN
NNNNNNNNNNNNNNNNNNNNNNNNNNNNNNNNNNNNNNNNNNNNNNNNNNNNNNNNNNNN
NNNNNNNNNNNNNNNNNNNNNNNNNNNNNNNNNNNNNNNNNNNNNNNNNNNNNNNNNNNN
NNNNNNNNNNNNNNNNNNNNNNNNNNNNNNNNNNNNNNNNNNNNNNNNNNNNNNNNNNNN
NNNNNNNNNNNNNNNNNNNNNNNNNNNNNNNNNNNNNNNNNNNNNNNNNNNNNNNNNNNN
NNNNNNNNNNNNNNNNNNNNNNNNNNNNNNNNNNNNNNNNNNNNNNNNNNNNNNNNNNNN
NNNNNNNNNNNNNNNNNNNNNNNNNNNNNNNNNNNNNNNNNNNNNNNNNNNNNNNNNNNN
NNNNNNNNNNNNNNNNNNNNNNNNNNNNNNNNNNNNNNNNNNNNNNNNNNNNNNNNNNNN
NNNNNNNNNNNNNNNNNNNNNNNNNNNNNNNNNNNNNNNNNNNNNNNNNNNNNNNNNNNN
NNNNNNNNNNNNNNNNNNNNNNNNNNNNNNNNNNNNNNNNNNNNNNNNNNNNNNNNNNNN
NNNNNNNNNNNNNNNNNNNNNNNNNNNNNNNNNNNNNNNNNNNNNNNNNNNNNNNNNNNN
NNNNNNNNNNNNNNNNNNNNNNNNNNNNNNNNNNNNNNNNNNNNNNNNNNNNNNNNNNNN
NNNNNNNNNNNNNNNNNNNNNNNNNNNNNNNNNNNNNNNNNNNNNNNNNNNNNNNNNNNN
NNNNNNNNNNNNNNNNNNNNNNNNNNNNNNNNNNNNNNNNNNNNNNNNNNNNNNNNNNNN
NNNNNNNNNNNNNNNNNNNNNNNNNNNNNNNNNNNNNNNNNNNNNNNNNNNNNNNNNNNN
NNNNNNNNNNNNNNNNNNNNNNNNNNNNNNNNNNNNNNNNNNNNNNNNNNNNNNNNNNNN
NNNNNNNNNNNNNNNNNNNNNNNNNNNNNNNNNNNNNNNNNNNNNNNNNNNNNNNNNNNN
NNNNNNNNNNNNNNNNNNNNNNNNNNNNNNNNNNNNNNNNNNNNNNNNNNNNNNNNNNNN
NNNNNNNNNNNNNNNNNNNNNNNNNNNNNNNNNNNNNNNNNNNNNNNNNNNNNNNNNNNN
NNNNNNNNNNNNNNNNNNNNNNNNNNNNNNNNNNNNNNNNNNNNNNNNNNNNNNNNNNNN
NNNNNNNNNNNNNNNNNNNNNNNNNNNNNNNNNNNNNNNNNNNNNNNNNNNNNNNNNNNN
NNNNNNNNNNNNNNNNNNNNNNNNNNNNNNNNNNNNNNNNNNNNNNNNNNNNNNNNNNNN
NNNNNNNNNNNNNNNNNNNNNNNNNNNNNNNNNNNNNNNNNNNNNNNNNNNNNNNNNNNN
NNNNNNNNNNNNNNNNNNNNNNNNNNNNNNNNNNNNNNNNNNNNNNNNNNNNNNNNNNNN
NNNNNNNNNNNNNNNNNNNNNNNNNNNNNNNNNNNNNNNNNNNNNNNNNNNNNNNNNNNN
NNNNNNNNNNNNNNNNNNNNNNNNNNNNNNNNNNNNNNNNNNNNNNNNNNNNNNNNNNNN
NNNNNNNNNNNNNNNNNNNNNNNNNNNNNNNNNNNNNNNNNNNNNNNNNNNNNNNNNNNN
NNNNNNNNNNNNNNNNNNNNNNNNNNNNNNNNNNNNNNNNNNNNNNNNNNNNNNNNNNNN
NNNNNNNNNNNNNNNNNNNNNNNNNNNNNNNNNNNNNNNNNNNNNNNNNNNNNNNNNNNN
NNNNNNNNNNNNNNNNNNNNNNNNNNNNNNNNNNNNNNNNNNNNNNNNNNNNNNNNNNNN
NNNNNNNNNNNNNNNNNNNNNNNNNNNNNNNNNNNNNNNNNNNNNNNNNNNNNNNNNNNN
NNNNNNNNNNNNNNNNNNNNNNNNNNNNNNNNNNNNNNNNNNNNNNNNNNNNNNNNNNNN
NNNNNNNNNNNNNNNNNNNNNNNNNNNNNNNNNNNNNNNNNNNNNNNNNNNNNNNNNNNN
NNNNNNNNNNNNNNNNNNNNNNNNNNNNNNNNNNNNNNNNNNNNNNNNNNNNNNNNNNNN
NNNNNNNNNNNNNNNNNNNNNNNNNNNNNNNNNNNNNNNNNNNNNNNNNNNNNNNNNNNN
NNNNNNNNNNNNNNNNNNNNNNNNNNNNNNNNNNNNNNNNNNNNNNNNNNNNNNNNNNNN
NNNNNNNNNNNNNNNNNNNNNNNNNNNNNNNNNNNNNNNNNNNNNNNNNNNNNNNNNNNN
NNNNNNNNNNNNNNNNNNNNNNNNNNNNNNNNNNNNNNNNNNNNNNNNNNNNNNNNNNNN
NNNNNNNNNNNNNNNNNNNNNNNNNNNNNNNNNNNNNNNNNNNNNNNNNNNNNNNNNNNN
NNNNNNNNNNNNNNNNNNNNNNNNNNNNNNNNNNNNNNNNNNNNNNNNNNNNNNNNNNNN
NNNNNNNNNNNNNNNNNNNNNNNNNNNNNNNNNNNNNNNNNNNNNNNNNNNNNNNNNNNN
NNNNNNNNNNNNNNNNNNNNNNNNNNNNNNNNNNNNNNNNNNNNNNNNNNNNNNNNNNNN
NNNNNNNNNNNNNNNNNNNNNNNNNNNNNNNNNNNNNNNNNNNNNNNNNNNNNNNNNNNN
NNNNNNNNNNNNNNNNNNNNNNNNNNNNNNNNNNNNNNNNNNNNNNNNNNNNNNNNNNNN
NNNNNNNNNNNNNNNNNNNNNNNNNNNNNNNNNNNNNNNNNNNNNNNNNNNNNNNNNNNN
NNNNNNNNNNNNNNNNNNNNNNNNNNNNNNNNNNNNNNNNNNNNNNNNNNNNNNNNNNNN
NNNNNNNNNNNNNNNNNNNNNNNNNNNNNNNNNNNNNNNNNNNNNNNNNNNNNNNNNNNN
NNNNNNNNNNNNNNNNNNNNNNNNNNNNNNNNNNNNNNNNNNNNNNNNNNNNNNNNNNNN
NNNNNNNNNNNNNNNNNNNNNNNNNNNNNNNNNNNNNNNNNNNNNNNNNNNNNNNNNNNN
NNNNNNNNNNNNNNNNNNNNNNNNNNNNNNNNNNNNNNNNNNNNNNNNNNNNNNNNNNNN
NNNNNNNNNNNNNNNNNNNNNNNNNNNNNNNNNNNNNNNNNNNNNNNNNNNNNNNNNNNN
NNNNNNNNNNNNNNNNNNNNNNNNNNNNNNNNNNNNNNNNNNNNNNNNNNNNNNNNNNNN
NNNNNNNNNNNNNNNNNNNNNNNNNNNNNNNNNNNNNNNNNNNNNNNNNNNNNNNNNNNN
NNNNNNNNNNNNNNNNNNNNNNNNNNNNNNNNNNNNNNNNNNNNNNNNNNNNNNNNNNNN
NNNNNNNNNNNNNNNNNNNNNNNNNNNNNNNNNNNNNNNNNNNNNNNNNNNNNNNNNNNN
NNNNNNNNNNNNNNNNNNNNNNNNNNNNNNNNNNNNNNNNNNNNNNNNNNNNNNNNNNNN
NNNNNNNNNNNNNNNNNNNNNNNNNNNNNNNNNNNNNNNNNNNNNNNNNNNNNNNNNNNN
NNNNNNNNNNNNNNNNNNNNNNNNNNNNNNNNNNNNNNNNNNNNNNNNNNNNNNNNNNNN
NNNNNNNNNNNNNNNNNNNNNNNNNNNNNNNNNNNNNNNNNNNNNNNNNNNNNNNNNNNN
NNNNNNNNNNNNNNNNNNNNNNNNNNNNNNNNNNNNNNNNNNNNNNNNNNNNNNNNNNNN
NNNNNNNNNNNNNNNNNNNNNNNNNNNNNNNNNNNNNNNNNNNNNNNNNNNNNNNNNNNN
NNNNNNNNNNNNNNNNNNNNNNNNNNNNNNNNNNNNNNNNNNNNNNNNNNNNNNNNNNNN
NNNNNNNNNNNNNNNNNNNNNNNNNNNNNNNNNNNNNNNNNNNNNNNNNNNNNNNNNNNN
NNNNNNNNNNNNNNNNNNNNNNNNNNNNNNNNNNNNNNNNNNNNNNNNNNNNNNNNNNNN
NNNNNNNNNNNNNNNNNNNNNNNNNNNNNNNNNNNNNNNNNNNNNNNNNNNNNNNNNNNN
NNNNNNNNNNNNNNNNNNNNNNNNNNNNNNNNNNNNNNNNNNNNNNNNNNNNNNNNNNNN
NNNNNNNNNNNNNNNNNNNNNNNNNNNNNNNNNNNNNNNNNNNNNNNNNNNNNNNNNNNN
NNNNNNNNNNNNNNNNNNNNNNNNNNNNNNNNNNNNNNNNNNNNNNNNNNNNNNNNNNNN
NNNNNNNNNNNNNNNNNNNNNNNNNNNNNNNNNNNNNNNNNNNNNNNNNNNNNNNNNNNN
NNNNNNNNNNNNNNNNNNNNNNNNNNNNNNNNNNNNNNNNNNNNNNNNNNNNNNNNNNNN
NNNNNNNNNNNNNNNNNNNNNNNNNNNNNNNNNNNNNNNNNNNNNNNNNNNNNNNNNNNN
NNNNNNNNNNNNNNNNNNNNNNNNNNNNNNNNNNNNNNNNNNNNNNNNNNNNNNNNNNNN
NNNNNNNNNNNNNNNNNNNNNNNNNNNNNNNNNNNNNNNNNNNNNNNNNNNNNNNNNNNN
NNNNNNNNNNNNNNNNNNNNNNNNNNNNNNNNNNNNNNNNNNNNNNNNNNNNNNNNNNNN
NNNNNNNNNNNNNNNNNNNNNNNNNNNNNNNNNNNNNNNNNNNNNNNNNNNNNNNNNNNN
NNNNNNNNNNNNNNNNNNNNNNNNNNNNNNNNNNNNNNNNNNNNNNNNNNNNNNNNNNNN
NNNNNNNNNNNNNNNNNNNNNNNNNNNNNNNNNNNNNNNNNNNNNNNNNNNNNNNNNNNN
NNNNNNNNNNNNNNNNNNNNNNNNNNNNNNNNNNNNNNNNNNNNNNNNNNNNNNNNNNNN
NNNNNNNNNNNNNNNNNNNNNNNNNNNNNNNNNNNNNNNNNNNNNNNNNNNNNNNNNNNN
NNNNNNNNNNNNNNNNNNNNNNNNNNNNNNNNNNNNNNNNNNNNNNNNNNNNNNNNNNNN
NNNNNNNNNNNNNNNNNNNNNNNNNNNNNNNNNNNNNNNNNNNNNNNNNNNNNNNNNNNN
NNNNNNNNNNNNNNNNNNNNNNNNNNNNNNNNNNNNNNNNNNNNNNNNNNNNNNNNNNNN
NNNNNNNNNNNNNNNNNNNNNNNNNNNNNNNNNNNNNNNNNNNNNNNNNNNNNNNNNNNN
NNNNNNNNNNNNNNNNNNNNNNNNNNNNNNNNNNNNNNNNNNNNNNNNNNNNNNNNNNNN
NNNNNNNNNNNNNNNNNNNNNNNNNNNNNNNNNNNNNNNNNNNNNNNNNNNNNNNNNNNN
NNNNNNNNNNNNNNNNNNNNNNNNNNNNNNNNNNNNNNNNNNNNNNNNNNNNNNNNNNNN
NNNNNNNNNNNNNNNNNNNNNNNNNNNNNNNNNNNNNNNNNNNNNNNNNNNNNNNNNNNN
NNNNNNNNNNNNNNNNNNNNNNNNNNNNNNNNNNNNNNNNNNNNNNNNNNNNNNNNNNNN
NNNNNNNNNNNNNNNNNNNNNNNNNNNNNNNNNNNNNNNNNNNNNNNNNNNNNNNNNNNN
NNNNNNNNNNNNNNNNNNNNNNNNNNNNNNNNNNNNNNNNNNNNNNNNNNNNNNNNNNNN
NNNNNNNNNNNNNNNNNNNNNNNNNNNNNNNNNNNNNNNNNNNNNNNNNNNNNNNNNNNN
NNNNNNNNNNNNNNNNNNNNNNNNNNNNNNNNNNNNNNNNNNNNNNNNNNNNNNNNNNNN
NNNNNNNNNNNNNNNNNNNNNNNNNNNNNNNNNNNNNNNNNNNNNNNNNNNNNNNNNNNN
NNNNNNNNNNNNNNNNNNNNNNNNNNNNNNNNNNNNNNNNNNNNNNNNNNNNNNNNNNNN
NNNNNNNNNNNNNNNNNNNNNNNNNNNNNNNNNNNNNNNNNNNNNNNNNNNNNNNNNNNN
NNNNNNNNNNNNNNNNNNNNNNNNNNNNNNNNNNNNNNNNNNNNNNNNNNNNNNNNNNNN
NNNNNNNNNNNNNNNNNNNNNNNNNNNNNNNNNNNNNNNNNNNNNNNNNNNNNNNNNNNN
NNNNNNNNNNNNNNNNNNNNNNNNNNNNNNNNNNNNNNNNNNNNNNNNNNNNNNNNNNNN
NNNNNNNNNNNNNNNNNNNNNNNNNNNNNNNNNNNNNNNNNNNNNNNNNNNNNNNNNNNN
NNNNNNNNNNNNNNNNNNNNNNNNNNNNNNNNNNNNNNNNNNNNNNNNNNNNNNNNNNNN
NNNNNNNNNNNNNNNNNNNNNNNNNNNNNNNNNNNNNNNNNNNNNNNNNNNNNNNNNNNN
NNNNNNNNNNNNNNNNNNNNNNNNNNNNNNNNNNNNNNNNNNNNNNNNNNNNNNNNNNNN
NNNNNNNNNNNNNNNNNNNNNNNNNNNNNNNNNNNNNNNNNNNNNNNNNNNNNNNNNNNN
NNNNNNNNNNNNNNNNNNNNNNNNNNNNNNNNNNNNNNNNNNNNNNNNNNNNNNNNNNNN
NNNNNNNNNNNNNNNNNNNNNNNNNNNNNNNNNNNNNNNNNNNNNNNNNNNNNNNNNNNN
NNNNNNNNNNNNNNNNNNNNNNNNNNNNNNNNNNNNNNNNNNNNNNNNNNNNNNNNNNNN
NNNNNNNNNNNNNNNNNNNNNNNNNNNNNNNNNNNNNNNNNNNNNNNNNNNNNNNNNNNN
NNNNNNNNNNNNNNNNNNNNNNNNNNNNNNNNNNNNNNNNNNNNNNNNNNNNNNNNNNNN
NNNNNNNNNNNNNNNNNNNNNNNNNNNNNNNNNNNNNNNNNNNNNNNNNNNNNNNNNNNN
NNNNNNNNNNNNNNNNNNNNNNNNNNNNNNNNNNNNNNNNNNNNNNNNNNNNNNNNNNNN
NNNNNNNNNNNNNNNNNNNNNNNNNNNNNNNNNNNNNNNNNNNNNNNNNNNNNNNNNNNN
NNNNNNNNNNNNNNNNNNNNNNNNNNNNNNNNNNNNNNNNNNNNNNNNNNNNNNNNNNNN
NNNNNNNNNNNNNNNNNNNNNNNNNNNNNNNNNNNNNNNNNNNNNNNNNNNNNNNNNNNN
NNNNNNNNNNNNNNNNNNNNNNNNNNNNNNNNNNNNNNNNNNNNNNNNNNNNNNNNNNNN
NNNNNNNNNNNNNNNNNNNNNNNNNNNNNNNNNNNNNNNNNNNNNNNNNNNNNNNNNNTT
ACACTCTTTGTCTACGGTATCTGTATTGTACTGAGCCTACCCACTGTCTGTGGAGGATAT
GGGTTTACTGAAACGGTGAGTGCCATACATCGCTTGATATCGGTATGATGGTGTGTGCTG
CTTCATTGGTATATGGACAACGATTATTTGAAAAGATGTAGAGCCAAGGGGAAATTAGTG
CCCGAGGCCAGATTGTACGCAATGGTCATTGCAGGTACCGTTTTCCCTATTGGTATCTTA
TGGTTCTGTTGGACGGGCTACTATCCTCACAAGATTCATTGGATGGTCCCCACAGTAGGA
GGGGCCTTCATCGGGTTCGGTTTAATGGGTATTTTCTTGCCATGTTTAAACTATATCATT
GAATCGTATCTATTGTTGGCAGCTTCTGCCGTCGCTGCAAACACTTTCATGAGGTCTGCA
TTTGGTGCATGCTTCCCATTGTTTGCAGGATATATGTTCCGTGGCATGGGTATCGGTTGG
GCTGGTTTGTTATTAGGTCTATTTGCCGCTGCGATGATTCCCGTGCCTTTACTATTCTTA
AAATATGGTGAATCTATCAGAAAGAAATCCAAGTATGCTTACGCCGCTTAAGAAAAAGAA
AAGCAGAAATCATGCTCTTTCCATATTTGCATTTTTTTTTTTTTTTTTTCATTGTTATTA
CCCACCCTGCCCCACGCTCAAAGGGCTCGATAACGACATAGCATTATAGACATTGTGCAG
CGTAAAGCTGACATATAAAGAAATTACAAAAAAAAATTAAAAAAAAAAAAAAAAAACAAT
CAAAAAAGACACACAACTACAGAACAAAGGAAATCTTTTTCTATGCACAAGCACAAGAGT
ACTTAGAGAGTAGTGATATCCCCTTTTTTTTCTACTATTTTTTTTTCCCATTTTTTTCCT
CCAAGACTCCTCTCATGTGGTTGTTATGTATAGCCCATAGTTACTAAATAAAACACTAAT
TAATGATTAATAATCCCTCTCTAATAAGAAATAGATAAAAGCTATTGTTCATCTCATCGC
CGGTTCTCGGCGTTGTCCGTACCCTTGGCCAAAACTCGGGCGGGGGCTTATTAGTCATAC
CCTCAGATTTCATTGGTCAAATAACAGCCACCCGGTAAATGCCCCGTTTAATGACTTCTT
TATTTTGGATAAAATTGACAGGGAATTTCAACGAAATAAGGGAAAAGATTGAGATGCTTT
NNNNNNNNNNTGAATTTATCGGAATACTGTATATCCAGTGACGCAGGAACAGAGAAGATG
GATAGCGACGAGGAGAAGTCGTTGGCCAATCTGCCGGAGTTGAAGTACGCTCCCAAGCTA
TCCAGCCTGGTGAAGCAAGAGACGCCCACCGAGAGCTTGAAAAGACCACACGAAGATGAG
AAAGAGGCGATAGATGAGGCCAAGAAGATGAAAGTGCCGGGAGAGAACGAGGACGAAAGC
AAGGAAGAGGAAAAGAGTCAAGAACTGGAAGAGGCAATTGACAGTAAGGAGAAGAGCACC
GACGCCAGGGACGAGCAAGGGGACGAAGGTGATAATGAGGAGGAAAACAACGAGGAGGAT
AATGAAAACGAAAACGAGCATACAGCACCGCCTGCGCTGGTGATGCCCTCCCCCATCGAA
ATGGAGGAACAGAGGATGACTGCGCTGAAGGAAATCACCGACATCGAGTACAAGTTCGCG
CAATTGCGCCAAAAACTATATGACAATCAATTGGTGCGGTTGCAAACGGAGCTGCAGATG
TGTCTGGAAGGGTCACACCCGGAATTGCAGGTCTACTACTCGAAGATTGCCGCGATCCGT
GACTACAAGCTACACCGAGCGTACCAGCGACAGAAGTACGAGCTTTCATGCATCAACACA
GAAACAATCGCTACCAGGACATTCATTCATCAGGACTTCCACAAGAAGGTCACCGACCTG
CGAGCCAGGCTGCTGAACAGAACCACGCAGACCTGGTACGATATCAACAAGGAGCGCCGC
GATATGGATATAGTCATCCCAGATGTCAATTACCACGTCCCCATCAAACTTGATAACAAG
ACGCTGAGCTGTATCACGGGCTACGCCAGCGCAGCACAGCTGCGCTATCCCGGCGAGCCC
GTGGCAGAGGACCTCGCTTGCGAAAGCATCGAGTACCGCTACAGAGCCAACCCGGTGGAC
AAACTCGAAGTCATTGTGGACCGAATGAGGCTCAATAACGAGATTAGCGACCTCGAAGGC
CTGCGCAAATATTTCCACTCCTTCCCGGGTGCTCCTGAGTTGAACCCGCTTAGAGACTCC
GAGATCAACGACGACTTCCACCAGTGGGCCCAGTGACCGCCACACTGGACCCCATACCAC
TTCTTTTTGTTATTCTTAAATATGTTGTAACGCTATGTAATTCCACCCTTCATTACTAAT
AATTAGCCATTCACGTGATCTCAGCCAGTTGTGGCGCCACACTTTTTTTTCCATAAAAAT
CCTCGAGGAAAAGAAAAGAAAAAAATATTTCAGTTATTTAAAGCATAAGATGCCAGGTAG
ATGGAACTTGTGCCGTGCCAGATTGAATTTTGAAAGTACAATTGAGGCCTATACACATAG
ACATTTGCACCTTATACATATACAGACAAGACAAAACCAAAAAAAATATGACTCTACAAG
AATCTGATAAATTTGCTACCAAGGCCATTCATGCCGGTGAACATGTGGACGTTCACGGTT
CCGTGATCGAACCCATTTCTTTGTCCACCACTTTCAAACAATCTTCTCCAGCTAACCCTA
TCGGTACTTACGAATACTCCAGATCTCAAAATCCTAACAGAGAGAACTTGGAAAGAGCAG
TTGCCGCTTTAGAGAACGCTCAATACGGGTTGGCTTTCTCCTCTGGTTCTGCCACCACCG
CCACAATCTTGCAATCGCTTCCCTCAGGGCTCCCATGCGGTCTCTATCGGTGATGTGTAC
GGTGGTACCCACAGATACTTTCACCAAAGTCCCCAAACGCTCACGGTGTGGAAACCCTCC
TTCACTAACGATTTGTTGAACGATCTACCCTCAATTGATAAAAGAAAACACCCAATTTGG
TCTGGATCGAAACCCCCAACCAACCCAACTTTGAAAGGCCCCGAACATCCAAAAGGTGGC
AGAACTTATCAAGAACCNNNNNNNNNNTGGCGGCCAACACGTGATCTTGGTTGTCGACAA
GACCTTCTTGTCCCCATATGTCTCCGATCCATTGAACTTCTCTGCGTACATCATTGTCCA
CTCCGCTACCAAGTAAATCTTCGGACTCTCGCACTTTGTGGTCGATGTCCTGTTTACTAA
TAACAGACCTTTGAACAAACGTCTGCAGATCTTACTTGACGCCATTGGTGCTATCCCATC
TCCTTTCAATGCTTGGTTGACCCACGTAGGTTTGAAGACTTTGCATCTACGTGTTGCACA
CTTTGCCCTCAGCGCCAACAAAATCGCTGAATTCTTGGCAGCAGACAAGGAAAACGTTGT
CGCAGTCAACTACCCAGGTTTGAAGACACACCCTAACTACGACGTAGTGTTAAAGCAACA
CCGTGATGCCCTTGGTGGTGGTATGATCTCCTTCAGAATCAAGGGTGGTGCTGAAGCTGC
TTCCAAGTTCGCCTCCTCCACAAGACTGTTCACATTGGCCGAATCCCTTGGTGGTATCGA
ATCTCTATTGGAAGTGCCCGCTGTGATGACCCACGGTGGTATCCCAAAGGAGGCCAGAGA
GGCCTCTGGTGTTTTTGACGACTTGGTTAGAATCTCTGTCGGTATTGAAGACACTGACGA
TCTTTTGGAAGACATCAAGCAAGCCTTGAAACAAGCCACCAACTAATCGCCAGTGCCACG
TCTCTGCCTTCGACCGGACCTTTTTAAGTACGATAAATATCCTTTTATAAATATATAGTC
TAAAATATCCATTAATACTGTGCTCAATCAATCGTGTTAGATGATTTAGTTTTTTCCAAA
TCGTTATTATAGTGCAGAAGTAGTATACATAAAGGCATATGCATGCGATTTGGAAGTAAC
GCTCGCCGTAGACAAGTAAGAATGCCTGCTGTCTTGAGAACCAGGTCCAAAGAATCCTCT
ATAGAGCAGAAGCCTGCTTCCAGAACTAGAACGAGATCAAGAATGGGCAAGCGTGGTCGT
GACGATGNNNNNNNNNNTATTCAATGATTCGTCTATTCAGCAAATATTTAAGGGAAGCTC
AAGTAGATATTGAGGCCATCAAGCAACAAGCTCTTGAACTTCGTGGTAACACTAGAATTG
ACTCTCGTGGCGCTGATACGAACACACCTTTGGAATATTTATCAAAGTATGCCATTGATA
TGACTGAGCAGGCTCGTCAAGGTAAACTTGACCCTGTCATCGGCCGTGAAGAAGAAATAA
GAAGCACTATTAGAGTTTTAGCAAGAAGAATTAAGTCCAACCCATGTTTAATTGGTGAGC
CAGGTATCGGTAAGACCGCTATTATTGAAGGTGTTGCTCAAAGAATCATTGACGATGACG
TTCCCACTATCTTACAAGGCGCTAAATTGTTCAGTCTAGATTTGGCCGCATTAACCGCAG
GTGCTAAATACAAAGGTGATTTCGAAGAAAGATTCAAAGGTGTTTTGAAGGAAATCGAAG
AATCAAAGACTCTAATTGTGTTATTCATTGATGAAATTCACATGTTAATGGGTAATGGTA
AGGACGACGCTGCTAACATCTTGAAGCCAGCTTTGTCCAGAGGCCAATTGAAGGTCATCG
GTGCCACCACCAATAACGAATATAGATCTATTGTGGAAAAGGATGGTGCCTTTGAAAGAA
GATTCCAGAAAATTGAAGTCGCTGAACCAAGTGTGAGACAAACAGTGGCCATATTGAGAG
GTCTGCAACCAAAGTATGAAATACATCATGGTGTAAGGATTCTGGATAGCGCCTTAGTCA
CTGCTGCTCAATTAGCCAAGCGTTACTTGCCATATAGAAGATTGCCAGATTCTGCTTTGG
ATTTAGTTGATATTTCTTGTGCTGGTGTCGCCGTCGCAAGAGATTCTAAGCCAGAAGAAT
TGGATTCCAAGGAACGTCAATTGCAATTGATTCAAGTAGAGATAAAAGCTCTAGAGAGAG
ATGAAGATGCCGACTCCACCACTAAAGATAGATTAAAGTTAGCTAGGCAGAAGGAAGCTT
CATTGCAAGAAGAATTGGAACCTCTAAGACAACGTTACAATGAAGAAAAGCATGGCCATG
AAGAATTGACACAAGCTAAAAAGAAATTGGATGAACTGGAAAACAAGGCCCTTGATGCTG
AACGTAGATATGATACTGCTACCGCCGCTGATTTAAGGTACTTCGCCATCCCAGATATCA
AAAAGCAAATCGAAAAGCTTGAAGATCAGGTTGCTGAGGAAGAGAGACGTGCTGGTGCCA
ACTCCATGATCCAAAATGTGGTCGATTCAGACACCATTTCTGAAACAGCTGCAAGATTGA
CTGGTATCCCTGTTAAGAAGTTGTCAGAATCTGAAAATGAAAAATTGATTCATATGGAAC
GTGACTTATCATCTGAAGTCGTGGGCCAAATGGATGCCATTAAAGCTGTTTCCAATGCCG
TTAGATTGTCTAGATCAGGTTTAGCTAATCCAAGGCAACCAGCATCCTTCTTATTTTTAG
GTTTGTCCGGTTCCGGTAAAACTGAATTGGCTAAAAAAGTTGCTGGATTTTTGTTTAATG
ATGAGGACATGATGATCAGGGTCGATTGTTCTGAATTAAGCGAGAAGTATGCGGTCTCTA
AGTTGTTGGGTACCACGGCAGGTTATGTCGGGTACGATGAAGGTGGCTTTTTAACTAACC
AACTGCAATACAAACCATACTCCGTTTTGTTATTCGATGAAGTAGAAAAGGCACATCCTG
ATGTTTTGACTGTCATGCTACAAATGTTGGATGACGGTAGAATTACTTCTGGTCAAGGTA
AGACGATCGACTGTTCCAATTGTATTGTCATCATGACTTCCAATCTAGGTGCTGAATTTA
TCAATTCTCAACAAGGATCAAAGATCCAAGAATCTACCAAGAATTTGGTCATGGGTGCTG
TTAGGCAACATTTCAGACCAGAATTTTTGAACAGAATTTCTAGTATAGTCATTTTCAACA
AGCTATCTAGAAAAGCTATTCATAAGATCGTGGATATTCGTTTGAAGGAAATTGAAGAGA
GATTCGAGCAAAATGATAAACATTACAAGTTGAATTTAACTCAAGAGGCCAAGGACTTCT
TGGCCAAATATGGTTATTCCGATGATATGGGTGCACGTCCACTGAACAGGTTAATTCAAA
ACGAAATCTTGAACAAACTGGCACTAAGGATCTTAAAGAATGAAATCAAGGATAAGGAAA
CTGTCAATGTCGTCTTGAAGAAGGGTAAATCTCGTGATGAAAATGTTCCTGAGGAAGCTG
AAGAATGTCTGGAAGTTCTACCAAATCACGAAGCTACTATAGGGGCTGACACGTTAGGTG
ATGACGATAATGAGGACAGTATGGAAATTGATGATGACCTAGATTAATTTAATATAGTGT
GATTTTTAAAAACTTTCGAACAAGAATCAGTAATATAATATATATAATTAATAAAACTAA
TGGAATTTGTTTAATTGAACTTGACACCCGAGCAAAAGAGCTCACATTTTAACGTTTAGT
TCATCTTGCTGTGAATAATCTAAAAGTAAACAATGGACAAAAAAGTCCACTGGACGTCAA
ATCTTTTTTTATTGTATTTGGGACATATGGCGTTGATAACTAAAGTTTAAAGGAAGTAAT
AAGTGAAGGTTAAATCTGGACCTCTTTACTTTCATATTAGAAGTATAAAACACACGCGGA
TTGGTCCATTATTAGAATACGGGTACTACAATAATGGTTTTGATAGTTACTGTACATTTG
AATGTAGCGACTCATATGACTCATATATATGACTACCAAATCATGTTAAAATTAGTATAT
CTTTAACTTAGACTTCAGTACTATCTGAACTGCACGTTTAAATTTTTACCATAGCAGTCA
TGTAATATTAANNNNNNNNNNTTTACGACTTCTCTGGTCAGTCCAGAAGAACCTGGTTCA
GGGTGAGATGTTTGAACTGTATGGCGAAGACTAAGAAAATGTTAGTGAATCTACCCCAGC
AGCGACGGAGAGTCGACATCTGGAACGATTCTTTGATTCGAGATAAGATGCAGAAAATGT
GCGATTGTGTAATGAGTGGGGGTCCTCACACGTTCAAAGTTAGACTTTTCATACTGAAAA
ATGACAAAATCGAACAGAAATGGCAAGATGAGCAAGAGTTGAAGAAAAAGGAAAAGGAAC
TGAAACGAAAGAACGATGCAGAGGCCAAAAGATTGAGGATGGAGGAGAGGAAAAGGCAGC
AGATGCAAAAGAAAATAGCCAAGGAACAAAAACTTCAATTGCAGAAGGAAAATAAAGCCA
AGCAGAAGTTGGAACAGGAGGCGCTGAAGCTAAAAAGAAAGGAAGAAATGAAAAAACTAA
AGGAACAAAATAAAAATAAACAGGGTTCACCTTCTTCCTCCATGCATGACCCAAGAATGA
TAATGAATTTGAATTTGATGGCACAAGAAGATCCAAAACTAAACACTTTAATGGAAACCG
TCGCAAAGGGTCTTGCCAATAATAGTCAACTGGAGGAATTTAAAAAGTTTATTGAAATTG
CCAAAAAAAGGTCAATAGATGAGAACCCAGTTAATAAGCGTCCATCTGTCACAACAACGC
GACCTGCACCTCCCTCTAAAGCTAAAGACGTAGCCGAAGATCACCGGTTAAACTCGATAA
CCTTGGTGAAAAGTTCCAAAACCGCTGCCACGGAACCTGAACCAAAAAAAGCTGATGACG
AGAATGCAGAGAAGCAACAGTTTAAAGAGGCAAAGACAACTGCCGAATCGACTCAAGTAG
ATGTCAAGAAAGAAGAANNNNNNNNNNATATGCTTTGACCGCTTTCCACAGAAATACGTT
CAAGGGGCGGATATCATCCTGGAGTATTTACAATTCTCCCGGTCGAGGTATTACCTGCCT
AAGAAATCAATAGTAGAATTTTTGGAGGATACGGGTGAGATTATAATATCTTGGATTGTT
ATACACAATTCTAAAGAAATTGAGAAGTTCAAAACCAAGAAAATAAAAGCTAAACTGAAA
GCCGACCAAAAACTAAACAAGGAAGATGTCAAGCCAGGCTCTGATGTGGAGAAGGAAGTC
AGCTTTAATCCTCTTTTTGAAGCTGATTGCCCTACCCCTCTCTACACCCCAGTGACAATG
AAGTTATCGGGAATTCACAAAAGATTTAACCAAATCATCCGAAATAGCGTTTCTCCAATG
GAAGAAGTTGTTAAAGAAATGGAAAAAATTCTGCAAATTGGTACTAGATTGTCTGGCTAT
AATCTGTGGTACCAATTGGATGGATACGATGATGAAGCTTTGAGCGAAAGTTTGCGGTTC
GAACTAAATGAGTGGGAGCACGCCATGAGAAGCAGAAGACACAAAAGATAAGGTGTTCGG
TTACTTTATTCTGCTTTAACGCCATTATGATTATACACATTGTATTACTTATTTTTTAAC
CTGTATATTAAAACCTTTATTTTATTTCACATTACTCATCATGTGGAGTACTGGAATTGT
ATGCCAAACTTTGCCGGGAAAACTGGTATATTGCCGTTTTCTGTATCAGTTGCTGATATA
GATATTGCATTATCATTCTTTTCATCATCGGATAAACTTTCTTGAAAGCCTCTAGTGAAT
ACCAGCTCTGTCCCGGCAGATATTAAAAATCCCCTCCATTTGCCTTCCCATAATAGTTTT
AAAGTCTTGTCACGTAATGACGTGCTTAGTTTCCAAACACTGGTAAAAATGGAACTATTT
ATTTTGTTATCAAATTTTTCGATGGTAGATCTTTCTTCATCGATTTTTCTTAATGACGAC
GAGAATGCATAAGTCAAATCATTTAGTAGCTTTTGTTTGTGAACAGGTATATCTAGTGTA
GAAGGAATATCGTTAACAGCTGAATTCAGATCCGGTACGTTTTCGTGCAGTAGTTTAGTC
GCTCTGCTGTTTGGATTTATATCAACCAATTCGTCGGAGATTGGTTCTAATTTATCATTA
TTGTTTTTATTGGTTTCAAGCAAATGATGCTTTTTTTGCCAAAATTCGCACCCAAATGAA
AGATTTGATTCAATCGAATAAAGATTAAAATCATACTTCGCGCAAAAAGTAGAATTTGTC
CCTGTCTTGGCCGAATATGTGGAGGATATATGGCCGAATAATGGATTCCAAGATAATGTC
AAAGTTAGTGGTCGTCCTGTGTTTGTAGAATGTGTGTAATATCTTAAAGTTGTCGAACAA
CCGGGGCTTAAACTTACTAACCCTAACCAAAATTCAGCACCAAGCGACAACGAAGAATTA
TTGTACAGTGAGGTGTTAAACTTGGAAGGCGTGGTAAGGAAATTGTGTAATACTCTATAA
CCACATAATAGATCACTGGTGGAAAATATCCACTCCTGTAAATTGCGGTGAGAATCTCTT
TGAAAATAGCACGTTAAAACGTTTAAGCTTTCTTTGAAACTACTGACACCCTTAAGCATA
AATTGGGTTTGTGGACTTAGTCGTTTTATTATCATTGCTTCCAAATCAGAGCTGGGATAG
TACATTCTACCATAATAAAGGGATTTTTTAACAAATTTCGAGTCATGTAGTAATTTCTTG
TCATTGTCGACTGTGGTGTTGTCACTACTCAACGTATTCCCACTACTAACACTGAAATTG
AGGTTTGGTTGCAATTGTCTGTATGTTTCCGTGGCATCTTGTAATGGGATATCAGTAGAG
TTGCGCATGAAATTCTCCAATTGCTGTGCATCGGAGTATAAATAACTCAGAGAACCATTT
ATCCTGGACCTCGTAGAAAAATCTAAAGAATTGAATGTATTGGGAGTAGATTTGTTGGAA
ATTTGCAGGTGTATTGCTGAGGAATTCGGAATCTAATAATGTTCTCGATGTGGCCGTATA
TCCTCGTAGCTATTTTGCGTACTCCAATGGGTGCCTCTGAATAAAAATGCCCTTTANNNN
NNNNNNTCTTATTACATTATCAATCCTTTCACTACAGCTTCCTCTAACCTCGATGACAGC
TTCTCATAACCTATGTCATCATCTAACACCGTATATGATAATATAGTGATAGTTATAACT
ATTAGTTGATAGACGATAGTGGATTTTTATTCCAACAGATATAAGAATTACAAAAAGAGA
ACTGTTATTTCTACATAATAATATTACGATTAGTACTCCTTTTATATGTTTCTTTATCCA
TTTACATTATCAATCCTGATTAAAATTCCCACGAACCCCCAGTACTAGATTGTTCATAAT
GGATCAAGTTCACAAGTTAATAAGGGCGTGTGGTCTAGTGGTATGATTCTCGCTTTGGGC
GACTTCCTGACTAAACAGGAAGACAAAGCATGCGAGAGGCCCTGGGTTCAATTCCCAGCT
CGCCCCTTTATTTTCTTTTTTTGGACCCAAAGCACTAGCTTAGGCTGTCCATCTTTGTTC
TTGATTCTAAAGATCACAGTAGAATAATGGTTTATTTCTTAGAGTTCTACAAGTTTTAGC
GTACTACTGAACAATGAATGTCCTGATTTTTTAAAACTCGCGCATATTTGGAGGCCATAT
CGTGCCACCAACTTTACTACAGTCAAACACCTGTGCCCAATTCTACCACTTATTAAACAA
TTACTTAGTAAGATCAGCAAGCGGTTCATCTGTCCCCCATTCATATATGGCTTTCACCCT
CTTTACCTGTTTGAAACAGAAAAAAAATTACAACTAATGGTATGCAATTCATAAAGCATA
GGCCAAAAGACCCTGATACAGATATATGCTAAAACAATAATTATAAAGGATTATGCCGTA
GGAAGGCTGAGAATCCTCAGTTTGTGCACTTTGAAATTCAAAATACAAAAAACTGTTGAC
AAATTAGTATCATAACTATCTATCGCATATATTCACGTCACATACCGCCTCTGTGGCAAT
TGACAACACTTATCCCTATCAAAGACAATACAAAGTATTTGTTACCGAGTGAGATTATTT
AGTACAATATGTGGGTAATAAAAACTAATCGGAGATATTTTTTTACGTTTTTTGATGCAA
ACGCAATAAATTCTTGATTTTTGAAATTTTGCAGGACATCAAGATACGTTTCTTTTAAGC
AGTTTGGATTGCTTCTTTCGTTCCGAAAGTAAAACGTAATGAAAACCCCTATAGTATTGT
GACGCGTTTTCCAACTCTGCCCTTAGCTTGATTTGACGGCTTAGAACAAAGGAACAGTAG
CACGAACACTTCAAGTGCAAATGACAGTTTAATTGTGGGTAAAAAAGGTAGCCTCAAAGT
TGCATTTTTTATGGACTGTAAAGAACATACGATTGTTATACACTTTTGAACAACCAAGAT
GTACTACCTCAATTGTAGTGAATTAATGTCGAAATTTGTTAGATGCCCCGAATAAATAGT
AACTTTATTTAGGGAAAGCACTCGAATTTTTGTTATTACGGTCACGCCATATTTTAGCAT
GTACTTAGTAAAAGACCCATTTCGCCATCACTATTTTTACCATTTTTTTCTATACGATTT
GGGAGCAAATACCTGAACTGCACACTAATGGACATAATCACTTGGTTGAAAAAGTACTAT
AGTAGACTATACGTCGTACGCTGCAATCTATTTTAAGCACAGAAAGCATCCTTCGTATGA
TAATATAACCTTTTTGGTAACAGAGTTACCATTGAAGCGACATTGCAGTGAAACTTGTTT
CAAGATGTAGTTGGGAGGAATTATGTGTTGAGTTCGTCCACTTTATGAGCTCGAAGATAA
CGAGAAAATTGCTAAGATGCCGGTGTTGGCTTCTTGCATATGAAGAGGCACCAATAAAAC
GATGCATTAATTCTTTATTACGGAAGTTCCGAAGCAGCGAAGAATGAAAAAGAATACAAG
CGCTCATAATTGTCCTCGGTGGACATCATATACAGCATAAAAGTGTCTTTTTTAAGTTCT
CTCCCCTAAAGATCACAAACTTCACGTAATTAGTAACGTGTAGACTACTAACCTTGAAAA
AACGAACCCCTTTTCTGCCTAGCAACCGTTTAAGATATACCAAAAAAGGCAACTGTGATG
ACTTCTGAACGAGGGTCCACGCCAAGTCACGCCAAGTTTGTTTTCGGATCTTCTGCTAGC
AGAAACTCAACACACCTACATGAAAGGTAAAGGGTTTCTTAGAAACATTCACTGTACCGT
GCATTGTTCAAACCTGCGCGATTGCTTGGCAACGGCGAGAATTACATTACAAGAAGGTGT
GCTTTCATAAACGAGAAGTAATAAACTTGTGTCGTTCAGAAACAATAGTATCTCATATTG
GCTACAATGGAGAAACTTACGATGTGTATTCAGTATATTGGTTAGAAAACTGTAGTTTGT
TAGTTGAAAAATTAATATAAATAGGGTGTTTTTAATCAGCTGTAATAGAAGTACATCCTC
ATCCTTCTTCTTCACTAAGCTCACATCATCACTAAAGCAACAACCAAAAAACAACAAATA
CAATGGTCAAATTAACTTCAATTGCTGCTGGTGTCGCCGCTATTGCCGCTGGTGTCGCCG
CTGCACCAGCTACCACCACTTTATCTCCATCTGACGAAAGAGTTAACCTGGTTGAATTAG
GTGTCTACGTCTCTGATATCAGAGCTCATTTGGCTGAATACTATATGTTCCAAGCCGCTC
ATCCAACTGAAACTTANNNNNNNNNNATCGTGCAGGTAGTACAGTGCAGTCTACGTGGCA
CGAGAAATACACAGAATCAGTATGACAAGTGAGTCGAACAGAGCATATGTCATATTTATT
GTTTGAAAAAATTTCTGTGGCTTAAAGACGATAATGCCATTGTGAAATTTTGGAAAAGTG
TCACGATACAATCCCAACCGAGGATCGGAGCTGTGGATGTGAAATTAGTCCTCAACCCCA
GAGCATTTAGTGCAGAGATTAGAGAAGGATGGGAGATTTATAGAGACGAGTTTTGGGCCA
GGGAAGGTGCTAGAAGACGCAAACAAGCGCACGAACTCCGACCTAAATCAGAATGAAAGA
GTTGGAGGGCTTCTTCCTTCGAATAAGAGGTCATATTTACCTATGTAAAATTGTAACCAT
CTATGTTCACACATAAATTATATTTTATACATTATTAGAAGTGAAGCTGTTGTGTCGTGA
AAATTTTACAAATCCGTCATTTCATATTTAAGTTTTCCAACAAGTGCTAGAAAACCTAGG
GGTTGTTGAAATTGGTTAAACAAGGCATCTTATTATACATACAACAGCATAACGCTAGAG
GGGCAAGAAGGAAGAACTTAAAATAATAGGTGTAAAATGACTTTGGCTTTTAATATGCAA
CGGTTGGTGTTTCGTAATTTGAACGTTGGGAAGCGCATGTTCAAGAACGTCCCCTTATGG
AGGTTTAATGTCGCCAATAAATTAGGAAAGCCCTTAACTCGCTCTGTAGGGTTAGGCGGT
GCTGGCATAGTTGCTGGTGGCTTTTACTTGATGAATCGCCAGCCTTCTAAGTTGATATTC
AATGATTCTTTAGGGGCAGCTGTCAAACAAGAGGGTCCCTTGGAACCAAATGTGGGCAAC
AGTACGGCAATTACCGAGGAAAGGAGGAACAAAATAAGTAGTCACAAGCAGATGTTTTTA
GGATCATTATTCGGTGTTGTTTTAGGGGTTACGGTGGCTAAGATATCAATTTTGTTTATG
TATGTCGGTATTACAAGCATGCTTCTTTGTGAATGGTTGCGGTACAAGGGATGGATTCGC
ATTAATTTGAAAAATATCAAATCTGTAATTGTTTTGAAAGATGTAGACTTGAAGAAACTG
CTTATTGATGGGTTATTGGGTACAGAATACATGGGTTTTAAAGTATTCTTTACATTGAGT
TTCGTATTAGCAAGTTTAAATGCTAACAAATGAGCAAGACAAATGACCAGATATAAACGA
GGGTTATATTCTTTCGTTTTATACTTTTTTATTTTTGGTATTTCATTTATCCTATACAGT
AAATATACATAGGGCTAAGGAAGAAAAAAAAATCACGTCGAATATAAACCTAATTGTGTT
CTATATTGCGGACATATATTTTTCGTAGATTGAAAAGTTCTTAAACGTAATTTTTTTGAC
GACCAGTGAAGAGGAATTGAATAAGTAGAACTTGGGCAATACTTATAACGGCAATGATAA
TGATAATCAATATAGATAACCAAGTCAACCTTGATTCGGTGGAATTGACGGTAGACATGT
TTCTCCATTCTCTGGCTCTCAAATAGTTCAAAGTCTTCGTGATTTTGTTCAAGTTTCTAT
CTATTTCCTCCACGGCGTTATTGGCAATAATGTCATCGTTATTGACATCAGCTTCATGCT
CGTCAGTCAAAGTTTTTTCCTTTTCTAGTGTAATTTCTACCTTTTTCAACGCTGTACCAT
AGTTATTGGAAAAACAAAAGGTATACTTCCCCACTCCAAACGATTTTAATAAAAAGTCTG
AGTACTTCTTTTGTTTCTCACTAGTAATCACAGATCCATCAGGAGCAGTAATATCAAAAT
CAATCTCAAAATTACCACCGGTTAGAACTTGGTAACCCACAGCCAGGGAATCATCCTCAG
TAACCATATCGTAGTACAGGCATTCTTTGCTGAATGCTGGTAAACTGATAGCAACTGGTG
CATAACTGGAAGATGCAGCCACTGAATTGACCAACGCCAAAATTAAAACAATGAAGAAAG
AGGGTAGAGCAATTGTAGATTTGATCATGGTTTTCCTTTACAATGAGTGTACTCCACTGT
TTATCTTATTCTAGTTTGGGTCACCTGATGCAGAATTGGCGGTGTCGATCCCTAAGGTTA
ATGAATCGAAATCACTGGAGATTTTGTTAGTTTTTCATTTTAACTAGTTCAAGTTTTGGC
AAAATGTACTTTTTCGTGTTTCGGGACACGTCGCTGAAAAGGATTGAAATATAACCAAAC
GCCATCATGTAAGGTGCAGTGAACATTAGCGCTGAGAGGATTGAGGATTGCTTTATGAAA
GTTTATGAACATTTTCTTGAATTAAATAAATAGGTCTAAAAACACTTGGGGCCGAGATGC
TGTAGCAATTTGTAATATTATTTAAAGTTCACAGAGTGGCTTCCTTGGCGGATCTGAAAA
ATAGGTAGTGATTAAGGCTATATAATATTAGGTACACAAAATATACTAGAAACTCTCCTC
GAAGACCTACAGAAGGGAACCAATGCCACGACATTAAAATATTGTTATCTCTTTTTATTC
AGTGCTTGTATTTCAGCTTCCATTGAAAACGATGACTGTCTTCTCAATCTTCATGTCGAG
CCCTCACACTGTACATGATAATATACTAGTACCATGAAAACTAGTCGATAGATGATAATT
GANNNNNNNNNNGGGGGAGAAAAGGGGTAGGTGATCCGATAAGTTAAAAAAAAGTAAAAT
GGGAAAAGGGAACCAAAAAGGCATTTTGCCCATTTTTGTATTAAAATAATTCCACCCTTG
AAGAAAGAAAGAACATCAAATTAGTACCGGGCGTGTGGTCTAGTGGTATGATTCTCGCTT
TGGGCGACTTCCTGATTAAACAGGAAGACAAAGCATGCGAGAGGCCCTGGGTTCAATTCC
CAGCTCGCCCCGAATAATTTTTTTTTGCCTATCTATAAAATTAAAGTAGCAGTACTTCAA
CCATTAGTGTTAGCGATAATCAAGAAGTGAAACTCTTTCTCTATTTTTTTTTTAATTGAA
AAATTTCCTTTCTCTATAGCGTATAGAATATATGTTACATGTATATATATATATAAAGTA
AAAACGTTCGGAAAATTCCTCATTATACCCAGATCATTAAAAGACATTTTCGTTATTATC
AATTGCCGCACCAATTGGCTTAATCAACTTCTTCAACGGTTGGACCTTCAGCCTCTGGAG
CTGGAGGAGCACCACCTGGGAAACCGCCTGGAGCACCACCTGCAGCGCCACCTGGAGCAC
CACCAGCTTGGTACAACTTAGACATGATTGGGTTGGCAATGTCTTGCAACTCCTTCAACT
TGTCATCGAATTCTTCCTTGCTGGCAGTGGTGTTGCTGTCTAACCAAGAAATAGTCTCTT
CAGCCTTCTTGGTGACGGTGTCCTTGTCAGCTTGTTCCAATTTGTCACCAGCTTCAGAAA
TGGTGTTCTTCAAAGAGTAAGCAATGGATTCCAATTGGTTCTTGGAAGCAATTCTTTGAG
ATTCCTTTTCATCTTCTTCCTTGAATTTTTCGGCTTCAGCAACCATCTTTTCGATATCTT
CCTTGGACAATCTACCCTTGTCGTTGGTAATAGTGATCTTGTTAGACTTACCAGTACCCT
TTTCGACGGCGGAAACATTCAAAATACCGTTAGAGTCGACATCGAAAGTGACTTCAATTT
GTGGGACACCTCTTGGAGCTGGTGGAATACCACTCAATTCGAACTTACCCAACAAGTTGT
TGTCCTTAGTCTTGGCTCTTTCACCTTCAAAGACTTGAATCAAGACACCTGGTTGGTTAT
CAGCATAAGTGGAAAAGATCTCGGACTTCTTTGTTGGAATGGTAGAGTTTCTTGGAATCA
ACTTGGTCATGACACCACCAGCAGTTTCAATACCCAAGGATAATGGAGCGACATCCAACA
ACAATAGATCTTGAGTCTTGGAAGATTCGTCACCAGTCAAAATAGCAGCTTGAACAGCAG
CACCGTAAGCAACAGCTTCATCTGGGTTGATAGATCTGTTTGGTTCCTTACCGTTGAAGT
AGTCAGTGACCAATTTTTGGACCTTTGGAATTCTGGTAGAACCACCGACCAAGACAATTT
CATCGACTTGAGATTTGTCCAATTTAGCATCTCTCAAGACCTTTTCAACTGGGTCCAAAG
TAGATCTGAACAAGTCAGCACACAATTCTTCGAATCTGGCTCTGGTGATGGAAGTGTAGA
AATCGATACCTTCGAACAAAGAGTCAATTTCAACGGAAGTTTGAGCGGAGGAAGACAAAG
TTCTCTTGGCTCTTTCACAAGCGGTTCTTAATCTTCTCAAAGCTCTTTGGTTGGTAGACA
AGTCCTTCTTGTTCTTTCTCTTGAATTCTTGGATGAAGTGGTTGACCAATCTGTTGTCAA
AATCTTCACCACCCAAATGGGTGTCACCAGCGGTGGCCTTAACTTCAAAGATACCGTCTT
CAATGGACAACAAAGAGACATCGAAAGTACCACCACCCAAGTCGAAAATCAAGACGTGTT
CTTCCTTACCCTTCTTGTCCAAACCGTAAGCAATGGCAGCGGCGGTAGGTTCGTTAATAA
TACGCAAGACATTCAAACCAGCAATGGTACCAGCATCCTTGGTAGCTTGTCTTTGAGAAT
CGTTGAAGTAAGCTGGGACAGTGACGACAGCGTCATTGACCTTGGCACCCAAGTAAGATT
CGGCAGTTTCCTTCATCTTACCCAAGACCATGGAGGAGATTTGTTCTGGGGTAAAGTTCT
TGGTTTCACCCTTAAATTCAACTTGAATTTGTGGCTTACCGTCAACATCGATCAACTTGA
ATGGGAAGTGCTTCATGTCAGCCTGCACTTCTGGGTCGTTGAAGTTTCTACCGATCAAAC
GCTTAGCGTCGAAAACGGTATTCGAAGGATTCATAGCAGCTTGATTCTTAGCAGCATCAC
CAATCAATCTTTCAGTGTCAGTGAAAGCGACAAAAGATGGAGTGGTTCTGTTACCTTGAT
CGTTGGCAATAATGTCCACACGATCATTAGCAAAGTGAGCAACACACGAGTATGTTGTAC
CTAAATCAATACCGACAGCTTTTGACATATTATCTGTTATTTACTTGAATTTTTGTTTCT
TGTAATACTTGATTACTTTTCTTTTGATGTGCTTATCTTACAAATAGAGAAAATAAAACA
ACTTAAGTAAGAATTGGGAAACGAAACTACAACTCAATCCCTTCTCGAAGATACATCAAT
CCACCCCTTATATAACCTTGAAGTCCTCGAAACGATCAGCTAATCTAAATGGCCCCCCTT
CTTTTTGGGTTCTTTCTCTCCCTTTTGCCGCCGATGGAACGTTCTGGAAAAAGAAGAATA
ATTTAATTACTTTCTCAACTAAAATCTGGAGAAAAAACGCAAATGACAGCTTCTAAACGT
TCCGTGTGCTTTCTTTCTAGAATGTTCTGGAAAGTTTACAACAATCCACAAGAACGAAAA
TGCCGTTGACAATGATGAAACCATCATCCACACACCGCGCACACGTGCTTTATTTCTTTT
TCTGAATTTTTTTTTTCCGCCATTTTCAACCAAGGAAATTTTTTTTCTTAGGGCTCAGAA
CCTGCAGGTGAAGAAGCGCTTTAGAAATCAAAGCACAACGTAACAATTTGTCGACAACCG
AGCCTTTGAAGAAAAAATTTTTCACATTGTCGCCTCTAAATAAATAGTTTAAGGTTATCT
ACCCACTATATTTAGTTGGTTCTTTTTTTTTTCCTTCTACTCTTTATCTTTTTACCTCAT
GCTTTCTACCTTTCAGCACTGAAGAGTCCAACCGAATATATACACACATAATGGCATCCA
CCGATTTCTCCAAGATTGAAACTTTGAAACAATTAAACGCTTCTTTGGCTGACAAGTCAT
ACATTGAAGGGTATGTTCCGATTTAGTTTACTTTATAGATCGTTGTTTTTCTTTCTTTTT
TTTTTTTCCTATGGTTACATGTAAAGGGAAGTTAACTAATAATGATTACTTTTTTTCGCT
TATGTGAATGATGAATTTAATTCTTTGGTCCGTGTTTATGATGGGAAGTAAGACCCCCGA
TATGAGTGACAAAAGAGATGTGGTTGACTATCACAGTATCTGACGATAGCACAGAGCAGA
GTATCATTATTAGTTATCTGTTATTTTTTTTTCCTTTTTTGTTCAAAAAAAGAAAGACAG
AGTCTAAAGATTGCATTACAAGAAAAAAGTTCTCATTACTAACAAGCAAAATGTTTTGTT
TCTCCTTTTAAAATAGTACTGCTGTTTCTCAAGCTGACGTCACTGTCTTCAAGGCTTTCC
AATCTGCTTACCCAGAATTCTCCAGATGGTTCAACCACATCGCTTCCAAGGCCGATGAAT
TCGACTCTTTCCCAGCTGCCTCTGCTGCCGCTGCCGAAGAAGAAGAAGATGACGATGTCG
ATTTATTCGGTTCCGACGATGAAGAAGCTGACGCTGAAGCTGAAAAGTTGAAGGCTGAAA
GAATTGCCGCATACAACGCTAAGAAGGCTGCTAAGCCAGCTAAGCCAGCTGCTAAGTCCA
TTGTCACTCTAGATGTCAAGCCATGGGATGATGAAACCAATTTGGAAGAAATGGTTGCTA
ACGTCAAGGCCATCGAAATGGAAGGTTTGACCTGGGGTGCTCACCAATTTATCCCAATTG
GTTTCGGTATCAAGAAGTTGCAAATTAACTGTGTTGTCGAAGATGACAAGGTTTCCTTGG
ACGACTTGCAACAAAGCATTGAAGAAGACGAAGACCACGTCCAATCTACCGATATTGCTG
CTATGCAAAAATTATAAAAGGCTTTTTTATAAACTTTTTATAATTAACATTAAAGCAAAA
ACAACATTGTAAAGATTAACAAATAAATGAAAAAAACAACGAAATAACTTAGGTTTTAGG
CTAAAAAAACAGAAGGAATTTTGAACGATAAACTTTTCGACTGCACACGAAACATTATTA
CTAATTTGTGTAACCACTATATAAGGAATCGTGTTTATTAATTGAATTTATTCCGGGAAT
ATTCAAGTTATGTATATCTCTTTTCATATTCTTAAGTACACATACTCATAATATCTTGTC
GAAAATACGCGGTGTAGGGAGTTATGGTGGATAACTTTTTCACGATTAGAAGAAAAGGAA
AATTTCATTATTCGTAGCTTAACATGGCAAAAACGAGAAAGACATATAATCAAAACGTGA
GTTTCCTGTGGAAAAAAAAAAAAGGGAACCTCTGGTTACGATGATATACCTGCGTGAAAA
AGGACAGTTATTACCAATACATACAAAGGCTTAATAAGTGTAAAATATATATCTACCGAG
ACCATTACTCATTACACCTAGAATGGAGCAAAATGGCCTTGACCACGACAGCAGATCTAG
CATCGATACGACTATTAATGACACTCAAAAGACTTTCCTAGAATTTAGATCGTATACCCA
ACTAAGTGAAAAACTGGCATCTAGTTCTTCATATACGGCACCTCCCCCGAACGAAGATGG
TCCTAAAGGGGTAGCTTCTGCAGTGTCACAAGGCTCCGAATCCGTAGTCTCATGGACAAC
TTTAACACACGTATATTCCATCCTGGGTGCTTATGGAGGGCCCACGTGCTTGTATCCGAC
AGCCACGTATTTTTTGATGGGCACTTCTAAAGGATGCGTACTCATTTTTAATTATAATGA
ACATTTGCAGACAATCCTAGTGCCGACCTTATCTGAGGACCCTTCTATTCACTCAATAAG
AAGTCCAGTGAAATCAATTGTCATATGTTCCGATGGTACTCATGTAGCTGCCTCATACGA
GACCGGAAATATATGCATTTGGAACTTGAACGTAGGGTATAGAGTGAAACCCACTTCTGA
ACCAACAAATGGTATGACCCCAACGCCTGCCTTACCGGCAGTCTTACACATCGATGACCA
TGTGAACAAGGAAATCACAGGGTTAGACTTTTTTGGTGCTCGGCATACAGCCCTGATTGT
TAGTGATAGGACAGGTAAAGTATCACTCTATAACGGTTACAGAAGAGGCTTTTGGCAGTT
GGTGTATAATTCAAAAAAAATTTTAGATGTGAACTCTTCCAAGGAGAAATTAATAAGGTC
AAAGTTGTCTCCACTAATATCACGGGAGAAAATTTCCACTAATTTGTTGAGTGTACTCAC
AACTACACATTTTGCCCTTATTTTATTATCGCCACACGTTTCTTTGATGTTTCAAGAAAC
TGTTGAACCCTCAGTACAAAATTCTCTAGTCGTGAATAGCTCTATTTCATGGACTCAAAA
CTGTTCCAGGGTTGCTTATTCCGTAAATAATAAAATTTCTGTTATTTCCATATCTTCATC
AGACTTCAATGTTCAGTCCGCTAGCCATTCTCCTGAATTTGCAGAATCTATATTATCCAT
TCAATGGATTGACCAGCTCCTACTTGGTGTTTTAACCATATCGCACCAATTTTTGGTATT
GCACCCCCAACATGACTTCAAGATCCTGTTAAGATTGGATTTTCTGATTCACGATTTGAT
GATCCCACCTAATAAATATTTTGTAATAAGTAGAAGAAGTTTCTACCTGTTAACAAACTA
CTCATTTAAAATTGGCAAATTTGTGTCTTGGTCAGATATTACTTTAAGACATATTTTGAA
AGGCGACTACTTGGGTGCATTGGAGTTCATAGAATCACTTTTGCAACCTTACTGTCCACT
GGCAAACTTGTTGAAGCTAGATAATAATACGGAAGAGAGGACTAAGCAACTTATGGAACC
ATTTTACAATCTGTCCTTGGCTGCCCTAAGGTTTCTTATAAAAAAAGATAATGCCGACTA
CAATAGGGTTTACCAATTATTAATGGTAGTTGTTCGTGTTTTGCAGCAATCTTCCAAAAA
ACTAGACTCAATTCCTTCTCTAGACGTCTTTTTGGAACAGGGTCTGGAGTTCTTTGAATT
GAAGGACAACGCGGTATATTTTGAAGTTGTAGCAAATATTGTTGCCCAAGGATCAGTTAC
GTCAATTTCCCCAGTTCTTTTCAGGTCCATAATTGATTACTATGCTAAGGAGGAGAATTT
AAAAGTAATTGAAGACTTAATCATCATGTTAAATCCTACTACGCTTGATGTTGATCTTGC
CGTCAAACTATGCCAAAAGTATAATTTGTTCGATTTATTAATATATATTTGGAACAAGAT
CTTTGATGATTATCAAACCCCAGTGGTGGACTTGATATACAGGATTTCTAACCAAAGTGA
AAAATGTGTGATCTTCAATGGTCCTCAAGTACCTCCTGAAACGACTATATTTGATTACGT
AACGTATATCCTTACTGGCAGGCAATATCCACAAAACTTGTCTATATCACCAAGTGATAA
ATGCTCCAAAATACAAAGGGAACTTTCAGCATTTATTTTTAGTGGCTTCTCCATAAAATG
GCCGTCGAACAGCAATCATAAACTTTACATATGCGAAAATCCAGAAGAAGAGCCAGCATT
TCCTTACTTTCACCTTTTATTGAAATCGAATCCGAGTAGGTTCTTAGCAATGCTCAATGA
AGTGTTTGAAGCGTCCTTGTTTAACGATGACAATGACATGGTTGCATCAGTTGGAGAAGC
AGAATTGGTAAGTAGGCAATATGTTATTGATCTACTATTGGATGCTATGAAAGATACGGG
AAATTCAGACAACATCAGGGTACTTGTTGCAATTTTCATTGCAACTAGTATATCAAAATA
TCCTCAATTTATTAAAGTGTCTAACCAGCCCTCGACTGCGTTGTTAATACCATATGCTCT
CTAGGGTTCAAGGTATATATGAAATTTCTCAAATAGCTCTGGAGTCGCTTTTACCCTATT
ATCATTCAAGAACAACAGAAAATTTTATACTGGAACTAAAAGAAAAAAATTTCAATAAAG
TTCTTTTCCATATCTATAAAAGTGAAAATAAGTACGCCAGTGCGCTTTCACTTATTTTAG
AAACTAAGGACATCGAAAAAGAATATAACACGGACATTGTATCCATAACCGACTACATAC
TCAAAAAATGCCCACCTGGAAGTTTAGAATGTGGCAAAGTTACTGAAGTTATCGAGACGA
ACTTTGATCTTCTTCTCTCAAGGATCGGTATCGAAAAATGCGTCACAATTTTTTCTGACT
TTGACTATAATCTTCATCAAGAAATCCTGGAAGTAAAGAATGAGGAGACTCAGCAAAAGT
ATTTGGATAAGCTTTTTTCTACGCCAAATATCAACAATAAGGTCGATAAGCGTTTAAGAA
ATTTACACATCGAATTGAACTGTAAATACAAGAGCAAAAGGGAAATGATTCTTTGGCTTA
ATGGTACAGTTCTCAGCAACGCTGAGAGCTTACAAATTCTGGACTTATTGAATCAAGACT
CTAATTTTGAAGCTGCAGCTATAATTCACGAACGCTTGGAAAGTTTTAACCTAGCAGTCA
GGGATTTATTAAGTTTTATTGAACAATGTCTAAATGAAGGGAAAACAAATATATCTACTT
TATTGGAATCTTTGAGGAGGGCCTTTGATGATTGTAATTCTGCTGGTACCGAGAAAAAAT
CGTGTTGGATATTATTGATTACATTCCTGATCACTCTATATGGGAAATATCCTTCACACG
ATGAAAGGAAAGATTTATGTAATAAACTACTTCAAGAAGCATTTTTGGGATTGGTTAGGT
CCAAGAGTTCCTCTCAGAAGGATTCAGGTGGGGAATTCTGGGAAATAATGTCTTCTGTTC
TTGAGCACCAAGACGTTATTTTAATGAAAGTTCAGGATTTAAAGCAACTGCTACTGAATG
TTTTTAATACTTATAAATTGGAAAGATCTCTTTCTGAGTTGATTCAAAAGATTATAGAGG
ATTCTTCGCAAGATCTTGTTCAACAGTATAGAAAATTTCTGAGTGAAGGGTGGTCTATAC
ACACCGACGACTGCGAAATCTGCGGGAAAAAAATATGGGGAGCTGGTCTGGACCCATTAC
TTTTTCTAGCTTGGGAAAATGTACAGCGCCACCAAGATATGATTAGTGTAGATCTCAAAA
CTCCCCTTGTCATATTCAAATGTCACCATGGCTTTCACCAGACTTGCCTCGAAAACTTGG
CCCAGAAACCCGATGAATATTCTTGTTTAATTTGCCAGACGGAATCTAACCCAAAAATAG
TATAACATTTCTAAATATTTAATACAACTTTGGTTACATAAAAGTAAAATTTATACACCT
CATTTCATTATGTAGATTCAAATATAGAATACCAATTATGATTGACCCAATAGCCATCAA
AATCAGTACTTATTAATACTTGTCTTTCTAGGAGCCATTTGCATATTTCTGATATTTCAT
GAAGCGAAAGTACTTCACGGCACCTAGATTGCAATCTACTCAATGTTATCCCAGGATGAA
ATATTATTTCGTTAACGACCATAGTAACTACCTGCTTCCATATGTTTGGCCTAATGGAAC
CAGATCCATTCACCCATAAACGAGAAAATGGTTTGCCCAGTGGAACTTTGACAGCAGACT
TCCTTGCTGTATTCAATTTTGTCTGAGAATTGGCATATATAATCAGAGGGGGAGTTAATG
TTCGTATTTCAAATCTCCTTGAAGTATACGTTAAAGGTCGAACATTTCTCACCATTGGAA
TTACATCCATATTCAATAGCTCTCCCGAAATCAAATCAATTAAAACCCAAGAGGATATAT
CGGACGGCTCTTGATTGATAACAATAGCGTTTCCGGCCTCCAATAATTCATTAACCTTAC
ATCTATACTGAAAAGCTACACCAAAATCTTTATAATTTCCTCTATTTTCCAAAATGTCTG
GTAAAGTATCAGTACATTCAAGTTTTGAGCCATGGAGATAAATTTGCTTTTCCTTAGCCA
TATCCATGATGACGTTATCTATTGATTCGTTTCCAACGTTCTTCAACGCCTCTATTTCAT
TTCTAGTGGTCGAAGGACTTTCTATTAATATGGACCGGATCACTGTGCGAATATAATCGT
CGCTTTGACTCTTCGATAAGTCCTTAGTAGAAGCGGAAATCTTTCTAGTGTAAGTTTTTT
TTAAAGAAGAGATCTCTCTTTGAATCATAGAAGACATGGCCAGATCGTTGCCAGAATGTG
TAAGTGTGTCATCACGTACCAGAGTAAATTTTTTTCTATTCTCTTCGTAGTTCTTATAAA
GAAAGAGCGGCCTTTTTATTTCCTTTTCATCAAAAGAGGTCCAAATATCAAGCAATTTGA
TAAGATCTAGTTCTTCAACATCCCTCAGTGAAATCTTTTCACTTTTAATGGCTAGAACGA
GCATTTTTTTCCACTTATCGACATATGCCCTCCAACCACTATGACCCATTCTTACTCGCC
GTGCCGTCCATTTCTTTTTTAGGTTATCTAAAGAATTATTAGGAAATAATTTTGTTATTT
TGTCCCACATTATTTCATTTTTAATACTTTTAGTAACTACAACAGCTCTGATTAAAGCCT
GAACACCATCTTTAGTGCCTGCATGATAGACAGTTTTGTCTTCTTTAGTATTTTCCACGA
CCACCGTTGTCCTACCAGCAGACACTTTTTTGTCTCTCCTTTTGATCTTTCCATCTGATA
CGTTGACCGACGTACTCTTCTTAGAGATAGCGTCATCTGAAGCTTTGATCTTAGCATTCT
TTTGGCGGTTCTGAAACTTACGAATTCTTTCAACTGATTTCTTTCCTCTGTGAAACCTAT
TTTTTTCCGTTTGGTCAAAGAAGTATATTTCCGTATCATGTATAACATCAGTAAAGGTTG
CTTTTTTACTATCTTTTTCTTTCAGGATGTACCTTTGGATAGCGTCCTCTCCAACAGTGG
GCAAAAAAATAATTTTTCTTCCTGATACAGGCTCTGTTCTGGCTCCTAATTTTTCGCTTT
CTACCATCAAATCAACATCACCACGGACAGTCTTTTTATCCAATGTCGTTGTGGAGCCCA
TATATTTAGAAACGCTTTCGTAAAATTGTTCTCTCAGGTATGCTACCCCACCAATCGTAT
TCATAACTTTCAAAATGGCTCTCTGTCTCTGTAGTGAACGCAAAGAGCGGGCAGAAAAGC
CGCCGAAGTTAACCACCTTGCCTTTGACAACAGTGCCTCCGTTTGAACTTGGACTATCTT
CAGCAGATTTCGGCTCCTGTGCAGTGCTGACATGCTGCTCTAGCTTAATCCTTTTGGGAT
TCGAAATGTTTCCTGCAACAGAAGCATCAGTACTGTTTTTAACCTGCCTCTTCCGTTTGT
TTTTATTCGGAGTTTTTTTTTGAGTTTGGGGGAATTTTTAATTCACCGTGCCAGAAGAAT
ATATCCTGTCCATCGCTGTCCGTTGTAAATCTAACAGTGTTGTTGAGTGCGACGAAATTA
TCCTCGTTGAGAGTTTTCAAATCGGTATGAGATTTGCCTAGCTCATCAAACCCTTTTGGA
ACGGATATTTCGTCTTCCGCATTTGTTAACTTTTGAAAGTTCTGAGCTGTGAACAGCCTA
AAAAACTTCTTCTTTCCCTCAAAATCGTATATGCGAAAAAGCCTATAACCCCCTGTATTT
TCTTTTTGCTTATCCACACTTTCTAAATAATATTCGCTTGATTTGGTGAAAGCTCGCTGA
AATTCTTTTCCGGTAATTCGATTTACAACATCCATAGTTGAAATTCCTTTAAGGCCAGAC
TTATCTGCAATGTCATAAGTCTGATTTTGAAGTGGATAAAATCGATTAAGAAGAACTTCA
TTCTTTACAGCATCCTCTTTCTCTTCCATAACAAGGCCTTGATTTTGTAATAAATCAGTC
GCATTGAAATTATCTAAACCTTCGACTAAGTCTTCATCTTCGAAAGCTGCCTTGCTATCT
GATACAGAATCTTCATCCGCGCTATTGCTATCATACTCAAATGAAGGCGAGCCTTTAGAG
TCTGGAATATCTTTCACATATTTTACACATCTGATTTTAATGGCAGGATTCTTGGGTGAT
ACTACAAGCACTTTCTTTAAGTACTCCTTTTCATCTAACCATGCAATAGCTGCAATAAAA
GCTTTAGAAAGTCTTTTCTCTTTGTCAAATTTCAATTCACGCTTTAAATCAATTATCTGG
CGAATACCATTTTTTGATCGTTTTACCACCTCAACTATTGTCGCTAAATGATCCCTAATA
TTAATATAGGGATTACTATCCACCCCGTCATGGCTGAATTTTTTTAGCTTCAATTGCTTC
ACGACGTGTCCCTTATAAATCAGTTGTGAACTTGTTAACAGGTGGTTTATTTTCTTGATA
CGTCCAGTCACACTTCTAGGATCTTGCCCAGTTACCTGCGCCAAATCCATAGTATTGATC
CCTTTTTCTCCTGATTTGGCAACTTCGAGAAGTAGTTCAAATGCAGAATTTCCAATAGTT
GACTCCTTTTTTGTGTATCCCGTTAATAATGTCCATAGGCTGTCCTCAGTAATCCCAACC
GAGTATGAATGATTAGCGTCGCCTATAATATCAGTCACATTTTTAGTTGTTATAGCACCA
TCACAATACACCTCAATGTCCTTTTTCAATATCACGCATGAAAGCACGAACTGTTTAACT
TTTTTATCAGACAAATCAAAATATTTACCAGATATATCCCACAGCTGATTCAAAGTGATT
TCTTTAATGTGTCGTTAGTAAATAATCTTTCACAATATAGTACGTTTATCACCTAAACGG
AGCCGAAAAGGAGAATGAGACATGAACATACTTCCCTTATTTGAAGCAATTTTATCAGAC
ACTATTTGTACGAGTTCGTCAGGATAAATCGTCAGTACCATTTTTCTTGTGGCTAGTTGG
CTTCAACCAAACGTCCTCTTCTCTCTTATGGCAAGAAGAAAGTTATATGTGTGACTGGTT
GTTTATTTCACTTTCGCGACTGAAAGCGCCGCCCTTTATGATGCAAAAAACCAAGCGGTA
TTTGAAAATGCAGATTTGCAGAAATAAAAGAAATAAAAATAAAAATCTTATAATTTTACC
AGCTTCAATAACTCGATTTGCATAAGTGTGCCTTAGTATGCTTATTATATTGACTTTGAC
ATTGAACTTCAAAACCTTTTATGTAATGATTTAAGTCTTGTCACATGACATAATAATAAA
TAATTTTAAAAATATAAAATATTTTTAATAGTTTTTAAATATTTTACAGTTTATTTTTTA
AATTTATTTATATGTTTTTGTTTTCCGAAGCAGTCAAAGTATTTTAATTTTCGGAGCTTT
CATTTCAAGCGCCTTTTTTTTACACATAATACGATCAAGATAAATTATTATAGTGGTACA
GAACTCTTAAGCACTAGGCGGTGGACCTTATTAGCTCAATCTTGAGTCAGTCCATGTATC
GTTTTATAATACTTTTTTAAGCACTTTCTTTAATAAATATTCCATTGAAGTACTGTTACT
GAAATGAGATGAACTGTTCAGAATGTAGAAATGGCGCCAGAAATCAATCATTGTTTAGCA
AAAACACCTTTCGTCTGCTGCCTCGGGTGTTTTTTCAAATTATTTCAGCAGGTAAATTAA
GATAGTTATTCGAGTGATTGCCAAATATCATGTTCTACTTCGAAGACTTATAGCTAATTA
ATTTTTTCATAATGAAGGTGTCGTTAATTGTTCTGATTAGTAACATGAAACTCAAAAATC
ATCAAAAAAAGAAAAGCTAAATGTATACTTTTTTGTCTACATTAGTTACCTTTTATTACA
TGAGAAAGTTATTTTTCTTCTTTTTTTTTTTTTTTTTTTGAAACTTTTTCCTCTCGGAAA
ATAAAAGATATATTTACAAGTGAAAGCTTATTGTAATGTGTACTTTTAAACATCAAATAA
CAGACCTTTACATCAAATAAGCACCGCAAGATATCCTAAAATCGACATCCAATGCATCGT
AAATCATTGAGGAGGGCTAGCGCTACTGTGCCTTCCGCTCCCTATCGAAAGCAGATTATT
AGCAATGCACACAATAAACCAAGCCTTTTCTCTAAAATTAAAACTTTCTTTACCCAAAAA
GATTCAGCCAGAGTGAGTCCAAGGAATAATGTTGCTAATAAACAACCACGCAATGAGTCT
TTTAACAGAAGAATCTCAAGTATGCCTGGAGGTTATTTCCATTCTGAGATATCCCCAGAT
TCTACTGTAAACCGTTCCGTAGTTGTTTCTGCAGTGGGTGAAGCCAGAAACGACATTGAG
AATAAAGAAGAGGAGTATGATGAAACACATGAAACTAACATCTCCAATGCAAAGCTTGCA
AACTTTTTTAGTAAAAAAGGTAATGAGCCTTTATCAGAAATTGAAATAGAGGGTGTGATG
TCATTGTTACAAAAATCAAGCAAATCCATGATAACTTCGGAAGGAGAACAAAAATCAGCC
GAAGGTAATAATATCGACCAGTCGCTTATCTTGAAGGAGTCAGGAAGTACACCAATCAGC
ATATCTAATGCGCCGACCTTCAACCCAAAATATGATACTTCAAATGCGTCAATGAATACG
ACTTTGGGAAGCATTGGTTCAAGAAAATACAGTTTCAATTATTCTAGCCTGCCCTCACCA
TACAAAACAACCGTTTATAGATATAGTGCAGCGAAAAAGATCCCCGATACATACACAGCC
AACACATCTGCTCAAAGTATAGCATCTGCTAAATCGGTAAGAAGTGGTGTTTCAAAGTCA
GCTCCTAGTAAGAAAATAAGTAATACAGCTGCGGCATTGGTCTCACTATTAGATGAAAAT
GACAGTAAGAAGAATAATGCAGCTTCAGAACTTGCTAATCCATACTCCTCATATGTAAGC
CAAATACGCAAACATAAGAGAGTTTCTCCAAATGCTGCACCAAGGCAAGAGATCAGTGAA
GAAGAAACTACTGTTAAGCCATTATTTCAAAACGTTCCTGAACAAGGCGAAGAACCAATG
AAACAACTGAACGCCACCAAAATTTCACCATCTGCGCCAAGCAAAGATTCTTTTACTAAA
TACAAACCTGCAAGGTCCTCATCCTTACGCTCAAATGTCGTCGTAGCTGAAACCTCACCT
GAAAAGAAGGATGGTGGAGATAAACCTCCATCCTCTGCTTTTAACTTCTCGTTTAATACT
TCAAGAAACGTTGAACCTACTGAGAATGCTTATAAGAGCGAGAACGCACCATCTGCATCA
TCAAAGGAATTCAATTTTACCAACCTACAGGCGAAGCCGTTAGTTGGAAAGCCAAAAACC
GAACTTACAAAGGGCGATTCTACTCCCGTCCAACCAGATCTTTCGGTTACTCCTCAAAAA
AGTTCATCGAAAGGCTTTGTTTTTAATAGTGTTCAAAAGAAATCACGGTCCAATCTTTCA
CAAGAAAACGATAATGAAGGTAAACATATCAGCGCCTCAATTGATAACGACTTTTCAGAG
GAAAAGGCGGAAGAGTTTGATTTCAATGTTCCCGTGGTGTCTAAGCAGCTAGGAAATGGC
TTGGTTGATGAAAATAAAGTTGAGGCTTTCAAGTCCCTATATACCTTTTGATAATGAAAA
TTTTAGCCGTGACATAATTACCGTATAGCCCAACTCAATACGTAAGTTTGTGTAAAATAC
CATTCCAAGATGATATTATTTAGTCATTTTTTTTCCACTTTCTCAAAAAGAAGGAATACC
TTTAGCGGCTCTTATAAACTATAAATTTCTAGAAGATACATAAAAGGTTTTTAGTCTGAT
CATAAAATTTTTTGCTTAACAAAAAATTTGCCCAGGTGTTTCATTTGCCAGCCACAAGTA
ACAGCGAGAACAATTAATTGAATGACAATCCACCACATAGCACGAGAATTAACAGCTTCA
GAGGCGTCTCTAAAGGTAGCTTCACGATCTCTCATCAATTTTTGCTCTCTTCTAATTTCG
CCGATCTTGGAGTTTAGGACGTTAACCTTGGCATGTAGAATGTCAATAGTGGCTTTACCC
TTAGAATCTAACTTTTCATCAGAGCCCACTTGGAATTCAACGTCAATCTTCGTTTTAGCC
TTAATCAACCAGCCACCAGCTTCGGGCTGAATACAGATTTTATGTTCACCCGAATCAGAC
GCAAGGAAAGTTAAATCACCACTTGCTGAACCTTTCTGATGAACAACCAGGTGGTTATCA
TCAAAAGTTTCCTCAATATCAATCAAGACACCAAAATCTTGCGCACCAGCGTCTCTGTAA
TTTTGTAATTGGTCATCGTAAATTTGTGCCTTGTAAGTTGCTTGGAACAAAGTACCTTTA
GACAATTCCTTGTGGAAGCACTTACGTTCAGCACCAGAAGTATAATAATAGAACGCAGTA
ACTTGAGCTGGTAAAACTAGACAGCAGGCAAAAACCTGTAAAAGAGAGGTTAAAAGCATG
ATTAGTAGAGAGATTGGTTACCTTTAAATACTTTTCCAAACTACAGAGGGAAGATAGAGT
AAGTTTTGTATGGACACATTTCTGCTGATGTGTTTTTTTTTTCACTTATTACCCGATTCG
TCTTTTTTTTTNNNNNNNNNNNNNNNNNNNNNNNNNNNNNNNNNNNNNNNNNNNNNNNNN
NNNNNNNNNNNNNNNNNNNNNNNNNNNNNNNNNNNNNNNNNNNNNNNNNNNNNNNNNNNN
NNNNNNNNNNNNNNNNNNNNNNNNNNNNNNNNNNNNNNNNNNNNNNNNNNNNNNNNNNNN
NNNNNNNNNNNNNNNNNNNNNNNNNNNNNNNNNNNNNNNNNNNNNNNNNNNNNNNNNNNN
NNNNNNNNNNNNNNNNNNNNNNNNNNNNNNNNNNNNNNNNNNNNNNNNNNNNNNNNNNNN
NNNNNNNNNNNNNNNNNNNNNNNNNNNNNNNNNNNNNNNNNNNNNNNNNNNNNNNNNNNN
NNNNNNNNNNNNNNNNNNNNNNNNNNNNNNNNNNNNNNNNNNNNNNNNNNNNNNNNNNNN
NNNNNNNNNNNNNNNNNNNNNNNNNNNNNNNNNNNNNNNNNNNNNNNNNNNNNNNNNNNN
NNNNNNNNNNNNNNNNNNNNNNNNNNNNNNNNNNNNNNNNNNNNNNNNNNNNNNNNNNNN
NNNNNNNNNNNNNNNNNNNNNNNNNNNNNNNNNNNNNNNNNNNNNNNNNNNNNNNNNNNN
NNNNNNNNNNNNNNNNNNNNNNNNNNNNNNNNNNNNNNNNNNNNNNNNNNNNNNNNNNNN
NNNNNNNNNNNNNNNNNNNNNNNNNNNNNNNNNNNNNNNNNNNNNNNNNNNNNNNNNNNN
NNNNNNNNNNNNNNNNNNNNNNNNNNNNNNNNNNNNNNNNNNNNNNNNNNNNNNNNNNNN
NNNNNNNNNNNNNNNNNNNNNNNNNNNNNNNNNNNNNNNNNNNNNNNNNNNNNNNNNNNN
NNNNNNNNNNNNNNNNNNNNNNNNNNNNNNNNNNNNNNNNNNNNNNNNNNNNNNNNNNNN
NNNNNNNNNNNNNNNNNNNNNNNNNNNNNNNNNNNNNNNNNNNNNNNNNNNNNNNNNNNN
NNNNNNNNNNNNNNNNNNNNNNNNNNNNNNNNNNNNNNNNNNNNNNNNNNNNNNNNNNNN
NNNNNNNNNNNNNNNNNNNNNNNNNNNNNNNNNNNNNNNNNNNNNNNNNNNNNNNNNNNN
NNNNNNNNNNNNNNNNNNNNNNNNNNNNNNNNNNNNNNNNNNNNNNNNNNNNNNNNNNNN
NNNNNNNNNNNNNNNNNNNNNNNNNNNNNNNNNNNNNNNNNNNNNNNNNNNNNNNNNNNN
NNNNNNNNNNNNNNNNNNNNNNNNNNNNNNNNNNNNNNNNNNNNNNNNNNNNNNNNNNNN
NNNNNNNNNNNNNNNNNNNNNNNNNNNNNNNNNNNNNNNNNNNNNNNNNNNNNNNNNNNN
NNNNNNNNNNNNNNNNNNNNNNNNNNNNNNNNNNNNNNNNNNNNNNNNNNNNNNNNNNNN
NNNNNNNNNNNNNNNNNNNNNNNNNNNNNNNNNNNNNNNNNNNNNNNNNNNNNNNNNNNN
NNNNNNNNNNNNNNNNNNNNNNNNNNNNNNNNNNNNNNNNNNNNNNNNNNNNNNNNNNNN
NNNNNNNNNNNNNNNNNNNNNNNNNNNNNNNNNNNNNNNNNNNNNNNNNNNNNNNNNNNN
NNNNNNNNNNNNNNNNNNNNNNNNNNNNNNNNNNATATCAAACAGAATGTATTCATTCCC
TTAAAATCACGAGTTCTAATATCAAACATTTAATTGTCTCGCAAAATGGTGAAAGATTAG
CTATTAACTGCTCCGATAGAACAATAAGACAATACGAAATAAGTATTGATGATGAAAACT
CTGCGGTTGAGTTGACCTTAGAGCATAAGTACCAGGATGTGATTAATAAATTACAGTGGA
ACTGTATCCTCTTTAGTAATAATACTGCCGAATACTTAGTCGCTTCTACACATGGTTCTT
CTGCACATGAACTATACATCTGGGAAACGACTAGTGGAACGTTGGTGAGAGTCCTGGAAG
GGGCTGAAGAGGAGTTGATAGATATAAATTGGGACTTCTATAGTATGAGTATAGTGAGTA
ATGGTTTTGAATCTGGGAACGTGTATGTGTGGTCTGTTGTTATTCCGCCAAAGTGGAGTG
CTTTGGCGCCAGATTTTGAAGAAGTAGAAGAGAATGTCGACTATTTGGAGAAGGAAGATG
AATTTGATGAGGTCGATGAGGCAGAACAGCAGCAAGGACTAGAACAAGAGGAAGAAATAG
CTATCGATCTTCGGACGAGAGAGCAATATGATGTTAGAGGTAATAACTTGCTTGTAGAAC
GGTTCACAATCCCTACAGATTATACGAGGATAATTAAGATGCAGTCATCATAGGTTTCTC
TTCAAAAGGAGAAAGTTTAAATAGGCAACTGACACTGAAGAGGTATAGTCATGCCTACCG
CGATTTCTTTGACACAGAATTGAAAAATTTTGCATTTTTTGGTAATTTCCTAATAATACG
AAGTGCAATAATCTCACTTTGATAGGAGCACGTCATGATGGTAATTTCATACTACTGAAC
GTAAATGTTGAAGGTGAATTTGTAAAGCTTTGTTATTTGAAGCTGTACACCTAAAGGGCG
GTAAATTGTTGGGTGTTAGTACCATGCCATTAATTAGAATTTGTTAGCATTTTTATTCAT
TTGTGCATTATGGGTTCAAATTCATATGACTGAACGTGTAGTTTCATATCCAGTCATCAA
GAGATGCTGAACCGCCCTTCAAAAACTTGACGAAATAGAAGTTTTTTTTTTACATTTCTC
ATATGTTACATAGATTAAATAGTACTTGATTATTTGATACATTAAGCTAACAAAGCCTTG
GATAACTCATCGGCAAGATAGTCGGCTTCAGCCCTGTAATTCAAGCTGTGTAGGTTAGCA
ACGGTATATCTAATTCTGCTTTGATCATTGTATGTATCCTCACGCGCTCTAATCCTAAAG
TCATATTCGTTCATTTGGATACTTTGAGTAATTTTTGTGAATTCGTTGGGGTCTTCTTCC
TTCAAAGACATTAATGTATTAGCATCAACACCCAATAATTGTTTAGCTTGGTCGTCAAAT
AAAGTGAGCCATAGTTGATTGGTTTCGTCAATAATTGATATTGTCAAGATGTATCTCCAA
TTTGGCCTTGCATTATTGGTGTCGCACTTCTCACATCTCCAAGTACCATCAGGCTGTTCC
AGAACTTTCTTATTACAATTCTCATTAGAACAGGCAGGATATGCAAAATTATCAACTTTT
AAGAAACTTATAGCAGCTTTAACACTAAAAAAGTCACCTTTCTCGCTTCTTCCTAGATTT
TCAGCTTGAGCTCTAGCAATAGTAATACGCTGAGCAATGAATTTTGTTAAGCTAGCAGCC
GATTGACCACCCATACCGGGTTCTTGCTTTAAAGTGATGAAGTTTGCGTTGCGGCCCTTG
GAATCATACCAACCCTTTAAGGCATATGCCTCAGGAATTTCTGGATTCGGAATCAGGGTA
CTAGAAAATCCCATAGACAAAGATTTGCCACCAAAATCCGTCACACGAACACCTTTAATG
GCAGCAACAGAACCTTCAGGAAGGTTGAAATCAAGGGCTTGCTGATTCCATAGGCCAACA
GAGATAGAAAACCCAGAGTCGTCAACAATTGTGATGTCACGACGATCGAATTTCTTCCCA
GCCCTTGAAGTTAGCTCAAAATGTGGGTTTATAGTTTGGATAATACCGAGGACGTCTACG
TTGGAATTTACTTCCTGGTTTCTGATAGCATCTAGTTTGATGAAATTGAAATGGGTTTTC
GGAACATTACTTTCATCGAAACATTCTTCTATAACAGTGTCTCTATCCAAATTCACGTCA
TAGGGGTGTGTTAGATTAGTAAATTGGGGCATAGCTGGTTGGAGTTTGCTTTTGATACAT
AGTAACTACCTTCATAAAATTCATAAGGTGGTGTACATTAATAATTGAGGCTTACCTTGT
TGGAGTTCTGCCTATGATACATACATACTTGCCTTCTTGTAAATCTTCGTTTAATTTAGT
AGCAAAATCNNNNNNNNNNNNNNNNNNNNNNNNNNNNNNNNNNNNNNNNNNNNNNNNNNN
NNNNNNNNNNNNNNNNNNNNNNNNNNNNNNNNNNNNNNNNNNNNNNNNNNNNNNNNNNNN
NNNNNNNNNNNNNNNNNNNNNNNNNNNNNNNNNNNNNNNNNNNNNNNNNNNNNNNNNNNN
NNNNNNNNNNNNNNNNNNNNNNNNNNNNNNNNNNNNNNNNNNNNNNNNNNNNNNNNNNNN
NNNNNNNNNNNNNNNNNNNNNNNNNNNNNNNNNNNNNNNNNNNNNNNNNNNNNNNNNNNN
NNNNNNNNNNNNNNNNNNNNNNNNNNNNNNNNNNNNNNNNNNNNNNNNNNNNNNNNNNNN
NNNNNNNNNNNNNNNNNNNNNNNNNNNNNNNNNNNNNNNNNNNNNNNNNNNNNNNNNNNN
NNNNNNNNNNNNNNNNNNNNNNNNNNNNNNNNNNNNNNNNNNNNNNNNNNNNNNNNNNNN
NNNNNNNNNNNNNNNNNNNNNNNNNNNNNNNNNNNNNNNNNNNNNNNNNNNNNNNNNNNN
NNNNNNNNNNNNNNNNNNNNNNNNNNNNNNNNNNNNNNNNNNNNNNNNNNNNNNNNNNNN
NNNNNNNNNNNNNNNNNNNNNNNNNNNNNNNNNNNNNNNNNNNNNNNNNNNNNNNNNNNN
NNNNNNNNNNNNNNNNNNNNNNNNNNNNNNNNNNNNNNNNNNNNNNNNNNNNNNNNNNNN
NNNNNNNNNNNNNNNNNNNNNNNNNNNNNNNNNNNNNNNNNNNNNNNNNNNNNNNNNNNN
NNNNNNNNNNNNNNNNNNNNNNNNNNNNNNNNNNNNNNNNNNNNNNNNNNNNNNNNNNNN
NNNNNNNNNNNNNNNNNNNNNNNNNNNNNNNNNNNNNNNNNNNNNNNNNNNNNNNNNNNN
NNNNNNNNNNNNNNNNNNNNNNNNNNNNNNNNNNNNNNNNNNNNNNNNNNNNNNNNNNNN
NNNNNNNNNNNNNNNNNNNNNNNNNNNNNNNNNNNNNNNNNNNNNNNNNNNNNNNNNNNN
NNNNNNNNNNNNNNNNNNNNNNNNNNNNNNNNNNNNNNNNNNNNNNNNNNNNNNNNNNNN
NNNNNNNNNNNNNNNNNNNNNNNNNNNNNNNNNNNNNNNNNNNNNNNNNNNNNNNNNNNN
NNNNNNNNNNNNNNNNNNNNNNNNNNNNNNNNNNNNNNNNNNNNNNNNNNNNNNNNNNNN
NNNNNNNNNNNNNNNNNNNNNNNNNNNNNNNNNNNNNNNNNNNNNNNNNNNNNNNNNNNN
NNNNNNNNNNNNNNNNNNNNNNNNNNNNNNNNNNNNNNNNNNNNNNNNNNNNNNNNNNNN
NNNNNNNNNNNNNNNNNNNNNNNNNNNNNNNNNNNNNNNNNNNNNNNNNNNNNNNNNNNN
NNNNNNNNNNNNNNNNNNNNNNNNNNNNNNNNNNNNNNNNNNNNNNNNNNNNNNNNNNNN
NNNNNNNNNNNNNNNNNNNNNNNNNNNNNNNNNNNNNNNNNNNNNNNNNNNNNNNNNNNN
NNNNNNNNNNNNNNNNNNNNNNNNNNNNNNNNNNNNNNNNNNNNNNNNNNNNNNNNNNNN
NNNNNNNNNNNNNNNNNNNNNNNNNNNNNNNNNNNNNNNNNNNNNNNNNNNNNNNNNNNN
NNNNNNNNNNNNNNNNNNNNNNNNNNNNNNNNNNNNNNNNNNNNNNNNNNNNNNNNNNNN
NNNNNNNNNNNNNNNNNNNNNNNNNNNNNNNNNNNNNNNNNNNNNNNNNNNNNNNNNNNN
NNNNNNNNNNNNNNNNNNNNNNNNNNNNNNNNNNNNNNNNNNNNNNNNNNNNNNNNNNNN
NNNNNNNNNNNNNNNNNNNNNNNNNNNNNNNNNNNNNNNNNNNNNNNNNNNNNNNNNNNN
NNNNNNNNNNNNNNNNNNNNNNNNNNNNNNNNNNNNNNNNNNNNNNNNNNNNNNNNNNNN
NNNNNNNNNNNNNNNNNNNNNNNNNNNNNNNNNNNNNNNNNNNNNNNNNNNNNNNNNNNN
NNNNNNNNNNNNNNNNNNNNNNNNNNNNNNNNNNNNNNNNNNNNNNNNNNNNNNNNNNNN
NNNNNNNNNNNNNNNNNNNNNNNNNNNNNNNNNNNNNNNNNNNNNNNNNNNNNNNNNNNN
NNNNNNNNNNNNNNNNNNNNNNNNNNNNNNNNNNNNNNNNNNNNNNNNNNNNNNNNNNNN
NNNNNNNNNNNNNNNNNNNNNNNNNNNNNNNNNNNNNNNNNNNNNNNNNNNNNNNNNNNN
NNNNNNNNNNNNNNNNNNNNNNNNNNNNNNNNNNNNNNNNNNNNNNNNNNNNNNNNNNNN
NNNNNNNNNNNNNNNNNNNNNNNNNNNNNNNNNNNNNNNNNNNNNNNNNNNNNNNNNNNN
NNNNNNNNNNNNNNNNNNNNNNNNNNNNNNNNNNNNNNNNNNNNNNNNNNNNNNNNNNNN
NNNNNNNNNNNNNNNNNNNNNNNNNNNNNNNNNNNNNNNNNNNNNNNNNNNNNNNNNNNN
NNNNNNNNNNNNNNNNNNNNNNNNNNNNNNNNNNNNNNCAATAGAATGGGCTGGATTGGT
TAAGCTGGGAATCAGTCATGTATAATTATTTTCTCAGAATTTATGTATTTATAAGGTTTT
CAGAAGCATACATATGTGTAATACAATTTTTAAATTTGCATTGATATTTTGATGCATTCA
GCGGGAAAGTAGTTGTTTATCACTAGACATATAATTATGTTTATTTATATTTAGTGGGAG
CAAAACAGTTTATTGAATGTTTACCAGAACCGAAAAAAAAGCTCTTCTAAACTGTTGACA
TCCAGTTCATTTACTTCCACGTGTAGATGTGAAGGAACAAATATTTTAGCATCGTTCATA
CAAGTAATTATGCTATATTATCGATCCTCGGATTTCAGCTTCCGTTATATCGGATGATTG
TTACTCGACCTTTATGTCGTCTTTTTACATCATATATGATAATATGCTAGCAGTTTTAAT
ACAAATTGATCGAAGATAGTTGGTTCTGAGAAATGGGTGAATGTTGAGATAATTGTTGGG
ATTCCATTGTTGATAAAGGCTATAATATTAGGTATACAGAATATACTAGAAGTTCTCCTC
GAGGATATAGGAATCCTCAAAATGGAATCTATATTTCTACATACTAATATTACGATTATT
CCTCATTCCGTTTTATATGTTTATATTCATTGATCCTATTACATTATCAATCCTTGCGTT
TCAGCTTCCACTAATTTAGATGACTATTTCTCATCATTTGCGTCATCTTCTAACACCGTA
TATGATAATATACTAGTAATGTAAATACTAGTTAGTAGATGATAGTTGATTTCTATTCCA
ACATACCACCCATAATGTAATAGATCTAATGAATCCATTTGTTAGTTAATAGTTTAAATG
TTTTTATCGGAAGAGGTTTTGTCATCACATCAGCAATGTTCTTCTTGGTCTCGATGTAGT
ATACGTATAAATTATTACCTGATACTTCATCTCTAAGTCTCATTGCCTTTGTGCCAAAAA
ATCTGTTTCTAAATTTCTCTTCATTTGTAGACTTAATTATACTGATCGTTGATCTACTAT
CAGTAAGTAAGCCTTTAATAATTGGTTTCTTGTTAAGTTCTTGTATCAGGTAACTTAGAT
TATTTAATAATGGGACAGATTCACTTATCGCGTGTATTTCTGCTTCCGTAGTTGAAGTAC
ATGTTAATGAAGCCTTGGTGGACTTTCCTCCAATTACCTTTCCATTAAGTAAATATATGT
TGCCAATTTGTGATTTATAATACGGTTGGTTGCCATACGAAGCATCACTTATTGCGACTA
GTTTATTATCTGGCTCGGTAGGTTTGTTTTTGTGCCATATCAGTTGTTTATCTCTAGTGT
CCCACATGAATTGTATCAACTCATATGTCATGTCTAAAACTTGCCTAGAGGGGAATAGTA
TATGTTGAGCAAGTGTGTTGATGTAGTATAGTAAGTCAAATCTAAATTTATATCCAACAT
ATGAAGCTAGACCAATCAACTTTTGCATTTCATGTACCTTCTCTTTGTATTCATCTTCAT
CTATTTCTAGTTCATCCTGGTCTATATAAAGACCTGGTTGACCTGGAGCTCTAAGTTTCT
TTCCTTTTGGGTTCAAAGGTACGTTTAGTTTGGGTAATTTTTCTGTCAAGGATTTTTCCA
TACCTAATTTCATGTACTTGCTTCTTTGATATTTGATCTCTAAGCCAAGTATGTCGTACT
GAATTTCGTTATCACTTTCACCCAGATTTATTATCTTTGTATCGTATTGTTTCTTGAGTG
TTGTTATGATTTTCTTATTTGCATTTAAGTCTTTGCTGAACAATATCATATCATCAACGA
ATAAGCAAATTGTTACTTGACTATTCTTAAATACGCATGACCATCCACGAACTTCTTCCA
TACCACACTGTTTTATCAGGTATGATTTGATAGTTTCGTACCAGTTCGCTCCACTTTGTT
TCAATCCATAAAGTGATTTCTTCAAACGTATCAACTTATCATTCATTCCTAAATGTGGTG
GAGGTCTTATGTATAATTCTTCTTTGATGTCTGCATACAAATATGCCGAAGATATGTCTA
ATTGTGTAATATAGTAGTTATTGTCTAATGCAAGTGACAGGGATGTCATTAATGCATAGT
GATGTACGGTATTGGATTGCATGCCTGAGTCGTAAGTGTCAGGATGCTGAATATCACCTC
TTGCAACAAATCTAGCTTTATGAGTACCGTCACGTTTCCTGTTGAAGATAAACATTGAAT
TTATTACTCTTTTAGGGTCTATTTCTTTTCTGTCATAATATTTGTCAGTGTCCCAAGTAT
TCATTTTCAATAGTTGGTTGACTTCTTTGTGGTATGCTTCGATATATTTTTCCTTTTCTT
TAATATCTTTATTATAGGTGATTGCCTCATCGTATCTTAAGGTTGTCCGTATTGGTTTGA
TTGATTTTACTGCTTTTACAGCTGCAATCAGGTGAATTCGTTTCTTCGATCTCGGAGGTT
CTAAACTACGCATATTCTTAGTATTCCATGTGTCTCGTGATACCTTAATTTCAGTTTCAT
TATCTTCTAATGATCTTTTCTTACTGTTGATAGTAGTATAGGCATTAGAGTCACCAATAC
CACCCAAACTGGAATTAGTTTGACGAGAATTGATCGGTGGAAGTTCTTTAAAGGAGTCTG
ATAATTCGGTAGGAGGTTCTGGAGGCAGATCGGGAAGTGGAAGATCAGCAATTATAGATT
CCTCTGTATTCTCCTTAGGACAGGTATCTGACGTTTTGATAGGAACGACGTGGTGTAGTG
AATTACTTTCTGATGAGGAAGTATCGATCGAAGGTGAACGGTGTATAATCCTTTTCTCAG
TCTCCTGTTCGCTTGTCTGCGGAACAGTTTTATTATTGGTACCACCCGTACTGGATATTG
GTACGTTTGTATGATTAGTCTCATTGTCACTGTACGAGTCTGAGTGTCTGAAATCTTTAG
ATTTACTGGCGTACGACGACTCATGTGTGTTAGATTGGGACATGGGAGCAAGTAAAGGAA
CATTTAATTTATGCATACCACCCGAACCGGTACTCTCGATATTGGAATTTGGGGGGTGCT
AGATCTCTTCTTTGATGGAAGAATATTAGATTCAGATATGTTGGGGTCAACTTCTCTGGG
GNNNNNNNNNNNNNNNNNNNNNNNNNNNNNNNNNNNNNNNNNNNNNNNNNNNNNNNNNNN
NNNNNNNNNNNNNNNNNNNNNNNNNNNNNNNNNNNNNNNNNCTCATCAGTAAATGAGATG
AAATAGGATGGTGCACTCTTTGGTAGGTTGTGAACTGGACCAAATATGTCAGTATGTAGG
TATTGAAAGGGTTCGTATGAATTTTGGTATTTTAGTCGTGAACCTTTGATATGTCTGTGT
TTGGTGCTTTTGCCGATTAAACAATCAGGACATTGATAGTCAATAGCACTAGACCAGTCG
ACATCTGATTCGTTAAAATACGTGATGGTGTTATTTTTAAGTGAGTATCGAATTGTCTGT
GCATTGGCATGCGCAAGCATTCGATGAATGAAAGGATAAGGATATTTGCGTGTACTTTCA
CTTGTATGGACATTATTGATGGTGGGTACGGAGATATTTGATGGAAGCAAGTACTTTTTA
GATACCCAGTAAAAGTCTCCATATTTTACGATAGGTGCAAGTACAGTGCCGTCAGATCGT
TCTAAGACGTTTTTGGTAAAGCATGCTGTGATATCTACTGCAGCCAATTCATTCAAACTG
AGTAAGTCATAGGCTATGTTAGGAGTGTGCAATACCTTTATTGATGTTTTGGTGTTGTCC
TGGAAGTGAAATTGTAGGTCACCAATAGCGTTAATTGGTATATTTCTTTTTTGAGCATCA
ACTACGTTTATGTCAGGATTAGATGATGCTGAGTGTATGTGATGAGCAGATCTTATAAGG
GTTCGTGATGCTCCTGAATCGAGAAGGAGGTGTCCAGGGAGTTCATCATCAGAATGATTA
GTATGATTTACTGTAGATTCAGTAAGTTTCTGGCCTAAGATGAAGGTCGTGCTTATTGTT
CAATTGAATCGGTTCAGTAGTTGATTTACTGATGGAATCGTTGTCCGTGCTGGGAGAGTT
ATTAGATGTGGATACATTGTGAGCCCTGGCTGTTTTCGATTTCGAATTATTTGTTTTTTG
AGGATTCCGAGCTATAACTTTGGGTTTGGTTGTATTTGTATAGCTGCGAGAATCATTCTT
CTCATCACTCGGATTTCTCCTGTAATTAGGTTTGCTGTTTCTCGATCCCTGTTGTTCTTC
ATAAATAGCATGGATATCTAAGAACAGTTCAGCGACTGTCATATTTAGATGTCGATGACG
TGTGTAGCGTAAAAATTTATATTCGCCAGATAGACCTCTCATAATTAATTGGCATGCGAC
CTTGTTATTGATATGAATGCCATTATTGTTCAGTCTGTCGATAATGTTTGTGACTTTTGT
TTCAATGCATCTGCAGGTGTACTGCCATTATATTGCAAATTTGCCAGGGTCACATGTCGT
TGCCTCTTGGGTATCAGATTGCATTTTTTCATACTTTTGGAAAGATTTTCATGATATCCG
TATATCAACGGATAAGATTGTCTTTGACCNNNNNNNNNNNNNNNNNNNNNNNNNNNNNNN
NNNNNNNNNNNNNNNNNNNNNNNNNNNNNNNNNNNNNNNNNNNNNNNNNNNNNNNNNNNN
NNNNNNNNNTATATTCGCCAGATAGACCTCTCATAATTAATTGGCATGCGACCTTGTTAT
TGATATGAATGCCATTATTGTTCAGTCTGTCGATAATGTTTGTGACTTTTGTTTCAAATG
CATCTGCAGGTGTACTGCCATTATATTGCAAATTTGCCAGGGTCACAATGTCGTTTGCCT
CTTGGGTATCAGATTGCATTTTTTCAATACTTTTGGAAAGAATTTTCATGATATCCGTAT
AATCAACGGATAGGATGTCTTTGACCCAGGTAGGTAGGAATTGAGAGGGAGCAAATATTT
GAAAAGTGTTATACAAGAAGGTGAGTTCATCATCAGTGATCTGACGTACGGGTTTTCCGT
TTACTGTCGGAATAATACCACCGAGATTCGAGTTTTGTAAAAATTTGATGTATGTTTTAA
CCCAATTTGGAAAATCATTAGGTGAGGTTAACATTGGTGGTGGTCTGACATATTTTTTAG
TGGATGTCATATCAGAGTCCGCTGAGGATGAATCAGTAAATGTATTACCTGACTCAGGTG
ATGGAGTGCTCAGAGGCGTTCCAACTGATGATGGATACTGCGGAAACTGTGATTGTGGCC
CAGGTGGAAAGTACATAGGCGACATTTGATAAGGTGTATACGGAATCATAGATGGGTGTC
CGTAAAATGACCAACCAGATGGATTGGCTTGGTTTTGGGTCATCATGCACTGCTGTGGGT
ACGGCCCATTCTGTGGAGGTGGTACTGAAGCAGGTTGAGGAGAGGCATGATGGGGGTTCT
CTGGAACAGCTGATGAAGCAGGTGTTGTTGTCTGTTGAGAGTTAGCCTTAGTGGAAGCCT
TATCATATTCTTGAATTTTGGAAGCTGAACGTCTAACGGATCTTGATTTGTGTGGACTTC
CTTAGAAGTAACCGAAGCACAGGCGCTACCATGAGATATATGTGGGTAATTAGATATTGT
TGGGATTCCATTGTTGATAAGGGCTATATATTAGGTATACAGAATATACTAGAAGTTCTC
CCTCCAGGATATAGGNNNNNNNNNNNNNNNNNNNNNNNNNNNNNNNNNNNNNNNNNNNNN
NNNNNNNNNNNNNNNNNNNNNNNNNNNNNNNNNNNNNNNNNNNNNNNNNNNNNNNGTAAG
TTTACTTCCACTTGTAGGCCTATTATTAATGATATCTGAATAATCCTCTATTAGGGTTGG
ATCATTCAGTAGCGCGTGCGATTGAAAGGAGTCCATGCCCGACGTCGACGTGATTAGCGA
AGGCGCGTAACCATTGTCATGTCTAGCAGCTATAGAACTAACCTCCTTGACACCACTTGC
GGAAGTCTCATCAACATGCTCTTCCTTATTACTCATTCTCTTACCAAGCAGAGAATGTTA
TCTAAAAACTACGTGTATTTCACCTCTTTCTCGACTTGAACACGTCCAACTCCTTAAGTA
CTACCACAGCCAGGAAAGAATGGATCCAGTTCTACACGATAGCAAAGCAGAAAACACAAC
CAGCGTACCCCTGTAGAAGCTTCTTTGTTTACAGCACTTGATCCATGTAGCCATACTCGA
AATTTCAACTCATCTGAAACTTTTCCTGAAGGTTGAAAAAGAATGCCATAAGGGTCACCC
GAAGCTTATTCACGAGTCAGTCTGACTCTTGCGAGAGATGAGGATGTAATAATACTAATC
TCGAAGATGCCATCTAATACATATAGACATACATATATATATATATACATTCTATATATT
CTTACCCAGATTCTTTGAGGTAAGACGGTTGGGTTTTATCTTTTGCAGTTGGTACTATTA
AGAACAATCGAATCATAAGCATTGCTTACAAAGAATACACATACGAAATATTAACGATAA
TGTCAATTACGAAGACTGAACTGGGACGGTATATTGCCATTGGTGGCCAGAGGTAAAGTT
AGAGACATATATGAGGTAGACGCTGGTACGTTGCTGTTTGTTGCTACGGATCGTATCTCT
GCATATGACGTTATTATGGAAAACAGCATTCCTGAAAAGGGGATCCTATTGACCAAACTG
TCAGAGTTCTGGTTCAAGTTCCTGTCCAACGATGTTCGTAATCATTTGGTCGACATCGCC
CCAGGTAAGACTATTTTCGATTACCTACCTGCAAAATTGAGCGAACCAAAGTACAAAACG
CAACTAGAAGACCGCTCTCTATTGGTTCACAAACATAAACTAATTCCATTGGAAGTAATT
GTCAGAGGCTACATCACCGGATCTGCTTGGAAAGAGTACGTAAAAACAGGTACTGTGCAT
GGTTTGAAACAACCTCAAGGACTTAAAGAATCTCAAGAGTTCCCAGAACCAATCTTCACC
CCATCGACCAAGGCTGAACAAGGTGAACATGACGAAAACATCTCTCCTGCCCAGGCCGCT
GAGCTGGTGGGTGAAGATTTGTCACGTAGAGTGGCAGAACTGGCTGTAAAACTGTACTCC
AAGTGCAAAGATTATGCTAAGGAGAAGGGCATCATCATCGCAGACACTAAATTCGAATTC
GGTATTGACGAAAAGACCAATGAAATTATTCTAGTGGACGAGGTGCTAACGCCAGACTCC
TCTAGATTCTGGAACGGTGCCTCTTATAAGGTAGGAGAATCCCAAGATTCTTACGATAAG
CAATTTTTAAGAGACTGGCTTACTGCTAATAAGTTGAACGGTGTTAACGGCGTCAAAATG
CCCCAAGACATTGTCGACAGGACAAGGGCCAAATATATAGAGGCTTATGAAACATTGACA
GGGTCTAAATGGTCTCACTAACGTGATTTACATATACTACAAGTCGCCAGTGTAACTCCT
CACTGAATATGATTCATACATACCCGTATGTATTAATGTATAAATGTTCTCAGAGCAAAT
TTTATCGATATCTTGTTTGCCAGTGGTATGCAGGTTTGGCAAATTTTTTACCATAATATC
CGTTTATAGATTCTGGAACCTTACCAACTTTCTTACCGCTAATTACTTCCCTGGCTCGCT
CCTCCACTGCCTGGGTAAATTGTTCCTTCAACTGACTCAGTTCTCTTTCGTATTCAATAG
CTTGCTTCTCGAGGATTTTTTCAATGTTTGTCAGCTCATTTTCATAGTCCAGTAACTTCC
TTTCAAATCTCTCTAATTGCAACGACTTTCTTGCAGTTCGTATCTGAATATCTTGCAGTA
ATTCAAAAGTGGAAGGCCTGGTTCTTAAGTTCACATCTATCATTGAATGTATTATGGCAT
TAAGCCCTCTAGAGTAATACTCAGGGACGGTGTCACATTTCCCGTTTTTAATCTTAGTTT
GTAGCTCGAGATAATTTTTTGCCTGAAATGGGGGGTGCAACGAACACATCTCAAAAATAA
CACAACCTAGTGACCAGATGTCGGATAGTGGGGAGTATGGTTGGTCCATCAACACTTCAG
GCGACATGTAATATGGTGTACCGACGTATGTTGTGGCAAATTGAATACTAGTTTCCAGAG
ATTTGGCTAACCCAAAATCACCTAACTTTACCACAACTTGACTATAGTCCATAGGGCTCC
CCCTTTTCCCTGAATTCACTCTATGGTCTCTGTAATAATTACTATTCACTTCCTCGTGAC
CGTCTACTTGTTCATTAATATTGTAATCGCTNNNNNNNNNNNNNNNNNNNNNNNNNNNNN
NNNNNNNNNNNNNNNNNNNNNNNNNNNNNNNNNNNNNNNNNNNNNNNNNNNNNNNNNNNN
NNNNNNNNNNNNNNNNNNNNNNNNNNNNNNNNNNNNNNNNNNNNNNNNNNNNNNNNNNNN
NNNNNNNNNNNNNNNNNNNNNNNNNNNNNNNNNNNNNNNNNNNNNNNNNNNNNNNNNNNN
NNNNNNNNNNNNNNNNNNNNNNNNNNNNNNNNNNNNNNNNNNNNNNNNNNNNNNNNNNNN
NNNNNNNNNNNNNNNNNNNNNNNNNNNNNNNNNNNNNNNNNNNNNNNNNNNNNNNNNNNN
NNNNNNNNNNNNNNNNNNNNNNNNNNNNNNNNNNNNNNNNNNNNNNNNNNNNNNNNNNNN
NNNNNNNNNNNNNNNNNNNNNNNNNNNNNNNNNNNNNNNNNNNNNNNNNNNNNNNNNNNN
NNNNNNNNNNNNNNNNNNNNNNNNNNNNNNNNNNNNNNNNNNNNNNNNNNNNNNNNNNNN
NNNNNNNNNNNNNNNNNNNNNNNNNNNNNNNNNNNNNNNNNNNNNNNNNNNNNNNNNNNN
NNNNNNNNNNNNNNNNNNNNNNNNNNNNNNNNNNNNNNNNNNNNNNNNNNNNNNNNNNNN
NNNNNNNNNNNNNNNNNNNNNNNNNNNNNNNNNNNNNNNNNNNNNNNNNNNNNNNNNNNN
NNNNNNNNNNNNNNNNNNNNNNNNNNNNNNNNNNNNNNNNNNNNNNNNNNNNNNNNNNNN
NNNNNNNNNNNNNNNNNNNNNNNNNNNNNNNNNNNNNNNNNNNNNNNNNNNNNNNNNNNN
NNNNNNNNNNNNNNNNNNNNNNNNNNNNNNNNNNNNNNNNNNNNNNNNNNNNNNNNNNNN
NNNNNNNNNNNNNNNNNNNNNNNNNNNNNNNNNNNNNNNNNNNNNNNNNNNNNNNNNNNN
NNNNNNNNNNNNNNNNNNNNNNNNNNNNNNNNNNNNNNNNNNNNNNNNNNNNNNNNNNNN
NNNNNNNNNNNNNNNNNNNNNNNNNNNNNNNNNNNNNNNNNNNNNNNNNNNNNNNNNNNN
NNNNNNNNNNNNNNNNNNNNNNNNNNNNNNNNNNNNNNNNNNNNNNNNNNNNNNNNNNNN
NNNNNNNNNNNNNNNNNNNNNNNNNNNNNNNNNNNNNNNNNNNNNNNNNNNNNNNNNNNN
NNNNNNNNNNNNNNNNNNNNNNNNNNNNNNNNNNNNNNNNNNNNNNNNNNNNNNNNNNNN
NNNNNNNNNNNNNNNNNNNNNNNNNNNNNNNNNNNNNNNNNNNNNNNNNNNNCCAAAAGT
GTCTTGGTAGGTATAATGGATGACTTTCGTACAGACCCAAATGAACCTCTTCCCAATTTC
TCGAGAACTTGGTATTCTGACCTTGGTGAGTGTCCTGCTGCTGCTGAGGACTACGGTATT
CTTGGAAAAACTGTCGTCTATGCATACTCACACAGAGAATTGATTCAATTATCAAATAGC
ACTCTCATTGAAATTAGTATTGTGAATCTTGCTCTTTTCATGTTATATGATTTGATATTC
TTTTGAAAAGTCGCTTTTATTTACGTTTAACCTAATTAGGAAACGTAATGAAAAAAATTC
AGAAACCTTAAAAAAAAAACTTGGCTGCAACCTATCGGAAGACTGTGCCACTGCAATCAT
GTCAGATATCGTATTTCAGATTTATTGATCTATAGCTAGAAACATTAACAAAATGCGCTT
TGAGTCGTTCATACATTTAATCCCCAATTGAAAAAAAAAAAAAAAGAAAAGAAAAAAAGC
ATATATATGTATATGCTTTTTTATCATTACTGGCCTCTTTAAATTCAAAAACTTTTCTGA
TCTCTTTTCCAAACAGATGAGTTTTCAGTATTGGATGGTTCACAATTCTATATATAGTGT
TAATGTAATGCTGTATTATTTCTCTATATATGTATGTATGCACATGCAATTCCTACATTA
TGTTTGAAACGTTGTAATGGGGACGGAAAAGCCGTCACTTTTATCTTTGGAGGATCGCAA
ATTACTACGCTCATCTTTTGTTGGAGAACTACCAATTGCTGCAGTGACGCTTGAAACTTT
TTGCAGGCTTCCTTTTTTGATAATGAACGGATATCCTCACATAGCTGACAGATCAAAACT
GAGTCCCCCCCAACTTGATTTGAATTCCTTTTTGGGTCATCCTTGTTCCAGTTGTTGTTT
AAAAACTCCGTTATTTGTACTAAAATGGCACGAAGTTTGAAAACAGTGGCCTTATTACGA
CGATTTGGTTCGGTTTGCTTTATAGGATCCGGCTGTCCTGTGTAGTCATATAGCTTCAAT
AACGATTTTGTGAATATTAGCTTTATGAATTTCAATAGATCGATTTGAATAAGTAAACTG
TTGAAATAGGTATCAAAGAAAGAAACAATCTTTTCATAAAAGTTCGGGTGAAATATGATA
TTAATTGTAAGGTTTTCAAAACCGGGCAATGAGCATATCTTCGTGAAAATGCTAATTAGT
TTACTGAGGTTAACGTCATCGTCATTCAATGCATAAAACAGGTCAACTAATTGATCAATC
GGTAATTCAATAGCAGCGTCATTGTTGACCTTTATGAGGAAAACACTATGAGACTCTGAT
GAGCCCACTGTAGGAGCCACATCATCATTTACATTGCGTAACGTAAAATGCAAGCAGTTC
AGTATGATCTCCAGTCCACTTATGGAGGTGTTATTCTTTTTTCTGATGAAATTCATAGCT
GTAGAAAATAAAGAAGCACTCATTTGGTCCATATCCAAACTCATTTCAACGCATATAGCA
GTGATTTGTTTCCAAATGAAAGCTGCTGTCTTTGCGTCGTCGATAAAGGGAATGATGGTA
TCAATATTCCGGATAAAAGCAAAAAAAGCATCGTTGTCAAGCAGATCATTTAAAAAAGTG
CTGTTTATATGTACTGTAAGGTAACAAAGCTTGGTGAAGTACTTTAAAACAGATAAATCT
TTGATTTGGGCCATGTCAACAAAAAAAGATGTTAGCCAGGTAAAGAAACCCTCCGGTAAT
TCAATTAGTAGTCTTGATTTTGAAGATATGGTCAGATGGGGAAAGTTTGAAATGCTCTTG
TGTCGCATTGGAGAAGAGGGACGCGTTGCCATCAAAGAATGAACAGGGGACCTTGATGGA
GACTGTACCGAATTCACTGGTGAGTTCCTCGTGGGTGAGGAGGATAACGGTAGAGAGGAA
GAAGAAGGAATAGCGGACTTGTGTATTTTATCGTCATTCGTGGTTATCATATAGTTTATT
GATTTGAAGACTACGTAAGTAATTTGAGGACTGATTAAAATTTTCTTTTTTAGCTTAGAG
TCAATTAAAGAGGGCAAAATTTTCTCAAAAGACCATGGTGCATATGACGATAGCTTTAGT
AGTATGGATTGGGCTCTTCTTTCATGGATGTTATTCAGAAGGAGTGATATATCGAGGTGT
TTGAAACACCAGCGACACCAGAAGGCTGTGGATGTTAAATCGTAGAACCTATAGACGAGT
TCTAAAATATACTTTGGGGTTTTCAGCGATGCAAAATTCGGAGGATACATTATTCCACAT
TCAATTAAAGTCTGAGGGTAGTCGATGACGAACTCTTTGGCTAAATGTTCGAATTTAATG
ATCAGTGGAATTCCTCCCATAGCGATGAATTTCAGTCGCAACCTAGAGTGGTTATGCTGG
GTATCGTAAACAAAAATGGAGCCAAATGCAGTTATTAATCGTTTATCAACAGTTGTGCGC
GACAGACACTCGATAATTGTATCAGCGATGTTCTCGAGGGAGCAAACACTGAAAAGCACA
TGCAAGTCCGTCAAAGGCTTAGATGAACTCTTCAATTGGCTCAACAATTGACTTTCAGTG
GGGGGCATTAAATCTAGTTCTTGATTGTTTTCTGCCCAGGCAGCGGGAGCCGCTGCAAGA
CTGAATTTAGAGGGTGATATATTTAGTTTCTCTTCTTGAAAATCGGCATCCCAATGATAA
TCAGCGTCGGTAAAGTCCTCCTTGAACTTGTTGAGCTTGTCGACCTTCACATTTTCGGTA
GAGTTGATCCACACATGCTTGAGTAACTGGTCGGCTGTCGGCCTCTTGTACATGTTCTTC
ACAAAGCATTTAGATAAGAAATCCTTTAGTGGCTCAGAGAAAGAGCTAGGTGGGTAGTAG
GTATCATTTTCAACAGCGTAGTAGATATTGGCCTCTGTCAAATTGTGGTAGGGTGGATTC
TTTGTGAGCATTTCAACTACAGTGGCACCTAGAGACCAAATGTCGCTGAGCGTAGAAGCT
CCCCTGTTGCCCAGGATCTCTGGAGCCATCCAATTGAGTGTGCCCGCTAGCGTTAAGGCG
CTGGAGTTCACAATAGTGGAAACGCCAAAATCAGCAAGTTTGACAGTGTTATCAGCACTC
AGCAGGATGTTAGCCGCCTTGATGTCCCTGTGGATGACTCCTTCACCGTGTAAATATTTC
AGCCCCAATAGGGTCTGTGTCACATAGGTTTTCGATTCATTTTCACTTAATCCGGTAGAG
CTCCTTGAAATGAGCCTCCTCAAAGAACCATTAGCGCAGTATTCGAGAGGATATACAATT
CATAGCTTTTTCGTATGAAGCCCGGGGTATTTAACAATATTGGTTATGGGTTAAATTTTT
TTAACAGGGCTAATTTCTGCCATAATATCATTAAAGTTCCCTCATCATTTTTCGTACACG
ACCTCCTTTATTGCCACGACTTGGGCAGTATGTTTATTAATGGGCTTTGTAAACTACCCC
GAAAGAACCCCTCCCAATGACCTGCTTCAAGTGGGATTGCACGGATTTCTCAAATGCCCT
CTGGAAGGNNNNNNNNNNNNNNNNNNNNNNNNNNNNNNNNNNNNNNNNNNNNNNNNNNNN
NNNNNNNNNNNNNNNNNNNNNNNNNNNNNNNNNNNNNNNNNNNNNNNNNNNNNNNNNNNN
NNNNNNNNNNNNNNNNNNNNNNNNNNNNNNNNNNNNNNNNNNNNNNNNNNNNNNNNNNNN
NNNNNNNNNNNNNNNNNNNNNNNNNNNNNNNNNNNNNNNNNNNNNNNNNNNNNNNNNNNN
NNNNNNNNNNNNNNNNNNNNNNNNNNNNNNNNNNNNNNNNNNNNNNNNNNNNNNNNNNNN
NNNNNNNNNNNNNNNNNNNNNNNNNNNNNNNNNNNNNNNNNNNNNNNNNNNNNNNNNNNN
NNNNNNNNNNNNNNNNNNNNNNNNNNNNNNNNNNNNNNNNNNNNNNNNNNNNNNNNNNNN
NNNNNNNNNNNNNNNNNNNNNNNNNNNNNNNNNNNNNNNNNNNNNNNNNNNNNNNNNNNN
NNNNNNNNNNNNNNNNNNNNNNNNNNNNNNNNNNNNNNNNNNNNNNNNNNNNNNNNNNNN
NNNNNNNNNNNNNNNNNNNNNNNNNNNNNNNNNNNNNNNNNNNNNNNNNNNNNNNNNNNN
NNNNNNNNNNNNNNNNNNNNNNNNNNNNNNNNNNNNNNNNNNNNNNNNNNNNNNNNNNNN
NNNNNNNNNNNNNNNNNNNNNNNNNNNNNNNNNNNNNNNNNNNNNNNNNNNNNNNNNNNN
NNNNNNNNNNNNNNNNNNNNNNNNNNNNNNNNNNNNNNNNNNNNNNNNNNNNNNNNNNNN
NNNNNNNNNNNNNNNNNNNNNNNNNNNNNNNNNNNNNNNNNNNNNNNNNNNNNNNNNNNN
NNNNNNNNNNNNNNNNNNNNNNNNNNNNNNNNNNNNNNNNNNNNNNNNNNNNNNNNNNNN
NNNNNNNNNNNNNNNNNNNNNNNNNNNNNNNNNNNNNNNNNNNNNNNNNNNNNNNNNNNN
NNNNNNNNNNNNNNNNNNNNNNNNNNNNNNNNNNNNNNNNNNNNNNNNNNNNNNNNNNNN
NNNNNNNNNNNNNNNNNNNNNNNNNNNNNNNNNNNNNNNNNNNNNNNNNNNNNNNNNNNN
NNNNGATTATGCCTCTGTTCCATACAAGGACGCCAGAGGACATTGTTACATTACAGTAGT
TCGCCGCTAGATGACAAACGGCATCCTTACCGATATGAGATGAGCAAAGCTACATAATGG
CAACAAGCGTTATGAACAGCCTTGTCTTTACGACCACAGAAAAGCCGTATTAGAGCTCTT
CAGCTGCAAAATTTTCTTCTAATATGATGCAAAGCCATCAAAAATCATGCATAGTTATGA
AATACCTGATGAAACGCTTCGAGTTCGTGCTCAAGAAATTACTGAAAGGTTACCGAGAAG
AAAAATATCTATGAGACACGATAAGGCCCCTTCTGAATCCATTGTCCTGGGCTTGTTCAT
TCTATTTACCACTTAAAATTGATCCTTTCAAAGGAATTTTTTTCTATTTCCAATAGTATA
TTTGTACAAAAACTACAAAAATGGATAAAAAATAACAGTAATTTGTGACTACTGTAAATA
TCACTGATTTGGATTTTGTAATGAGTACTGCTCATGCCCATGCCGATGCAAGTGGATCAT
AAATTTTACTAAACGATATTCGATAATGCGCCAAGCCTTTATAAGGAACTCAAAATAACC
CATATGGACAGTTTCAGAAGGCCAAATAACGATCAAGGACATTCACTCATGTTTTTCAAA
GGCGAAGAGTGTAAAATTTTCTTCTATATAGTTCGAATATTTTATCTTATAAATTTCAGT
CGTCATTTTCCACATTCGAACTCAAATAATGATAAAGAACGCTGCAGTAATGGCTTAAAA
AAACATACTTTATAACCCATTATCTCTTACGTGTAATTTAAAATTGTTTATAGTACTATT
TGGTTATGCTTGTATGCCTCTATTATTTACCTGATCTTTTTATGTTTTCTTATGATTGAA
TTATTTTTATTCTAAATTCCTCACGAATTTATACTGAAGATTTCCTTCCAGGCGAGAATA
ATAAACACATATTTATGATGATAACAAGACGAACGTGTATTAAGCTCCCAGTACGAGGGA
AGCAGTAAAAATTATCCCAAGATCCATTTAAAATGGATAACTCCACGAGCTACAACAAAA
TACTAAGGGAATAGGCCGTTATTTCCGTAAAGGATGGTTTAATAATAAGAAATTTATAAT
ATTAATAATACATATATACAAAAATTTATATTTATATACATGCGCCTAACTATTCATACT
ATTAATTTCATATTATTAAGCTTTTTTTTTTTCATTTATCATTTTTTTTCGTAACCTCTC
ATACCTGTACAGGTTTCATTCGTAAAGCAGAGACTCTAGTTTGCGATAGTGTAGATACCG
TCTACGGATAGAGCGCTAGAGATAGCTGGCTTTAATCTGCTAGAGTACCATGGAACACCA
GTGATAACTCTGGTAACTTGGTCGGCGGGAATACCAGTCAACATGGTGGTGAAATCACCG
TAGTTGAAAACAGCTTCTGCAATTTCAACTGGATAAGTTTCAGTTGGATGAGCAGCTTGG
AAAGAGTAGTATTCAGCCAAATGAGCTCTGATATCGGAAACATAAACACCTAATTCAACC
AAATTAACTCTTTCGTCAGATTGAGATAGTGTAGTGGTTGCTGCAGCGGAGGCACCAGCG
GCAATGGCGGCGACACCAGCGGCGATTGAAGTTAATTTGACCATTGTATTTGTTGTTTTT
TGGGTTGTTGCTTAGTGGAGATATAAGCTTAACTGGAAGGAAAAGAACAGAGAAATGTCT
CAAACAAAGCTGATCAAGCCGCTGTATTTATATGAAACTTTGAACAACTACATCTGCACA
CATGGGCTCTTACTGGTCGCCCATCTCACACTCATGCCTTCCACATTCCACTTAGCGACT
AAGTCATTATTACTATGGGGACGGGTTGTTCTTGAACGATGCTATACTTCGTATAGGAAG
CCGTTCTTTTATGCCCCATCCTTTCATATGTTCCATAGCACAAGAATGTTCTCTACAGGA
AAAGTGCCTATAGGGCTGCAGCTGCAGTTTTGGCCAAGAAATAGAACCAAAGCCAAATTT
ATTTTGGGCCCTCGTTCAAGGGCCATCTCACCCTTGGCACTAAACGGTTAGTAGGAGGGA
AATCGGACTTTTCCCAAATTAGAAACAATGAAAAATTAAGTGTGAGCTCTTAGAGTCGCA
TCTGCAGGAATATGCACACAAAAAGGGGAGCTGTACGTAAATAATCAGACCACACAAACT
ATTGCCAACCATTTGATACTCACGCTAGATATGATGGGGGTTCTTGTTTGGACAACACAA
GTCTCAGAGCCAGCGTAGATATGCTTGCACATAAATGACGACTGGGGCATCAATTGAATC
GGGTTACATTGTGCGAGCTATTACATGAAGAGAATATGCCTTTAGGGTAATTTCCAAATG
TAGGAAGTCTCGCTAAGTAGGGCGCCCAAATCTGTATAGCGATGTTGTTGAGGCCATATA
GTAAAATGACGTGCCAATTACCGAGCTTTTGATGGAGGTAAAATCTAAGATTAATCTTGC
GCCTTGAAACCACTAGAAATGAAAGGAATTGGTGAAAAAATAATCGCGCAATAGATGACA
TGGAACGACAGAAGTCTTGTATTGTGCACGAATCCGCAATATTCAAAGCCGAAGTTCATA
TACGAATGCGAACTATTTCTTAGGGTAGCTCTCTGTATGGGCCGCCATAAATTAGTACCA
AAAGATAGGTTTTTGAAAAGGCTACAATGTGCTTTTTTCCTTCTTGCTTTCGAGTCCGGT
GAACAGAATATTACGACGTCCTTGTATTAAGAGCCAGACCTCCTGTTAGCGTCACTATAA
GAGTAAGTCTGAAATACGCAACAACTACAGTGCAATGAAAAAGTGCTCAACTCAATGACA
ATAAACAATTTAACCATGGCAGGTTAAAATATTACTGCGATCAGTAAAAATGGGGATATC
ACCTTTTGACACATAACATAGCAATAAAGTAACAGATCATTAGTGATCGGACAACCTGAA
CCAACGATATAATGTCGAAGCCACCACTACCTTTAAGATTAGTAGCGCTGCAGGGGGAGA
CAATGAGAGAAATTTCCCGCCACATGAACTGAGTCAGGAGTTTTTTTTTTCTTGCTGGAG
AATCATTTAATTTCATGGTTAAACTCCTCTATAAGCATCCCATTCTCCCATGCCTGAAAA
CACTTTTGTCCATTCGATCCTCATGCAGCCCTCGTTAATATGCTAAAATGGCTCATTAAA
TTCTAGATTGTATCGTTCGAGAAACGTCAGGCATGATAGATGTTGCAATCACAGAACATT
GATTATTTAATCCTACTCTCAATATGTTCAATAAGTTGAAGAGTTGCTGATCTCCCCGTA
TATCTTATGAACCAAAGCATGGTGGGTGAATGTTATGGTTATCCTTGTTAAATGATTGAT
AGACTGGATTGAGCGGAAAGACATGGGTCAATATGCTGATCTTGACATTTTTCAAAATCC
ACGGGGGATCAAATCAACTTCTTATAGCGTATCACCTCTTTTACATTGTTTAATGATGTT
AAAATTGCGATATTATAGTCAGTTAAGTTACTCAAACGCACAGATTTAATAGAAAACTGC
GTCTTCGTTGCCTAGTCGATCATAATGAATTCGCAGATTATTTCGAATTTGGTCTCCTTC
GAAATCAAGTTTATTCTCTTCACAACAAGGAATGCTTTTAACTTGAACAAAACTCGTAAA
CTATTTCCCCACTGTTGCTTCGGGACGACCCAGTTATTCAATATCTTGCAATGCTAATTT
TTTTTTTGGGAGAGCAGTTGCAAATATTGCAAACACATCTAAAGCGTACCCACAATTTAT
GACTTCCTGGAGCCCAGAACGGCCCAAAAAAAAAAGATGCGTTCTTTTTATACCAATATA
TTAGATACGTAAACTCTACTCATATTGCAGGTATGCCCACATCTGGATATTGACTTTGCC
AATATTCCCGCACAGCATGGGCTTGAATTTCGGCTGCTTTAAAGAGGCACCACTTTACGG
TTGGTTCAACATCAGGATTTTGAGTTGCAGCCTGATTTTCTGGAACACTGATGAACGGCT
GTGTATTCGCTGTATCCCACTGTACATCAGGATATTTTCCCTTTATGAGATCCTTGAAAA
ATTCATAGCACTGGTGTTCACAAAAAAAGTGGTATGGTGTTTTCCATAAGCCAGCCTTGA
ACAAATATTGATTCATATTATACGTTATGGTTTTCCATTCTTTCCCAGCTATCGATGGTC
TATGAGTTATTACCTCTAGTAGAAGTTTTGTACGGAATGTTTCATTACTTATTGGTCTAC
TGAATGACCATATCTGAAGGACTACCATAGAGCCACCTAAACATATCCGGATCACCATGG
CAGGGGAGAGAACACCAGAAAACCAAATGTCTGTTAAAGTCGCCAAAATCGTCACGACAA
AAAGGAGGAAATTGATCATTATATACTTGGCGCGTACAATTTCGTAAAGCAAATAACTCT
GGTATGATGCAAACTCATCCTCTGGAAGGACGATATCAGCTGAGATTAAAGGACTTTCAG
GGTTGTCAGGAGATCCTTCCTTCAATGGGGTTGCTTTAGGATCGTCCGTGACATGAGTGT
NNNNNNNNNNNNNNNNNNNNNNNNNNNNNNNNNNNNNNNNNNNNNNNNNNNNNNNNNNNN
NNNNNNNNNNNNNNNNNNNNNNNNNNNNNNNNNNNNNNNNNNNNNNNNNNNNNNNNNNNN
NNNNNNNNNNNNNNNNNNNNNNNNNNNNNNNNNNNNNNNNNNNNNNNNNNNNNNNNNNNN
NNNNNNNNNNNNNNNNNNNNNNNNNNNNNNNNNNNNNNNNNNNNNNNNNNNNNNNNNNNN
NNNNNNNNNNNNNNNNNNNNNNNNNNNNNNNNNNNNNNNNNNNNNNNNNNNNNNNNNNNN
NNNNNNNNNNNNNNNNNNNNNNNNNNNNNNNNNNNNNNNNNNNNNNNNNNNNNNNNNNNN
NNNNNNNNNNNNNNNNNNNNNNNNNNNNNNNNNNNNNNNNNNNNNNNNNNNNNNNNNNNN
NNNNNNNNNNNNNNNNNNNNNNNNNNNNNNNNNNNNNNNNNNNNNNNNNNNNNNNNNNNN
NNNNNNNNNNNNNNNNNNNNNNTTTTTAATAAGATTGCATGTTTAACAAACGATTTAACT
TGCTTTTGCTTACAAGTCAAGTAAACCTTATCCTGATAGCTTAGGAAAAATAGACTTGAA
TGTGTCGAACATTTCAAACCTCAATTGGTATTTTCCTTTTTTTCAACTGTACGTACATAG
CTTTTCGCTTTCTTTAGCGCCCCCAGATGAAAGTATATATCGTAACAAGGATGGGAACAT
GAAAGGTACTGAAAAAACATCTGTATTTATTAAAAGTAAATCAAAAGCAGACTGGGAAGT
TCTGTCGTAGGGATTTTTTTTTTAATGTTATGTGTGTAGGATTATTCTATTTCCTTGAAT
TTCTCGATCGAGATTTTTCGTACCTGTGTATTTTTGGATATAAGAGTGTTTCTGATCTAT
TGAGTGAGCAGGTCTCCAGCGGAATATAGAGTAGATTGAATATGGAAGAGGACTACATTA
AGGCTTATTGTTAGTTAGTTACTGTTAGGACGCTTCGGCGAGCTGATGTCTGACTTCTCG
TTGTATCAAAGAGCTCCCAATACGCCAGCGCATTTAAACTATGATCACGGAATGCTGGAT
TAGTAGTATAGCAAAAGTAACACTTGTCCACCGCAGACTCCATCACTTAGTCAACACCTT
GGGTGTTTTACCGCTGATAATGGCCCGAAAATCGCCAGATATATATCATCATTGTTCTTC
GCGAATAATACGTAACACAGTCTCTTTTCGAAATTTAGATGAGGACCATAGGCATGACTT
ATTTACTGAGATGTCCCTGCGTTAAAACTTTTACTGGCCGATTGCTAACTTTATATTTGT
TAATAAAACTATTCACGCCTGTGTCCTAATTGTTGGATAATACCTAAACAATAACGATGT
TGTATAGCTAAGAGGACGACCAGACAAAAAGTTATAAACTTTACCCTCGTTGAAAATGGG
GCAGCCACCTATGAATCACTTCCCATTACAATGCCGAATAGCAAAATATGTAGTAGAACA
CGTACACGCATGATAATTACTTCCATGCTGTACTTATTTTTTGGGTGTCTCTTCAGAAAG
AATGCTTTATATAACCATGTGTTTGAATTAGCGATCAGCTAATAACAAGTCAGTGTCCAA
ATAGTTAAAACATTGTGACCCAAATATCACAAATAAGTGGTTGTTTGGCCGAGCGGTCTA
AGGCGCCNNNNNNNNNNNNNNNNNNNNNNNNNNNNNNNNNNNNNNNNNNNNNNNNNNNNN
NNNNNNNNNNNNNNNNNNNNNNNNNNNNNNNNNNNNNNNNNNNNNNNNNNNNNNNNNNNN
NNNNNNNNNNNNNNNNNNNNNNNNNNNNNNNNNNNNNNNNNNNNNNNNNNNNNNNNNNNN
NNNNNNNNNNNNNNNNNNNNNNNNNNNNNNNNNNNNNNNNNNNNNNNNNNNNNNNNNNNN
NNNNNNNNNNNNNNNNNNNNNNNNNNNNNNNNNNNNNNNNNNNNNNNNNNNNNNNNNNNN
NNNNNNNNNNNNNNNNNNNNNNNNNNNNNNNNNNNNNNNNNNNNNNNNNNNNNNNNNNNN
NNNNNNNNNNNNNNNNNNNNNNNNNNNNNNNNNNNNNNNNNNNNNNNNNNNNNNNNNNNN
NNNNNNNNNNNNNNNNNNNNNNNNNNNNNNNNNNNNNNNNNNNNNNNNNNNNNNNNNNNN
NNNNNNNNNNNNNNNNNNNNNNNNNNNNNNNNNNNNNNNNNNNNNNNNNNNNNNNNNNNN
NNNNNNNNNNNNNNNNNNNNNNNNNNNNNNNNNNNNNTAGGGGGGCCCCCCCAGCAAAAA
AAATTATAAACTTTTTCCCCCTGGTAAAAAAGGGGGCGCACCCCCATAATATCCTTTTCC
CCATAAAAAAGCCGGAATGGCCAAATTTTGTTAGTAGACACATGTCCCCGCAGGAAAAAT
TCTTTTCCAAGGGGCCCACTTTTTTTTGGGGGGGGTTTTTTCAAAAAAGAAATGTTTAAT
TAAAACAAAGGGTTGAAATTAGGGATCTCAGGTAAAAAACCAAGGCCGGGGTCCAAAAAA
GTAAAAACCATTACAACCCAAAATATCACCAAATAAGGTGGTTGTTGGGCCGAGCCGTTT
AAAGGGGCCTGGATTCAAGAAATTTTCTGGCCCGCAGGTTAACTGTGGGAATTGGGTGTC
TCTTCAGAAGAATGCTTTATAAACCATGTGTTTGAATTAGCGATCAGCTAATAAACAAGT
CAGTGTCCAAATAGTTAAAACATTACAACCCAAATATCACAAATAAGTGGTTGTTTGGCC
GAGCGGTCTAAGGCGCCTGATTCAAGAAATATCTTGACCGCAGTGAACTGTGGGAATACT
CAGGTATCGTAAGATGCAAGAGTTCGAATCTCTTAGCAACCATTATTTTTTCTTTTTCCT
CCTATACTTCATAATCTACGTAGGAATGAAAGTACCAACATTATACCAATGAGGGTGTGT
TTCGTGGATGCATATACTCTGAAGATAAAAACAAACTCAAGTCCGCTTCCTACGGTTTGA
GTATTTCTTACCACTACATAATAAAGAATATTACGTTAACTGTAAAATCAAGTAGACTTG
GAAAATACAACGAGAACACTTTCCTGATTCTGCATCAGCGTTTTCTTATCACCAGCTGTA
CTTCTACATTAGCTAACTCTCCTTTCTATAAAGGGCGTCTTTCACTTCACTTGTGCCATG
TTACAAAGCTCCAAACACACTTCTAACTGAGTACAATGCACGATCCCACTGACAGACAAA
ACAGCTTCACAGAATTTGATCATGCCATCGTAAAAACCACGTAGTAAGGAATAAAAAATC
CCGAAGTCGATCATACTATGTAGAGATGTACATGAATAGTCTAGGAATCTGGTCTTCCAC
CATGTTGCTTTGGTCTGCTTCAAGCGCTATGGAAGCGCTCGCCATGAGATATGCTGTTTC
AAGGCAAAATAACAAAGCTCTTTGTAAAGAAATACAATTCAGAGAAGAAGCTACAGCATT
TTGTTTCTGGATGATCCCTGCAGGTTCATACTACTAAGTAAATCTTGAACAGTTCAAATT
TCAACAATCCAGAAACCGCTCTTTTTATATACTCTACCAAACGAGATGAAACAGCATTTT
TTTACTCTTATAAGGTACCAATATTTTGACGTATGCTTTCTTTAACGTTCACGATCGGGC
TGGGCCATTAAACTTACCTTAGATATTATTTGGAACAGCACCGCAAGTGCTGATGTCCCA
GAAATGGGCGCCGGTTCAATTAGGTCGTGAAGTCAGACATATGGAGACTCTCGGACTGAA
AGCACTAAGGGATGATAGCTGGCATGCCAATTCCATTTTAAATTTACACATCAAGTTACA
GGGTTTGGGAAAATCACGTTCAAAGCCTGAAAATTTGAGGTTGTTCACGGAAATCATTTG
GTTATGTCTGTCGGCCTGCTATTTAGAGACATTTTTTATTGCAACAACCTACTCTATGCA
CTTACACGGAATCGCAGAATAACGCGCGCACAACACAATTGGGAAACGATAGGATTTTGA
ATAGTGTATTGCTTTGTACCGATTTAAATAATTCTTTCTCGTGTTGAATCCGAGTTGAAG
ATGAGTATGCTTTGAAGAGGTGAAATATCATCAGTAAAAAAAAATAACGACAACTGCAGG
ACTCGAACCTGCGCGGGCAAAGCCCAAAAGATTTCTAATCTTTCGCCTTAACCACTCGGC
CAAGTTGCCAAAATTGTATGTTATTTGTTGTATCTCAAAATGAGATATGTCAGTATGACA
ATACGTCACCCTGAACGTTCATAAAACACATATGAAACAACCTTATAACAAAACGAACAA
CATGAGACAAAACCCGACCTTCCCTAGCTGAACTACCCAAAGTATAAATGCCTGAACAAT
TAGTTTAGATCCGAGATTCCGCGCTTCCACCACTTAGTATGATTCATATTTTATATAATA
TATAAGATAAGTAACATTCCGTGAATTAATCTGATAAACTGTTTTGACAACTGGTTACTT
CCCTAAGACTGTTTATATTAGGATTGTCAAGACACTCCGGTATTACTCGAGCCCGTAATA
CAACATTATTTTCAGTGATAAAATATGTAAACCAATTATAAGAAAAAGGATTGCGTTGCA
TCACAACTGTAAACCATTAATTAAAAAGAGCAATTGCTATTTAGATTTGTTGCTGAGAAT
TGGCTAAAAAATCTGATAATTGTAGGACTTCTATTATTGCTAGGGGCAATGTGTTGGAAT
GCAATTCTGTTGGAATAAAAATCCACTATCGTCTATCAACTAATAGTTATATTATCAATA
TATTATCATATACGGTGTAGAGATGATGGCATAAGGTATGAAAAGCTGTCATCGAAGTTA
GAGGAAGCTGAAGTGTAAGGATTGATAATGCAATAGGATAATGAAACATATAAAACGGAA
TGAGGAATAATCGTAAGATTGGTATATAGAAATATAGACTCCATTATGGGGATTCCTAGA
CCCTCGAGGAGAACTTCAAGTATATTCTGTATACCTAATATTATAGCCTTTATCAACAAT
GGAATCCCAACAATTATCTCAAAATTCCCCCAATTCTCAACATCCGACTGCCATGCAATG
TGCTTTTCTGGATCTCACTCATGATCATAATGGCCCTGTAAAAGGCTCGCACTATTATTA
TTATATCTTCACTATATATTATTTCGGAGGCTGTACCTATCAGTGAAAAAACGCCTCTAA
AAATGAAAAAAAAAAAGAATATGAAAGGGGTTCTGAATTGCTAAAATATTTCGTCAAAGC
TCAATTAGTATCATGATCAAGTCGTAATTCGAATCAGCATAACAACCTCCAAAACCATAT
AATAACCTTACACAAGACAAGATATCAATTCAACATGCAAACCCCTTCAGAAAATACCGA
CGTCAAGTTGGATACTCTCGACGAACCCAGTGCACATTTAATCGAGGAAAATGTGGCTCT
TCCAGAGGATACATTCAATTCGTACTGGAGTTATATACTTAATGAAATCGCTCGTTGTAA
ACCGCTAATGATTATGTTCCTAATACCTGTGTGTTTGGTTTTATTGATTACGTTTTTTCA
TGATATCAAAGGTATCCTTGTGTTTTTAGTGATTTCTCTTATCCTCTCTATTATCATTTT
ATTGATCGGTATAACTGCCTTCGTGTCTGAGACCTTGAATAAGGGTTTCATAATTAAGCT
TTTAGTAGAAGTCATTACACGTAAACCAGCAGTAGGGGGGAAGGAATGGAGAATAATCGC
ATATAATATGAACCAGTATCTGTTTGACCATGGGATATGGCATACTCCGTATTACTTTTT
TTGTGAACATAGGTGCCATAAATTTTTCAAAAGCCTTATCAAACAGACAAGGTCGAATGC
ACATTTGAGTTCACCAACGAACGGTGCAGAGAATACGCAGTCAAACACACCAGCAAAAGA
GGTTTCAAATGAGATGGTAAAACCTTATATCTTTAGTTCTGATCCAGTTTTAGAAGCTTA
CCTTATTAAAGCTGCGGAAATTCACAAAGAAGCTGAATTTGAGTATTGGAGAAAGCAATA
CCCAGAGGTTGATTTGCCTTAGGGCCGAATTTTTGGTATTTATCTAGTATATTCTAATAT
AAAATGTACGAGCATCATTAACTTCAAGAACATTACGAAGCCCGCAATTAAGTGTCAGTC
CATCTGGGTGTAAAAGTTATGTACGCTCGAAACAAATTTTATGTAGTTTACTTTAGATGC
AAATGCTATTATATATTTTGCTTTATGATCCTCGGCTTGATGCTCGCCAACGTGAGATAG
CTGGTCATCACAATAGATCAGCCGGGACGCTTTTCGATCACATCGAATCCCTTCGGGACG
TTGCAACAATACGTGAAAAATGCCTCAAAAATAATAAATACAATGGTGAACAACGTTAAA
AAAGCATAAAACAGCTGGCTATTTTGATCAGGATAACATCTATAAGTGCCATATTAAGGC
AAGATATCAATTGACCATGCAAACACCTTCAGAAAATACCGACGTAAAGATGGATACTCT
CGACGAACCCAGTGCACATTTAATCGAAGAGAATGTAGCTCTTCCCGAAGACACATTCAG
TTCACATCTGAGTTATGTACTTTATGAAATTGCTCATTGTAAACCGATCATGTTTATGAT
CATCATAATCGTGAGTTTGATCTCATTGATTGTGCTTTTTCATGATAACGACGGGTGCAC
TGTGATCTTAGTGATGTCCCTTATAGTAGCCTCCATGGCTTTAATGGTGGTTGCAGCATT
CACATTCGGGAAAGCGATCACTGAACAGGAGTTCATGATAAAGCTTTTAGTGGAGGTGAT
CGCACGCAAGCCTGCGGGGAAGGAATGGGGTACTGTCGCATATAATATGAACCAATATCT
ATTCATGAAGAGACTATGGTATACCCCGTACTATTTCTATAGCGGCAAGAAGTGCCATGA
GTTCTTCACCACTCTTATCAAGGAAGTGAATTCTGGTTCGCACTCGGATTCCTCATCGAA
TAGTGCCGAGGATACACAATCACCTGTCTCAGCAGGGAAGACTTCAAATGGTCTAAACAA
CTTTTATAGTATTAGATCAGACCCTATTTTGATGGCATATGTTTTGAAGGCAACACAAAT
AGAAAAGGAGGCTCAAAGTGAATACTGGAGAAAGCAATATCCTGACGCTGATTTACCTTG
AAGCGGAAGCATTTTATTCACCAAGTATACTTACTTTTCTTTAAAACGAGAACAAGAATC
GAATTCAAGAACATCTCGAAGCCAGAATTGAGCATCATATATTCGAGCTGTACAAACATC
ATGGCCTACAACTATCGTATTTGTAAGTTTTTTTAGAGGTTTTCATATTTGTTTAATAAG
GGTTCTGTCAGTTTTTGTCACATTCTATTGTTGTGCGCTTCGCATAATGCAGCCCAAAAA
ATCCCAACAATAGAAAAAGAAAAAAAGGATCTCAAAAAGGGTTTGGTGTTGTAGTTATAA
GAATAACTAGTGAATAAAAAAAATGTTGTTTGGTCCGTATTAGATTCATCAAAAATTTTG
AACTCAAATCGTGTATGCAATCGCAACCACAAAATAAAAAATATTAGACTGGATGTGTTG
AGTGGAGATGGTGCCAATTTAGTTGAGGGAAATGTGGTCCTTTCCAAAGACATGTTTCAA
TTCGTACTTAAGTTATTCACTTTACGAATTACGAGGGGGCTCATTGTAAGCCGATAATGG
TTATGTTTCTGGCAGCTGTAATTTTGATTTCACTGACTAATTTCCGAGTATACCATCTCA
TGTCCCTTCTATCCTCTTTTTTCATCTCCGGGACAGACCGACAATAAAGCATCTAATATT
AGGCCTTCGTTAGAGGTAAGCACACGCCAGCGTTCGGTGGAAGGGGAATGAAACATTATC
ACGTACAAGATGAATAAATATCTATTTGACCATAAAATATGGAGTACTCCTTACTACTTT
TATTGCGAAGAAGATTGCCACCGTCTTTTTCTAAGTTTTATTGAGGGAAGAACTTTCGAG
AAGCCAACTAGCAACGCTGAGGAAAATGTACAGGAGACTGAAGCTGGCGAATCTTTCACA
TTAAATCCCGGACCAGATTTTCAAAATTGCTTTTCCAAGACAGCGGATATTGTAGAACAA
TCTCAAGTGAAGTATTGGCAAGATATTGGTGCAATTATTTGAAAGAAAGGAGAAATATTC
TGACAGTAACTTGCTAGCAAAGGGATTTACCAATCCACTGACGCTAAAATGGGGTAGTAA
ATTAGATAAATTGCATTCTAACGTGACTTTATATAGTGGGAAATAGATATGTAGCACACA
AAACGGCATGATTATGCTTAATTAATTCCTATTTTTTAACGTAAATACTCTCCCAGAACG
ATCAGAAAACTTAACCTGCAACCATCTTCGCTGTGCTAACAACTTATGTCACCTTCAATA
CCATTTTCATTTTGTATCATTCCGGAACTTTAGTATTGAATGAAAAATGCCTCCGAAGCA
AAAAGCAGGTGATGAAAAGTTTCAATTAGTATAAGACAGATCGCTATTTTGATCAGCATA
ACATCTTTCAACACCATAACACAGCTATAGAGAAGACAAGATATAAACTGGGCATGCAAA
CATCTTCAGAAAGTACCGACGCCAAGTCGGATTCTCTCGACGAACCCAGTGCATATTTAA
TTGAGAAAAATGTGGCTCTTCCCAAGGACATATTCGNNNNNNNNNNATGACAATGGAGTA
TCACTGAGTATTTGATGATTAGGTGTGTAGACACAGATGTCTTCATACTTGGTGTGTACA
CGCAGTTCGGAGGAAAATGGGTGGTGGTGAAGGGAAAGTAGCATATATGATACAGAAGCC
CTTCCGGCCCGAGAGGATTAAGCAAATTGCAGAAGGTTATGAATTGATCCCGAGTCATGT
TTGGCAAACGTTTCATATGCTAGAGCCTTGAATAGTGAACATCAAATGGAACTTGTTGAA
CAATTGGGTGAAGAACTTAGTTCTGGAGATTATCGCCTTATCGTGGTAGATTCTATAATG
GCAAACTTCAGAGTAGACTACTGCGGTAGAGGTGAACTAAGCGAAAGACAGCAAAAGCTA
AATCAACATCTTTTCAAATTGAATAGATTGGCAGAGGAATTTAATGTTGCAGTATTTCTA
ACAAACCAAGTTCAATCAGACCCAGGTGCTTCTGCATTATTTGCCTCGGCAGATGGTAGG
AAACCAATTGGAGGGCACGTCCTGGCACATGCGTCAGCAACAAGGATTTTGTTGAGAAAA
GGGCGTGGTGACGAAAGAGTTGCCAAGTTACAAGATTCCCCAGATATGCCTGAAAAAGAA
TGTGTCTACGTAATTGGTGAAAAAGGTATTACCGATTCAAGTGACTAGTTTTTGTATACT
TTTTTAATGAAGATGACATTGCTCCTTTATTAAACTTTTCTTTTACTTTGTGTTATTAAT
ATTATTAATATCTTGTTATGATTCTTTGTTTTAGCAGCTCCGAAAGAAAGGAATACTATA
ATATAATTGTTGTAATTCGGAAAAAAAATATTAAATTACTCTGGTGCATATGCGTATATA
AAATTGAGCATTACCTAACGCCATATATTACTATCTAAAGTCCTCACAGATGATGTGTTT
TCAAAATCAATGATTGGAGCTCCTCATCATCCTCCCCGGTAAACTGGTTCGGTTTCAGAT
CCATTATCCAGATAACTTCAACGGGCTAGTGTACGCAGATTGAAGGGTACCTATACATAA
AGTACGTTCCTTCTTTCACTTGAAAAAACCCCGATAATCCTTTGAACAGAATAATAACTA
ATATAAATCTCCCTTCTTGACAGAACTTTTCAGTNNNNNNNNNNATCTGAATAAATGGTA
ATAGTTGGCAGGTACTGACCGAAGAAGTTGAATCAAGTAAGGCTGGGCTCAGAAAGTCCT
TCGAAGTCATATTCAAACTTTGTCCGCTGTTAGACACAATATAAATAGGGCCTAATGGCA
CAATTGGGTACCCAACACTAACAGCATTACTCACTGGGTCAACGTAAGGAATTAAGTCAA
ATTTTCCCAGTGTACCGGTAAACAGCGAAGGATCCACCCCTCCAAGAAGTAGCTTCCCAC
AATTAGATATTGGATCTCTATATGTTTTGTACGTGGAAGTGTCTCCAGCCAACCACAGTG
AATATGACGAACTTTCAATGATATCTGCATCTTTCAATAAGGATAGAAAATAAGACTGTT
CTGTGTATTGTGAGCTATCGATAGCATTGCCTGGGTTTGTGACCTTCCCGCTTAAACCTA
ACAAGCCTGAAGTCTTAAAATTCGAGGACTGAATATCAAAGAAGGAAACGTTTGAAATCG
ATAGGCTTCCCGAGTCAAATTGTACGTTATCTCGAGTTACCATTAAATCGGTTATCAAAG
CGGTCGAGGAATTTTCTGAGGAAACATTTGTAAAATTCATATCGTCTGTCACCAAAGTAC
AGTTAACAGCTCTACCATCAATGAAAGAAATCTCATATATTTGGCCAGGAGAAACAGGAA
CAGATGATGTAGAGTCATTCATGAGGTAGCTGGGATGCTTATGATATACACTGGAGTATT
CGTTATGACTTTCGCTTGTTCCGGAAACCAGATTTATGTACGGTTGGATAATATCCACTA
GCAAACGTTGGCGTTGACCGGGAGTGCCAAATGTGCTATTAACATAGTAGTTTCCTCTAC
CATCTTTACCCACGGCTAGTACAGGAAACGGATCCTCCGTTGACGAAGAGGTTCCAGACT
TTGCTGTAGTTGTTGTATTTGCAGTACTAGCCGTTGCAAACTCTAACTGAAAAGTTGATA
TGAGCCACAGATACCATAAAATTAGGCATGTCATAGCAAAAAATCAACGGCAAATAAAGC
AAGCACGCAGTCACGATACGTTCAAAGATCTTTCCAAGTTCTGTATCCTTCTAGAACGAT
TAGTCTAACGCAACTGATATATCCAACATTCTAAATATAACTTATTTTGGTATTAGCTGC
ATCATTCTACCATGATGAGCTGCGGCGTTCAATATCTCATTTTTTTTTGGTCGGGGTAAC
GAGGTTCATTGTTACAAATAGCACGACCAAACGAGCGGTATGATACAAAGCACTGCAAGT
CATAGCTGAGGAAAAAAAAATGAAGATGTCATTGTTTGGGTTAANNNNNNNNNNGAGTAT
CCTGGTGTCGATGAGTTTTTTTAGACAGAAGACGGGAGACACTAGCACACAACTTTACCA
GGCAAGGTATTGACGCTAGCATGTGTCCAATTCAGTGTCATTTATGATTTTTTGTAGTAG
GATATAAATATATACAGCGCTCCAAATAGTGCGGTTGCCCCAAAAACACCACGGAACCTC
ATCTGTTCTCGTACTTTGTTGTGACAAAGTAGCTCACTGCCTTATTATCACATTTTCATT
ATGCAACGCTTCGGAAAATACGATGTTGAAAATGCCTCTAGAGATGAAAAACAATCGTAA
AAGGGTCCTGCGTAATTGAAACATTTGATCAGTATGCAGTGGCACAGAAACAACCAGGAA
TACTATAGTCATAGGCAATACAAGGTATATATTGGCTATGCAGACCCCTCCAGAAAGTAC
CGACGTCAAGTTAGATACACTTAACGAACCTAGTGCACATTTAATTGAGAAAAATGTGGC
TCTTCCTAAGGACATATTCCGTTCGTACTTGAGTTATTGGATCTATGAAATCGCTCGCTA
TACACCAGTCATGATTTTGTCCCTGGTAATAGGGGTTTTGGTTTTATTAATTATATTTTT
TAATGACAACGAAGCTTGTGTTTTCAATTCTGCAATATTTGCTTTTACTTCTCTTGTAGG
TTTGTTAATAATATTAAGTGATGGTAATCCAAAGCTAGTCAGTCGTCGAAATTTTAGGAC
CGAGCTTTTAGTGGATGTCATCACACGTAAACCGGCGGTAGAAGGGAAAGAATGGAGGAT
CATCACATACAACATGAACCAATATTTGTTTAATCATGGGCAATGGCATACTCCGTATTA
CTTTTACAGCGATGAGGATTGCTACCGTTATTTTCTACGCCTTGTTGAGGGAGTAACCCC
CAAGAAGCAAACAGCCACGTCAATTGGCAATTCTCCGGTCACCGCTAAGCCTGAAGATGC
CATCGAGTCAGCTTCTCCTAGTTCCAGACTGAATTATCAAAACTTTTTGCTCAAGGCAGC
GGAGATCGAACGACAAGCTCAGGAAAATTACTGGCGAAGGCGGCATCCCAATATCGATGC
GCTTCTTAAAAAGACGGAATAGCTTAGAGACACTACCATACGTAAAGCGAACATAAACTA
GAGTATGATATATAATCAGCACTAACTGGCCGGAAAACGGCCGAAGGAAGCCTCGAAAAG
TCGATTCGTGTTGGACCCATTTGCTGAACAAAGTGGTTCATTGCCTACCTATTATGGTAG
TAGTCGTGATAATCGTGTGGTTGGTTTTGTCAACGGTGCATTTGCATTTTCATGACAATA
AACCTTGCGTTTTCGTTCTCGGGATATTACTTTCCCTCCACTTCTTTCGCCTCAATAGCT
CCTATAAGCATTCTCAGGGCGTATGTCGGTGATCGAGATTTCCAAGCAAGCTTTTAGTGG
AAATCATCGCGCGCAAGCCAGCGGTAAAGGGAAAAGAACGGAGGACGATTACATACAAGA
TGAACGAATAAATAAATTAATAATAAATAATATAAAAAGTACAGTAGCATTAAATATTAC
TAAGTTTAATGATTAAAAATTGGTTAATTGTCAAGAAAATCTAAGGTATTAATAAATAAA
TAATACTAAGACAACTTGCAGCGAAAGCATCAGCCCCAATGAAAATTAATCAGAATTGAA
TCTGAGCGTATTTATTTGATAACGGCTTACGTAACTGTTGGAATAAAAATCAACTATCAT
CTACTAACTAGTGTTTACGTTACTAGTATATTATCATATACAGTGTTAGAAGATGACGCA
AATGATGAGAAATAGTCATCGTTTTCAATGGAAGCTGAAACGCAAGGATTGATAATGTAA
TAGGATCAATGAATATTAACATATAAAACGATGATAATAATATTTATAGAATTGTGTAGA
ATTGCGGATTCCCTTTTATGGATTCCTAAATCCTAGAGGAGAACTTCTAGTATATTCTGT
ATACCTAATATTATAGCCTTAATCAACAATGGAATCCCAACAATTANNNNNNNNNNNNNN
NNNNNNNNNNNNNNNNNNNNNNNNNNNNNNNNNNNNNNNNNNNNNNNNNNNNNNNNNNNN
NNNNNNNNNNNNNNNNNNNNNNNNNNNNNNNNNNNNNNNNNNNNNNNNNNNNNNNNNNNN
NNNNNNNNNNNNNNNNNNNNNNNNNNNNNNNNNNNNNNNNNNNNNNNNNNNNNNNNNNNN
NNNNNNNNNNNNNNNNNNNNNNNNNNNNNNNNNNNNNNNNNNNNNNNNNNNNNNNNNNNN
NNNNNNNNNNNNNNNNNNNNNNNNNNNNNNNNNNNNNNNNNNNNNNNNNNNNNNNNNNNN
NNNNNNNNNNNNNNNNNNNNNNNNNNNNNNNNNNNNNNNNNNNNNNNNNNNNNNNNNNNN
NNNNNNNNNNNNNNNNNNNNNNNNNNNNNNNNNNNNNNNNNNNNNNNNNNNNNNNNNNNN
NNNNNNNNNNNNNNNNNNNNNNNNNNNNNNNNNNNNNNNNNNNNNNNNNNNNNNNNNNNN
NNNNNNNNNNNNNNNNNNNNNNNNNNNNNNNNNNNNNNNNNNNNNNNNNNNNNNNNNNNN
NNNNNNNNNNNNNNNNNNNNNNNNNNNNNNNNNNNNNNNNNNNNNNNNNNNNNNNNNNNN
NNNNNNNNNNNNNNNNNNNNNNNNNNNNNNNNNNNNNNNNNNNNNNNNNNNNNNNNNNNN
NNNNNNNNNNNNNNNNNNNNNNNNNNNNNNNNNNNNNNNNNNNNNNNNNNNNNNNNNNNN
NNNNNNNNNNNNNNNNNNNNNNNNNNNNNNNNNNNNNNNNNNNNNNNNNNNNNNNNNNNN
NNNNNNNNNNNNNNNNNNNNNNNNNNNNNNNNNNNNNNNNNNNNNNNNNNNNNNNNNNNN
NNNNNNNNNNNNNNNNNNNNNNNNNNNNNNNNNNNNNNNNNNNNNNNNNNNNNNNNNNNN
NNNNNNNNNNNNNNNNNNNNNNNNNNNNNNNNNNNNNNNNNNNNNNNNNNNNNNNNNNNN
NNNNNNNNNNNNNNNNNNNNNNNNNNNNNNNNNNNNNNNNNNNNNNNNNNNNNNNNNNNN
NNNNNNNNNNNNNNNNNNNNNNNNNNNNNNNNNNNNNNNNNNNNNNNNNNNNNNNNNNNN
NNNNNNNNNNNNNNNNNNNNNNNNNNNNNNNNNNNNNNNNNNNNNNNNNNNNNNNNNNNN
NNNNNNNNNNNNNNNNNNNNNNNNNNNNNNNNNNNNNNNNNNNNNNNNNNNNNNNNNNNN
NNNNNNNNNNNNNNNNNNNNNNNNNNNNNNNNNNNNNNNNNNNNGGGACTCCAACGGCAA
CACCCCATTGCACATCGCCGCCTACCAGTCCCGTGGTGATATAGTAGCCTTCCTCCTGGA
CCAACCAACCATCAACGACTGCGTGCTCAACAACTCCCACTTGCAGGCCATCGAAATGTG
CAAGAACCTAAACATCGCGCAGATGATGCAGGTGAAACGCTCCACATACGTTGCAGAGAC
CGCCCAGGAATTCAGAACAGCTTTTAACAACAGGGACTTCGGCCACCTAGAATCTATCCT
CTCCAGCTCTCGAAACGCAGAACTGCTCGACATCAACGGTATGGACCCGGAGACTGGCGA
TACCGTTCTGCACGAATTCGTCAAGAAAAGAGACGTCATCATGTGCCGCTGGTTGCTTGA
ACACGGTGCTGACCCCTTCAAGAGAGACCGCAAGGGCAAACTGCCCATCGAGCTCGTTAG
GAAAGTCAATGAAAACGACACCGCCACCAACACCAAGATCGCCATCGACATCGAACTGAA
AAAACTATTGGAAAGGGCCACCAGGGAGCAAAGTGTCATCGACGTCACAAACAACAACTT
GCACGAGGCCCCCACTTACAAAGGCTACCTGAAAAAATGGACCAACTTCGCTCAAGGCTA
CAAATTGCGTTGGTTCATCCTTAGTAGCGATGGGAAACTATCCTACTACATCGATCAGGC
CGACACTAAGAATGCCTGCAGGGGCTCCCTAAACATGTCTTCGTGCTCTCTGCATTTGGA
TTCGTCTGAAAAGTTGAAATTCGAAATTATCGGCGGTAACAACGGTGTTATCAGGTGGCA
TTTAAAGGGGAACCACCCCATCGAGACAAATAGATGGGTTTGGGCTATCCAGGGCGCCAT
AAGATACGCAAAGGACAGAGAAATTTTGCTGCATAATGGCCCCTATTCGGCTTCTTTGGC
CTTAAGCCATGGCTTGTCATCCAAAGTGTCCAATAAAGAAAACTTGCATGCAACTTCAAA
ACGGTTGACCAAGAGCCCGCATCTGTCCAAATCTACACTGACACAAAACGATCACGATAA
TGACGATGACAGCACTAACAACAACAACAACAACAACAACAACAAAAGTAATAATGATTA
TGACGATAATAATAATAATAATAATGACGATGATGATTATGATGATGATGAAAGTAGACC
CCTCATAGAACCATTACCGTTGATTTCATCCAGAAGCCAAAGCTTAAGTGAAATCGCTTC
CGGTCCACATTCTAGGAAGTCTACAGTCTCGTCTACGAGGGCAGCCGATATACCATCAGA
CGACGAGGGTTACTCTGAGGACGATTCTGATGACGACGGTAACTCCTCTTACACAATGGA
AAACGGCGGTGAAAACGATGGCGACGAAGATCTAAATGCCATTTATGGTCCCTATATTCA
AAAACTACACATGCTACAAAGATCCATTTCCATCGAGTTGGCATCTTTGAACGAATTGCT
GCAAGATAAACAACAACACGATGAGTACTGGAACACCGTCAACACTTCTATTGAAACCGT
CAGCGAATTTTTCGACAAATTAAATCGGTTGACCTCTCAAAGGGAAAAAAGAATGATTGC
CCAAATGACCAAGCAACGGGATGTTAACAATGTTTGGATTCAATCGGTAAAAGATCTGGA
AATGGAACTGGTTGATAAAGACGAAAAATTGGTTGCCTTGGATAAAGAACGGAAAAATCT
GAAAAAAATGCTTCAAAAAAAATTGAACAATCAACCACAGGTTGAAACTGAGGCTAATGA
AGAATCCGATGATGCAAATTCAATGATAAAAGGATCCCAAGAATCAACAAATACCCTTGA
GGAAATCGTAAAATTTATCGAAGCAACAAAGGAAAGTGATGAGGATTCTGACGCCGACGA
ATTTTTCGACGCAGAAGAAGCTGCTTCCGACAAAAAAACCAATGATTCGGAAAACTTAAC
CACAAGCAAGGAGACTCCAGCTAATGCAAAACCACAAGAAGAAGCTCCTGAAGACGAGAG
CCTTATTGTGATCAGTTCTCCACAGGTGGAAAAGAAGAACCAACTATTAAAAGAGGGATC
ATTCGTCGGATATGAAGACCCAGTGAGAACCAAACTGGCTTTAGACGAAGATAATCGTCC
CAAGATTGGTCTCTGGTCTGTTTTAAAGTCTATGGTCGGTCAAGACTTAACCAAACTAAC
TCTACCGGTATCGTTCAATGAGCCAACATCCTTACTACAGAGAGTATCTGAAGATATTGA
GTATTCTCATATTCTTGACCAAGCTGCCACTTTTGAAGACTCCTCTTTAAGAATGCTATA
TGTAGCTGCCTTTACTGCATCAATGTACGCATCTACCACTAACAGAGTGTCTAAACCATT
CAACCCCTTACTCGGTGAAACTTTTGAATATGCCAGAACTGATGGTCAGTACCGATTCTT
CACCGAACAAGTCTCTCACCACCCACCTATCTCTGCTACTTGGACAGAATCGCCCAAATG
GGATTTTTACGGTGAATGTAATGTTGATTCGTCATTCAATGGGCGCACGTTCGCCGTGCA
ACATTTAGGATTATGGTACATTACTATCCGGCCTGATCATAATATTAGTGTTCCCGAGGA
AACTTATTCCTGGAAAAAACCAAATAACACTGTTATCGGTATTTTAATGGGGAAACCACA
AGTAGACAACAGTGGGGACGTCAAAGTCACAAACCATACCACAGGCGACTATTGTATGCT
GCATTACAAAGCCCATGGCTGGACCTCAGCCGGTGCATATGAAGTCAGAGGTGAAGTATT
CAACAAGGACGATAAAAAATTATGGGTTCTTGGTGGGCATTGGAATGATTCCATTTACGG
GAAAAAAGTAACTGCTAGAGGCGGAGAACTGACATTAGACAGAATAAAAACGGCAAATTC
TGCCACGGGAGGACCAAAACTAGATGGGTCTAAGTTTCTGATATGGAAAGCAAATGAAAG
GCCTTCAGTGCCATTTAATTTAACGTCGTTTGCATTGACTTTGAATGCTTTGCCACCCCA
CTTGATACCATATTTAGCACCCACAGATAGTCGTTTAAGGCCCGATCAAAGGGCTATGGA
AAATGGTGAATACGATAAAGCTGCCGCGGAAAAGCATCGTGTTGAAGTAAAACAAAGGGC
AGCAAAAAAAGAAAGGGAACAAAAAGGAGAAGAATACAGACCTAAGTGGTTTGTCCAGGA
GGAGCACCCCGTTACCAAAAGTCTATACTGGAAATTTAATGGAGAGTATTGGAACAAAAG
AAAAAATCATGACTTTAAAGATTGTGCTGATATTTTCTAAGCTGTGCAATGTAGTCACAA
TAACACTCGTTCATTTGTATCCATTGCGAATGCCGGTACATCGGAAAACAGGATAGGACC
TATTTAATTATATAGTATGAAGTATTCATAACTTCTTGAGGCATCAATACATCATATTCC
ATGAGCTGCGTGGCATTCATACTCATTGATTTAAAGGTTTTTTATTTTCATGGAAAAGAT
TAACCGGGCTGAACGAAATATATTAAAGATGCTAAAACTTATGCTTTCATTGACTTTCAA
TAGTGTCCACTAACCAAAAAAAAAAACTACTCTAACAAGGGATCCCCATGGATTCAAAGC
CGATACCAAACAGATATTACTCTGCATAGAATTCAAAATATTATCCATATAAAGATGGGA
AAGAATTCCAAAAGGAAAATTCTGCTCTAGAAGGTCACAAAACTAGTAAGAAGTTGACCC
CCCTGCCATTAAAAAACGTTTTTAACAGCTCTAGCAATATTCTAATTTCGAAAGTGCTCT
CAAAAGAATTTATTCATTTGCGAAAAAAAGAATATCTCAAAATTTTCTCGATCACGTACA
ACATCGTAGTATTTAAAGGATTATTAAGTCAACGAATAATTTCCACAAGAAAGGTACCTC
TAGTTTTGGTGATGAAGCAAGACAATAACTGGCAAGGGCTCTCACTAAATATCAACCCCT
TTCAAATAAAAAAAGGATCATGGCTGGCAGCGCCCACAACAATTAAACTCTGTTACTATC
AAAAAACATTGAGCCCAAGAATGGAATAAAATTTTCACTACACCTCGGACATGGATTTGT
ACATGTCCTATTATCCTGTAATTTTGACATATACTGATATGGACCTCTTGTTTCGTATAA
ATCGCTATTTATTTCCCCAGATAACTAAAGAAAATCCTTCAACCCAGCGTTCTATATTAC
TATATTCTCAACCCACCATTTTCCTGCTGTGCGATAATTCTCATTCAATACTACCATTTC
AAACCTAGAAAAGGGTGTCTTTATTAAAACTGTAAGAAAATTTTATCATGAACTCTGATA
AAAAGTCTTCTGAAGATCAACTTTTTGATTTTTCAAAAATTAAAGAAACTGTTGTCTCCA
TTTATGGCCTCATATCTGAAGGAAATTCGTCTGCTATTAGTCATACCACTATCTTCTTTT
TGAAACTGCATTTCAAGGTTGATTAGGAAGCATCTAACAATCATTCGATAGGGAAAACAG
AAAGGCCGTTACAGTTTTTTAATAATATCAATATCAAGAGAAAGAACTAGGGACATTGCA
AAATCAAAACTTCTGATACTTGGTTTTACGTAAAAATTACCAACACTTAAACGTTAAAAT
TTCAAACTATCTACTGAAATATAAATTTTCAGTCGAAGAGATGAAACGATTATTTTCTTG
AATAATTCGTTGTCACAATTTAACAGAAAAATTACTGTTTTTTTTAAGTAGTTCACAAAG
AGACTCAAACTGAGATCATGGAGACGTCGGCAAGCAATTGATTGTTAGTTGTTATCAAAA
CTCATTAGCTTCGGTAAAACTACATAGATTGAAAATCAGTAGTAACATACAACGTCGTTT
GCATGGGGTTACAAACCGACCAACCTGATGCTTTCAAAAATTCTTTACCTACTGGTTCAC
AGTGGCCAAGAAGCATATAAATCTGTACTTTGCAGTAAAAAACAGATGATATTGCTCATT
CCCAGTGATTGCCAAATACGATTTATAACAGATTGAAGTTATCTTTTTCGAAAGCTCTAT
CATATGGCTTTGAGTAATAAGGTGAGATTTTTTTGGTGAAGAAAATAAATACGGTGCCTT
GATGCAAAAATTTTAGCCGCAAATCTCATCTTCAGTCCCACATGATTCACCTGATTACGA
CTCACTATTTCATCTGTTCCATAAATCTCGGCTTTTTATATACAGAACATTAGACAACGG
GAAGAGAAAAACGTCAGTATAACCCACTTTTGTTCGTAAAAAAAGTTTATTCACTTCTAC
TCCGTACCAATCAATGACTTTAATGGTGAAACAATGATGAGGAGAGTAAGACGATGTAAT
TTTCATAAAGGAATATCATCCCATGTTAGTTTACTGGCGGCTACGAGTGAGAATATATAC
TTTAAGAGTGTAACCATACCAGTAATTGTGTTCCAAACAAGTTTGTGAAGCGCGTGTGCT
GAAAGTAAAAAAAACTTACCTTAATAACGCAATTTTTGGCGAGGTTAAAATATTAAATAT
AAAAAGCCTTCCAAGTAATTTTGCCGACTAAAAAGTAACACAAAGCTCCACTGGTTCTCG
GCTTCTTCTTCTTTCAAAAGGATCTTCAAATCCGCTTCCACTTAAGCAGCTTTTTGCTAC
GACTTCTTCTGAGACACCCAGTTTCCCGCGGGCACTTCTGCCCGCCAAAAAAGTTTATTT
TCTGGAAAGCTTATTTTGAATTAAANNNNNNNNNNCAATCATTCGATAGGGAAAACAGAA
AGGCCGTTACAGTTTTTTAAAATATCAATATCAAGAGAAAGAACTAGGGATATTGCAAAA
TCAAAACTTCTGATATTTGGTTTTACGTGAAAATTACCAACACTTAAACGTTAAAATTTC
AAACTATCTACTGAAATATAAATTTTCAGTCAAAGAGATGAAACGATTATTTTCTTGAGT
AATTCGTTGTCACAATTTAACAGAAAATTACTGTTTTTTTCAAGTAGTTCACAAAGATAC
TCAAACTAAGATCATGGAGACGTCGGCAAGCAATTGATTGTTAGTGATTATCAAAACTCA
TTAGCTTCGGTAAAACTACATAGATTGAAAATCAGTAGTAACATACAACATGGTTTCCAT
GAGATTACAAACCGGCCAACCTAATGCTTTCAAAAATTCTTTGCTTACTGATTCACGGTG
GCCAAGAAGCATATAAATCTGTACTTTGCAGTAAAAAACAGATGGTATTGCTCATTCCCA
GCGATTGCCAAATACGATTCATAACAGATTGACTTATCTTTTTCGAAAGCTCTATCATAT
GGCTTTGAGTAATAAGGTGAGATTTTTTTGGTGATGAAAATAAATACGGTGCCTTGATGC
AAAATTTTTAGCCACAAACCTCTCTTCAGTCCCACATGATTCACCTGATTACGACTCACT
ATTTCATCTGTTCCATAAATCTCGGCTTTTTATATACAGAACATTAGACGACGGGAAGAG
AAAAACGTCAGTATAACCCACTTTTGTTCGTAAAAAAAGGTTATTCACTTCTACTCCGTA
CTAATCAATGACTTTAATGGTGAAACCATGATGAGGAGAGTAACACGATGTAATTGTCAT
AAACTAATATTATCCCATATTAGTTTACTGACGGCTACAAGTGAGAATATATACTTTTAA
GAGTGTAACCATACCAGTAATTGGGTTCCAAACAAGTTTGTGAGGCGCGTGTGCTGAAAG
TAAAAAAAACTTACCTTAATAACGCAATTTCTGGCGAGGTTAAAATATTAAATATAAAAA
GCCTTCCAAGTAATTTTGCCCACTAAAATGTAACACAAAGCTCCACTGGTTCTCGGCTTC
TTGTTCTTTCAAAAGGATCTTCAAATCCGCTTCCACTTAAGCAGCCTTCTGCTACGACTT
CTTCTGAGACACTCGGTTTCGCGCGGGCACTTCTGCCCACCAAAAAAGTTTATTTTCCGG
AAAGCTTATTTCTAAATAAACTTCTGAGGAATTTTTTTTCCGCAAATTTCCATGCAACGT
CGAACTCTCAAATTCTCACGAGATTATTTGACTTGCTTTCCTTTCCCCCTTTTTCCACGC
ACTACGTCAATGCAAGTGATCCGCTTTTGAAGAAGCAAAAAATACTTCTTTCAGCTCGTA
CCGGCATTTTTATTATTTGTCAAAACTGGCGTTTGGAAACCAGCTCTTCACTTTTTCTTC
GTGGTTTCTTCGTGGTTTTTTCGAGAGTTTTGTTTAAGCCCCTTTTATGGATGCATGAGA
AAAAAAAAAAGGTTTGCTACAACCATCTCAGGTCTCTTGAAGGATAGTTCGAAGCTCGCC
TGACCGTCTTTGGGTGACCAGGCTTGGTTTTCAGTTTTTTTTAGCTCATTGAGATATGTG
ATCCCGTTCCTAGATATTATGAGGGAATTTTATATATCAAATTGATTTTCACCGCGAATT
CCAGAAGGATGGGCAAAAGAGGGCTTGTTGGCGTGGGAGGATGGTCGCGGCTGAAAATTT
TCACCACGAGCAGTTTCTTGTGAGACATCCTAATACTTTTGCATTTTTACCAAGCAGTCG
TCCGTAGCAAAGCATAGGTTAGTAATAACAATGTGCAAATAAAAAACTATCTTACAGGCA
ATTATTTTGTGGCAAAGCAAGGTCCATGTTTTCTTGAAAGGTAAGAAGTGGCTTTGGGAC
AGCTCATATAGACAGATTTAAGTTTTTGATCTGAGAAGCGAATGAAATGTCTTCAGTATC
ATTCAATTTAGCATCCTTTTCATTGACTTTGAATGTTTTACCGCCCCAATCAATGCCATA
ATTAGCACCCCATGGATGGTCGTTTAAGGCCTGAAGAGTTATGGAGCATTGTGAATAAAA
TAAAAAATTACTTAGGAAAAGCATCGTGTTGAAGTAAAGCAAAGAGCAGCAAAAAATAAA
TGGAGTAAATATGAGAGAAATACAGATCAGAATGGTTCGTTCAAGAGTCCATACTATAAA
CCCGATGGTGACTTTTGCACAAAAAAACAATGGTTTCGAAGATTGTGCTCATATTTTCTG
AGCTCAACATATGCTCGCAAAAACACCTACTAATTGATGTTTACCAAGAACGCGAGTACA
GTCATATATAGATGTAGTAGAGTTGAGATATTCTGAATCGGAAGTACGATATTTCAATTC
CTAGATTGCAAAAATTTATATATTTGGAGCTTCTTGAAAGAAAAAGTGTCCAACATCCTG
CATGAAGTTTGATCACTTTAGCTGGTCCCATTCGAAGAACCTTTTTTTTTTTTTTTTTTT
TTGAGATTCTTCATATTCTGTTATTAAATTTTTAGACTTTAATTTTTACTTTCTATGTAA
CGTTCACTCTTACCCTAAATATTAAACTATTTGATAAAATATTACACTGAAAGGTGTTAC
AACTTTTCCTAGACCAACCTTAATATAAACGTTACGATATAAAATAAACAGTAATTTTAA
GATTCCATTGTTGAATGTGACACGTAACTCTAGGCCATACCTGGTTTAGTATTTTTTAAA
AGAACTCTTGCTACAGCATATTTTACGTTTGCATAAAAATAAAAGAAAAGCTTCCTTATG
AAACACTGGTTAAGAAAAGAAAATGGAGTGGTTACATACTCCAAAATAAATTACTCTTAA
TATCTGTTTATCCAATGAGGAGCAGATCTCAAAGATAATCAGACTTGTTATTGAAGCAAT
TGAAGTAAGTCTTCCATTGAAATCACGCTAATTATTAAGCAATATGGTGGATTAAACAAC
TCTGACGGGACCGTACTACTTGATGAAAAGTTATATACAATATTGAATAACAGCATAATG
CTGTATGATGTTGAGCGGAAGATTGTATAAAAATGTCCTTTTCTAAAATCATGAAAAACG
AACCCTTTAAAGTAATTTTGTAGCGAAATTTAACCTCACGAGTTCATGATCATAACTCGT
TATCATTTTTGTAATATTGAATCGGTCTCTATAGAGCCTCATGAGAAGATAGAGGACCCG
AAATAATTCTCCCTTCAAACATTATGGCCAATAAGTGTCAGGAAGTGAAGCATTGACATG
ACAGCAGCACATTAAAACTCTATTGAATATAAATACGATCCACGACATGTCGTTTACAAA
GCGCTAAAAACTCATGAGCCAACTATTCCCTAAATTTCCAAGATCTATCATATATTTTTC
CCTAATTTTCCAAGAGGAACCTCCATAAAATAATGCAGAAAAACATTTGTTTGATCTATT
TTAAAAGGCATATCGCATGTTATAGTGAATCTGAAGATTGCTTCTCTCGTCAGTATTAAT
GCACTATATTACGTTTCAAATAATTCGTAGATTGTCTCAAGTTTTCAGTATATTTGCCTT
CATGACCCACCGGTCCTCTTCCCTCAAGTGCTCAACGATGGGAGCTTCAGAAAAATCCAG
CAGCATAGTTGAGTTCTGATTCTCTCCTTGGTAGTTTTTTCCTTTGGTGATTTCGGATTC
ATAATGAAAATGTTTCGTATATTCTATGACTAAAGTTGTTATTGTTGTAAGTATTTCTGC
TTCCTCTTGCAACAATTCCGCTCCCACTTATAATGCACCGAGGTGAATTGGTCATCCTTA
CGAAAATACCCAGATAGAAATGGAGTAGTTGCGTGATCGTTTACTGCATCTTTTGCGCCT
TTTAATCAATCTTGACGTGGATATCTTGTTTTGCTTGAACCACCACCTGTATTGCTGGTA
TAAATCACCATATTAACCATCGTTTTCAATCAACGCAACTTTTAGTGTATTGTCTGCAAC
ATCTGATTTCCCTCTGGTAAGTCACCTAATCTAAAATCTCTATTTTGAATCCACGGAGAC
ATACNNNNNNNNNNNNNNNNNNNNNNNNNNNNNNNNNNNNNNNNNNNNNNNNNNNNNNNN
NNNNNNNNNNNNNNNNNNNNNNNNNNNNNNNNNNNNNNNNNNNNNNNNNNNNNNNNNNNN
NNNNNNNNNNNNNNNNNNNNNNNNNNNNNNNNNNNNNNNNNNNNNNNNNNNNNNNNNNNN
NNNNNNNNNNNNNNNNNNNNNNNNNNNNNNNNNNNNNNNNNNNNNNNNNNNNNNNNNNNN
NNNNNNNNNNNNNNNNNNNNNNNNNNNNNNNNNNNNNNNNNNNNNNNNNNNNNNNNNNNN
NNNNNNNNNNNNNNNNNNNNNNNNNNNNNNNNNNNNNNNNNNNNNNNNNNNNNNNNNNNN
NNNNNNNNNNNNNNNNNNNNNNNNNNNNNNNNNNNNNNNNNNNNNNNNNNNNNNNNNNNN
NNNNNNNNNNNNNNNNNNNNNNNNNNNNNNNNNNNNNNNNNNNNNNNNNNNNNNNNNNNN
NNNNNNNNNNNNNNNNNNNNNNNNNNNNNNNNNNNNNNNNNNNNNNNNNNNNNNNNNNNN
NNNNNNNNNNNNNNNNNNNNNNNNNNNNNNNNNNNNNNNNNNNNNNNNNNNNNNNNNNNN
NNNNNNNNNNNNNNNNNNNNNNNNNNNNNNNNNNNNNNNNNNNNNNNNNNNNNNNNNNNN
NNNNNNNNNNNNNNNNNNNNNNNNNNNNNNNNNNNNNNNNNNNNNNNNNNNNNNNNNNNN
NNNNNNNNNNNNNNNNNNNNNNNNNNNNNNNNNNNNNNNNNNNNNNNNNNNNNNNNNNNN
NNNNNNNNNNNNNNNNNNNNNNNNNNNNNNNNNNNNNNNNNNNNNNNNNNNNNNNNNNNN
NNNNNNNNNNNNNNNNNNNNNNNNNNNNNNNNNNNNNNNNNNNNNNNNNNNNNNNNNNNN
NNNNNNNNNNNNNNNNNNNNNNNNNNNNNNNNNNNNNNNNNNNNNNNNNNNNNNNNNNNN
NNNNNNNNNNNNNNNNNNNNNNNNNNNNNNNNNNNNNNNNNNNNNNNNNNNNNNNNNNNN
NNNNNNNNNNNNNNNNNNNNNNNNNNNNNNNNNNNNNNNNNNNNNNNNNNNNNNNNNNNN
NNNNNNNNNNNNNNNNNNNNNNNNNNNNNNNNNNNNNNNNNNNNNNNNNNNNNNNNNNNN
NNNNNNNNNNNNNNNNNNNNNNNNNNNNNNNNNNNNNNNNNNNNNNNNNNNNNNNNNNNN
NNNNNNNNNNNNNNNNNNNNNNNNNNNNNNNNNNNNNNNNNNNNNNNNNNNNNNNNNNNN
NNNNNNNNNNNNNNNNNNNNNNNNNNNNNNNNNNNNNNNNNNNNNNNNNNNNNNNNNNNN
NNNNNNNNNNNNNNNNNNNNNNNNNNNNNNNNNNNNNNNNNNNNNNNNNNNNNNNNNNNN
NNNNNNNNNNNNNNNNNNNNNNNNNNNNNNNNNNNNNNNNNNNNNNNNNNNNNNNNNNNN
NNNNNNNNNNNNNNNNNNNNNNNNNNNNNNNNNNNNNNNNNNNNNNNNNNNNNNNNNNNN
NNNNNNNNNNNNNNNNNNNNNNNNNNNNNNNNNNNNNNNNNNNNNNNNNNNNNNNNNNNN
NNNNNNNNNNNNNNNNNNNNNNNNNNNNNNNNNNNNNNNNNNNNNNNNNNNNNNNNNNNN
NNNNNNNNNNNNNNNNNNNNNNNNNNNNNNNNNNNNNNNNNNNNNNNNNNNNNNNNNNNN
NNNNNNNNNNNNNNNNNNNNNNNNNNNNNNNNNNNNNNNNNNNNNNNNNNNNNNNNNNNN
NNNNNNNNNNNNNNNNNNNNNNNNNNNNNNNNNNNNNNNNNNNNNNNNNNNNNNNNNNNN
NNNNNNNNNNNNNNNNNNNNNNNNNNNNNNNNNNNNNNNNNNNNNNNNNNNNNNNNNNNN
NNNNNNNNNNNNNNNNNNNNNNNNNNNNNNNNNNNNNNNNNNNNNNNNNNNAAAATTTTC
CTCTTTTCTTAATAAGGTGGAGCTTTTGGCTTCCAGTATGCTTTTCACGGAATTATTTCT
CATGTACATTTAGCTCCATTTCCAGTGCCTCCGATAGGGAGGCATCATGGTACTACCGTG
ACGGAGAATACGTAGGCTGACTTTTTCGTCAGTTTGTTGTCCGTTTACAAAAATGGGGAA
AGAATTCTAGCCTTCCTCTGCTCATTAATTGCCCTCACAAGAATTTGGAAGTGCGTAGAA
CAGGTAAAAGATTGTACTACAGAGGTATTGTGGAACCTTCTACAGTACTTCGGAATACAC
CTAAAAGGTTGTTGGATGCTAAATTTAGCAAAAGTCTTTTTTAGCTCACTATTAGGCTTG
TTAAAGTCTGAAATTGTTGAAAGGCACTCAAAAAGATAAATCAACAATCAGCATTAACGG
CACAGTTGAAAGAGTCACCCACTTGAAATTAGCTCGGTTATCAAATATAATTATCTCTGG
TAAAGAGCTCTGCAGCAGGGTTAATCTATTCGCATACTTACGCTGTAGGAACATTTTATT
ATTAGGATCCGACTACTGCCTACATATTTATTCGGAAGGCATGATGTCGAAAATTTTTGA
GCTTATAAAAGGAACATATTTCACTCTTGCTCGTTTGATGTAAGCTCTCTTCCGGGTTCT
TATTTTTAATTCTTGTCACCAGTAAACAGAACATCCAAAAATGACAATGCCTCATCGCTA
TATGTTTTTGGCAGTCTTTACACTTCTGGCACTAACTAGTGTGGCCTCAGGAGCCACAGA
GGCGTGCTTACCAGCAGGCCAGAGGAAAAGTGGGATGAATATAAATTTTTACCAGTATTC
ATTGAAAGATTCCTCCACATATTCGAATGCAGCATATATGGCTTATGGATATGCCTCAAA
AACCAAACTAGGTTCTGTCGGAGGACAAACTGATATCTCGATTGATTATAATATTCCCTG
TGTTAGTTCATCAGGCACATTTCCTTGTCCTCAAGAGGATTCATATGGAAACTGGGGATG
CAAAGGAATGGGTGCTTGTTGTAATAGTCAAGGAATTGCATACTGGAGTACGGAGCTATT
GGTTTTTATACTACCCCAACNNNNNNNNNNNNNNNNNNNNNNNNNNNNNNNNNNNNNNNN
NNNNNNNNNNNNNNNNNNNNNNNNNNNNNNNNNNNNNNNNNNNNNNNNNNNNNNNNNNNN
CATCCTGCGAATCTCATGTGTGTACTGAATCCATCTCCTCTGCTATTGTTTCCACGGCCA
CCGTTACTGTTAGCGGCGTCACAACAGAGTATACCACGTGGTGCCCTATTTCTACCACAG
AGACAACAAAGCAAACCAAGGGGACAACAGAGCAAACCAAGGGGACAACAGAGCAAACCA
CAGAAACAACAAAACAAACCACAGTAGTTACAATTTCTTCTTGTGAATCTGACATATGCT
CTAAGACTGCTTCTCCAGCCATTGTGTCTACAAGCACTGCTACTATTAACGGCGTTACCA
CAGAATACACAACATGGTGTCCTATTTCCACCACAGAATCGAAGCAACAAACTACGCTAG
TTACTGTTACTTCCTGCGAATCTGGTGTGTGTTCCGAAACTACTTCACCTGCCATTGTTT
CGACGGCCACGGCTACTGTGAATGATGTTGTTACGGTCTATCCTACATGGAGACCACAGA
CTACGAATGAACAGTCTGTCAGCTCTAAAATGAACAGTGCTACCAGTGAGACAACTACCA
ATACTGGGGCTGCTGAGACAAAAACAGCAGTCACCTCTTCACTTTCAAGATTCAATCACG
CTGAAACACAGACGGCTTCCGCGACCGATGTGATTGGTCACAGCAGTAGTGTTGTTTCTG
TATCCGAAACTGGCAACACCAAGAGTCTAACAAGTTCCGGGTTGAGCACTATGTCGCAAC
AGCCTCGTAGCACACCAGCAAGTAGCATGGTAGGATCTAGTACAGCTTCTTTAGAAATTT
CAACGTATGCTGGCAGTGCCAACAGCTTACTGGCCGGTAGTGGTTTAAGTGTCTTCATTG
CGTCCTTATTGCTGGCAATTATTTAATAAAATTCGCGTTCTTTTTACGTATCTGTGTATC
TTTTCTTTGCTAAATATACGCTGGCATGAATTATTTTTTAACTGTTTCTTCTCCATACTT
TCAAATATTCAAATTGAACTAAATGATAATTCTTGCGCTTCCTATTTTGAAAAAGTAGAT
ATGTGTATCATAAAGAAAACGTTACTATTATTGTCTTAGGCAACAAAAATCCATGAAAAG
AATTTTACCGTTATCGATACCATTGTATTTATTTTATTTATTTATTTAATTTTTTTTTTT
TTTGGTTTATATCCTGCAAACAACACTTCGAATTCAATTCGATATTTCATAAGTTACAAC
TAACACTTATAGAAACCGATGTATGAGTACTTATTATTAACGAGGAAAAATGGCCTATTT
TGTTTAGCAATTAATGAACCATCGCCAATTTTTGCTTTAACAATTATTGCCATTTTCAGT
AGTACTAACGTAAGATCTAGTGTGGTTCGCTTAGGATGTTTTTGAGTAGAAATCTGCTTA
CATGCCACACGCAGTACTTGAAACTTGAAATAATGGGGATAATTAGTTATTTAAAGTATG
TGCTTGTTCTTTTATATTTATTTCGAATTCTTTTGCACTAGTATTTAAAATATCAGCAGA
GGCGTAAAAGTGCACCAAAATTATTGTAAAACTACTTGCCCTAAAATTGATACTTCATAC
TTGACATATTCAAAAGGGGTCCAAGTATAGATGCATCAAAAAAAAAAAAAATTATCCGAT
GATGAGCAAATGGTAGCTTTTCGTTCCCCAGGAAGTGTAGTAGTTCCATGAAGTCTAATG
AGACTTTGGAAAAAGGTTTGTCACGAGCACCGAACTACTGTATTTTGGAATTTTGATAAA
CTTCAAAACGGGAACGAAGTGTTAAACTTAGATGCGGTTGTTTTAAGCTTTAAAAGAGGA
AAATAATGACTGGTGATAAGAAGTCAACAACGATTCAAAGCAGGTGAATTTCCATTACGT
TTCGCTTTTCAATTGAAAAAAATTTGGTGGTTATTCGTTTCTTGCTTGACCTCTTCATTT
TTTATACTTCTGTGATGAGAAGCAAGTTCGAGGATTTTACGATAAAGCCTACTGGTTATA
TTTGTATAAATTAGAACGTTGTCCTTATTTCTCTTTTCGAACAGTATCAAAATAAAGTTT
TTGATTAGGGCTAGATTCTCTTCAAGGAAGAGATACCTCACGTCTGTAATATCTAAGAGC
TAATGTTTCGATCGAACTTTCCTTTGCTTTTTTTCTGGATCTCATAATGTCCCACTGTAT
GTATGTGCCCTCGCACAGCTTTGCTCATCATAGACATTAATCATTGGTTGTATGATAAAA
ATATCGCAAGAATTATTCTAACGTTCAGATTAGATTCCAGCCATATTTCTGACATTTGTT
TTATTAATAAAAATTTGGCGAATGTTTTAATAACTTGATAACTGCTGGTATTTCATTGTT
GNNNNNNNNNNNNNNNNNNNNNNNNNNNNNNNNNNNNNNNNNNNNNNNNNNNNNNNNNNN
NNNNNNNNNNNNNNNNNNNNNNNNNNNNNNNNNNNNNNNNNNNNNNNNNNNNNNNNNNNN
NNNNNNNNNNNNNNNNNNNNNNNNNNNNNNNNNNNNNNNNNNNNNNNNNNNNNNNNNNNN
NNNNNNNNNNNNNNNNNNNNNNNNNNNNNNNNNNNNNNNNNNNNNNNNNNNNNNNNNNNN
NNNNNNNNNNNNNNNNNNNNNNNNNNNNNNNNNNNNNNNNNNNNNNNNNNNNNNNNNNNN
NNNNNNNNNNNNNNNNNNNNNNNNNNNNNNNNNNNNNNNNNNNNNNNNNNNNNNNNNNNN
NNNNNNNNNNNNNNNNNNNNNNNNNNNNNNNNNNNNNNNNNNNNNNNNNNNNNNNNNNNN
NNNNNNNNNNNNNNNNNNNNNNNNNNNNNNNNNNNNNNNNNNNNNNNNNNNNNNNNNNNN
NNNNNNNNNNNNNNNNNNNNNNNNNNNNNNNNNNNNNNNNNNNNNNNNNNNNNNNNNNNN
NNNNNNNNNNNNNNNNNNNNNNNNNNNNNNNNNNNNNNNNNNNNNNNNNNNNNNNNNNNN
NNNNNNNNNNNNNNNNNNNNNNNNNNNNNNNNNNNNNNNNNNNNNNNNNNNNNNNNNNNN
NNNNNNNNNNNNNNNNNNNNNNNNNNNNNNNNNNNNNNNNNNNNNNNNNNNNNNNNNNNN
NNNNNNNNNNNNNNNNNNNNNNNNNNNNNNNNNNNNNNNNNNNNNNNNNNNNNNNNNNNN
NNNNNNNNNNNNNNNNNNNNNNNNNNNNNNNNNNNNNNNNNNNNNNNNNNNNNNNNNNNN
NNNNNNNNNNNNNNNNNNNNNNNNNNNNNNNNNNNNNNNNNNNNNNNNNNNNNNNNNNNN
NNNNNNNNNNNNNNNNNNNNNNNNNNNNNNNNNNNNNNNNNNNNNNNNNNNNNNNNNNNN
NNNNNNNNNNNNNNNNNNNNNNNNNNNNNNNNNNNNNNNNNNNNNNNNNNNNNNNNNNNN
NNNNNNNNNNNNNNNNNNNNNNNNNNNNNNNNNNNNNNNNNNNNNNNNNNNNNNNNNNNN
NNNNNNNNNNNNNNNNNNNNNNNNNNNNNNNNNNNNNNNNNNNNNNNNNNNNNNNNNNNN
NNNNNNNNNNNNNNNNNNNNNNNNNNNNNNNNNNNNNNNNNNNNNNNNNNNNNNNNNNNN
NNNNNNNNNNNNNNNNNNNNNNNNNNNNNNNNNNNNNNNNNNNNNNNNNNNNNNNNNNNN
NNNNNNNNNNNNNNNNNNNNNNNNNNNNNNNNNNNNNNNNNNNNNNNNNNNNNNNNNNNN
NNNNNNNNNNNNNNNNNNNNNNNNNNNNNNNNNNNNNNNGTTGCGGGCTCTGGATTTATG
TGGCCTTAAATTTTCGACCTATGGTTCGCTATTCAATATGAGAAAACCAAAATTAGGTAC
AAGTACTGATTACGTCCGTGATTCGAAAAGCAGCGTTGAAAGATTACAAGATTTTGCGTG
TCCAGGCCGACACTTAACTTTAAGGTCTCGACTTAGTAACATGAGTTGCCAAAAGTTTTT
TTCTCCTATCTGAATATGGGGAACCGGAATTTGTCTTTGACCTGACTTTCAAATTGTTGC
ATATGTAAAAAAAAACAGAAGAAATATGATCTTCTTCTTCTAGCGATGCAAAAGGATTCA
TTACAAATCGTCGCAAAGGCCGACAAGTTGCAGTATATTCACATTGCTTATTTGAAGTAT
GTTTGTATACACATCGATAGTATTCATTAACACCACAACTGCTGTGTATACTATGTCAAA
CAGCATAATAAAGCCCGTCATTTTTGTACCCGCTCATTTCCAATAGGCATCTAAACTTAC
AAATGTGGTACACTACTTCGAATTCATTAATCGATATTGAATGCTAAAAGTCTGCGATTT
CTTCCTCAACGTTCAAAAATCTCATCCAAGGCATAATCCCACATATTGAAGATCGCTACC
AATTGTTACGGGCGAACTGAGGTTTTGGAAATGAGCTTGTACTTAGTAAATTTCTCTTTG
CTTGCATCTTTTTCTTCCTTGCCAAAAAATAAAAGATACTCATTTTAAAAGCGCAGCCAT
ATTGACTAAGTAAGTAATCATAATACTATGAGTAATTTTTGAGTACTGTGCTCATTTACT
AGCTGCTTTTCTGAGAAAGATCCTCGATAATCAATTCCAGGTTAGTGGGGCCCTTCTACG
GCTTCTTCTAACCAATTGTTCCCCGTGAGTTGCTTTCTCCGAAAACCTTATTATACATTA
GAGTTATAAGAAAATTTTCTTTTTCCCGTAGATTAACCTGCAGTGCCGAACTTCTAGATG
TCACACCAGACCGTTTGACACCGCCATTTTCCTTCCTTTTCGGAAAAATGTGCCGATAAA
TGGTAAGACGCGACGCCACTGCTACGAATATTACGCTTATGATGAAGCAAAAGGAAAAAG
CAAGTTCCCCTTAAATTCGTATAACTGTTTCATCAATCTTTAGTTCTGGCATTTGAAAGT
TAATTAAACTTTTCTTCGTGGTTTCTACAGGAGTTCTGCATGTGCGTAATTCAAAGCCTG
TGAAGGAAAAAGTATTGTCCTAAACAACGGTCGTAGAATACGTCAACTGTAGTTTAAAAT
ATTTTCTGGCTCTACTCGGTGCGATAGGTCTGGCTCTTTTCTATTTACTTTTGTTTGGAG
TTGTTGAGGCCGATACCCGTCTAGATGTAAATATGAAATAACAGTTCGAGGTTTTATTAC
GAGAATGAAAAGGGTAATGGATTGGAGCATGTGTAAATGTCAATAGCAGAAAAAATTTAC
CGCAAATTGTTTCGTAGTCTTATCTTCATCGGACACTCAAGGGTTGCATAATTTTTACCC
AAAGGAACAGTATACTTTTTTGATAAAAAAATCTTGTTACCTATACAGTATTGCAAGCAT
TTTCAGAAACTCGTCTTTTGAGTTCTAAATGCATCATACAACAACAACAACAATTTCTTA
TTACTGTGTCCTTTTGGGATTTTTCAGCCTTCCTAGCTTACCCAAAATAGCCTCTCAAGG
TGAAAAAACCATGCCTGCAAGCGGATCTAAGGATGAGTAGCTAGATTACAATAAATCCTG
AATTTTCTCTGAGTGTCAACTTTGTCATCGCTTGTTAAAGGGCTACTACGCTGAAAAAGA
ACCTGAACTCTGTTAATAGGTTGAAGATTTTATGACTTGGTATACTATTCCATACGGCTG
CTCTCCTGATTGCGGTGGGTCATTGCTATAACAGTAAAATCAAGGAAGATAACAGGAAGA
GTAACTTTAGTACAATAAATCTGTTGTCTCCCGAGGATTATAATTGTTCGGCTTTCACAC
TAAGTTGAAAAGGGGGACTCAGGAAATGACAGGGTACGTTTTAGTTTCTCCAAATAAATC
TTCCACACCCAGCTTCAATGTGGTAAACGGAGGAAAGTTGATTAATTGATGTTGGCACTT
ATATTTAACTGATGTAGAGAAGAACAACATACTACTAACGTCACAGTCAATTGTGCCAGT
TTTCCAATCAAGTATTTCGAGATAATGTAAAAGTAATTGATATATGTTCGTACTGGTTTC
CCAATTTCCGGGAAAAACTATGTACATGGGTGCAATTCCTTGTGGTTATTTCCTTTTAGG
TTATATTGCCAACCACATCATAGTACTATTTGCGGTCACTTCAGAAGATATGTTTGCTCC
TTTGATCATGATATAGACCAGGCCAACTGTACCGCTTCAGGCTTCAAAGCATTAGGAATA
AGCACCACTATTACACAACCATAGAGCTACTCTTACTGTCACGTAGGTAAAACACTTGCT
ACTACACACACTCGTAGTGACTCATCTGACTATATTGCCGGTTGTTAAGAGGCACCAGTT
AAGCACGCCATCAAGGGTACCGAATAATCTCTTCTGTATCAAGTATTCTACCTTTATGTC
TGACCCACGTATTATGTGGAGCAATTACGTATTTTTCTCATATCAGCTTTGTTTTTACTC
AACTTTGATATCTTAGAGAAACAGATCTTGATGTTACAGCAAGGTCAGGAAAATATTTTG
ACAAAAACATACTAGTTTCATCCTTAGTAGTTGATTCTATGAATGCTGTACTTGAAAATA
TTGTTCATAAAATCCATAAGTTTTACCAACGGTATAATATCCTGCTATTAAATCTGCAAT
TGCTTTTGCGAAAAGAAGGAAAACATGCAAAACAAAAGCAAAAAAAAATTGGCACCCCAA
TTTCTTATAATATAATAATATAACGGAAGTACACCATGCTTTCAATAATAAGATGTTTCC
TGAAAAGGGCAACTATCTGACTAGTTCAGAGCCATGCAAAAGTTAAGGATGAAAATGCCA
AATAAGAAGATATTACGGAGTACATTCATTTCAAAAAGAAGAATGTATACTGCTTAGATA
AGAAGATCAAGTTTTTATATTTCCGACCAAATAAGCCATCGAAAACTTTTGATGCACCAA
ACACCGTTCTTGAGAGCCAAGCACAGATGCAATTGTTCTGCCCTTCTTCCAAATTATGAA
TTGTGCATCATATCGTAAGGCCAGCCACATAAAAAAAAGGAGCAAAAAACTCAGTATACA
GGCGAATATCCATCATACAGTCTAGCTGCCCTCACTACTTCCAAAAAAATGGGCTAGTGT
TGTACGGTTTATGCCATATATCTAGAGTTAGCATAACTATGCACTACCGCTTTTCGAACA
AAAAGTTTGCGAAACCTAGTTCATTGAATATGACTTACCCAAAATGGATACCAAGATCCT
AATAATAAAGTCAATAACTTGAATTTTAGGTGCCATTATTTCCAACAATCATTATAGGCT
AACTCTACCAGCAGACTAGAATACCGTTCTTCTAGTTGAGCACATGGTCAAAATAGTCAA
TAAAAAACGCCCAGAAATGGCTGTAAATTAGTGTTTGTAGTACACAAAATAATTTCCTAA
TTCCTTCCAAATGGGGTTTTCAAAAAGCTGACTCACGTAATTGATCAATACTTCACTAAA
GAAGAATCATATGAATAAAACTAAAATCAACACTAACTGAGAGACTTAGCGGCCAAAGCT
TAATCATCATTACATAGAGTATATGAAGGGAGTAAGTGAATATGCAAGGGTGGGAAACGG
CAAAGCATTTTTATGCAAAAAGCGTATTTACAAATCCCGTAAACTCATGATGTGAATTTT
GTAACCAGCTTTAGCTGAGATTATTTCTTTTGCAAAAGAAATATTCAATAAATTAACAAT
TTTCAAATAAATTACCAATCAATGGTCGATAACTTGCAAGAGAGATATCATCATTTGGCT
TTTGTGATAAATTTACAAAACGTAATGTTGTATCGAGATATATTGAGTTACAAGTTTTCG
TCTCTTTTTCCGAAGCGCCAGACTCCCGTATAAAAAATAAGGTTTATAGCGGGCATTATG
CGTAGATCAGGACTTAAATTTTTCATTGCAGAAGTCCAATTTCAGACTCAGTATGGTTTG
TTGTAGTGCTGGTGTAAAAGATGGTGTTATTACTTAAGACTGATTTGGTTGCTCAGGTAT
TTCATTCAATAAAATTGTGAAAGAGAACCTGGAATATAGAATGGAAATATATATCCTGCT
ACTAACCCCAATGGAAGGTGACGATCACTTCTTGTGCGTTCCAATCCCAGTTTTTGAATG
TGCGAGTGGAAAAATTCTAGAGGAACAAATTGATATTTTCAAATCAGAATTCATCAAATA
TATGTACTCTGTAAAAACCAAGGATGTGATGAAGTTGAGATATTGTCTTTATGGGAAATT
GACTTCTTTGTTTAATATGAATAATGCAATTTTACTCCTCAGCTCAAGTAGTGTAAAGAT
TCAGTAGCCGTCATCAAATAGACTAAAAATTAAAAAATAAGATTCAATGTGGTATGATAA
TGATAGATGAGAAGAAATTGCAAGAAAACGAATAAATACCTTGTCTCTTTGCACTGAATA
TCTTAAAGGACATACAGTCGCAATAACGTCTACTCATTGGTGTGTGTCAAAAACAGTACG
TTTATTATCTGGACAGCCAAAAAATAAGATCTATTCAAACATGGAATATAGCGTATTTTT
ATTTAATCACGGTACAATGGAGAATTTGCTGCCTATAGAAACAGTAATTGTGCCTATAAC
AGAAAGTTATATATTTCATTTGGATTAGACCAAATACAAAAAAAAACATAATATACTAAA
ACAGGAAAATTCTAGAGGAAAATTCAAATATAGTCTCAACACTTCTTGTGCGTTCCACCC
AGTTTGATGTGGGAAGAGATCTATGATTGTGCGTTCTTCAAAGGAACTGAAGGCGTTTTT
TGCACATTACTAGGACTTAATTTTTCATTGCAACTTTCATCATGGGTGGAGGGGAAAGAG
TCATAACTTGAATTTGCATTATTTCCCACCAATCTTAGTCTCTACCGACAAAACGTTTTC
TTGGTACCAAATCCTAATAATAAAGTCAATAACTTGAATTTTAGCCATTATTTCCAACAA
TGGGGCTAGCGTTGTACGGTTTATGCCATATATTCTAAAGCTTCAACTATGGCAAACAGC
TTTTTCAACGAAAATTTGGCAAATCTGATTTCTTTGAATTTGTTTTGCTCACCTTTGATA
TCTTAGAGGAAACAGATGTAAGAAGCACAACTAAGCACGCCATCAAGGTACCGATAATCT
CCTCTGTATCAGAATTCTAACTTTATGTCTCGGAACCCAGTATTAAGCTGAGCAGTACGA
AATTTCTCATATCAACCTTGGTTTTACTCACTTTGAATCCTAAGAATCCATCTTGAGGTA
AGCAAGGTCACGAATATTTTTGACAAAAACTACTAGTTCTCCTCAGCTCAAGTAGTGTAA
AGATTCAGTAGCCGTCATCAAATAGACTAAAAATTAAAAAATAAGATTCAATGTGGTATG
ATAATGATAGATGAGAAGAAATTGCAAGAAAACGAATAAATACCTTGTCTCTTTGCACTG
AATATCTTAAAGGACATACAGTCGCAATAACGTCTACTCATTGGTGTGTGTCAAAAACAG
TACGTTTATTATCTGGACAGCCAAAAAATAAGATCTATTCAAACATGGAATATAGCGTAT
TTTTATTTAATCACGGTACAATGGAGATATTTGCATGCCTATAGAAACAAGTAATAGTTA
TCATATTATTTTCTAGATTTTGTCACTGAACTTTTCCACTAATGAATCCTATCAAAATTA
TATATCCAATATGGCTGCATTCCCAACTAAATATTAAAATGCCGCTAAGTATAAAATGTC
TCCGCATCGGTAAAAAGCATTACAAATGCGTATTATACTAGCGAGAAAAAAGTATAAGTA
TCAATGCCAATCACCCTCTGACCATAAACTTTCTAAACATGAATAATAAAGGTGTTGAGA
GTTATTATCCTAATTGATCAATTAATTTGAAGCAAAGTTATTATGTTAAAGAAAAAGGGA
TGTCACAATCCTAACTATAATTTTTGCACTATACTCTGTAGGCGTACAAAATGGTTTGTA
CCGACTATATTCTCTTTATTTTTGACAATCCTTTACGATATATGATTAAGAATACCATGT
TATTTTTATGAAAATCTGTGATTTTTTTGTTTTCATACACTTTTTATTTTTGTCACGTAG
TGCACTTTGATTAATACAAAAAAAAATGCTGCAAAAGCATCGACTACATAAATTCATTAG
GACGCATTCCTCATTACCACCTGGGTCTAATTTTTATTTTGAAATTGATATTATTCTTTA
TATGATGAGGTAAAAAGCATTATATTCGTTGTAAACTCATATACTTATCCTCATTTTAGG
CACCATCAGGGACTAAGGGCTAAAGTATCAGAGCCGCATTTCAACAGTGTACAGAGATTT
TAGAAACATTATCACGCACTGCCTTTTGCTTTGTTTACCCGTAATGAGTATACAGTGGAT
TTTCTGGTGCTAAAGCATATTGCCCTTTCGGCAATACTTGATGCCCTAAACATTTTCATC
CTGGAACATACGAGTAAGAGCACATTTATGTGCCTATATTCCTCGTTTTTTACTGGTGCT
GAATTTCTTATTTTCCACAGATAACAATCATGTTAATAAATTATGCACTGTGCTAATTTT
TCAATTAAGGTTCTATTACCCCTCTATCACCGACAGAAACACGTAATGATGTGTTATTTC
CATTATAATTCCGTAAGAATGGTGTTTATAGGTAGTCTAAAGAACGTGCATCAGAGAAGA
ATGACTGTCGCAAAAAATGACTATTCTTTACCTTTTCAAACTTAACTGAGATAGTTATCT
CTATTATTACCAGTGGCACACACGCGAACTACATCACTCACCACTATCGTCTTAGGAACT
CAAGATTTTATAGTAATGCAGCCGAAGACATTCAAGTCCTGAGAGAAAATGTAGACATTT
TAAGAAAAGTACCGGAAATAAAGCACATGTAAAGCATTGAGCTCTGTACTCTATAAAAAT
TAGCTGCATTCAAACAACAATGTTTGAAATTTTTGCAAAAGTTATTGAAAAAGATTGCTG
TTTTCAGCCTTGTTCAGATCATGTCTCAAAAATGAGAAACTGGAACTCTCATAATCAGTA
CCTCGTATTTTTTTTTCCTTATAGTTTCGTTATTAAAAATTTTTTTGCTGCTAATTTAAG
TACGCTTTTGGTCATAAATGCTACCCACCAGTTGAATTATTGACATGATTAAAATACATT
TCAGAACTTTACGGATTAAAAACTTTAAAGAACCTTTCAATCCATGTTGCTGGAGGGCCA
TGAATCCACGAATTACAGCAAAAGAAGACAGTAACTACTTAGGGTTCAATAATTACTTGC
ATAAACACACACTAACAACCAAATCGTACTAAAATTTGCAATTAACAAAACTCCATCATA
TCACGCTGAATTATGTAGGGCTTCTTAATGCAATAGGTTGCCTGAATTTTGCTTACTCGT
GCTGCCGGGAACACTTAGCAGTTGGGAGGCCGTTTCTCCCATATATTTCATAATTTTCTG
TCCTTCTTAGAGTAGGATGCTGAAAATCAAAAGAAGACCGTCAATAGGACCAGATTTTGT
GGGTCAATTTTGGGCCAGACACATGATACCCTAGGAAGTTTAACGGTATACAACTCAAGG
ACGAGGAGTATTCGGAAACTACCGGTTTTTAACAAGCTGCAAATTTCCAGTAGCTGTTTT
GGTTGCGACTACGGATAAAAATTCATACTTTAGGAAGTGAAGCAAGATAAAAAATCATGC
TGCATCCTAATTCGTGAAGTTTGTTAGGAATATTATTGTAAACAAGGAACCGTTTCAGTA
AACTTGCTCTCTACTCTTCTAAGCTGTAATTTAAAAAAAGCGATAAAACAATGATTTTGA
TTATCTGCAACTTCTGGAAACTCGAGATACTACGCTAGACGAGATACCTATTAATTGTTT
TCCTAAAAAATCAGGAACAGTTCCTGGCAGCTTTCGGCTCCTTCTTGTTCTGGAAAGGAT
CTTCAAATCCGCTTCCACGTAGCAGTCCTCGCTACGACTTCTTCTGAAGTATTTTGATTT
TTGGCTGCATTTACCTTTTATTGCCGAAAATCTTATTTTCCAAGAAAAAAGCTTATTTTG
CATTAAGTTTAAAAAATTTCTTCTTTCCCGTAGATTGACTTGCAGCGTCAAAATTCCGGA
GGCCTCACGAGATTTTTTGACATCGGTTTTTGACATCTCTTTTTCCTTCCTTTTTCTTTC
TTTTCCTGCGCACGCCGATAAAGAAGTAGTACAACAGACAACGTCAAAATGATCCTCTTG
TGATGAAGCAAAAGAGGAAGAGTATACTCCTTTTCCGCTTGTACAAATATTTTTTTTGAT
AATAAAATTTGGCACTTCAGAGCTTATCGTATCTTCTCCCGGAGTTCCTCAAGACTTATA
CTTCAGCCCGTTTAGGAATGCATAAAAGCAAATAGGATTCGTTACAACTGCTGCAGGACT
CTTTAGGACTGCATCAAGGTAAGCCTCGCTGCACCTAAACGCAAAATGTGGTTGTAACCT
TTTTAATTTTTTTCTTGAACTTGTTGAGTCGTAATAAATCGTTTCTGGGAAGTGGAAGGT
AATAATGTAATGGAATCGGCGTTACTCGCATGTGCAGATATCAGCGACAAAAAGTGTTGT
AGGGACGTTTCGATACCAAAATTTCCTAAATACAGCGCAGGAACATCACTACGCTAAACA
AATCGTAGCGCATACATCTGATCGAAAAAAGACAGTTCCCAAAACAATGACATATGAAGA
GACCAGCATCAAAATTTTCATCATTAACAGCATGGCTAAAAGTTATTGTTTAATATACCC
ATACCTGATTGACGAACCAAGAAATGCCTTATCACTATTTATTTTTGGCACTCTTCACCT
ACCTGGCCACGTCCAATGTTGTTTCAGGAAGTACACAAGCATGCCTGCCAGTGGGCCCGA
GGAAAAATGGGATGAATGTCAACTTTTATAAATACTCATTACTGGATTCAACAACGTATT
CCTACCCGCAATATATGACTTCTGGATATGCCTCGAATTGGAATTAGGTTCCGTTGGCGG
ACAGACGGATTTCTCAATTGACTACGATCTTTCTTGTGTTATCTCTTCAGGAACTTTTAA
ATGTGCTCAATCAGATGCTTATGGAAACTGGGGATGCAGAGGTCATAGTGAATGTTCAAA
ATAGCCAAGAAAGACCTATTGGAGTACTGATTTACTTGGTTTCTTACTATCCCAAAAAAC
GCTACTCTAGAAATGACAGGTTACTTTTTACCACCACAAACAAGTTCTTACACGTTCAGG
TTTGCTAAGGTCGATGACTCTGCAATTCTATCAGTCGGTGGTAACGTTGCGTTCGAATGT
TGTGCACAAGAACAACCTCCAATTACATCGACGGATTTTACAATCAATGGTATTAAGCCA
TGGCAAGGAAGTTTGCCTGATAACATCGGAGGGACTGTCTACATGTATGCAGGCTACTAT
TATCCGCTGAAGGTTGTTTACTCCAATGCCGTTTCCTGGGGCACGCTTCCAATTAGCGTG
GAATTGCCTGATGGTACTACTGTTAGTGATGACTTTGAAGGGTACGTTTACTCTTTTGAC
GATGATTTAAGTCAGTCAAATTGTACTATCCCTGATCCTTCAAANNNNNNNNNNNNNNNN
NNNNNNNNNNNNNNNNNNNNNNNNNNNNNNNNNNNNNNNNNNNNNNNNNNNNNNNNNNNN
NNNNNNNNNNNNNNNNNNNNNNNNNNNNNNNNNNNNNNNNNNNNNNNNNNNNNNNNNNNN
NNNNNNNNNNNNNNNNNNNNNNNNNNNNNNNNNNNNNNNNNNNNNNNNNNNNNNNNNNNN
NNNNNNNNNNNNNNNNNNNNNNNNNNNNNNNNNNNNNNNNNNNNNNNNNNNNNNNNNNNN
NNNNNNNNNNNNNNNNNNNNNNNNNNNNNNNNNNNNNNNNNNNNNNNNNNNNNNNNNNNN
NNNNNNNNNNNNNNNNNNNNNNNNNNNNNNNNNNNNNNNNNNNNNNNNNNNNNNNNNNNN
NNNNNNNNNNNNNNNNNNNNNNNNNNNNNNNNNNNNNNNNNNNNNNNNNNNNNNNACCGA
ACCATGGACCGGTACTTTCACCTCTACATCCACTGAGATGACTACTGTGACCGGTACCAA
CGGTCAACCAACTGACGAAACTGTTATTGTCATTAGAACTCCAACTAGTGAGGGTTTGAT
TACTACAACTACCGAACCATGGACCGGTACTTTCACCTCTACATCCACTGAGGTTACCAC
CATCACTGGTACCAACGGTCAACCAACTGACGAAACCGTGATTGTCATTAGAACTCCAAC
TAGTGAGGGTTTGATTACTACAACTACCGAACCATGGACCGGTACTTTCACCTCTACATC
TACTGAGATGACTACTGTCACCGGTACCAACGGTCAACCAACTGACGAAACTGTTATGTT
GCCAAAGCTCCAACCCACTGCCCCCTTCATCCAGTTTGTCATCATCTTCTTCAGAACAAA
TCACCAGCTCTATCACGTTTTAGCCTTCCAATTATTACTCCATTCTATCGCAGCAATGGA
ACTTCTGTAGTTTCTTCCTCAGTCATGTCTTCCTCGGTCATTTCTTCTTCTGCAACGACC
TCCACTTCTATATTCTCTGAATCATCTAAATCATCCGTCATTCAAACCAGTAGTTCCACC
TCTGGTTCTTCTGAGAGCGAAACAATCTTAGTGATTGCTGGCATGTCATTAGCGACAAGA
CGCTTATTACCGTAGTAGCCCCCCAAGGCAAACATCTCTTTATCAGTAATATCCAAAGCT
GTTCAACTTCTCGAATTGGCCCAGGAAAAGAGCATTGGGGCGGCAACTAACTCTGGCATA
CTTACAGTTTCTGCTCTTGACAGCGCTAAAAAAGGGCTTGTTTTGTAATGCCCGGTTCGC
AATTCTACAAGTACCACGCACTAGCTGCTAAAAGTGTCTAACCTTGCGAACAAATCTGGA
CTTTCTTATGAGAATCCCATCGTCAAGAAACAAAATTATACAGACAGGCGTAAATGTAGC
TCGTAAGCGCCTGATCAAGTAAGCCAAATGCGCTAACTTGAGGAAATATAGCCATCTAAA
TCTCTGCAACATGCCAATTCGCACGTGACTTGAAACTATGGAAAGTGTCTAGAAGATTAC
CAAGAACCACGTTATTTGAGAGAGGATGGCAAGGTGACGACAATCACACCAAGACCACAT
TTTGGGTGCGCCTGGAAGCAAGACCTGAGAAACTGGGCCAAAATATTCAAACCAAGCATA
AGATAGTTGGAGGTAGGAATACACTATCTAATCTGTGCTGATGAAATGCTGGCGAAAACG
GGCGATGTAGTGGTACAGAAGGTGCCGGTTATCCGTTTGTCCGTTTTTCTTCATTTTTTT
TTTGTTTTTCCCTTTTGTCTTTTGCACCGCTTATATATGGGTATGAAACAAGTTCAAGAA
TTTATAATGGAACCCAAAGGTTCAGTCTTTGTAGTTCGAGCGACATTGCGCGTTTCCTTA
GAAAACGCTGGAAAGATATTCTTTAACGAGACGGAGTAATTCTCGTCAGGAATAGGATGT
TGATTGATTTTTGCTGTAGTTATATAGCAGGGACCCACGGAAGAGAGCGAGCGCCTTCTT
TCACAGGGACTTTTGTCAGCCACGTCTCCGCGGAAAACAATTGCCGTCCGCGTCGCAGTG
AGATTACGCAGCCGTGCGCTTCAGGGACAGAAAAGAAGCATTTCGCGGCTACGGAGAAAC
AGTGCACTAACTCTCTCGAGGGTAGCCGCAAAGATTTCTTGTCTCTTCCATTAGGACATA
GCTATCTTTTTCTTTTCTGTTTTTGGCGTATGATCTGTTCTGAGCCAAAGTTATAGAACA
TTGCTTGAATAAGCACCTCACAGAGTAGGGATTGTATAGAAAGTAGCTGAGCGTCTGCCC
ACGTAACAAACAATCTTGCCCCTTCCCCGCTCTTGTTTTCGCGTGCCTCTTCTACAATAA
TCTGGCCAGGCTAAATCGCGTTCTGCTGCTGCTGCTGCTATTGTTATTGTTGTTGTTGTT
GTTTTGGCCAATTGCTTATGTGTTGGTCTGCAAATTAGCACCTCGTTCCCTGTTGGCAAA
CGCGCGCGTACAAGCCTTACAGGGCTTGAGAATGTTCTTCGTAGAAATGCATGCACAAAA
ATTTTGATCTAGCACACCATCGGTCTCTGTAGCTTCGGGCTCTATAGCTATGGGTTAGGA
GTCCGTGAGTAGTAACAAGAAGAAGTATATAAAAAGCAGGTAAATCGTACTTCAATATGC
TTCATTGTCACTGGATCGTCATATTCACTCTTGTTCTCATAATAGCAGTCCAAGTTTTCA
TCTTTGCAAGCTTTACTATTTCTTTCTTTTTATTGGTAAACTCTCGCCCATTACAAAAAA
AAAAGAGATGTTCAATCGTTTTAACAAATTCCAAGCTGCTGTCGCTTTGGCCCTACTCTC
TCGCGGCGCTCTCGGTGACTCTTACACCAATAGCACCTCCTCCGCAGACTTGAGTTCTAT
CACTTCCGTCTCGTCAGCTAGTGCAAGTGCCACCGCTTCCGACTCACTTTCTTCCAGTGA
CGGTACCGTTTATTTGCCATCCACAACAATTAGCGGTGATCTCACAGTTACTGGTAAAGT
AATTGCAACCGAGGCCGTGGAAGTCGCTGCCGGTGGTAAGTTGACTTTACTTGACGGTGA
AAAATACGTCTTCTCATCTGATCTAAAAGTTCACGGTGATTTGGTTGTCGAAAAGTCTGA
AGCAAGCTACGAAGGTACCGCCTTCGACGTTTCTGGTGAGACTTTTGAAGTTTCCGGTAA
CTTCAGTGCTGAAGAAACTGGCGCTGTCTCCGCATCTATCTATTCATTCACACCTAGCTC
GTTCAAGAGCAGCGGTGACATTTCTTTGAGTTTGTCAAAGGCCAAGAAGGGTGAAGTCAC
CTTTTCTCCATACTCTAACGCTGGTACCTTTTCTTTGTCAAATGCTATTCTCAACGGTGG
TTCTGTTTCCGGTTTGTAACGTAGAGACGACGATGAAGGCTCTGTAAATAACGGTGAAAT
CAACCTAGACAATGGAAGTACCTATGTTATCGTTGAACCAGTTTCTGGAAACGGTACAAT
CAACATCGTCTCTGGTAACCTATACTTGCACTACCCTGACACCTTTACTGGCCAAACTGT
TGTATTCAAGGGTGAAGGTGTTCTTGCCGTTGACCCAACCGAAACCAACGCCACTCCTAT
TCCTGTTGTTGGCTACACCGGTAAGAACCAAATTGCCATTACCGCTGACATCACTGCTCT
TTCTTACGACGGTACTACTGGTGTCTTAACTGCAACCCAAGGTAACAGACAATTCTCTTT
TGAAATTGGTACTGGATTCTCTAGTTCTGGCTTCAGTGTCTCCGAAGGAATCTTCGCAGG
CGCCTACTCATATTACCTAAACTATGACGGTGTCATCGCTACAAGCGCCGCATCCACATC
CGCATCCACTACCTCTGGTGTTGTCTCTACTGCCACTGGTTCAGTCACTTTATCCTCTAA
CGCTTCTACCACCGTCTCTTCTACGATCTCTTCTAGCGCCCCAGACTCAATAATTCCTTC
ATCTAGCGCCTCTATCTCTGGTGTCTCAAACTCCACTACAGCATCTGGTTCAATCGCTTC
TACTGCTTCCACCGCTTCCACTACTTCTACTGCATCCACTGCATCCGCCACCAGCTTCAC
CTCAGTTCCGCTTCTGTCTACACTACTACATTAACTTACTTGAATGCCACAAGTACAGTC
GTGGTTTCCTGTTCAGAAACACCGACGCTAGCGGTACATTTACACCATTACCACACTGTC
CCATGCTCATCTACCACTGCCACCATCACATCTTGNNNNNNNNNNNNNNNAACTGCAACC
GTTTCCTCCAAGTCATACACCACTGTTACTGTTACTCACTGTGACAACAATGGCTGTAAC
ACCAAGACTGTCACTTCTGAATGTTCTAAAGAAACTGCAGCAACCACCATTTCTCCAAAA
TCATACACTACTGTTACCGTTACTCACTGTGACGACAACGGCTGTAACACCAAGACTGTC
ACTTCCGAGGCTTCCAAACAAACATCATTGGCCACTAGCACAGTCACCAAGTCTGCTGCT
CCAACTTCTCATACTGCTGCTTCCAGCACCTTCACTGGTATTGTCGTTCAATCCGAAGGT
ATGGCTGCTGGTTTGAGAACCAATGCTTTAAGTACTTTGGCAGGTATTTTCATCCTTGCT
TTTTTTTAAAATGAGTGCGTAACCGTACTTTCCTAAAAATAACTAAGTAGAAAGTATTTT
AATATATAAACGTCAGTGTAAACATTCAAGTGATTTTAACTTTACGCGGTTGAAGAATGC
TGTGTTCGAACTATAAAGCGTCAGAAAAGATGGTTTAGCGAAGGCACCATTATGAAGATA
GACACATTCTTCTTTTTTTTTTTTTTTTTTTTTTTTTTTTTTTTTTTTCCATAAACTTTA
ATCCCCCGGGGCCGGAAAATTTTTCGGGGGTTTCTTTAAACCTATAACCCAACAAAAAAA
AAAGGCGAAAAAAAAATTTTAAGGGTCTCCCAGCCCCAAAAAAAAAAATTCTGAAAGTTG
CCCCACAGGAAAACCACAAAACCAGGGTTGGCCCTTCCGTTTAAATGCCAACTGGAATAG
GAAAGGGGCTGGGAAAACTATCCCAGAGGAACAAAAAGCGCCTTTTTGTTTCGGCAAGGC
GGAATTTTTGGGCCCCAAAATAAGATGAATAAAAAATTAAGGGGAACCGGGGTGGCCAAA
AAGACAGGGATTTTTAAAAAAAATTAAATACCTGGGATTTTACCCTGAAATTGCGCGGGA
TTCGAAGAAANNNNNNNNNNNNNNNNNNNNNNNNNNNNNNNNNNNNNNNNNNNNNNNNNN
NNNNNNNNNNNNNNNNNNNNNNNNNNNNNNNNNNNNNNNNNNNNNNNNNNNNNNNNNNNN
NNNNNNNNNNNNNNNNNNNNNNNNNNNNNNNNNNNNNNNNNNNNNNNNNNNNNNNNNNNN
NNNNNNNNNNNNNNNNNNNNNNNNNNNNNNNNNNNNNNNNNNNNNNNNNNNNNNNNNNNN
NNNNNNNNNNNNNNNNNNTACTTTCCTAAAAATAACTAAGTAGAAAGTATTTTAATATAT
AAACGTCAGTGTAAACATTCAAGTGATTTTAACTTTACGCGGTTGAAGAATGCTGTGTTC
GAACTATAAAGCGTCAGAAAAGATGGTTTAGCGAAGGCACCATTATGAAGATAGACACAT
TCTTCTTTTTTTTTTTTTTTTTTTTTTTTTTTTTTTTTTTTTTCATTTACTTTATTTCGC
GGGGTCGGAAAATTTTTCGGGGGTTTCTTTGAATCTATTAGCCGACATAAGAATAATGCA
TAAATAATATTTTTAATGTCTTCCTATGCCCAAAAGAAGAAGTCTTGAAGTTGCCGCACA
TGGAAATCACATGACCATGGCTTGGCCCTTCGTTTTAAATGCAACATGCAATATGGAATG
TGTCATGAATACTATCAGCAGGAACAGAAAGCGTCGTTTTGTTTCTGCAAATGCTGTAGT
TTTGGGCCGAAAATAGATGTAGTAGAATATATAGTGAAACGTGATGTACAAAAGAAAAAG
GTAGTTTAAAAAAAATTAGATAACTTGGATTTTTACCCTGAATATTGCATGTGATTCGTA
AAGAACTGAGTTACCTCAAACGGACCTCCCTTTTCATTTCGTATTCCGCGAATCATGAAG
TCATGCAATTACCTCTGAAGAGCTGACTGTCCCAAAAGAAGCTATCGAATCTGTCCTTGA
TTTATTTAAGCCTTGCGTTTCGAGAAAGTGAAAACCAATTGAATACAAAATAAAAAAAAA
AGAAGAAAGAAATAGCAGGTCTAAGATATATAAGAAAGTTAATATCATTTTTGAACATTT
TATTTTAGACGCCTTCAGCCGCGCGACGCCCGGAGTAATCATATGCCCATGACTTTACCA
AAAGGCAACAGGGAGGAACATGCATTAATGTGAAGCATCACTGCTGCAATTCTCGGTGTT
GCTAATAATTCATGGATCGAGAAAGAGACATAACATTTAGGCCAATTTTTTGAATAAATA
TGAACTCAGCTAAGACTCGACAATACAATTTTCTTATACTAAACGTAGATTTATAAAATA
AACACAACTGTAAGGGCAATGCAACCGTAGATGCATATATCATTTATAGAAATTATATCC
AACAGAAAGCTCAGACTTATATCCGGTTTAAGAGAGAAATTCTTGCTCATATTACCCCAA
GACCAGGTGGCGTGTTGAAGTTTATAACATATAAGAACTACTACCTCATGAATTCTAGTG
GATGAAAGAAGCAGCACGAACACCATTTCTACAGACAACGACACATGGAAAGGTTCACCA
TTCCCAAAGAAAACAACGATGGCCACAAGGGTGTGGTCCTCCATTCTCCTACTGTTGGAA
GGAGATATTATCCGACCGACTGTTTTGTGATATGGCAAACTATTTTTTTAAATGAGCAAA
ATTACTTCTTTTGGCTGGAAATGTCATTAGAAAGTGCCCAAGTGACATTTAGCTAAACTC
GGGTATTGTCTACAAGACCGGTGCTGTGACCGTTTCCAATACGGAAAGAAACGGTACTGG
GAGCAGGAGTTGCTTTTACAGATATGAACAATGCCAATAGAGCCGCACATGTAATTACTG
GTTCACACTCGTGGGGCCCACACGATTCCTGTGCAAAGTTTGACAAGAGGATGGAGTTTC
ACGTAAATGCTGCCAAAGGTGATGCGGTTTTGTTTTTGGGCAGCCTCTACCATGTTGCAA
GTGCGAACCATACTGTGGCCACATAGATTACAAAAAAAGTCCAGGATATCTTGCAAACCT
AGCTTGTTTTGTAAACGACATTGAAAAAAGCGTATTAAGGTGAGAAAATCAAGATTATCT
AAGCCGATGAAAAATGAAAGGTATGATTTCAGCCACAAATATATAGTAGTTATTTTATAC
ATCAAGATGAGAAAATAAAGGGATTTTTTCGTTCTTTTATCATTTTCTCTTTCTCACTTC
CGACTACTTCTTATATCTACTTTCATCGTTTCATTCATCGTGGGTGTCTAATAAAGTTTT
AATGACAGAGATAACCTTGATAAGCTTTTTCTTATACGCTGTGTCACGTATTTATTAAAT
TACCACGTTTTCGCATAACATTCTGTAGTTCATGTGTACTAAAAAAAAAAAAAAAAAAAG
GAAATAGGAAGGAAAGAGTAAAAAGTTAATAGAAAACAGAACACATCCCTAAACGAAGCC
GCACAATCTTGGCGTTCACACGTGGGTTTAAAAAGGCAAATTACACAGAATTTCAGACCC
TGTTTACCGGAGAGATTCCATATTCCGCACGTCACATTGCCAAATTGGTCATCTCACCAG
ATATGTTATACCCGTTTTGGAATGAGCATAAACAGCGTCGAATTGCCAAGTAAAACGTAT
ATAAGCTCTTACATTTCGATAGATTCAAGCTCAGTTTCGCCTTGGTTGTAAAGTAGGAAG
AAGAAGAAGAAGAAGAGGAACAACAACAGCAAAGAGAGCAAGAACATCATCAGAAATACC
AATGTTGAAGTCAGCCGTTTATTCAATTTTAGCCGCTTCTTTGGTTAATGCAGGTACCAT
ACCCCTCGGAAAGTTATCTGACATTGACAAAATCGGAACTCAAACGGAAATTTTCCCATT
TTTGGGTGGTTCTGGGCCATACTACTCTTTCCCTGGTGATTATGGTATTTCTCGTGATTT
GCCGGAAAGTTGTGAAATGAAGCAAGTGCAAATGGTTGGTAGACACGGTGAAAGATACCC
CACTGTCAGCAAAGCCAAAAGTATCATGACAACGTGGTACAAATTGAGTAACTATACCGG
TCAATTCAGCGGAGCATTGTCTTTCTTGAACGATGACTACGAATTTTTCATTCGTGACAC
CAAAAACCTAGAAATGGAAACCACACTTGCCAATTCGGTCAATGTTTTGAACCCATATAC
CGGTGAGATGAAGGCTAAGAGACACGCTCGTGATTTCTTGGCGCAATATGGCTACATGGT
CGAAAACCAAACCAGTTTTGCCGTTTTTACGTCTAACTCGAACAGATGTCATGATACTGC
CCAGTATTTCATTGACGGTTTGGGTGATAAATTCAACATATCCTTGCAAACCATCAGTGA
AGCCGAGTCTGCTGGTGCCAATACTCTGAGTGCCCACCATTCGTGTCCTGCTTGGGACGA
TGATGTCAACGATGACATTTTGAAAAAATATGATACCAAATATTTGAGTGGTATTGCCAA
GAGATTAAACAAGGAAAACAAGGGTTTGAATCTGACTTCAAGTGATGCAAACACTTTTTT
TGCATGGTGTGCATATGAAATAAACGCTAGAGGTTACAGTGACATCTGTAACATCTTCAC
CAAAGATGAATTGGTCCGTTTCTCCTACGGCCAAGACTTGGAAACTTATTATCAAACGGG
ACCAGGCTATGACGTCGTCAGATCCGTCGGTGCCAACTTGTTCAACGCTTCAGTGAAACT
ACTAAAGGAAAGTGAGGTCCAGGACCAAAAGGTTTGGTTGAGTTTCACCCACGATACCGA
TATTCTGAACTATTTGACCACTATCGGCATAATCGATGACCAAAATAACTTGACCGCCGA
ACATGTTCCATTCATGGAAAACACTTTCCACAGATCCTGGTACGTTCCACAAGGTGCTCG
TGTTTACACTGAAAAGTTCCAGTGTTCCAATGACACCTATGTTAGATACGTCATCAACGA
TGCTGTCGTTCCAATTGAAACCTGTTCTACTGGTCCAGGGTTCTCTTGTGAAATAAATGA
CTTCTACGGCTATGCTGAAAAGAGAGTAGCCGGTACTGACTTCCTAAAGGTCTGTAACGT
CAGCAGCGTCAGTAACTCTACTGAATTGACCTTTTTCTGGGACTGGAATACCAAGCACTA
CAACGACACTTTATTAAAACAGTAAATAGACCTAATATGATTTATGTAATTTTAGAAACT
AAATATGAATGCTAATTTTTTTCTTATTTTGACTTTTGCTTGCGAGAAGTACCAAGTTGG
AACAACAAACACAGTCCAAAGAGGGAAATACAAAGGCACAGTACGCAATTACTTTATTAT
TCTTTAGCAAGACGAAGATAGTATGAATATACGTGTAAGGCATATGCAAAGCCATGATTT
TATACCATAGACATGACATGCGGGTTACATGAGGTGGTAAAATGTTTTAAGATAGCGTCC
AGGGCAAGTACATGAAATGTCGTTTAGAGATGATGCAAGAGTAGGGTTATGATGTGAAAG
AATAGGGCAATTAATTAACAGAGCGGATGTTGTAGGATGATATAGTGACACATAATATAT
AAATGATCGGTTGAGCGCGATATTATATAAGAACATCCATATGAGTATATATCCTACCGT
GTCTGTTCTCTACAGTGCTTCTTTTATTCAAAATTATTGGTTTTCGTAACCGCCGCGCAG
GCACGCCGCGCATCTCTTTTTCTCGAAGAAAGCGGAAAAATAAAAACGAAAAAATAAAAA
AAAAAAAAAGTATAAATAGTGAAGACTTTTTCCATTTGATATTTGGTAAAAATTTCGGCT
GGAAGTTTTTTGCTGAACATTTAACCGGAGAATCTTGGTGGCTTTTTCTCAGTTTCGTGG
GCTTATACATTTTACCTAGTATGCTGGGAACCTTTTTTTCCGTATTCTATTCTATTCCTT
GCCTTACTTTTCTTATTATTTTCTATATAACCAATTTCAATAATACTTTTTAACTGTCAT
AAACGCATTTTGTTTATTACAAATTAAAAGAATTAAATATAATCAGTGCAATTAATAACT
CCACAAGTAGCAAAAGCAATGGCCGCCATTAGAGACTACAAGACCGCACTAGACTTTACC
AAGAGCCTACCAAGACCGGATGGTTTGTCAGTGCAGGAATTGATGGACTCCAAGATCAGA
GGTGGGTTGACTTATAACGATTTTTTAATCTTACCAGGTTTAGTCGATTTTGCGTCCTCT
GAAGTTAGCCTACAGACCAAGCTAACCAGGAATATTACTTTAAATATTCCATTAGTTTCC
TCTCCAATGGACACGGTGACAGAGTCAGAAATGGCCACTTTTATGGCTCTGTTGGGTGGT
ATCGGTTTCATTCACCATAACTGTACCCCAGAGGACCAAGCTGACATGGTCAGAAGAGTC
AAGAACTATGAAAATGGGTTTATTAACAACCCTATAGTGATTTCTCCAACTACGACCGTT
GGTGAAGCTAAGAGCATGAAGGAAAAGTATGGATTTGCAGGCTTCCCTGTCACGACAGAT
GGAAAGAGAAATGCAAAGTTGGTGGGTGTCATCACCTCTCGTGATATACAATTCGTTGAG
GACAACTCTTTACTCGTTCAGGATGTCATGACCAAAAACCCTGTTACCGGCGCACAAGGT
ATCACATTATCAGAAGGTAACGAAATTCTAAAGAAAATCAAAAAGGGTAGGCTATTGGTT
GTTGATGAAAAGGGTAACTTAGTTTCTATGCTTTCCCGAACTGATTTAATGAAAAATCAG
AACTACCCATTAGCGTCCAAATCTGCCAACACCAAGCAACTGTTATGTGGTGCTTCTATT
GGGACTATGGACGCTGATAAAGAAAGACTAAGATTATTGGTAAAAGCTGGGTTGGATGTC
GTCATATTGGATTCATCCCAAGGAAACTCTATCTTCGAATTGAACATGCTCAAGTGGGTC
AAAGAGAGTTTCCCAGGTCTGGAAGTCATCGCTGGTAACGTTGTCACCAGGGAACAAGCT
GCCAATTTGATTGCTGCCGGTGCGGACGGTTTGAGAATTGGTATGGGAACTGGCTCTATT
TGTATTACCCAAGAAGTTATGGCTTGTGGTAGGCCACAAGGTACAGCCGTCTACAATGTG
TGTGAATTTGCTAACCAATTCGGTGTTCCATGTATGGCTGATGGTGGTGTTCAAAACATT
GGTCATATTACCAAAGCTTTGGCTCTTGGTTCTTCTACTGTTATGATGGGTGGTATGTTG
GCCGGTACTACCGAATCACCAGGTGAATATTTCTATCAAGATGGTAAAAGATTGAAGGCG
TATCGTGGTATGGGCTCCATTGACGCCATGCAAAAGACTGGTACCAAAGGTAATGCATCT
ACCTCCCGTTACTTTTCCGAATCAGACAGTGTTTTGGTCGCACAAGGTGTCTCCGGTGCT
GTCGTTGACAAAGGATCCATTAAGAAATTTATTCCATATTTGTACAATGGTTTACAACAT
TCCTGTCAAGACATCGGCTGTAGGTCGCTAACTTTATTAAAGAATAATGTTCAAAGGGGT
AAAGTTAGATTTGAATTCAGAACCGCTTCTGCTCAACTAGAAGGTGGCGTTCATAATTTN
NNNNNNNNNNNNNNNNNNNNNNNNNNNNNNNNNNNNNNNNNNNNNNNNNNNNNNNNNNNN
NNNNNNNNNNNNNNNNNNNNNNNNNNNNNNNNNNNNNNNNNNNNNNNNNNNNNNNNNNNN
NNNNNNNNNNNNNNNNNNNNNNNNNNNNNNNNNNNNNNNNNNNNNNNNNNNNNNNNNNNN
NNNNNNNNNNNNNNNNNNNNNNNNNNNNNNNNNNNNNNNNNNNNNNNNNNNNNNNNNNNN
NNNNNNNNNNNNNNNNNNNNNNNNNNNNNNNNNNNNNNNNNNNNNNNNNNNNNNNNNNNN
NNNNNNNNNNNNNNNNNNNNNNNNNNNNNNNNNNNNNNNNNNNNNNNNNNNNNNNNNNNN
NNNNNNNNNNNNNNNNNNNNNNNNNNNNNNNNNNNNNNNNNNNNNNNNNNNNNNNNNNNN
NNNNNNNNNNNNNNNNNNNNNNNNNNNNNNNNNNNNNNNNNNNNNNNNNNNNNNNNNNNN
NNNNNNNNNNNNNNNNNNNNNNNNNNNNNNNNNNNNNNNNNNNNNNNNNNNNNNNNNNNN
NNNNNNNNNNNNNNNNNNNNNNNNNNNNNNNNNNNNNNNNNNNNNNNNNNNNNNNNNNNN
NNNNNNNNNNNNNNNNNNNNNNNNNNNNNNNNNNNNNNNNNNNNNNNNNNNNNNNNNNNN
NNNNNNNNNNNNNNNNNNNNNNNNNNNNNNNNNNNNNNNNNNNNNNNNNNNNNNNNNNNN
NNNNNNNNNNNNNNNNNNNNNNNNNNNNNNNNNNNNNNNNNNNNNNNNNNNNNNNNNNNN
NNNNNNNNNNNNNNNNNNNNNNNNNNNNNNNNNNNNNNNNNNNNNNNNNNNNNNNNNNNN
NNNNNNNNNNNNNNNNNNNNNNNNNNNNNNNNNNNNNNNNNNNNNNNNNNNNNNNNNNNN
NNNNNNNNNNNNNNNN
>ordered_II
TCCAGCCACTGCCTTGATAAATTGAGTTCACAGTACTTCATATGCAGATTGATTGAACGG
ATGGAGGTGATTTAGTCCCAGAACCCGAGCAAAACAAAGAAACTAGCTGCATATATATAG
GTATGTGTTCTATGGAAGTATTCATTCGAATATTTAAGCCACCTAATCTGGCATTCTGCA
ACCGTCGGCAGAAAATTACACAAGAAATAAACTTTCTGTTGATAGGAGAAGACAAGCAAA
CTCTAGCTTGTGGAAAAAATCACCATAATACTCCGAAGCAGCAGTTAAGCCAAATGGAAA
GAAATCGTTGAAATTAAGGAGCATGCAGGCATACTGCTGAAAAGGTAAAATGAAAAACAG
TGAGTACGCTTTTGCATGGGTTTTTTTTTTGCGATAGTTCAACGAAGAACTCACAACTTC
AGAACAAATCATTTTTTCAGCACTATGATTAGAAAATTATGTGGCTGTAACCACCTTACC
GTTTTTACAGTTGTTCTAAGTCAAAAATGCACACGTGCTATTTTGAATGGAAAGGAAACC
TTATCTATGCATTCTAGTCAGCAAAATATTTATAGCTTATTTTGAACTTCCTCAACTTTT
TTTTTTTCTGCTAAAAATTTGATTGAATTTAGAGTTCAGAAATAACACTTGATGCTAAAG
TTTTTTTTTCAATAATGGCATGATAATTAATGTCGTTGCTACTCCCTTATGCCATATTAC
GCAGTAAATTATCATTATACGAAAATCTCCGGATATACTGCTATCAACTGGAGTTATTAT
TATGGGAAATAACACTTCGTGCATTTTGCTTTGAAATGCTCAGGAGAAAAATTAAGTTCA
AATTTGGGAGTTTGAACTCAAATCATCTACCTGAAAGTGAAGTGACAATCTTGAAGCGTG
CTGTATTGGCAGCATTGGAATATACATCACCCTTGTACTTCTTTAACTTTTCTTTTTATT
GCTAGCTACTTCTTCAGTTAATTTTGTCGCCTCAGACTACCAATTGTTTTATCTTGTACT
TTTGATATGACAATCACATTCCATCTCTAATTATACTTGTCCTGTTGTGAGTTCTATGGA
TAGGCTCCTGAACTTGTGAGTTTTATAATACTCCTGAGTATATCCCCTTGCTAAATACAC
CTACTTCGATTGAGCCTTTGACTTCTGACGGATAATTCTGACTCCCGTCTGTTTTTCTGA
TAGACTGTGACATACTGCCCATCACTTCTCTACATCTGATTATTGTAACAGTGCCGTTGA
CTTTTAACTGGACGAGACAAAAAAAGAGCCCTGATATTGCTAGGGCCTATGACTATACTA
CTATTCTGGAAATGATAGGACACTAGGCACATTGGACACATGCGGGGACGACTGGGTTTA
TAGAATCTAACGATTTAGATTCTTGATTGATAGGTCAAAGATTGAAACAAGCTGAATCCC
GGCGGTTAAGGATGACTCGATTTGGANNNNNNNNNNNNNNNNNNNNNNNNNNNNNNNNNN
NNNNNNNNNNNNNNNNNNNNNNNNNNNNNNNNNNNNNNNNNNNNNNNNNNNNNNNNNNNN
NNNNNNNNNNNNNNNNNNNNNNNNNNNNNNNNNNNNNNNNNNNNNNNNNNNNNNNNNNNN
NNNNNNNNNNNNNNNNNNNNNNNNNNNNNNNNNNNNNNNNNNNNNNNNNNNNNNNNNNNN
NNNNNNNNNNNNNNNNNNNNNNNNNNNNNNNNNNNNNNNNNNNNNNNNNNNNNNNNNNNN
NNNNNNNNNNNNNNNNNNNNNNNNNNNNNNNNNNNNNNNNNNNNNNNNNNNNNNNNNNNN
NNNNNNNNNNNNNNNNNNNNNNNNNNNNNNNNNNNNNNNNNNNNNNNNNNNNNNNNNNNN
NNNNNNNNNNNNNNNNNNNNNNNNNNNNNNNNNNNNNNNNNNNNNNNNNNNNNNNNNNNN
NNNNNNNNNNNNNNNNNNNNNNNNNNNNNNNNNNNNNNNNNNNNNNNNNNNNNNNNNNNN
NNNNNNNNNNNNNNNNNNNNNNNNNNNNNNNNNNNNNNNNNNNNNNNNNNNNNNNNNNNN
NNNNNNNNNNNNNNNNNNNNNNNNNNNNNNNNNNNNNNNNNNNNNNNNNNNNNNNNNNNN
NNNNNNNNNNNNNNNNNNNNNNNNNNNNNNNNNNNNNNNNNNNNNNNNNNNNNNNNNNNN
NNNNNNNNNNNNNNNNNNNNNNNNNNNNNNNNNNNNNNNNNNNNNNNNNNNNNNNNNNNN
NNNNNNNNNNNNNNNNNNNNNNNNNNNNNNNNNNNNNNNNNNNNNNNNNNNNNNNNNNNN
NNNNNNNNNNNNNNNNNNNNNNNNNNNNNNNNNNNNNNNNNNNNNNNNNNNNNNNNNNNN
NNNNNNNNNNNNNNNNNNNNNNNNNNNNNNNNNNNNNNNNNNNNNNNNNNNNNNNNNNNN
NNNNNNNNNNNNNNNNNNNNNNNNNNNNNNNNNNNNNNNNNNNNNNNNNNNNNNNNNNNN
NNNNNNNNNNNNNNNNNNNNNNNNNNNNNNNNNNNNNNNNNNNNNNNNNNNNNNNNNNNN
NNNNNNNNNNNNNNNNNNNNNNNNNNNNNNNNNNNNNNNNNNNNNNNNNNNNNNNNNNNN
NNNNNNNNNNNNNNNNNNNNNNNNNNNNNNNNNNNNNNNNNNNNNNNNNNNNNNNNNNNN
NNNNNNNNNNNNNNNNNNNNNNNNNNNNNNNNNNNNNNNNNNNNNNNNNNNNNNNNNNNN
NNNNNNNNNNNNNNNNNNNNNNNNNNNNNNNNNNNNNNNNNNNNNNNNNNNNNNNNNNNN
NNNNNNNNNNNNNNNNNNNNNNNNNNNNNNNNNNNNNNNNNNNNNNNNNNNNNNNNNNNN
NNNNNNNNNNNNNNNNNNNNNNNNNNNNNNNNNNNNNNNNNNNNNNNNNNNNNNNNNNNN
NNNNNNNNNNNNNNNNNNNNNNNNNNNNNNNNNNNNNNNNNNNNNNNNNNNNNNNNNNNN
NNNNNNNNNNNNNNNNNNNNNNNNNNNNNNNNNNNNNNNNNNNNNNNNNNNNNNNNNNNN
NNNNNNNNNNNNNNNNNNNNNNNNNNNNNNNNNNNNNNNNNNNNNNNNNNNNNNNNNNNN
NNNNNNNNNNNNNNNNNNNNNNNNNNNNNNNNNNNNNNNNNNNNNNNNNNNNNNNNNNNN
NNNNNNNNNNNNNNNNNNNNNNNNNNNNNNNNNNNNNNNNNNNNNNNNNNNNNNNNNNNN
NNNNNNNNNNNNNNNNNNNNNNNNNNNNNNNNNNNNNNNNNNNNNNNNNNNNNNNNNNNN
NNNNNNNNNNNNNNNNNNNNNNNNNNNNNNNNNNNNNNNNNNNNNNNNNNNNNNNNNNNN
NNNNNNNNNNNNNNNNNNNNNNNNNNNNNNNNNNNNNNNNNNNNNNNNNNNNNNNNNNNN
NNNNNNNNNNNNNNNNNNNNNNNNNNNNNNNNNNNNNNNNNNNNNNNNNNNNNNNNNNNN
NNNNNNNNNNNNNNNNNNNNNNNNNNNNNNNNNNNNNNNNNNNNNNNNNNNNNNNNNNNN
NNNNNNNNNNNNNNNNNNNNNNNNNNNNNNNNNNNNNNNNNNNNNNNNNNNNNNNNNNNN
NNNNNNNNNNNNNNNNNNNNNNNNNNNNNNNNNNNNNNNNNNNNNNNNNNNNNNNNNNNN
NNNNNNNNNNNNNNNNNNNNNNNNNNNNNNNNNNNNNNNNNNNNNNNNNNNNNNNNNNNN
NNNNNNNNNNNNNNNNNNNNNNNNNNNNNNNNNNNNNNNNNNNNNNNNNNNNNNNNNNNN
NNNNNNNNNNNNNNNNNNNNNNNNNNNNNNNNNNNNNNNNNNNNNNNNNNNNNNNNNNNN
NNNNNNNNNNNNNNNNNNNNNNNNNNNNNNNNNNNNNNNNNNNNNNNNNNNNNNNNNNNN
NNNNNNNNNNNNNNNNNNNNNNNNNNNNNNNNNNNNNNNNNNNNNNNNNNNNNNNNNNNN
NNNNNNNNNNNNNNNNNNNNNNNNNNNNNNNNNNNNNNNNNNNNNNNNNNNNNNNNNNNN
NNNNNNNNNNNNNNNNNNNNNNNNNNNNNNNNNNNNNNNNNNNNNNNNNNNNNNNNNNNN
CATCTGTCATCACTACTTAAACGATTCGTTAACAGACGCTCATTAGCACCTCACATATTC
TCCATATCTCATCTTTCACACAATCTCATTATCTCTATGGAGATGCTCTTGTTTCTGAAC
GAATCATACATCTTTCATAGGTTTCGTATGTGGAGTATTGTTTTATGGCACTCATGTGTA
TTCGTATGCGCAGAATGTGGGAATGCCTATTATAGGGGTGCCGGGGGGTGCCTTGAAAAA
CCCTTTTGCGCGCCTGTTAAGTTTCCGTTTTCAGTCAAAAAGAATATCCGAATTTTAGAT
TTGGACCCTCGTTCAGAAGCTTACTGTCTAAGCCATCATTTGGTGTGTCCTAAACGGTTT
CCATGCAAAGCAACATCTTTGTTACTCATTCCTGAAGGTTGAATAAAAAATAGCAACCAT
GTGCAGGGAGTCGTATATTGTTAGATTCTAGAGACTTGTACGCATCATCAAAGCTGTAAA
TAGAATAAACATACGCAAGGCGTCAAAAGTGCATAGTTAAGAAAATTCCTGACATGTGAA
AATATGTGTTTATGAAATGTGTCAAGGCCCGTCTATAGCGTAGTTAACCCCTCTGCAGGA
GTAAGTGACTTTTTTTACGCTCAAAAGGCAACGAGGGCACATACTTAAAAGTCATTTTCA
AACACATCTGCAGTTTGCAACGACAGATAACAATATTATGATAGGATGGTATGATGTTAT
TAGCTGCCACATATTTTTTAACATAGCATTAGTCACGTCTCTTCAATTGTTGGGATGAAA
CTCTAAAATATCATTCCTTTAGTAGTATTCCAGTTACCAGTATATTATCACATGCCGAAA
AAGAAGATGACATAAAGATCGACAAACAGTCTTCAAATATAATGGAAGCTGGAATGCAAG
GATTGATAATGTAACAGGATACTGAATGACAAAGTATAAATGAAAAAAAAAAAAAAAAAA
AAAGTAGTAATACTATTATGTGGAAATACCGATTCCATTTTGAGGATTCCAATTGTTGGA
ATAAAAATCAACTATCATCTACTAACTAGTATTTACGTTACTAGTATATTATCATATACG
GTGTTAGAAGATGACGCAAATGATGAGAAATAGTCATCTAAATTAGTGGAAGCTGAAACG
CAAGGATTGATAATGTAATAGGATCAATGAATATTAACATATAAAACGATGATAATAATA
TTTATAGAATTGTGTAGAATTGCAGATTCCCTTTTATGGATTCCTAAATCCTGGAGGAGA
ACTTCTAGTATATCTACATACCTAATATTATAGCCTTAATCACAATGGAATCCCAACAAT
TACATCAAAATCCACATTCTCTACACCAATACCATCGACGAGAGCTTCTAGTAAATTGTA
TACATAACAGTATAACCCTTTACCAACAATGGAATCTCAAAGATTATTTAAATNNNNNNN
NNNTAGCTGCCACATATTTTTTAACATAGCATTACTCTCGTCTCTTCAATTGTTGGGATG
AAACTCTAAAATATCATTCCTTTAGTAGTATTCCAGTTACCAGTATATTATCACATGCCG
AAAAAGAAGATGACATAAAGATCGACAAACAGTCTTCAAATATAATGGAAGCTGGAATGC
AAGGATTGATAATGTAACAGGATACTGAATGACAAAGTATAAATGAAAAAAAAAAAAAAA
AAAAAAAAAAAAAATAGTAATACTATTATGTGGAAATACCGATTCCATTTTGAGGATTCC
AATACCATCGACAAAAGCTTCTAGTAAATTGTATACATAACAGTATAACCCTTACCAACA
ATGGAATCTCAAAGATTATTAAATTATTCACAGACCTCTGAGGATTCGGGTAAAATAGGG
TATTTAACTGGTTACCGGATAGGTTTAAAAAATTCGTGGAGGGTTGGCCGAGTGGTCTAA
GGCGGCAGACTTAAGATCTGTTGGACGGTTGTCCGCGCGAGTTCGAACCTCGCATCCTTC
AGTATTTTTTTTGATGATTTAACGTACTATTAACTAGAATAATAGGGAAATGCAATTGCA
GTTTGAGAAGAAGAATTATTAATAAGCCAAAAAGCGGCTCACTAAGTAAGTTTTTCTTCA
TGGCGTCCTTTGCATCCAGCAATAATGGTTTTAGCAAAAAAATCTCTTTCACTACACAAG
TTGGAGCATATTTTTTAACAAATACAGATAAACGAAAGGCGATAATAAGTATACTTCCTA
TGTACAAGAATCTTTAAGTGATATAATCTTTCAGCGGACTAGAAGAATAGGGCGTTCAAC
TGTTGTCCTTGCAGAATTGCGTAAACTCCTTCAAGTAGTCATTATTTTGCTCGCAGTTTT
GCCTTAAAATGCCCTCTGTTGTAGAAGTTAAAATTTGTTCTATTTTTCTATTATTTGCCA
CCCACTCTGTCACCTTCGTCCAATCCTTATATTGAGCTTCCTGTTTCTCCGCTCTTTCTC
TTGCAGCGTAAGGATCAATTCTTGCGTCTATAAGTGGTTCCGCAGTAGTCTTTTTATTAT
TACCGCACTGCTGATCGGTCTCGTTCTTCATCTCTGCTGCCTCTTTTTCGCAAAATGAAA
TTATATTATTCCGTATTTGCCAGTTCGGATATAGTTCTTGCTTCAAAAATTCCTTACACT
TATTTTTTCCATTAATAGAGCCTTTCCTATAGTTGTTTAATTTTTGTCTTATTATATCAT
CACTTCCATGCCTTAGAAACCTCAAAAATGAATCTATCAAGCTTGGATCAACACATCTTT
CTCGCGTAACTGTGATTGTAGTAAGTGACGGTTCATCATTCGGAAAAGTAAGATTTGTTT
CAAGTAAGCTTTGGGGTGCCGTAAACGTACGCCTATTATCAACCATACCGTCTTTTTGNN
NNNNNNNNNNNNNNNNNNNNNNNNNNNNNNNNNNNNNNNNNNNNNNNNNNNNNNNNNNNN
NNNNNNNNNNNNNNNNNNNNNNNNNNNNNNNNNNNNNNNNNNNNNNNNNNNNNNNNNNNN
NNNNNNNNNNNNNNNNNNNNNNNNNNNNNNNNNNNNNNNNNNNNNNNNNNNNNNNNNNNN
NNNNNNNNNNNNNNNNNNNNNNNNNNNNNNNNNNNNNNNNNNNNNNNNNNNNNNNNNNNN
NNNNNNNNNNNNNNNNNNNNNNNNNNNNNNNNNNNNNNNNNNNNNNNNNNNNNNNNNNNN
NNNNNNNNNNNNNNNNNNNNNNNNNNNNNNNNNNNNNNNNNNNNNNNNNNNNNNNNNNNN
NNNNNNNNNNNNNNNNNNNNNNNNNNNNNNNNNNNNNNNNNNNNNNNNNNNNNNNNNNNN
NNNNNNNNNNNNNNNNNNNNNNNNNNNNNNNNNNNNNNNNNNNNNNNNNNNNNNNNNNNN
NNNNNNNNNNNNNNNNNNNNNNNNNNNNNNNNNNNNNNNNNNNNNNNNNNNNNNNNNNNN
NNNNNNNNNNNNNNNNNNNNNNNNNNNNNNNNNNNNNNNNNNNNNNNNNNNNNNNNNNNN
NNNNNNNNNNNNNNNNNNNNNNNNNNNNNNNNNNNNNNNNNNNNNNNNNNNNNNNNNNNN
NNNNNNNNNNNNNNNNNNNNNNNNNNNNNNNNNNNNNNNNNNNNNNNNNNNNNNNNNNNN
NNNNNNNNNNNNNNNNNNNNNNNNNNNNNNNNNNNNNNNNNNNNNNNNNNNNNNNNNNNN
NNNNNNNNNNNNNNNTGAGAAGTTTTTTTTCTAACTATATCCAAGTTTTTCAAACTACTC
AAAGGATATTTAACTTGGCGGACAAAATTACCGTCACGTTCAAAAGTGAATATATAGGCG
ATTCTGGGTAACAAGCAAAAGTAAACTACAATATGGAATAGTGTAAAACTTCACTTATCA
ACAACAAAATCGCTTCAAGCCTCCTATCTTAGAGTCTAGAGCCTGATAAAATTCTTATGC
GAGCAAGGGCAACCTGATCGAATTTTATAAAAACTATTTATGGACTAAAAACCTACAGCG
CTCTTCATCATATCCCTTCCCGTTTCTTCCATTGCGTCATTCATGGTTTGTCCCATTGTG
GTTGCATAGTCATTAATAGTGGTTTCTACCGTGTCTAAACGAGTTTCAATTGCCCTAGAA
ACACTTTTAAGGACACCATATCCATTACTTCTTCCAGAGCTTCTTACAGGTCTGGCATAC
CTGTGATCTTCCGTACCGGGAGGTAACTTTCTGGCTGCATTACTACTACTGGAAGATATG
CATCCTCGAGCAATTGCGCTTTCCTCATACTTCGATTCGGGCCTTTCTATACCGCCCAGT
AGCTCATCAAGTTGATATGGTGTGCAATAAATAGTTCCTCTAGCCCATTGTAAGGAATTC
ACTTGAGGCCTATAACCAATCTTTAAATCAGGATTGTACAAGGTATCAATAGGAGTATGT
TGTGATATGTCAGCAGTATGATTCGTTCCGGTGGCACTTTCATTAAGTACTGAAATCAAA
GAGGCTTGGAATTTCCCTGTGCGAATGACAATGTCACCATTTTCTAATATAGATGAATTT
TCAACGTATTGAGCGCTTAGAGGGACCGGGCAGCGTAGATTTTTGACTTCCTTAAGCTCA
GGTACTGTCAAAACTTTAATATCTCCATTAATTAGCAAAACGATCATAATAGTTGAAAGC
TTTCTTTCTCCTTTACCGTCAATAATGGGAATAAATGATAATCCACTAGTGGCAATTGGA
TACTTGAAAAGCGCATGAGTGTCCTTAGATTTACCTGGTGATACTAAACGAATGTCATTT
GCGCCACTGATAGTAACAAATCCAGGTATTGCGATACCCTTGCTTAAACCCTGCATCTTT
GATATAGTAGCAGAACAACTGTAGCCAGTATCTTTGGCAAAAGAATTTATTCCTAGAATT
TTTCCTTGATTGTTGGTCTTTGTTGCATCAGTGAATTTAACCTCAAATCTTCCATTAGTT
GCAGGCAGTATTTTGAAAGTCATCAATTCCCCGATATCCGTTCCACATAGCATCAAAATA
CTAGAGAACCCATCATCTCCATATTCCATGACGCAAAAGTGAACGGTTGAAACGTAAGAG
CTACCAGCTTTAGAAATGACCCTAATATTTTCATTGAAGATTATAGCCGGGCCTCTTCTG
TCCAATATTATTAAGGTTCCTTCAATGAAACCAACGGCAACGAACCCGATATTACTATTC
ATGATTGCGGACACCGCACCTTTTTTAGCATGTATTACCGTACTTGGTATAAAGCCTTGT
TTAACGTTCGTAGGCCCTCTATCCGAAACATCAACTAAAATAGTTTTTGAATCATCCAAT
GAAAATCTGCTAAACTTCAATTGCAGTGCATCGCTTTTGGGAAGTTGTCCGTAAAACTTG
TTTGTTTCGAATTTGAAAAGAATAACATCCCCAACCTCAGATGATACCGCCAATTCCAAT
GTTTCCGATGCAAAGGAGATATTTTTTATGGCCAGGTTAGTAGCTCTGTTAAGTACGTTA
GCAGTATTCACTTCAAATACAGCGTTGTCAGTTACTTCACTGTGTGAAGCATCCCATATT
CTGACTGAACCATTACTATGCCCAGTTAGTAAAGCAGATCTGGTCTCATGCCTTCTAATA
TTTCTGGTGGCAGGAATACCACCTTTTAAAAACGATTCACTTTGAGCGATTGTCATCATC
CCCAGCCAAAGATTTTTTTGAACTGATTGCGCTATACAAGTAGTAACCGTTGGTCGAACC
CATGCTAAGCTCCGAGGGAAAATGGAGGCCTTGGAACTAAAAGAGCCTGCTGGGTATATC
AATGTTTCAAGTTCGCCATCTTCTAAAAGTAATAAAATGAGGTTTGTGTCATGGCATCCA
CCAAAATATGGAGAAGCCTTCGGCAAGGGTAGAAAATTTATTAGTGGAGCTTTGCCAATC
AACGAAAATAGTTTTTGTTGAACCGGTTTAGCATAGTACTTGCTCATTGCGTCAAATGAT
GTCACAGAATACATTGGTGTGCCGCCTAAGTCAATCATGGTTATTTCCTGAGGTAAACAG
GGATTTTCTGTAGCTTTTGTTGCAATCAACAACGATGTATACTCAGGATTACGCTGGCAA
AGCCAGCTTACTTTAAAGATAGCGGGTGTTTCTGTAAAGGAACAGTCTTTCAAGGCAGGA
TTTGGAAAATTCACATGTGTTTCAAATATACTTCTAGCGTGAATCAGTTTACCGCTATTG
ACATCCCAAAATACCAAGGAATTATCTTCATGGACAGTTAATATATGTAAGGAATTTGGG
TGATAAAGTGACTGAATGACCTTTGGAGTGCGTTTCTTTTCTATGTTTGTGGATAGATCA
CCGCCCGGAGCATACGGTTCTAATTGGTAAAAAAAATGTTGCTTGACTTTGTAGTCAATG
AAAGAATATATGACTGTAATATGCTCATATGATATAAGTATCGTTCCTATGTCTCTAGGA
TTCCATTGGATAGAAATAACCGGTGATAGCCTCTCTTTTGGCAAAAACACACTTTTCTGG
AAGTTTTCAATTTTCAATTTGGACATTTGATTTCTATCCACATCATAGATCAATATGGAT
CCACTCTCGAGGCCAATCAGCATCCAATCCAAGGACGGATCAGTCTCAATACAAGTGATG
CTGTTTGGACAGAAAACAGTAGTTAGAATCTGTTTCGAGTGTACTGAAAGAACTATTATG
TTGCTCTTCTCATCTACAGCTATCAGATAAATTCCTTTAATAAACCGCATGTGTTTAATT
TGAGGTCGATTTTTTAACGTAAATACGACCTCTATTTGCTTTTGCCCATAAACATGTATC
TCCCCAGCAGTAGTTGCAACTGCCAAAAGGCTTTGAGTATAGTCGAATGTGGTAACAGTG
ATTCGTCCATTTATGCCGTATGTGCATATTTTCTTAGTATCGAAAAATTTGGAGTTAATA
CCATTTGAGACGTCATGAACTCTCGCGGATTTGATAGCATTTGACACATTCTTCAAATGC
CTGCTTTTCTTAAACATTTATAAAATTTTTGTATCTGTTCAATTGACAATTTTGTAACTT
TTATAATCTGTCAACTTTAGAAATATGTTAGTAGTAATATAATACTGAGCTGTTTCTTAA
ATGCTTCCTTAATAATGTAAACAGAATGCGCATTGTTGAACATACGGCTTCGCATCGCAT
CGCTTAAACGAGGTTTTTCATATGCATGCTCCAAGATAGGTACGAACAAAAAAGAGGCAT
TGCATCAAAATGGATAGTTTCAGTTTATGTAACAAAATCTCATTAAAAAAACCCTCTCCT
CCTATGAAGCGGAACAGTTCAACTTTTCCGCTTAGATGTTTTATATAAAATTAAATAAAT
CATGGCATGACCTTTTCTTCATAAATCCAAATCATCTGGCATAAAGGAAAATCCTCTAAA
CTCTTCTTGCTGGCTCGTTGTCAAAACAGAGGGCAGAGGTGTAAGTGTGGGTGGCGCAGA
GGTGAATTCTTGCTCGAAATATGATGTATCTTCCGGAGATTTAATTTCTGGGATGTAGGG
TGGTTTCACGCGAAGGTTTAAGATATCGTCAAAGTTGATGTTACGGAAGAAAGGTTCTTC
CATAACTTCGTCTGCGTCCCTGGGACCAGCACCCAACCTCTTTTCAGGATCTTTTGTTAA
TAGGCCTTGGAATATTTGTACAATCTCACCTGCCATATCTATTGGGTATAAGGGTTCATC
GGTAAGGATAGCGTTAAAAACTTCATCTTCGTCATCTCCTGAGAATGGAGATTGGCACAG
TAGCATTTGATATAGCAGCACCCCAAATGCCCACCAATCGACAGCTTTGGTATATTCTTG
CTCTTTTAAAATTTCTGGAGCCATAAATTCTGGTGTGCCACAAAATGTAGAAGTTCTATT
ACCATACCACATTTCATCTTTACACAAACCATAATCGGCAATTTTTATATGACCTTCTGG
AGTTAATAGAATGTTTTCCAACTTCAAATCACGGTATATTACACCATTATCATGAAAATA
TTTCAGAGCCAGTAAGACCTCGGCGGCATAAAATTTGGCCCTTCTTACAGATAGTCTTTG
GTTTTGAACATGCCACATTAAGTCACCGCCCCCAATAAACTCCATAGCAAAATATATACG
GTTTTCAGTTTGAAAAGAGCAGTATAGATTGGTTAAGAATGGGTGTTTAGTTTTTGTGGC
TAACAAAAATACTTTCTTTTCTGCTCTTGCACTCTCGAGGTCATGATTTTGAATAATATT
ATCTTTCTTCAGAACTTTTATGGCACAAAGCCTGTCAGTATTCTTTGATTTAGATAAAAT
AACTTTACCAAAATTACCTTTACCAAGAACTTTGAGTAATACGAAATTATCTAATGAAAC
CTTACGACGTTTAGCCGCTCTCTTTTTATGCTTTGCGCTTGTGCTGGTTTGTGATTTCTG
CGGAGATTGTTGATCAGTGGTTCTGGAGGCATGAGTACTTGTAGGAGCCAAGGACACTGT
TTCTTGTAGTACTTCCTTTGAAGCATGGTCTTGTTCAATTTGAAAGGTTTCACTATTCAT
ATCGCGGAATGGATTTGTGTGTGTGGAATCTATTGTCAAATCAGCTTCACGGAAATCATT
TTTGTTCTCCCAGTCTAGTTTCTGTTTTGTCTCTAGATCAATGTGATCAACTTCTAGATC
CTCTTGGATTTCCCCACTATCTTGTTTTATTTCAAGTTCCATTTCCTCACGTTGTGCTTT
CCACAGTTCAAGTTCATCTCTCATTAAATCATCTTTAGATTCCCAAGTTTGACTATGCTC
AATAGATAAATCAGTGAGTCCCAAGGAACGTCTATTCGACGTTGGATCCAGTGTTTTCTC
TGGTGATGAAAATTCGGCGGTTTGTTGTGCACCTTCTGTAAAATTTAAATAGGCCTCATT
TTCATCGATAAATTTATTTAGTTTCTCACGCCCGTGCGTTTGTAGTGAAATTCTTTTATC
AATAATAGGATCATGCTGCTTAGTTGGAGAATCTCTTCCTACCTTCTGAGGCGAAGGAGT
TTTATCATGTTTTCTTGGCTGAGGAGGCAAAGGAGCGTTTGCCCTTTCAGCTAATTTGGA
TGGGGAAAGATCACTACCATTGGCAGTACCAATAGATGACCCCAACTGTGCCGACGGAAC
TGTCCTCTTCTTTTTCTCTTGATTACGTTTTGTGTCTTGAATCGTTTTCAGAATTTTATT
AGCCATTTCCATCGACATGCCACAGAAATCGGGAACCAAATGAGCACATTGAGCATGACA
CATTATACCACATTCAGAACATTTGCGTACTTTATGTCTACCCCATGGTAAAATATAACC
ACAGTGACAGCACCATTTAGTACCACGGTTTGAAGTAGGCAGGAATCTATGAGGAATACG
GTGGTTCAACTTTGCCTCGTCCGGATCCGTATCAGTAGAAGTTTTAGCAATACACTTAGT
AACAACATTGGTGTAACATTTTTTGTGACATAAAAATTTACAATCTTGACATTGGAATCC
AGTATACCGGAGGAAATCACCACAATATGCACAGCACATAATGTTGTAAAATGATTTTTG
TACAAAGTGGTGGCCATGCTGTTCGAATATCTCTTCTTTCCTATTGATAATAGCACCATG
ACGATGTAGTCCACCCATCAACTGCTTCCTTTCTATTTGAGAAGACTTGTGGAATCCTAG
TGTTAACAAAATCTGCCCGGATGGTTCTAAGACAAACCATGAATTCGTACTGATTTGACT
AGTTGATGTATTTTCGCCTTGCACATTCTTTGCTGAAGTAGACTGAATGGCTGAGTTTGA
GTATGTAGAAGTCAATGTGCTTCCCTCTTCGCTAGCGAGAGAAGAACCACCATTAATGTT
TGAAGCGTTGACCCATCCTTGTTGTTCATTTGTTTGTCCGGCTTTCTTCTTACGAATTTC
TTCAGCGATATCGGAAAGCAGTAACCACATTATAGCCACTGGAATGAGCGAGTCGTTCAC
CTTATCATATACAGTAATCTCGATTTCATTCCCTTTTTCAACTGGAATTTGAAAATCTTC
ACTCCACCTGTCATTTCTAGAAGGCTTCGTTCTGGCTTTGATCGTATCATCGATTTTTAT
AGTAACGTAGCTCTCTGGCTTCCTGGCAAACATCGGTGATTGTATATGGTCAACATCTCT
AGCAGCAGTTATTCCAATTGTTAGAACGCCAGTCAGTTGTTTTCTTCGGAATTTCGGTTG
TTGATTATCCATTATGTCATTGGGTTGGTGTTTAAATTGATCAAAGTCAACGTTAATAGC
TTGGTATTTCTTCAAAGCTTTGTTAAGCATTTGAATCCTGTATTTGGATTCCATAGCACC
CCCTTCTGCCGCAGAACTACTACGTTGATCACCGTCAATTTGATACAATTTAGTCAATTT
AGTATTGGCTTCTTGGTATTGCTTTTCCACCTGTAATTTGAATTCTAATTGTTGCAACAT
GTATTGGATTCTTTGCGCCAAAGAAGGGCAATCATATTTTACTAAATCCAAACGAGAAAA
TATGTGTTCATTTGGCGATTTGGTAGAAAGAAACCCGTATTCCTTCGAATTGCATCGCTC
ATTATCTTCGCTGCCATTTTCACCCTGACTTTGTTGAGCGGTCTTCAACCGTAATTTTTT
TAAGCTATCCTCCAAGTACTCAAGATTTTGACGTGCCTCTCTAATATTCGTATTACATTT
CTGAATGACCATAACATTGCTAGTCTTTTTCTTGAGGGCAGAAGCTCCCCGAATAATATT
TTCTTCGACGGCTATCTTTTTTTTAATGTTCTGCTCCAATTGTGAAAAACTCATGACTGT
AAACTGCTCCCTATATGTGTGATACTATACTTACTTTTCCTCGCTAGAGCTTCTCTCCGC
AGCTACTGTTCTAGGTTTTATTCCTATTGATTATCTAATATAGTTTTAAAAATCTATACT
GAAAGGGGATCGACGCTGAATACCTCTAACGTAAGTGTGGACGAGTGGTGGCAGAGACTT
TTACAATGGTTAATAATCAGTCTCTACTCAGCCAAATTGAATAGCAGTGAAATCGTAGCT
CTTTTACTGCTCCTGAACCTGTCGTATTACTTTCGATAGAGTAGATCAACTTTATTATCC
ACGCTTGTTAACTCTTTTCGTCGGTTTTTTTCGCCTTTAAAACTAGGCGGGCTGGGTAAT
GAAGATAGCAATGCCTCATAAATACAATGTTATACTAATTACGTTTTTTCTTTGGTTATG
TATATATATTGTGAGAATAAAGAGAAGTTGCAAGATTTGGTTTATTGTACAATACTACTT
ATTACACTGGCAGGTGCAACCTGGAGTGGGACAAACATTATGTCTGTCAAACCATTCTTC
AGCGTGACCGGCATGCATACCATGGTTGCAACTCAAACAGAAGCTGAACCACTCGTTCAA
CTTCAGTTTTCTACTTACGAGTTCGCGATTTGCACCATCTTGAGAGTCTTCTGTCTGCAT
TGGATCGCGTGATTGCGTCCCATTTATTACAAAAGGTAAGTTTGACGTTCCTAGAGGCAT
GAGACATATGGCACATCTTGGAAATGAAGACCCACAGTGTGGGCAACAATACTTATGTCT
TGGCTTTTCATCAGCTGCTTGTGCTTCAGAACTTCCAGTATTAAATTTCTTGTAGTCAGC
GTTATTTCTTCTATAGGCTTCACCATTTTTGTAATTTCCAGCACTAGTAGAGACGGCGCT
AGAAGGTGAGGATGTGCGCGGAGTGTTGATGTTTTGTTTACAGTTTTGACATTGGATATA
TATTTGCCGGGGCTTTATGTCTGCAGTTAATACACCAGTTTTAGTTCTCGATAATTTTGA
TCTTAAAACATCGAACCTGGCTCGCATGGAGAATAATTCCCACGATTTAAGCATATCTCT
ATAAGTTTGTATCCATTCATCTACTCGTTGGTCGCGGAAATATCTAGGGGAGCCGAAAAT
TGATATCAGTGCGGCACTCTGAACATCGCTGGTTTTATTAACGTATGATTGCAGTAGATC
GATACCATTAGGTGTTATTCCGGTGAGAATTAAACCTTCTAATTCGCCGTTTTCAATAAC
TGTAGATGAAGTTCTATCTAAGAAAGTGGTTAGGTCTGTATCATTCAAAAACCTTAGAGC
TACCCCTAATCGTTCTCTCAAAGATATGGCAGGTTCATAAAGAATATCCCACCAATCATT
GTCTGCGATAAAGGCGAAAATAACTCTCAAGTAAGGATCATCTAATTCGGAGGACATTTT
TCTGCATTGCTGCCTCCATGCATTGTTACCTGGCAGATCCTTATACGCCAAGTAACCTGC
AATAGCGGTGGCAATTAGTCTCAATCTTTCCTTTTTTGCAGATCCCAATATTTCTACAGC
CTTTGGGATATCACCAAAAAATACCGCCCAAGCGGCAGCTTTTTCATAATGGCCGTTTTT
CATAAATTATGNNNNNNNNNNNNNNNNNNNNNNNNNNNNNNNNNNNNNNNNNNNNNNNNN
NNNNNNNNNNNNNNNNNNNNNNNNNNNNNNNNNNNNNNNNNNNNNNNNNNNNNNNNNNNN
NNNNNNNNNNNNNNNNNNNNNNNNNNNNNNNNNNNNNNNNNNNNNNNNNNNNNNNNNNNN
NNNNNNNNNNNNNNNNNNNNNNNNNNNNNNNNNNNNNNNNNNNNNNNNNNNNNNNNNNNN
NNNNNNNNNNNNNNNNNNNNNNNNNNNNNNNNNNNNNNNNNNNNNNNNNNNNNNNNNNNN
NNNNNNNNNNNNNNNNNNNNNNNNNNNNNNNNNNNNNNNNNNNNNNNNNNNNNNNNNNNN
NNNNNNNNNNNNNNNNNNNNNNNNNNNNNNNNNNNNNNNNNNNNNNNNNNNNNNNNNNNN
NNNNNNNNNNNNNNNNNNNNNNNNNNNNNNNNNNNNNNNNNNNNNNNNNNNNNNNNNNNN
NNNNNNNNNNNNNNNNNNNNNNNNNNNNNNNNNNNNNNNNNNNNNNNNNNNNNNNNNNNN
NNNNNNNNNNNNNNNNNNNNNNNNNNNNNNNNNNNNNNNNNNNNNNNNNNNNNNNNNNNN
NNNNNNNNNNNNNNNNNNNNNNNNNNNNNNNNNNNNNNNNNNNNNNNNNNNNNNNNNNNN
NNNNNNNNNNNNNNNNNNNNNNNNNNNNNNNNNNNNNNNNNNNNNNNNNNNNNNNNNNNN
NAAACAGAGTCTTCTTCTGAACGTACTTTGGTGAACCAGCGGCATTGGCAATAGGACTGT
TCCGATCCCTATTTTCATTCTTAGTTTGATGATTTTTTCCATTTCTTTATTTAGTTGTTT
ATCAGAAAGAATTGTCTCTTGTCTATATCTGTCTTGGTTCGATATTCCGTTTATACCATT
CCAAATACCTATCACACCTTCGTAACCTAAGTCAAGATCACCAGAAACCATCGTACCATC
GTCAACAGAAGCCTTTGCAATCGCGATCCACCTCCATGTGTTCCTTATATAAGCATTGTT
TTGTAGATTTTTAGAAGAATCAATCATCTCTACCGTGTTCATGGGATCCAAACCATATCC
CAATGAAGCTCGCGTCCTCATTATTACACTTATATCTTTTTCCAGAAGTTTTTCTGGCTT
CCAGAACAGTTCAAATCCACGCTTACTGTCAAGGACATCATTACTCCCTTCATTTTCCTC
TTCACTCAACTCGGAGTACTCAATTTCATTATTAGGTTCATCATGTCCAGACGGAAAGTA
ATCTTCGCTAACATCTAAATCCTCAAACGATAGATTCTTTAGGATTGTTTTTACATTCTC
TAAGTTGGACTTTTCATGCTCATTGTTGACTCTAATTTCATCTATCTCAGTATTTTCAAA
ATTTGACAATAAGAGAGAGTTCCTATTATTGAGTATAGCCTTGGAGCATACCTCTGAAAT
TGGCATTCTGTATATTGTTCCCGATTGTCTCATACAGATTAGACTTGTTCCATTATTACT
TCTTGGAATATAATCAAATGTAGCAACTCTATCGTACATCGTATTTGTGTCATGCACGGA
AGAAACAAACAAATTCTCAATATTCATCTCGTTATCGTCATCTGCCGCAATATCACGATT
GCTATCGCAGTAATAGCCTAACCTCCATCTTTTGATGGTATCACCTCTATGTAAGGTGGC
AAATTCATTGTTCCTCACACATGACCACCTAAAGCAAGAGTTCATGTATTTCCTTGACGC
TGCACCGGATCCAACCAATTTTTCAAAAGNNNNNNNNNNAAGCTTGGTCAGATAATTTTC
TCCTATCCCAAATAGCTAAGGTCCCATCATCCCCATAAGTACTAAATTGCCAATCGTTAA
ACGGGTTCAGTTTGATATCATACGTCAATCGTGTCGGATGTTGATAAATTGGGTTGGGGG
ATCTGACGTCAATTTCTTTCAAAAATTTCGTACTTGCAGCCAATACACTGGTATCGTTGA
GGAACTTTAGGGATACTATGCTTTCATTTGTGCAATAACTAAACATTGGGTTGATAGTTT
CATGCGAATCATCATGATAATTCATGTCCCAAATTTGTAAAGATGAATCATGCTTATTTC
TGTCAAGACCCATTGCTATAAGACCATTCGTATTTATTCCCAGAGAGTTTATACACCGCT
GCTTCTTTGCTCGTACACGTATATCATAATTGGTTTCTGAAACAGGGTACCCTTGGGTAT
CCTTTAAATTTGAGACAGATCCAACTATATTTTCCGCCTGAGCTGCCTTACCACCGCTGG
CATTTGTCATAGAAGTCTCGTTATTGGCATTTAAGCCCACTGGCGCATGGCTCGCTGGCG
ATGAGGAATTTTGTCCAGAGATATTAAAAATCCTTAAATATCCATTCTTTTCACCAACTC
CAATCATACCAATTTCTGATTCTGAATAGTCTAAGCAGGTGATACTGCCGAAGTCTTTCA
CAGTGTGTAATTTAATAATTGATTCATCAGATTCATTTTCCGGATCCACTTTATAGTGGG
TCACTTCATCTCTTGTAGGGTTCACTGAAAGATAATCAATCAAATTATCATATGACCAAT
GGGTCACTTTTTTGATGAGACCCATGTTTATTCTTCTATACGTTCGTGATACTGCACTTA
CGACTACCAGTAACATCAGAATAACCATAGAGCTTATGCTATCTTGAAATATATCATCGC
CGTAAAGTATGATGTGTAGCGCATTAGTCTTCTGCATTCATATTATCAGTGGTATACCGT
TTGGTATATGCTTTCCAATCATGAAGTGTTGGCTCTACTCTATATAAATTCGACATCCAT
TGATTTTCTCAATAAATGAGTTACCCAAGTAAGCTTTCCATTGATACAAGTGATCTACAT
TCTTGCGACGCCAAATTATAAAGCACTAAAAATCATATCATACCCAATTGCGGGCAGCAC
ATGTATATATTATACACTACTTATAACTAACCTTCTTCATATATAACAATATGCCTGATA
ATACTAATGCATTTAAATCATATCATGAAAGAAAATTACATGGGTTTTATTGACATAATT
GCATTTAGAATACATAAAATTCTAAAGAATTAATATATCCAAAGTATTAGACATAACCAA
GAATAATAGTGAATAATTTTAGATTTTGTTACATATAATTCTGCTTGCCTATCTCTTCCA
CTCTTTTCAAAACGTTGCATGTAAGCGTTACTAATATTCCGCTTTATTTTGTTGCAATTC
CTAATTTTTTCATTACATTATCTTGCGAGTACGGAAGCGATTAACGTTCTCCCAATAGAA
GGAACAAACATAGATATTGAAGTTTTACTGCTTTTGCTTACCTGACCTTTTTCAAATTTA
ATTTTTTCCCGCTAATAAGACCATAAACTACCCCGAACCAAATTCTAAAAGATAGTCAGC
TGGATTAGAGTTGTCATCTCCAAACATTAATTTTGCATTATCTTCGGCTTCAATCAAATC
GCCTGATAAGAACTCCTTTAATTCTTCATGAATGTTTGTATGTGGATGACTCTCCATAGT
GCCAGCATGATTGTGGTTACCGACCGAATCATATAACGGTGGCTCCCAATTGTGCAATTC
AGCCTTACTATTTTGTTCATTCATCAAAGCATTTGGGACAGATCTAATATCTATAATTCT
TTCCTCACTATTCTCGCTATTATTTTGCCCCGAACTGGCATGGTGGTTATTGGTAAAAGG
AGATAATGCTGCGACAGAACTTTTCTTCTCTTCCAATTCTTTTATCTTCGCCAATAACGC
CTTCTTTTTTCGTGCTTGTATTTCTAAAATTTCGGCCAGGTATTGTAAATATTCGACCGT
TCTATCCAAAATGATACCCTTATTTGGTTTGATTTGTTTACCTAGGTCATCGTAATTCAA
TAAAGATGGTGGAACCAACTGGCCGAGTTCTTTTATCTTTTGCTTTATTAATTCTCTTCT
TCTCCTTTCGACGGCATTATGAAACTCTCTTTTGCGCCTCAGTTTCTCATCAGAAGTTAA
CCCGCCTAAAATCTTTGGAACACTTCCAGGTCCTATATTTTCAGTCATATTGCTACTTAT
TGAAGTGTGTCTTGTTCTGGGTGTGTTTATGCTACCATGCCTAAAGAAGATGAAAGGAAA
CTTCCTGCACGAAATGACGATGATGGTGATCTTACCTTTGGGGAATATGTGGAAGATACG
GATGCTGGGCCCAAGCTTTGTGGATTATAGTAGAAAATGATGATGAATATGTGTTTGGTG
TCTTCATATCAGAATTGATGCTAGAAGATAAAGAGGAGCTCAAATCATCAGTTAAGTTAT
ACATTGTGTCATCGGTGCCATGCTGAAATAAAAAGTCATGTGGTAACTCAGCTTTTAAGC
CTTCTTGTTGCTGTAATGGNNNNNNNNNNNNNNNNNNNNNNNNNNNNNNNNNNNNNNNNN
NNNNNNNNNNNNNNNNNNNNNNNNNNNNNNNNNNNNNNNNNNNNNNNNNNNNNNNNNNNN
NNNNNNNNNNNNNNNNNNNNNNNNNNNNNNNNNNNNNNNNNNNNNNNNNNNNNNNNNNNN
NNNNNNNNNNNNNNNNNNNNNNNNNNNNNNNNNNNNNNNNNNNNNNNNNNNNNNNNNNNN
NNNNNNNNNNNNNNNNNNNNNNNNNNNNNNNNNNNNNNNNNNNNNNNNNNNNNNNNNNNN
NNNNNNNNNNNNNNNNNNNNNNNNNNNNNNNNNNNNNNNNNNNNNNNNNNNNNNNNNNNN
NNNNNNNNNNNNNNNNNNNNNNNNNNNNNNNNNNNNNNNNNNNNNNNNNNNNNNNNNNNN
NNNNNNNNNNNNNNNNNNNNNNNNNNNNNNNNNNNNNNNNNNNNNNNNNNNNNNNNNNNN
NNNNNNNNNNNNNNNNNNNNNNNNNNNNNNNNNNNNNNNNNNNNNNNNNNNNNNNNNNNN
NNNNNNNNNNNNNNNNNNNNNNNNNNNNNNNNNNNNNNNNNNNNNNNNNNNNNNNNNNNN
NNNNNNNNNNNNNNNNNNNNNNNNNNNNNNNNNNNNNNNNNNNNNNNNNNNNNNNNNNNN
NNNNNNNNNNNNNNNNNNNNNNNNNNNNNNNNNNNNNNNNNNNNNNNNNNNNNNNNNNNN
NNNNNNNNNNNNNNNNNNNNNNNNNNNNNNNNNNNNNNNNNNNNNNNNNNNNNNNNNNNN
NNNNNNNNNNNNNNNNNNNNNNNNNNNNNNNNNNNNNNNNNNNNNNNNNNNNNNNNNNNN
NNNNNNNNNNNNNNNNNNNNNNNNNNNNNNNNNNNNNNNNNNNNNNNNNNNNNNNNNNNN
NNNNNNNNNNNNNNNNNNNNNNNNNNNNNNNNNNNNNNNNNNNNNNNNNNNNNNNNNNNN
NNNNNNNNNNNNNNNNNNNNNNNNNNNNNNNNNNNNNNNNNNNNNNNNNNNNNNNNNNNN
NNNNNNNNNNNNNNNNNNNNNNNNNNNNNNNNNNNNNNNNNNNNNNNNNNNNNNNNNNNN
NNNNNNNNNNNNNNNNNNNNNNNNNNNNNNNNNNNNNNNNNNNNNNNNNNNNNNNNNNNN
NNNNNNNNNNNNNNNNNNNNNNNNNNNNNNNNNNNNNNNNNNNNNNNNNNNNNNNNNNNN
NNNNNNNNNNNNNNNNNNNNNNNNNNNNNNNNAAGAAGTAGGTCGCTGACAAAAAAATAA
GAGTATCTATTAAAGGATACTGTCAACTAAGTAATGTGAATGCAGTAATGTCGTTTTGTA
TCTTATATATGCTCACGTAAGACAGAAATTCGGATTGTGAAAAATTCCTTGATGATTCCG
TGCAGCCTCTAGCCAAAATAGCAACTGCGAGTAAAAAATAATGTACTAACCTGCAGTAAT
ATTGGAGATCCTACTGTCCGGACCGAGTAGTACAATTGTTAGTTTCTGTTGCTCATAAGA
AGGCTTTTCTAATCACCATGGCTTTATTATTTCAAAAGTAACTTGCGAAGAGTCACATCC
CGCGGAACGGCCCGCAATCGTGACCCGGCAAAAGGCGATTGTAATGAAGAGGGAGTATTG
GTCAAGACTTGTACTATACTGAAATAGGAAGAAGATTGAATAAATTTGCATTCTAATTGC
GTTCGGTAGTTTAGAGTAGGACTTAGATTACCTGTATTGTCTGCAGTTGCGTTTTTTTTT
TTTGCTGGTAAAAAAAAAGAACAAGTGTGGAGAATATGAGCGAGGAACCACCTTCTGACC
AGGTCAATAGTCTCCGTGACTCATTGAATCGATGGAATCAAACAAGACAGCAGAACTCGC
AGGGTTTTAATGAATCTGCGAAGACATTGTTCTCAAGCTGGGCGGATTCTCTCAATACCA
GGGCCCAGGATATATATCAGACGTTGCCTGTATCTAGACAGGACTTGGTGCAAGACCAGG
AGCCGTCGTGGTTCCAATTGTCAAGAACGGAAAGAATGGTACTTTTTGTCTGTTTTCTTT
TGGGTGCAACAGCCTGTTTCACTCTTTGTACTTTCCTTTTCCCCGTTCTAGCCGCTAAAC
CAAGAAAGTTTGGTTTACTATGGACAATGGGGTCCCTACTATTTGTTCTTGCGTTTGGGG
TACTTATGGGACCACTCGCGTACTTAAAACATTTGACTGCAAGGGAAAGGCTGCCTTTTT
CGATGTTCTTTTTCGCCACATGCTTCATGACGATTTATTTCGCAGCCTTTTCCAAGAACA
CGGTGCTGACTATTACATGTGCTCTTCTTGAATTAGTTGCCGTCATTTATTATGCTATTT
CATATTTCCCATTCGGTGCAACAGGTTTGAGGATGTTAAGCTCTGCTGGTGTCAATTCGG
CAAGAGGTGTTCTGCGCATCTGAATTATCATTCATAGTGCATATTGAATTGATTAGTTGA
AGAAGAAAAATAATGTTTATGTTATAAGAAACAATAATAAAGAGATTTATAACCTAACCT
AATTAAATAGCATGTAGTCAACAAAAAGGGAGTAAAACATGCAGTGGCTCTATATATATA
ATTATCGTAGAATAATTCAAAAAAAAATAAAAAACGAAAAAATTCATTCTTCATCACTCA
TCAAAGGCACTATTTCGTCATAACGCGGAGGCTCGTTACCATGAGAGAGTAGCGAATCTG
CGGAGCTCGAACTTACTATTCCTTCTTGTTCTTCATCATCTTTTACATTCGCTAAAGTGT
AACCCTTTTTGAAAAATTCGTTCTGTTTGTCCTTAGAGTTTTCAGTGGTAGCGTTTGGAA
TCCTCACAGTACCATTTGCTTGTGATAAGCCATTTGTTGGTGATGAATTGTGAGATCTAT
TGACGGGCGATGGAGTGCTCAATAATTTATCGAGATTATTGAATCTTGACCTGTCATTCA
CTGACGTTGCTCTTGCTCTAGCAACACCTTGGCCACTATTGCCCGAAACAAATGCGGAAT
TCGAAATACTGCCGTTCATGGCATTGGCATTTGAAATACTGTTCCGATTAACATTTGGCA
CACCGGCATCATCGCTGTATCCGGATGGCCCACTAACTGACGTAGTTCTTGATAAGTTCA
ATTGTTGAATAGATAGTAAAGCAGGGTCATACGAGGCCATGATATTAGGTGATCCCATCG
GTGAGACAATGGGAGAAGCTGGAACGGATATGGCTTCTTCAAAAGTTGGCGGAGGTGGAC
ATGTGTTACCAAAAAAGTCGCTGTTCATACTTAGAGGAACCTGGTTGCCTTTGCCTTCCA
TTGTGGCCATATCATAAGTGGGTAACTCCATATTACCACTGTTGCACTGTTCAGACACCA
GGAATATGGGCGTATCGATTAGAACCTCATAATGTCTTAATTTGGACGGACACTCAGGAT
CAGGTTTACTGATTCGTAGCATAATTTCCAGCTTATGTCTACAGTAAACATTACTGAAGT
GTAAACTATCCAAGTACAAGCCTCTTTTCGGTGTGTTTAATCTGGTATGTGTTTTCACGG
GCAAACCAGAATTGGATTTGATTATTGTTTGATGGAATTTTGGATCATAAACAGGTTTTT
CATTTTCTTCATGACTTTTCGAGCCTTTATGACCGGATAAAAAGCCTATTACACTGGGAC
GACGGTGTGAGGGTCCATTGGCTACGGCATGTTCGGGATTGGGGATGCTCGTGTATGCAT
CGATACCATAGGGTGGAATTATCTTTGCGGTTCTTTTATCCAAATCTTCGTATTTGGGGA
ACTTCAATTTTGTTTCAATAATTATTGGTTCCGTTATACCGATCCTTTCTTTCAGATTGC
CTTTTGAATCGCTGTCTTCATCAAAAAGACTATAATATAGATATTGTCATTCAATGAATT
TTCNNNNNNNNNNNNNNNNNNNNNNNNNNNNNNNNNNNNNNNNNNNNNNNNNNNNNNNNN
NNNNNNNNNNNNNNNNNNNNNNNNNNNNNNNNNNNNNNNNNNNNNNNNNNNNNNNNNNNN
NNNNNNNNNNNNNNNNNNNNNNNNNNNNNNNNNNNNNNNNNNNNNNNNNNNNNNNNNNNN
NNNNNNNNNNNNNNNNNNNNNNNNNNNNNNNNNNNNNNNNNNNNNNNNNNNNNNNNNNNN
NNNNNNNNNNNNNNNNNNNNNNNNNNNNNNNNNNNNNNNNNNNNNNNNNNNNNNNNNNNN
NNNNNNNNNNNNNNNNNNNNNNNNNNNNNNNNNNNNNNNNNNNNNNNNNNNNNNNNNNNN
NNNNNNNNNNNNNNNNNNNNNNNNNNNNNNNNNNNNNNNNNNNNNNNNNNNNNNNNNNNN
NNNNNNNNNNNNNNNNNNNNNNNNNNNNNNNNNNNNNNNNNNNNNNNNNNNNNNNNNNNN
NNNNNNNNNNNNNNNNNNNNNNNNNNNNNNNNNNNNNNNNNNNNNNNNNNNNNNNNNNNN
NNNNNNNNNNNNNNNNNNNNNNNNNNNNNNNNNNNNNNNNNNNNNNNNNNNNNNNNNNNN
NNNNNNNNNNNNNNNNNNNNNNNNNNNNNNNNNNNNNNNNNNNNNNNNNNNNNNNNNNNN
NNNNNNNNNNNNNNNNNNNNNNNNNNNNNNNNNNNNNNNNNNNNNNNNNNNNNNNNNNNN
NNNNNNNNNNNNNNNNNNNNNNNNNNNNNNNNNNNNNNNNNNNNNNNNNNNNNNNNNNNN
NNNNNNNNNNNNNNNNNNNNNNNNNNNNNNNNNNNNNNNNNNNNNNNNNNNNNNNNNNNN
NNNNNNNNNNNNNNNNNNNNNNNNNNNNNNNNNNNNNNNNNNNNNNNNNNNNNNNNNNNN
NNNNNNNNNNNNNNNNNNNNNNNNNNNNNNNNNNNNNNNNNNNNNNNNNNNNNNNNNNNN
NNNNNNNNNNNNNNNNNNNNNNNNNNNNNNNNNNNNNNNNNNNNNNNNNNNNNNNNNNNN
NNNNNNNNNNNNNNNNNNNNNNNNNNNNNNNNNNNNNNNNNNNNNNNNNNNNNNNNNNNN
NNNNNNNNNNNNNNNNNNNNNNNNNNNNNNNNNNNNNNNNNNNNNNNNNNNNNNNNNNNN
NNNNNNNNNNNNNNNNNNNNNNNNNNNNNNNNNNNNNNNNNNNNNNNNNNNNNNNNNNNN
NNNNNNNNNNNNNNNNNNNNNNNNNNNNNNNNNNNNNNNNNNNNNNNNNNNNNNNNNNNN
NNNNNNNNNNNNNNNNNNNNNNNNNNNNNNNNNNNNNNNNNNNNNNNNNNNNNNNNNNNN
NNNNNNNNNNNNNNNNNNNNNNNNNNNNNNNNNNNNNNNNNNNNNNNNNNNNNNNNNNNN
NNNNNNNNNNNNNNNNNNNNNNNNNNNNNNNNNNNNNNNNNNNNNNNNNNNNNNNNNNNN
NNNNNNNNNNNNNNNNNNNNNNNNNNNNNNNNNNNNNNNNNNNNNNNNNNNNNNNNNNNN
NNNNNNNNNNNNNNNNNNNNNNNNNNNNNNNNNNNNNNNNNNNNNNNNNNNNNNNNNNNN
NNNNNNNNNNNNNNNNNNNNNNNNNNNNNNNNNNNNNNNNNNNNNNNNNNNNNNNNNNNN
NNNNNNNNNNNNNNNNNNNNNNNNNNNNNNNNNNNNNNNNNNNNNNNNNNNNNNNNNNNN
NNNNNNNNNNNNNNNNNNNNNNNNNNNNNNNNNNNNNNNNNNNNNNNNNNNNNNNNNNNN
NNNNNNTTTTACGGATACTATAACTGCTATGCTGTAGAGACCATGGAACTGTCGATTTCA
ACAGACTTGTATTAAGTTCCGAGCCGGAGCCTGGATGGTCTCTGAATTATTTTCTCTCAG
GAGTGTGTCTCTATTTTCCATTATGCTGCCACCCCTTTCGGTAGCCGCTGCCGTGTAGCG
AGAGATGGAGTGTTACCTTCTTGCTGGTCTATACCATCCATAAAAAAATCCGCCTCAGCA
TCGTCCGTACCATCATTGAGTCCGTTTAGTCTGGACAGGTACTCATCGTCATTCGAGGAT
ATCGTTGGTAAGAAAACGCTTTCACCGCTTGTAGAAATAGAAATCTTCAAGTACTCATTG
GATAGAACGGTTTTTGGGCCCAGGAGACCTCTAGCGGTTAAATATTCTATGAGAAATTGC
TCGTTAAACTTTTTCGAGTTTGCCAACCTTGTTAGAGAAGTTGATGATAAATCGCTTGAC
ACTACAGCTGATGAGTTATGGTCATCATCAAAATCTAGTACTGTGCTATCCTCCTCAATC
TGTGAATAGCGTCCCCCAGAGATTCTGGGCTCTTGGTCTACCGACAATCTTCCCGAAGTG
CGACGGTTGGTGTCGGAAGTCGAGGATCTCGGAGTCGTAGTAGCACTATCGCTGATAGAG
CCCTGTATGGCAGTGGTACTGTGTCGCCTTGCGTTTGGCGGCGGCTGTTTGTTCTGTTTT
TTGCCAAGGAGTTGGGCGTCTGTATTGCTGCTTCTGATGTTGCCGTTATTATTGCCGCCT
TTCGTTGTGTTGTTCAAGACGGCAGGTGAGTGAACATTAGCGCCACCAAGTAAAGATGAT
AGCGCGTGCCTAATGGTGGAGGATCTTCTTCGTTGTTGCATGGACCCTAATTTCTTGGTG
GGAGAGGGTTGAAACGGCTGTCCTTTAGACTGGTTTAAATCTGTTTCTGATAAAGAGTGG
GATGAATTTTTCGCCACCGGTCTTGATGTTATAAACGGCATGCCCAATAGGGGTAGGGAA
AAATCTTGCTTGTTCTTCTCTATTTAAAAGAGTCACCTTTCCGATGGACCTTCAAAAATA
TAAACGTGGCTTATCTCAGAGCTAAGACAGACCTTCCGAGCAATAATAATGAGTCGTTCT
ATTTTTTTTTTCTCGTCCCTTTTTTTGTCCCCTCTTAACAAAATTAGAAATATAGGCGGG
AAAGTGGAGAACCCTTGGAAGAGTCAGATCAGAGATTGGAAAAATTAAGACCAATGGATA
TCTACAGATCCTGTGAATCGAGTGTGAGTGATATACCGCAAGATCGGTAGAAAACTGTAT
ATAAAGCAAAGAACTGATGTGGTGTAAACGATGTAGCGATGTAACAAGAGATACTCGGTA
ATGTAATCAAGATGCTCTTTTTTTTTTTTTGCGGCAATATGGTGTACGTAAAATTAAGGT
TCCGTGGAGTCTGTGCTTGCGAAAATGATATTGACGCATGGACTGTCGAAATAATAAATT
TACAATTAAACACTTGGTGATTTGAATGTAATTTGAACGTTTAAAAAATTCCAAGGGAAT
ATTACTGTTTCGGGAATATAACGTTTGATATCGCTAGCGCACCCAGATGAGAAATCCGCA
TGGATGGGTTGTTAGTATTTCTATTGTGAAACCGCTTTGTTCTGGAGGGCGAGAAAAAGT
TACGGTCACTCTATCTTTTTTATAATTTGGTCTAACAAACTTGATATCAGAACCACGTAG
AAGAAAAAGAGACTAATAGTAAAAATATCAAGAAAGTTGACCCATTTTTGTATATATGTC
CGTAAAAGTTATGACTTGGCACTGGTCTTGGTTTACTCATCAATCAGCTAGGATCAGCGC
TGAGTGACTGCTTGCGGCTGGGCGGCTAAGAAATGGGAATATGTACAGTACAAATTCCGA
ACTTTGCGAGCCTGCCTCGATGGTTTTTTAAGGTGTTCTTTTTCTTGCATACCAAAGCGT
ACACTTGATGCGCCGCTTGACGTTATCTTGTTCTGGATGAGGCCTTATTTTTGGTCTTCA
TTGTTAAAACACCCTATTGTCATTTAGCAGCCGATGCGATGAACGAAACTGCGAGGTAAA
AGCGCTCAAATCAAAAGTGTAGTATGAATGATATATAAACAACTTCAATAAAGTCACGCG
TAGTTAAAATATTGTTAGGGTAATATCCTGTGTCCTTCGAATATCTGTTGGAATAAGAAG
CAACATCATCTACTGACTAGTATTCGTGATACTAGTATTCAATCACGTAAGGTGGAAGAG
AATGACATGAAGATTGAGAAACAGTGATCAAACTCAATAAAGAGCTGAATACAAGCACAT
ATAATTGTTGGAATAAAAATCAACTATCATCTACTAACTAGTATTTACGTTACTAGTATA
TTATCATATACGGTGTTAGAAGATGACACAAATGATGAGAAATAGTCATCTAAATTAGTG
GAAGCTGAAACGCAAGGATTGATAATGTAATAGGATCAATGAATATTAACATATAAAATG
ATGATAATAATATTTATAGAATTGTGTAGAATTGCAGATTCCCTTTCATGGATTCCTAAA
TCCTTGAGGAGAACTTCTAGTATATCTACATACCTAATATTATAGCCTTAATCACAATGG
AATCCCAACAATTACATCAAAATCCACATTCTCTACATGGTAGCGCCTATGCTTCGGTTA
CTTCTAAGGAAGTTTCATCAAATCAAGATCCGTTAGCCGTTNNNNNNNNNNNNNNNNNNN
NNNNNNNNNNNNNNNNNNNNNNNNNNNNNNNNNNNNNNNNNNNNNNNNNNNNNNNNNNNN
NNNNNNNNNNNNNNNNNNNNNATCGTTTACAGATGAGAAAACCAGGATTCCAATGGGTGT
ACCCATTACACGACCGTCGTGAAGAATCTATCCTCAATGTTTTTACATCGATATTAGCAT
TTATAAGAACCAATTCAATGCTCGCGTTCTAGTTATCCAGATGGATCGTGGCTCCGAGTA
CACTAACAAAACTCTTCATAAGTTCTTTACGAACAGAGGTATTACTGCATGCTATACAAC
CACGGCAGATTCTAGAGCACACGGTGTCGCTGAACGATTAAATCGTACTTTATTAAACGA
TTGTCGCACACTGCTTCATTGCAGTGGTCTACCAAATCATCTATGGTTCTCAGCAGTCGA
AATTTTCTACTATAATCAGAAATTCATTAGTCTCACCAAAAAACGATAAATCCGCAAGAC
AACATGCAGGTTTAGCTGGACTGGACATTACTACTATACTACCTTTCGGTCAACCGGTTA
TAGTTAACAACCATAATCCCGACTCGAAAATACATCCTCGTGGCATTCCAGGTTACGCCT
TACATCCGTCACGAAACTCTTATGGCTATATTATCTATCTTCCATCATTAAAAAAGACAG
TAGATACTACCAATTACGTTATATTACAAAACAAGCAAACGAAATTGGACCAGTTCGACT
ACGATACACTCACTTTTGATGATGATCTCAATCGTTTAACAGCCCATAACCAATCTTTTA
TTGAACAAAATGAAACGGAGCAGTCATATGATCAAAATACAGAATCTGATCATGACTATC
AATCGGAGATTGAAATAAACTCTGATCCTCTAGTGAACGACTTCTCGTCCCAATCAATAA
ACCCTTTACAATTAGACAAGGAACCAGTCCAAAAAGTACGTGCACCAAAAGAAGTTGATG
CCGACATATCTGAATACAATATTCTTCCATCTACTATACGATCTCGTACACCCCATATCA
TTAATAAAGAGAGTACCGAAATGGTTGGTACCGTTGAATCAGATACTACTTCACCTAGAC
ACTCGTCTACCTTCACTGCACGAAACCAAAAGCGACCTGGTAGTCCCAACGATATGATTG
ATTTGACCTCACAGGATAGAGTTAATTATGGACTTGAAAACATCAAAACTACACGTTTGG
GTGGTACGGAGGAACCATATATTCAACGAAATAGTGATACAAATATCAAATACAGGACTA
CAAATAGTACGCCCTCAATAGATGACCGTTCGTCCAACAGTGAATCCACTACTCCCATCA
TCTCCATAGAAACAAAGGCTGCATGTGATAATACACCCTCCATTGATACGGATCCGCCAG
AATATCGATCTTCTGACCATGCGACTCCTAATATAATGCCTGACAAATCCTCAAAAAATG
TTACGGCTGATTCTATTCTTGACGACCTCCCACTTCCTGACTTAACCCATCAATCTCCTA
CGGACACTTCTGATGTTTCAAAAGATATTCCACACATACACTCTCGTCAGACTAATTCCA
GTTTGGGTGGTATGGATGATTCTAATGTTCTGACTACTACCAAAAGTAAGAAAAGATCAT
TAGAAGATAATGAAACTGAAATTGAGGTATCCCGAGACACATGGAATAATAAGAATATGA
GAAGTCTGGAACCACCAAGATCGAAGAAACGCATAAATTTAATTGCAGCAATAAAAGGAG
TGAAATCGATCAAGTCAAGGAATTATAAAACCAGTTCGAACGACCTTAAGATATGATGAA
GCAATTACATATAATAAAGACAACAAAGAAAAAGACAGATATGTTGAAGCTTATCATAAA
GAAATTAGCCAACTATTGAAAATGAACACTTGGGATACAAACAAATATTATGATAGAAAT
GACATAGATCCTAAGAAAGTAATAAACTCAATGTTTATATTTAACAAAAAACGTGATGGT
ACACACAAAGCCAGATTTGTTGCAAGAGGCGACATTCAACACCCCGATACATATGATTCT
GATATGCAATCCAATACCGTACATCACTATGCACTGATGACGTCATTGTCAATCGCATTA
GACAATGACTATTATATCACACAGCTGGACATATCCTCTGCTTACTTATATGCTGATATC
AAAGAAGAATTATACATAAGACCTCCACCACATTTAGGTTTGAATGATAAGTTACTACGT
TTGAGAAAATCACTCTATGGTTTGAAACAAAGTGGTGCAAACTGGTATGAAACCATTAAA
TCATATTTAATAAATTGTTGCGACATGCAAGAAGTTCGCGGATGGTCATGCGTATTTAAG
AATAGTCAAGTAACAATTTGCTTATTCGTTGATGATATGATATTATTCAGCAAAGACTTA
AATGCAAATAAGAAAATCATAACAACACTCAAGAAACAATACGATACAAAGATAATAAAT
CTGGGTGAAGGTGATAACGAAATTCAGTACGACATACTTGGATTAGAGATCAAATATCAA
AGAAGCAAGTACATGAAATTAGGTATGGAAAAATCCTTGACAGAAAAATTACCCAAACTA
AACGTACCTTTGAACCCAAAAGGAAAGAAACTTAGAGCTCCAGGTCAACCAGGTCATTAT
ATAGACCAGGATGAACTAGAAATAGATGAAGATGAATACAAAGAGAAAGTGCATGAAATG
CAAAAGTTGATTGGTCTAGCTTCATATGTTGGATATAAATTTAGATTTGACTTACTATAC
TACATCAACACACTTGCTCAACATATACTATTCCCCTCTAGGCAAGTTTTAGACATGACA
TATGAGTTAATACAATTCATGTGGGACACTAGAGATAAACAATTAATATGGCACAAAAAC
AAACCTACCAAGCCAGATAATAAACTAGTCGCAATAAGCGATGCTTCATATGGTAACCAA
CCATATTACAAGTCACAAATTGGTAACATTTTCCTACTCAACGGAAAAGTGATTGGAGGA
AAGTCGACAAAGGCTTCGTTAACATGCACTTCAACTACAGAAGCAGAAATACACGCAGTC
AGTGAAGCTATACCGCTATTGAATAACCTCAGTCACCTTGTGCAAGAACTTAACAAGAAA
CCAATTATTAAAGGCTTACTTACTGATAGTAGATCAACGATCAGTATAATTAAGTCTACA
AATGAAGAGAAATTTAGAAACAGATTTTTTGGCACAAAGGCAATGAGACTTAGAGATGAA
GTATCAGGTAATAATTTATACGTATACTACATCGAGACCAAGAAGAACATTGCTGATGTG
ATGACAAAACCTCTTCCGATAAAAACATTTAAACTATTAACAAACAAATGGATTCATTAG
ATCTATTACATTATGGGTGGTATGTTGGAATAAAAATCAACTATCATCTACTAACTAGTA
TTTACGTTACTAGTATATTATCATATACGGTGTTAGAAGATGACGCAAATGATGAGAAAT
AGTCATCTAAATTAGTGGAAGCTGAAACGCAAGGATTGATAATGTAATAGGATCAATGAA
TATTAACATATAAAATGATGATAATAATATTTATAGAATTGTGTAGAATTGCAGATTCCC
TTTTATGGATTCCTAAATCCTCGAGGAGAACTTCTAGTATATCTACATACCTAATATTAT
AGCCTTAATCACAATGGAATCCCAACAATTACATCAAAATCCACATTCTCTACAATATTT
TATATAATATATAAGATAAGTAACATTCCGTGAATTAATCTGATAAACTGTTTTGACAAC
TGGTTACTTCCCTAAGACTGTTTATATTAGGATTGTCAAGACACTCCGGTATTACTCGAG
CCCGTAATACAACATTCTCAACAAGTAATTGGTTGTTTGGCCGAGCGGTCTAAGGCGCCT
GATTCAAGAAATATCTTGACCGCAGTTAACTGTGGGAATACTCAGGTATCGTAAGATGCA
AGAGTTCGAATCTCTTAGCAACCATTATTTTTTTCCTCAACATAACGAGAACACACAGGG
GCGCTATCGCACAGAATCAAATTCGATGACTGGAAATTTTTTGTTAATTTCAGAGGTCGC
CTGACGCATATACCTTTTTCAACTGAAAAATTGGGAGAAAAAGGAAAGGTGAGAGCGCCG
GAACCGGCTTTTCATATAGAATAGAGAAGCGTTCATGACTAAATGCTTGCATCACAATAC
TTGAAGTTGACAATATTATTTAAGGACCTATTGTTTTTTCCAATAGGTGGTTAGCAATCG
TCTTACTTTCTAACTTTTCTTACCTTTTACATTTCAGCAATATATATATATATATTTCAA
GGATATACCATTCTAATGTCTGCCCCTAAGAAGATCGTCGTTTTGCCAGGTGACCACGTT
GGTCAAGAAATCACAGCCGAAGCCATTAAGGTTCTTAAAGCTATTTCTGATGTTCGTTCC
AATGTCAAGTTCGATTTCGAAAATCATTTAATTGGTGGTGCTGCTATCGATGCTACAGGT
GTTCCACTTCCAGATGAGGCGCTGGAAGCCTCCAAGAAGGCTGATGCCGTTTTGTTAGGT
GCTGTGGGTGGTCCTAAATGGGGTACCGGTAGTGTTAGACCTGAACAAGGTTTACTAAAA
ATCCGTAAAGAACTTCAATTGTACGCCAACTTAAGACCATGTAACTTTGCATCCGACTCT
CTTTTAGACTTATCTCCAATCAAGCCACAATTTGCTAAAGGTACTGACTTCGTTGTTGTT
AGAGAATTAGTGGGAGGTATTTACTTTGGTAAGAGAAAGGAAGACGATGGTGATGGTGTC
GCTTGGGATAGTGAACAATACACCGTTCCAGAAGTGCAAAGAATCACAAGAATGGCCGCT
TTCATGGCCCTACAACATGAGCCACCATTGCCTATTTGGTCCTTGGATAAAGCTAATGTT
TTGGCCTCTTCAAGATTATGGAGAAAAACTGTGGAGGAAACCATCAAGAACGAATTCCCT
ACATTGAAAGTTCAACATCAATTGATTGATTCTGCCGCCATGATCCTAGTTAAGAACCCA
ACCCACCTAAATGGTATTATAATCACCAGCAACATGTTTGGTGATATCATCTCCGATGAA
GCCTCCGTTATCCCAGGCTCCTTGGGTTTGTTGCCATCTGCGTCCTTGGCCTCTTTGCCA
GACAAGAACACCGCATTTGGTTTGTACGAACCATGCCATGGTTCCGCTCCAGATTTGCCA
AAGAATAAGGTCAACCCTATCGCCACTATCTTGTCTGCTGCAATGATGTGAAATTGTCAT
TGAACTTGCCTGAAGAAGGTAAAGCCATTGAAGATGCAGTTAAAAAGGTTTTGGATGCAG
GTATCAGAACTGGTGATTTAGGTGGTTCCAACAGTACCACCGAAGTCGGTGATGCTGTCG
CCGAAGAAGTTAAGAAAATCCTTGCTTAAAAAGATTCTCTTTTTTTATGATATTTGTACA
TAAACTTTATAAATGAAATTCATAATAGAAACGACACGAAATTACAAAATGGAATATGTT
CATAGGGTAGACGAAACTATATACGCAATCTACATACATTTATCAAGAAGGAGAAAAAGG
AGGATGTAAAGGAATACAGGTAAGCAAATTGATACTAATGGCTCAACGTGATAAGGAAAA
AGAATTGCACTTTAACATTAATATTGACAAGGAGGAGGGCACCACACAAAAAGTTAGGTG
TAACAGAAAATCATGAAACTATGATTTCTAATTTATATATTGGAGGATTTTCTCTAAAAA
AAAAAAAAATACAACAAATAAAAAACACTCAATGACCTGACCATTTGATGGAGTTTAAGT
CAATACCTTCTTGAACCATTTCCCATAATGGTGAAAGTTCCCTCAAGAATTTTACTCTGT
CAGAAACGGCCTTAACGACGTAGTCGACCTCCTCTTCAGTACTAAATCTACCAATACCAA
ATCTGATGGAAGAATGGGCTAATGCATCATCCTTACCCAGCGCATGTAAAACATAAGAAG
GTTCTAGGGAAGCAGATGTACAGGCTGAACCCGAGGATAATGCGATATCCCTTAGTGCCA
TCAATAAAGATTCTCCTTCCACGTAGGCGAAAGAAACGTTAACACACCCTGGATAACGAT
GATCTGGAGATCCGTTCAACGTGGTATGTTCAGCGGATAATAGACCTTTGACTAATTTAT
CGGATAGTCTTTTGATGTGAGCTTGGTCGTTGTCAAATTCTTTCTTCATCAATCTCGCAG
CCTCACCAAATCCCGCTACCAATGGGGGGGCCAAAGTACCAGATCTTAATCCTCTCTCTT
GGCCACCACCGGATAGTAAAGGTTCTAATCTAACTCTTGGTCTCCTTCTTACATAGATGG
CACCTATTCCCTTTGGACCGTAAATCTTGTGAGAAGAAATTGATAGTAAATCAATGTTCA
TTTCATTGACATCAATGTGAATCTTACCATAGGCTTGTGCGGCGTCGGTATGAAAGTAGA
TCTTATTCTTTCTACAAATTGCACCAATTTCTTTAATAGGTTGGATGACACCGATTTCAT
TATTGACAGCCATCACAGAGACGAGACAGGTATCTGGTCTAATGGCATCTTCCAATTCCT
TCAAATCGATAAGACCTTGATCGTCCACATTCAGGAAAGTGACTTCAAATCCCTCCTTCA
TCATGGCCCGTGCGGCTTCCAAGACACACTTGTGTTCCGTTCTAGTGGTGATGATGTGTT
TCTTAGTCTTCTTATAAAATCTTGGGACACCCTTAAGAACCATATTATTAGATTCGGTCG
CTCCCGAAGTGAATATTATTTCCTTGGGGTCGGCATTGATCATCTTTGCTACGTGGGCTC
TAGCATTTTCCACAGCAGTATTTGTTTCCCAACCGTAAGAGTGAGTGTTGGAANNNNNNN
NNNNNNNNNNNNNNNNNNNNNNNNNNNNNNNNNNNNNNNNNNNNNNNNNNNNNNNNNNNN
NNNNNNNNNNNNNNNNNNNNNNNNNNNNNNNNNATGAGGCCTTATTTTTGGTCTTCATTG
TTAAAACACCCTATTGTCATTTAGCAGCCGATGCGATGAACGAAACTGCGAGGTAAAAGC
GCTCAAATCAAAAGTGTAGTATGAATGATATATAAACAACTTCAATAAAGTCACGCGTAG
TTAAAATATTGTTAGGGTAATATCCTGTTTCCTTCGAATATCTGTTGGAATAAGAAGCAA
CATCATCTCCTGACTAGTATTCGTGATACTAGTATTCAATCACGTAAGGTGGAAGAGAAT
GACATGAAGATTGAGAAACAGTGATCAAACTCAATAAAGAGCTGAATACAAGCACATATA
ATAGAATAATGAACGATAACACACATTATGAAAGAATAATAATAATAATAACACCGTATA
GAAATATCGGCTCCCTCTTGTTGATTCTCACATCCTCGAGCAAAAGCTCTAGTAAACCCT
GTGTATTTAACCTTATGGCCTCTATCAGCAATGGACTCCCAATAACTCACCAATTTTTCA
ATATTAGTGTAGATAGGAATGGATCCTCGATGAAATCGTTATGATTAGTGTCTCGATCCA
CTGTGTGTATTCTTGGAAAATGAACAAATCAGTGTAGAGAAGTCGTCTTCGTTTCCATCA
TGAGAATGTGCTTCAGTATTACATTTTTTGCCTTCAAACGCCTTGATTGTTCTATTTTTG
CTAATAATAAGTCTTTTTCATCGGACTAAAAGTCCATCAGTTGTAAGCGGATTTAGCTCA
GTTGGGAGAGCGCCAGACTGAAGAAAAACTTCGGTCAAGTCATCTGGAGGTCCTGTGTTC
GATCCACAGAATTCGCATTCTTTTTTGCTAGCATTCTTTTTTTTTCATTTCTAGGCCTGT
TTCTCCGCGCTGATTGGTCGCCCGGGTGATGCAGTTGCGGCCGGCCCTGGCCAATCAGAT
CCCTTTAAAAATGGGCCCGGTGCGCTTCTACCCCTTCACGCCTTTTACGCCTTTTTCGAA
TCTTGTATTTATTGTAATTATTATACATTGGTCATATCAAATTCACATCAGACTTCAATT
TTTCAATTCACTTTCTGAATAAGAGCCCTTCCCTTCATACAAGTAGAGATATTATACTGT
CATAGCTCTTTCAATTGGTCTTATTAGATTGTCTCCATCTTTCCCATTGACGTTGTTGCT
CCCTCTCTTTTTTCGTTTTTAACTGATTTCTCATATATTCCCAAACAGGCATATATACTC
GACGTCAAGAAAGAAAAGAAAAGAAAACCCTCATAAAAAATATAATCGAGAAGTTTTTTT
CCTCATCGCGAACCATTAGTATAACAGATTGATCGTTCAGCTCTCATAACTATCGCAAGA
ACAGTAACAAAATAAATAAAAAAAACACGCACATATAATAATGTTGGCTCGTACTGCTGC
TATTCGTTCTCTATCGAGAACTCTAATTAACTCTACCAAGGCCGCAAGACCTGCCGCTGC
TGCTTTGGCTTCCACCAGAAGATTGGCTTCCACCAAGGCACAACCCACAGAAGTTTCCTC
CATCTTAGAGGAAAGAATTAAGGGTGTGTCCGACGAGGCCAATTTGAACGAAACTGGTAG
AGTTCTTGCAGTCGGTGATGGTATTGCTCGTGTTTTTGGTTTGAACAACATTCAGGCTGA
AGAATTGGTCGAGTTCTCCTCTGGTGTTAAAGGTATGGCTTTGAACTTGGAGCCTGGTCA
AGTCGGTATCGTTCTTTTCGGTTCCGATAGACTGGTTAAAGAAGGTGAATTGGTCAAGAG
AACCGGTAATATTGTTGATGTCCCAGTCGGTCCAGGCCTTTTGGGTAGAGTTGTCGACGC
TTTAGGTAACCCTATTGATGGTAAAGGTCCTATTGACGCTGCCGGTCGTTCAAGAGCTCA
AGTCAAAGCACCAGGTATTTTGCCAAGAAGATCTGTCCATGAACCAGTTCAAACCGGTTT
GAAAGCCGTTGACGCTTTGGTCCCTATCGGTAGAGGTCAAAGAGAGTTGATTATTGGTGA
TCGTCAAACAGGTAAGACTGCTGTCGCCTTAGACACCATCTTGAATCAAAAGAGATGGAA
TAACGGTAGTGACGAATCCAAGAAACTTTACTGTGTTTACGTTGCCGTTGGACAAAAAAG
ATCTACCGTTGCTCAATTGGTCCAAACTTTGGAACAACATGACGCCATGAAGTACTCTAT
TATTGTTGCAGCTACTGCATCTGAAGCCGCTCCTCTACAATACTTGGCTCCATTTACTGC
CGCATCCATTGGTGAATGGTTCAGAGATAATGGAAAGCACGCTTTGATCGTCTATGACGA
TTTGTCCAAGCAAGCCGTGGCATACCGTCAATTATCTTTGTTGTTGAGACGTCCTCCTGG
TCGTGAAGCCTACCCTGGTGATGTCTTTTACTTGCATTCAAGATTGCTAGAAAGAGCCGC
TAAGCTTTCTGAAAAGGAAGGTTCTGGTTCTTTAACTGCTTTGCCTGTTATTGAAACCCA
AGGTGGTGATGTCTCCGCTTATATTCCAACCAATGTTATTTCCATTACCGATGGTCAAAT
TTTCTTGGAAGCTGAATTATTCTACAAGGGTATCAGACCTGCCATTAACGTTGGTTTGTC
CGTTTCTCGTGTCGGTTCCGCTGCTCAAGTTAAGGCTTTGAAGCAAGTCGCTGGTTCCTT
GAAATTGTTTTTGGCTCAATACAGAGAAGTCGCTGCTTTTGCTCAATTCGGTTCCGATTT
AGATGCCTCCACCAAGCAAACTTTGGTTAGAGGTGAAAGATTGACTCAATTGTTGAAGCA
AAACCAATATTCTCCTTTGGCTACAGAAGAACAGGTTCCATTGATTTATGCCGGTGTTAA
TGGTCATTTGGATGGTATTGAACTATCAAGAATTGGTGAATTTGAGTCCTCCTTTTTGTC
CTATCTAAAATCCAATCACAATGAGCTTTTGACCGAAATTAGAGAAAAGGGTGAATTGTC
TAAAGAATTGTTGGCATCTCTAAAGAGTGCTACTGAATCATTTGTTGCCACTTTTTAATG
TGAACTAAAAAAATAAAAATGAATATAAGGTACGTCTCAAAAAGAAATGTAAATATAGAA
ATTTTAAAAAAAAAAACGAAAAAAAACATAACTAAATTTAAAGTGCAGCCAAACAATAAC
CCTGAAAAATCTAAATATCTTAGAATTTTTTTATTTTGATTATTATATATTATTATTATT
CTTATGGTAAATAATGCCCCTACTTTTCTTCTAAGAAATGAGTTACTACAAAAATAAGGA
AATATCGCCTGCAAGCGGTTTTATTTTGGAGTTGTTTTTTTTTTCCCACATAGCCTCTAG
TTATCATTCTAGCACTGACTCTTTTTTCGCCACTATTCTATAAAAGGCCCGAATTNNNNN
NNNNNNNNNNNNNNNNNNNNNNNNNNNNNNNNNNNNNNNNNNNNNNNNNNNNNNNNNNNN
NNNNNNNNNNNNNNNNNNNNNNNNNNNNNNNNNNNNNNNNNNNNNNNNNNNNNNNNNNNN
NNNNNNNNNNNNNNNNNNNNNNNNNNNNNNNNNNNNNNNNNNNNNNNNNNNNNNNNNNNN
NNNNNNNNNNNNNNNNNNNNNNNNNNNNNNNNNNNNNNNNNNNNNNNNNNNNNNNNNNNN
NNNNNNNNNNNNNNNNNNNNNNNNNNNNNNNNNNNNNNNNNNNNNNNNNNNNNNNNNNNN
NNNNNNNNNNNNNNNNNNNNNNNNNNNNNNNNNNNNNNNNNNNNNNNNNNNNNNNNNNNN
NNNNNNNNNNNNNNNNNNNNNNNNNNNNNNNNNNNNNNNNNNNNNNNNNNNNNNNNNNNN
NNNNNNNNNNNNNNNNNNNNNNNNNNNNNNNNNNNNNNNNNNNNNNNNNNNNNNNNNNNN
NNNNNNNNNNNNNNNNNNNNNNNNNNNNNNNNNNNNNNNNNNNNNNNNNNNNNNNNNNNN
NNNNNNNNNNNNNNNNNNNNNNNNNNNNTAATAAAATTTTGAATGACAGTTAAAAAATCA
CGTAGTCAGTTAATCTGTTTAACTTGAAAATATGTCTGAATCAGTGGCCATTATAGGTGC
AGGATTAGTAGGCTGCGTTGCAGCTTGGCATTCTCCAAAGAAGGCTACAATGTCACACTT
TATGATTTAGACAAGATCCTCGATTGGACACCACCAAAAATAAAAATTTAAATCCATTAA
TTGGGCTATTTCTGCTCGTGGCATTGATGCTCTGAAATCAATAGATCCGGATGCTTGTGA
ACATATTCTGCAAGATATGATTCCCATGAAAGGCAGGATGATTCATGACTTGAAAGGCAG
ACAGGAATCACAATTGTATGGCTTGCATGGAGAAGCTATTAATTCTATCAATAGATCTGT
ATTAAATAATAGCCTTTTGGACGAATTAGAAAAATCTACAACAGAACTGAAGTTCGGTCA
CAAATTAGTCAAAATCGAATGGACAGATGATAAACAAATCTGTCATTTTGCCATTGGGGA
AGATTTGAAAACCCCACATACTGAAAAGTATGATTTTGTCATAGGTTGTGACGGAGCATA
CTCTGCGACGAGATCGCAAATGCAACGTAAAGTTGAGATGGATTTTTCACAAGAATATAT
GAATTTACGTTACATTGAACTTTACATCCCGCCTACTGAGGAATTCAAGCCAAACTATGG
CGGAAATTTTGCAATAGCTCCTGACCATTTGCACATTTGGCCTCGTCATAAATTCATGTT
AATTGCGCTCGCCAACAGTGACGGCTCGTTCACTTCAACCTTTTTCGGTTCTAAAGATCA
AATATCAGATCTGATAACTTCCAAGTCACGTGTGAGGGAATTCTTAATCGAGAACTTTCC
CGATATTATTAATATTATGGATTTGGACGATGCTGTCAAAAGGTTTATCACTTATCCAAA
GGAAAGTCTTGTCTGTGTAAACTGTAAGCCATACGATGTACCAGGCGGAAAGGCCATCCT
ACTCGGCGACGCTGCCCATGCAATGGTTCCATTTTACGGCCAAGGTATGAATTGCGGATT
TGAAGATGTGAGAATTCTTATGGCGCTATTGAAAAAGCATTCAGGAGATCGTTCAAGAGC
CTTTACTGAGTACACTCAAACAAGACATAAGGACCTAGTTTCTATTACTGAGCTGGCAAA
AAGAAACTATAAAGAAATGTCACATGACGTTACATCCAAGCGGTTTTTATTAAGGAAAAA
GCTAGATGCTCTCTTTAGTATTATAATGAAGGATAAGTGGATACCTTTGTATACAATGAT
ATCTTTCAGATCCGATATCTCGTATTCTAGAGCTTTAGAAAGGGCTGGAAAGCAAACACG
TATCTTGAAATTCTTAGAATCTCTGACACTCGGTATGTTATCTATTGGCGGTTACAAGCT
TTTCAAATTTTTGACAAGAGAACGTTCCTGAAGCCAGTTTATTCTTGCCATCCGTGTACG
CTAGGAGAGGATTATTAAAATAAGTGATATATACATATATATATATATATATATATATAT
AATACACTAATTATTTTATGTGATGTTGATCACGCGAAACGGTAAACGGCTCTGTTCGCG
CTTTCTTTGTTTACATTTTAGTGAAGTATTGTCAAGATAATATCCATATGGTTGAACTTT
TTATATTGGCTAGTTAAATACTCTATTTATTGCACCAAAAAATCATCTTAGTGGACTTTT
TGGAGCAAAAAAAACCAGCAGGTAGTTATATAAGATGACTACACAACTAAGGTATGAAAA
TAACGATGACGATGAAAGAGTAGAATATAATCTCTTTACCAATAGATCCACCATGATGGC
AAATTTTGAAGAATGGATCAAAATGGCTACAGATAATAAAATCAATTCCCGAAATAGTTG
GAATTTCGCATTGATCGACTATTTTTATGACTTGGACGTTTTGAAAGATGGCGAGAATAA
CATCAATTTTCAGAAAGCATCTGCAACCTTGGATGGGTGTATTAAGATTTACTCTTCGAG
AGTTGATTCAGTGACAACGGAAACAGGTAAGTTATTGAGCGGGTTGGCACAAAGAAAGAC
GAATGGGGCATCTAACGGAGATGACAGTAACGGGGGAAATGGTGAAGGGCTTGAAGGTGA
CAGTGACGAAGCAAATATAGAGATTGATCCCTTAACTGGTATGCCTATATCTAATGATCC
TGATGTGAATAACACTAGGCGGAGAGTGTACAACAGAGTTTTAGAAACAACATTGGTGGA
GTTCGAAACGATCAAGATGAAAGAGCTAGACCAGGAATTAATAATTGATCCATTATTCAA
AAAGGCCTTGGTTGATTTCGATGAAGGTGGCGCCAAGAGTTTATTGTTGAACACATTAAA
CATAGACAACACTGCAAGAGTCATTTTCGATGCATCAATTAAGGATACACAAAACGTAGG
GCAAGGTAAACTTCAAAGGAAAGAAGAAGAATTAATTGAAAGAGATAGTTTAGTAGATGA
CGAAAATGAACCTAGCCAGTCATTGATAAGTACTCGTAATGACTCAACCGTAAATGATTC
CGTTATTAGTGCACCTTCCATGGAAGATGAGATTTTATCTCTTGGTATGGATTTTATAAA
ATTTGATCAAATTGCGGTGTGTGAAATTTCAGGATCGATTGAGCAACTAAGGAACGTTGT
CGAAGATATTAATCAAGCGAAAGACTTTATCGAAAATGTTAACAACAGATTTGATAACTT
CTTAACTGAAGAAGAATTGCAAGCAGCTGTCCCAGATAATGCAGAAGATGATAGCGATGG
CTTTGATATGGGCATGCAACAGGAGCTGTGCTATCCAGATGAAAATCATGACAATACATC
ACATGATGAACAAGATGATGATAATGTCAACAGTACCACAGGAAGTATATTCGAAAAAGA
TTTGATGGCATACTTTGACGAAAATCTAAATAGAAACTGGAGAGGGAGAGAACATTGGAA
AGTACGAAATTTTAAGAAAGCAAACTTAGTGAATAAAGAATCCGACCTGTTGGAAGAAAC
GCGAAGTACTATAGGAGATACTACTGACAAAAACACNNNNNNNNNNNNNNNNNNNNNNNN
NNNNNNNNNNNNNNNNNNNNNNNNNNNNNNNNNNNNNNNNNNNNNNNNNNNNNNNNNNNN
NNNNNNNNNNNNNNNNNNNNNNNNNNNNNNNNNNNNNNNNNNNNNNNNNNNNNNNNNNNN
NNNNNNNNNNNNNNNNNNNNNNNNNNNNNNNNNNNNNNNNNNNNNNNNNNNNNNNNNNNN
NNNNNNNNNNNNNNNNNNNNNNNNNNNNNNNNNNNNNNNNNNNNNNNNNNNNNNNNNNNN
NNNNNNNNNNNNNNNNNNNNNNNNNNNNNNNNNNNNNNNNNNNNNNNNNNNNNNNNNNNN
NNNNNNNNNNNNNNNNNNNNNNNNNNNNNNNNNNNNNNNNNNNNNNNNNNNNNNNNNNNN
NNNNNNNNNNNNNNNNNNNNNNNNNNNNNNNNNNNNNNNNNNNNNNNNNNNNNNNNNNNN
NNNNNNNNNNNNNNNNNNNNNNNNNNNNNNNNNNNNNNNNNNNNNNNNNNNNNNNNNNNN
NNNNNNNNNNNNNNNNNNNNNNNNNNNNNNNNNNNNNNNNNNNNNNNNNNNNNNNNNNNN
NNNNNNNNNNNNNNNNNNNNNNNNNNNNNNNNNNNNNNNNNNNNNNNNNNNNNNNNNNNN
NNNNNNNNNNNNNNNNNNNNNNNNNNNNNNNNNNNNNNNNNNNNNNNNNNNNNNNNNNNN
NNNNNNNNNNNNNNNNNNNNNNNNNNNNNNNNNNNNNNNNNNNNNNNNNNNNNNNNNNNN
NNNNNNNNNNNNNNNNNNNNNNNNNNNNNNNNNNNNNNNNNNNNNNNNNNNNNNNNNNNN
NNNNNNNNNNNNNNNNNNNNNNNNNNNNNNNNNNNNNNNNNNNNNNNNNNNNNNNNNNNN
NNNNNNNNNNNNNNNNNNNNNNNNNNNNNNNNNNNNNNNNNNNNNNNNNNNNNNNNNNNN
NNNNNNNNNNNNNNNNNNNNNNNNNNNNNNNNNNNNNNNNNNNNNNNNNNNNNNNNNNNN
NNNNNNNNNNNNNNNNNNNNNNNNNNNAAGTCTTTGCCTCAAAAGGAGACAAAAGATTGA
CATGCCGATTAAGAACAGAAAGAACGACACACATATTACTGCGGATGACTTCCATTTTCA
CTGATAGATACAAGATTGTTCATTAACCCGGGCAGAAAATGAGTTTGTTCAGTCATAGGA
AGCATACCAGAGGCGACGTTAGTTCGGGGCTTTTTGAAAAAAGCACAGTTTCTGCCAACC
ATTCAAATAACGACATTCCTACTATTGCAGATGAGCACTTTTGGGCGGATAATTACGAAA
GGAAAGAACAAGAGGAAAAAGAAAAGGAGCAGTCTAAAGAGGTTGGTGATGTGGTGGGTG
GAGCGCTCGATAATCCGTTTGAAGATGACATGGACGGTGTTGACTTCAACCAAGCTTTCG
AAGGAACAGATGATAACGAGGAGGCCAGTGTGAAACTTGATTTACAGGATGACGAAGATC
ATAAGTTCCCCATTCGAGAAAATAAAGTTACTTATTCAAGAGTTTCGAAAAAAGTTGACG
TAAGAAGATTAAAGAAAAACGTATGGAGATCGATCAACAATTTGATACAAGAACATGACA
GTAGGAAAAATAGAGAACAAAGCTCTAATGACAGTGAAACCCACACAGAAGATGAATCAA
CAAAGGAGCTCAAGTTTTCTGATATCATTCAAGGTATAAGTAAAATGTATTCGGATGATA
CACTAAAGGACATTTCAACAAGCTTTTGTTTTATATGCCTTCTACACTTAGCCAATGAGC
ATGGGTGGCAGATAAATCATCAGGAAAACTATAANNNNNNNNNNNNNNNNNNNNNNNNNN
NNNNNNNNNNNNNNNNNNNNNNNNNNNNNNNNNNNNNNNNNNNNNNNNNNNNNNNNNNNN
NNNNNNNNNNNNNNNNNNNNNNNNNNNNNNNNNNNNNNNNNNNNNNNNNNNNNNNNNNNN
NNNNNNNNNNNNNNNNNNNNNNNNNNNNNNNNNNNNNNNNNNNNNNNNNNNNNNNNNNNN
NNNNNNNNNNNNNNNNNNNNNNNNNNNNNNNNNNNNNNNNNNNNNNNNNNNNNNNNNNNN
NNNNNNNNNNNNNNNNNNNNNNNNNNNNNNNNNNNNNNNNNNNNNNNNNNNNNNNNNNNN
NNNNNNNNNNNNNNNNNNNNNNNNNNNNNNNNNNNNNNNNNNNNNNNNNNNNNNNNNNNN
NNNNNNNNNNNNNNNNNNNNNNNNNNNNNNNNNNNNNNNNNNNNNNNNNNNNNNNNNNNN
NNNNNNNNNNNNNNNNNNNNNNNNNNNNNNNNNNNNNNNNNNNNNNNNNNNNNNNNNNNN
NNNNNNNNNNNNNNNNNNNNNNNNNNNNNNNNNNNNNNNNNNNNNNNNNNNNNNNNNNNN
NNNNNNNNNNNNNNNNNNNNNNNNNNNNNNNNNNNNNNNNNNNNNNNNNNNNNNNNNNNN
NNNNNNNNNNNNNNNNNNNNNNNNNNNNNNNNNNNNNNNNNNNNNNNNNNNNNNNNNNNN
NNNNNNNNNNNNNNNNNNNNNNNNNNNNNNNNNNNNNNNNNNNNNNNNNNNNNNNNNNNN
AATCGTTTTATTAAAATACTTTTAAAGAATTAAATTTTGATAATTAGTTCATTCTCTTTT
ACAAAGATAATCACCAAACAGGGACAATACACTGAACGATAAAAGTATGTGACATATAGA
ATGCTAGAATGAATAGCCTAGACTGCATTGTTATGAGAGCAACGTTTGATATTTGTGGCG
ATTGGAACAAACATAGTACATGCCAAAATGAGATGAAATGTCCAATTTGAACTGATTAAC
ATACACGCGCAAGCTCGTATTTGTTTACTGGTACACCTAGAGTCAGCCGATCAAAGAGAC
AGTGGCAGATATATGGGAAAATTTTCTCCGGAAGATTGCATGCGAGAGTCTCATAACCAG
TCATTTCCCAAGATACAATTCTCGGAGCTGTTATACTAACAAACTTTTAATTTTCATTTT
TTTTTTTTTTTTGATTAGATGGCCTCCTTACCTCACCCAAAGATTGTCAAGAAGCACACC
AAGAAGTTCAAGCGTCATCACTCTGACCGTTACCACAGAGTTGCTGAAAACTGGAGAAAG
CAAAAGGGTATTGACTCTGTTGTTAGAAGAAGATTCAGAGGTAACATCTCTCAACCAAAG
ATCGGTTACGGTTCTAACAAGAAGACCAAGTTTTTGTCACCATCTGGTCACAAGACTTTC
TTAGTCGCTAACGTTAATGATTTGGAAACCTTGACCATGCACACCAAGACTTACGCCGCT
GAAATTTGGCTCACAACATCTCCGCTAAAAACAGAGTTGTCATTTTGGCTAGAGCTAACG
TTTTGGGATCAAGTCACCAACCCAAGGTCGTTGCTTTGGAGCTAAATAAATTAAGATTAA
CAAAAATAATAACCTTCATTAAATTTTAAATTTCAATAAAAAAANNNNNNNNNNNNNNNN
NNNNNNNNNNNNNNNNNNNNNNNNNNNNNNNNNNNNNNNNNNNNNNNNNNNNNNNNNNNN
NNNNNNNNNNNNNNNNNNNNNNNNNNNNNNNNNNNNNNNNNNNNNNNNNNNNNNNNNNNN
NNNNNNNNNNNNNNNNNNNNNNNNNNNNNNNNNNNNNNNNNNNNNNNNNNNNNNNNNNNN
NNNNNNNNNNNNNNNNNNNNNNNNNNNNNNNNNNNNNNNNNNNNNNNNNNNNNNNNNNNN
NNNNNNNNNNNNNNNNNNNNNNNNNNNNNNNNNNNNNNNNNNNNNNNNNNNNNNNNNNNN
NNNNNNNNNNNNNNNNNNNNNNNNNNNNNNNNNNNNNNNNNNNNNNNNNNNNNNNNNNNN
NNNNNNNNNNNNNNNNNNNNNNNNNNNNNNNNNNNNNNNNNNNNNNNNNNNNNNNNNNNN
NNNNNNNNNNNNNNNNNNNNNNNNNNNNNNNNNNNNNNNNNNNNNNNNNNNNNNNNNNNN
NNNNNNNNNNNNNNNNNNNNNNNNNNNNNNNNNNNNNNNNNNNNNNNNNNNNNNNNNNNN
NNNNNNNNNNNNNNNNNNNNNNNNNNNNNNNNNNNNNNNNNNNNNNNNNNNNNNNNNNNN
NNNNNNNNNNNNNNNNNNNNNNNNNNNNNNNNNNNNNNNNNNNNNNNNNNNNNNNNNNNN
NNNNNNNNNNNNNNNNNNNNNNNNNNNNNNNNNNNNNNNNNNNNCATTTTGGCTAGAGCT
AAGGCTTTGGGTATCAAGGTCACCAACCCAAAGGGTCGTTTGGCTTTGGAAGCTTAAATT
AAATAAAGATTTACAAAATAATAACCTTCTTTTAATTTTAAATTTCAATAAAAAAATATC
AAATCAAACATGACTTTTAAATCTACCATTAGATAATTGTATAAAGTGATTTATTGTTTT
TTAATTTTGTTTTCATTATCTATCAAAACTAGGGCATTCTTCCTCACTTTTAGTGATAAA
CTTTTGTAAACTCAGTAGTATATCCAGCCGACGAGCAATGCGATAACGGCGATGATAAGC
AATGCTCTGGAACTCAGACTTTGCCCGTTACCTGCTGATGGCGCTCTTGCTGATTCTGCA
TCGTGGTTTCCAGACGGTTTTCTTTTCGGTAACACGGAGTGAAATATTTTGATCTTCTTG
AAGACTATGTCATCTTTGTACTGCTCTTCCAGATTAGGCCAATCGGACAACAGCTCGCCA
TCCTCCACGTTTTGGTAAGCTGCCGGGATAGGAAGTGTAACGATCAAGAATTTGTCTCGT
TTTTGGTCCATTTCATCGTCAGCGGTTGACTTGGGTAATCCAAGGAAAACAATTTGGACA
TTTACACTTTCATGAGCACCTATGATGGCCACATTGGGCCTCACACAATACTTTGTGGGA
GCACTAGTCCTCACTTTAAATATAACTCTCTTTTCACCATCGTTCTCGAGCTTTATATAC
TCTGTTGATTGTTTATTAAGGGGAGCTGAAGTATTACATATTAGTAACCTGTTGCATCGC
ACCAAAAAAGGTAGCAAAGTTTCCCGCACACTAGCAATTCTCGTCAAACATACCCTTGAA
CACCAGCTTTTCTGGCACTATTCTCATTGTTTACTCGTCTGAACTAGTGCTTATATTATC
TGTCGTCATACCACTGTTTGAGACCCCCATAGGTCTTATATAAGGTAATGCATCATTCTA
AACGGGCGGCAAGCCATATTAAACTATCTATATAACTACAACAGTATTCATATACCTAGT
GAGGAGGCCATTTGAAAGCGCATTTTACCTCAGTAGTCATCACCTTTCGAAACGACTTCC
TTTTTGTGAGCATGCAACAAGATGGTGTGTTCGAATTGTGCAGTGTAGGATCCGGGGATA
TCGTTCAATGGTGGATAATCCTGTACTAAACCGTGTCTAACCAAGTTATTCAACGCAAAT
AAGTATTTCTCTTGGCCAAGTCTGTCTAGGTATCGGCGACAGAACGGTAAAGTCCCAAAG
TTGCGGTCTATCGTTTTTAACAAGTTCTTGGCGCTGTCTAACGTGGGCATTACCTGATGG
TCTTCAGCAGATCTGGCATAATGAGAAACTTCCCCACCGGCAGTAACATAACCTCTACCA
GTAGAACCAAAAGTTTCAATGGCAAAGTGCTCACCTTCCTCCATTTTTGTAGTGTCCCCA
TTTTTGACGATGGGAACGGATTTACCGCCGTGGATACGATATGGTGCGATACTGTGGCCA
CATAGATTACGACAAGGTTTAACCTGGTAAGTCTCACCATTGATTTCCACTTCGTAGGAT
TCCATAACTTCTTGGATGGCTTCACCGATGTCGGTTAATCTCACATCGATACCCGCTTCT
TTAATACCCGTGTAAGTAGCGTCCTTTACAGCGGCTAGCAGGTTATCGTATTGTGGATCA
AAGGAAACAGTAAAGGCAGAATCAATGATGTTACCGTTTACCTGCACACCATAATCTACC
TTCATCACGTCTTCGTATTTCAGAACGGTTTTGTCGCCTGCATTGGGTGTGAAATGTGCA
GCACAATGGTTGAGAGAGAGACCCGTTGGAAACCCAATACCTTGAGATTTGGGATCCTCC
ATCGCTAATAAATTTTCGGCACCTGTATACTTTCTTGTAGTATTTTCGATCATGTCAGCG
ATATCCATTAACTTCATCCCAGGAACGATTCTGTCCTTGATGGCCCTTCTCACACGACGA
TGTATCTCAGCACCCTTTCTGACATCATTCCAATGTTCGGCCCTTTCCAGATCCCTTTTC
AAATAACGTGATTCTTCATCCGTGGTTCTTTGCAGATTGAAATCTTGATGATAGTCCATC
CACGCACCTTCTGGGTACTTTCCATCTGGAAACAGTAATTCAATCTTCTTCACATTGCTT
TTCTTCTTCTTCTTTTTCTTGTTCTTCTTCTTTTTGCTTTCTACTGGGTCTGACTCGTCA
GCTTTTGCCTGGTCTTGCTGTTCAACGCCTTCATTCTCCAAATTCAATTCTTTTAAATCA
GAAGCAGGGGAATTTTCTATTTCAGCGTCTGTCATTTTTCAATACGGTAGAGCTTCTACA
GTACTTGTTGATGTAAAAGCCCACTTATTAGCTTCTTGCTATGGCTTCCTTTCTTTTTTA
AGTTCGCTTCTTTCCCAAGATTGAAAATAAAAAATAAGTGAGACCAGGTCATTAAAGGTC
CCTTGAAGAGTAAAAAATCTGTCAAATATCACCCATAAGAGCATAACCATAATGTTGAAG
AGCACGCTGAGGCTTTCAAGAATCTCTCTCAGAAGAGGTTTCACAACGATCGACTGTTTA
CGCCAACAAAATTCGGATATCGATAAAATCATACTAAATCCAATCAAATTAGCTCAGGGA
AGCAACAGCGATCGTGGCCAAACCTCTAAAAGCAAAACTGATAATGCAGATATTTTATCA
ATGGAAATTCCAGTAGATATGATGCAATCTGCTGGGAGAATAAACAAGAGGGAGCTTCTA
TCCGAGGCGGAAATTGCTAGAAGTAGCGTGGAGAATGCACAAATGAGATTCAATTCTGGA
AAATCTATAATCGTGAATAAGAACAACCCTGCAGAATCATTTAAGAGATTAAACAGGATC
ATGTTTGAGAACAATATTCCCGGAGATAAAAGAAGTCAACGGTTTTACATGAAGCCGGGG
AAAGTGGCTGAATTGAAGAGATCTCAAAGGCATAGGAAGGAATTCATGATGGGCTTCAAG
AGGTTGATTGAAATTGTTAAAGATGCCAAGAGGAAAGGATACTAATCGTACCATCAACTC
TTGAATATTGTGAAATTTTCGCCATTGATTTCCGTCTTTGTAAATAGGTAATGCGTAACT
ATTTAGTTAAATTTTTGTATATTTTTTATTCTATGACTTCACTTATCCATTATTTCCATC
GTCAAAAAAAGGAAATAAATACTGTTGCTCGAACGAACAGCAAGATAAAGTGGAAACGAA
AAGTAAGCAGCTTCCTCAATATGCCGTCAAACGTACGTTCGGGAGTCTTAACTTTGCTCC
ATACAGCATGTGGAGCAGGCGTACTTGCAATGCCGTTTGCATTCAAGCCATTTGGGTTAA
TGCCTGGTCTGATAACGCTAACATTTTGCGGAATATGTTCCTTATGTGGGCTGCTATTAC
AGACTCGAATAGCGAAGTACGTACCTAAATCTGAGAACGCCTCGTTTGCTAAACTCACCC
AACTAATCAATCCGTCAATAAGTGTAGTGTTCGATTTTGCCATTGCTGTTAAATGTTTTG
GCGTTGGTGTATCTTACTTAATTATTGTTGGTGACTTAGTGCCACAGATAGTGCAGTCAA
TTTTTTATCGTAACGATGATAACATGAGTGGTTCGCAAGAGCATCACATGTTCTTAGACA
GGCGTTTGTATATAACTCTGATCATAGTGTTTGTTATCTCCCCTTTATGCTTTAAAAGAA
GTTTGAATTCTCTACGATATGCTTCTATGATTGCCATTGTTAGTGTCGCATATTTATCTG
GTTTGATTATTTACCATTTTGTAAATCGGCATCAGCTAGAGAGAGGGCAAGTATATTTTA
TGGTACCTCACGGAGATTCTCAGTCTCATTCTCCCCTGACTACATTGCCAATTTTTGTGT
TTGCTTACACTTGTCACCACAATATGTTCAGTGTAATTAATGAGCAAGTGGATAAGAGCT
TCAAGGTAATCAGGAGGATTCCGATTTTTGCCATCGTGTTGGCCTATTTTTTATACATCA
TAATTGGTGGTACAGGTTATATGACATTTGGTGAGAATATTGTAGGAAATATCCTCACTT
TATACCCGAATTCCATCTCCACCACCATCGGGAGGTTAGCAATGCTGCTATTAGTTATGT
TAGCATTTCCATTGCAATGCCATCCTTGCAGATCATCGGTAAAAAACATAATTATATTCA
TTGAAAATTTCAGAAAAGGTAAGTTATACGATAACAGAGCTAGCTTTATTCCATTAGACA
ACTTTAATAGTGAAGATCCGCAGGAGGCGCCAACCCAACAAAACAACGAAGAGCCAAATC
TGCGTAGTGAGTCTTTACGGCATATCAATATTATCACCCTTTGTATCTTACTGTTCTCAT
ATCTACTGGCTATTTCAATTACGTCTCTAGCAAAAGTCCTAGCAATAGTTGGTGCCACGG
GATCTACGTCGATTTCTTTCATTTTGCCAGGCCTTTTTGGTTATAAATTAATTGGCTCAG
AATTTACGGGCACGAATGAAAGAGTACCGACAAGCATAAAAATATTCAAATACTTAAGTT
TATCTCTATTCATCTGGGGGATAGCAGTAATGGTAGCTTCACTATCAGCGATTGTATTTT
TGGGCACATCATCACATTGAGTTTGTACATTACTTTTCGTATTTCTATAAACAAAAAAAA
GAAGTATAAAGCATCTGCATAGCAATTAATNNNNNNNNNNNNNNNNNNNNNNNNNNNNNN
NNNNNNNNNNNNNNNNNNNNNNNNNNNNNNNNNNNNNNNNNNNNNNNNNNNNNNNNNNNN
NNNNNNNNNNNNNNNNNNNNNNNNNNNNNNNNNNNNNNNNNNNNNNNNNNNNNNNNNNNN
NNNNNNNNNNNNNNNNNNNNNNNNNNNNNNNNNNNNNNNNNNNNNNNNNNNNNNNNNNNN
NNNNNNNNNNNNNNNNNNNNNNNNNNNNNNNNNNNNNNNNNNNNNNNNNNNNNNNNNNNN
NNNNNNNNNNNNNNNNNNNNNNNNNNNNNNNNNNNNNNNNNNNNNNNNNNNNNNNNNNNN
NNNNNNNNNNNNNNNNNNNNNNNNNNNNNNNNNNNNNNNNNNNNNNNNNNNNNNNNNNNN
NNNNNNNNNNNNNNNNNNNNNNNNNNNNNNNNNNNNNNNNNNNNNNNNNNNNNNNNNNNN
NNNNNNNNNNNNNNNNNNNNNNNNNNNNNNNNNNNNNNNNNNNNNNNNNNNNNNNNNNNN
NNNNNNNNNNNNNNNNNNNNNNNNNNNNNNNNNNNNNNNNNNNNNNNNNNNNNNNNNNNN
NNNNNNNNNNNNNNNNNNNNNNNNNNNNNNNNNNNNNNNNNNNNNNNNNNNNNNNNNNNN
NNNNNNNNNNNNNNNNNNNNNNNNNNNNNNNNNNNNNNNNNNNNNNNNNNNNNNNNNNNN
NNNNNNNNNNNNNNNNNNNNNNNNNNNNNNNNNNNNNNNNNNNNNNNNNNNNNNNNNNNN
NNNNNNNNNNNNNNNTTTTCGTATTCTAAAACAAAAAAAAAAGAAGTATAAAGCATCTGC
ATAGCAATTAATTAAAAAGGTGACCATCCCATATATATAACACTCAAATTTGATGGATCC
GTGGCTTGCTGAATCAAATCTTGTACGCTAGACTCTACACTTAGTCCATTACCCATAAGC
TTCTCTTCTACACCTTTAAGGGCCCTATAAGACTCTTGGTTTTCGTTCCTGTCGTTGTTA
CTTATGAACTTGCTGACGTTATCGAAATTTGTAATTTCATGTTCTTCTTCAAATAAGTGT
TCGTATTTTTTAACTGGTGACATTACCCAGGAATAAAGGGGATCCCATTTTAAGATATTC
AAAACACACATCACCTTGACATAATCTTTTCTTAATACTGCGTAAACTCTTTCACAACTC
CGCCTGAATAGGCCATCCACGCCTGTGACTCCAAATCCATCAACGATATCTCTAGTTAAT
CTGAAAGGGACCAACTCTGGAATGGGGAGTAATTTTCCCTGATCAAACGCAATTCCCAGG
TCTATATGAATAGGCTCCCCTGTTGAGCAGTCAAGCAGGATATTGTTTAAGTGCCTATCA
CCGAGGCCTAATATGTATCCAACGATAGAGCTAGCTGCGACACCTTTTGTGTACGTTTTC
TTAGCTTCAAACCAATCCAACGGATCGGGAAAGGAATCAAAAAAAAAGTTTCTTAACTGC
GGTTTTATTTCATTAGTGATTTTTAAATAAGCTTTCAGCCTCTCTTCATTTGATTTTGTT
TGAACTGCTTTCATGCCTTTTCTTGCCTGATCGAAGGTTATCTTATCGTTGGTATGTAGC
TTACTCAAAATTTGATGTAATGATGTAGAATTTGCGACAAATTCAATGATTCCTGCCTTT
GGTCCTAATGGAACCACTTTGTATGTTCTAATACCCAGATCTAGATTTCTTAATACTTTA
TCATTTTGTAGAACTTTATTAACTTGTTGAAACACTTGTTCCATAATTGCATCTTGTCTC
AAATCGTCATTACTTCCTTTCATCAAAGCTTTCTGCGTTGTACCATCTGAGATGTTGAAG
GTGACTATTTTCGGCAGGGACAATCCTGTGGTAGTAATGCCTACTGTTTCATTGACGGAT
ACAATATAAGGGCGGGCTTTTCTTCCATCAGCAGAACTTTTGACTGTAAAATTACTGGTC
GGTAGGGGAAGCTTCTCCATGTTTAGCTGTTTCAGCCAATATTGGCCAATCTTCAAATTA
GCTAAGCGTAACGTCTTCGTATTTTGCACAAACTTAAGATTAGCTAACTCTACAGACATC
TCGCAAAACTCTTGCACAGGAAGTAAATACTTTTTCGCAAAGGCACCCCTGTCATATCCT
TGCAATTCTAAAGAATCTTTTTGACAGCTTGAATTTTTTGGGATATGTTGGTGTCCTTAT
TGGATTGCTTTTCATATAGTAGTATGCTCATCACTGAATAAAGGGAGTCATACGGTAGTT
TGTAAAGAANNNNNNNNNNNNNNNNNNNNNNNNNNNNNNNNNNNNNNNNNNNNNNNNNNN
NNNNNNNNNNNNNNNNNNNNNNNNNNNNNNNNNNNNNNNNNNNNNNNNNNNNNNNNNNNN
NNNNNNNNNNNNNNNNNNNNNNNNNNNNNNNNNNNNNNNNNNNNNNNNNNNNNNNNNNNN
NNNNNNNNNNNNNNNNNNNNNNNNNNNNNNNNNNNNNNNNNNNNNNNNNNNNNNNNNNNN
NNNNNNNNNNNNNNNNNNNNNNNNNNNNNNNNNNNNNNNNNNNNNNNNNNNNNNNNNNNN
NNNNNNNNNNNNNNNNNNNNNNNNNNNNNNNNNNNNNNNNNNNNNNNNNNNNNNNNNNNN
NNNNNNNNNNNNNNNNNNNNNNNNNNNNNNNNNNNNNNNNNNNNNNNNNNNNNNNNNNNN
NNNNNNNNNNNNNNNNNNNNNNNNNNNNNNNNNNNNNNNNNNNNNNNNNNNNNNNNNNNN
NNNNNNNNNNNNNNNNNNNNNNNNNNNNNNNNNNNNNNNNNNNNNNNNNNNNNNNNNNNN
NNNNNNNNNNNNNNNNNNNNNNNNNNNNNNNNNNNNNNNNNNNNNNNNNNNNNNNNNNNN
NNNNNNNNNNNNNNNNNNNNNNNNNNNNNNNNNNNNNNNNNNNNNNNNNNNNNNNNNNNN
NNNNNNNNNNNNNNNNNNNNNNNNNNNNNNNNNNNNNNNNNNNNNNNNNNNNNNNNNNNN
NNNNNNNNNNNNNNNNNNNNNNNNNNNNNNNNNNNNNNNNNNNNNNNNNNNNNNNNNNNN
NNNNNNNNNNNNNNNNNNNNNNNNNNNNNNNNNNNNNNNNNNNNNNNNNNNNNNNNNNNN
NNNNNNNNNNNNNNNNNNNNNNNNNNNNNNNNNNNNNNNNNNNNNNNNNNNNNNNNNNNN
NNNNNNNNNNNNNNNNNNNNNNNNNNNNNNNNNNNNNNNNNNNNNNNNNNNNNNNNNNNN
NNNNNNNNNNNNNNNNNNNNNNNNNNNNNNNNNNNNNNNNNNNNNNNNNNNNNNNNNNNN
NNNNNNNNNNNNNNNNNNNNNNNNNNNNNNNNNNNNNNNNNNNNNNNNNNNNNNNNNNNN
NNNNNNNNNNNNNNNNNNNNNNNNNNNNNNNNNNNNNNNNNNNNNNNNNNNNNNNNNNNN
NNNNNNNNNNNNNNNNNNNNNNNNNNNNNNNNNNNNNNNNNNNNNNNNNNNNNNNNNNNN
NNNNNNNNNNNNNNNNNNNNNNNNNNNNNNNNNNNNNNNNNNNNNNNNNNNNNNNNNNNN
NNNNNNNNNNNNNNNNNNNNNNNNNNNNNNNNNNNNNNNNNNNNNNNNNNNNNNNNNNNN
NNNNNNNNNNNNNNNNNNNNNNNNNNNNNNNNNNNNNNNNNNNNNNNNNNNNNNNNNNNN
NNNNNNNNNNNNNNNNNNNNNNNNNNNNNNNNNNNNNNNNNNNNNNNNNNNNNNNNNNNN
NNNNNNNNNNNNNNNNNNNNNNNNNNNNNNNNNNNNNNNNNNNNNNNNNNNNNNNNNNNN
NNNNNNNNNNNNNNNNNNNNNNNNNNNNNNNNNNNNNNNNNNNNNNNNNNNNNNNNNNNN
NNNNNNNNNNNNNNNNNNNNNNNNNNNNNNNNNNNNNNNNNNNNNNNNNNNNNNNNNNNN
NNNTCATTTTAATGAATTCCTCGAGAGCACATTCATTAAAGTATGTCTACTCTTTTAAAC
GTTGTTTTTGTGATCATAGAAGTCTATTGGTATTAAGTCTCTCCTTATCGGCCTTCATAA
ATAGACATCAATGTTTGGGGGAAGGAAGTAACGTCCTGAGGGATTGCTGCTATTTTTATA
AATTCAATAATCGCGTTCAGAGTATCCATCCATTCAGTTTGGCTAATAAAATGTTGTCGA
GAATCAAAAATAGTTAATAAGGATTTTTCTAAACTTTTTTCAGCAAAACCAACGTCCTGT
GGTAAATTTTTTATGGCATAGTATAAACCTTTGGCTTTGGAATCAACAACTTTTGGAGTC
AATAGCTTCCAGTCTCCCAATTCTAAATTCCATTTGTAGACATCACTGGATCCAGAAAGT
CTACTTTCCAATAAGCTTGTCAACCCGTAGAAACCGCTATCTTCTGTGGCCTTGATTAAT
GATTCCTTTTCCTCTTCTAGTGAAGTAGTGTAATTGGCATCAAAATCGGCGTTGTTGAAA
AGAAAACGTTTCCACGTATCTGAGTCAATTCTATTGATAGAGTTCAAAACACCCTCTATT
GAGTGTGGAACAGGTAAGCCTGCTAGAAAATCGCCGTCATTTATGCATTCGTAAATCTTC
TGAAGTGTATTTATATTCATTTCTCTTATGTTTGGCATGTTCATTTCCTCAAATAACAAA
TAGCCAAACTTGAACTCTTTTATTTTAAGAGAAATTTGACATATTTCTTGTAAATCTAAG
CTAGAATATATGCGCAGACAGTTTCGTTCCTTGCATCTAGAACCCATCCTAATCATTTTA
ATTACATTGAAAAGCATCTTTAGCTTTATCTCAGAATCTTTAACATGCAGCAACATTGCT
ATTTGAGTGAATATTCGATTGCTCCAATTCAAACAGCTTTTCGGATCGTAAGTCGTTGAA
AGAAAAAAGAGGTCAGTAAGTACTAATTCACAAAAAGCTGTTGATCCTTTGCATAAAGGA
TACAAGCAAACAATAGAGGTATATTAAATGATATTTGGTGAATCAAACTACGGGCGAATT
TGCTTAGCCAGCAGTTGTAGGGTTCGTTCACTGACAAATAAGTATCGCATATGAATGATT
CCATCCCAAAATTGTTTGCCAACGGGTATATAGCATTCAGTACATCCTTGTCCAATGGAG
CAACTTTATCTTTGTTCTCGTTCATTATGTTATCCCTAATGGACAATTTGTGTTCGACAA
ACAGATCGAAAATGATTCATCCATTGGCCGTAAAACAAAATTCACTTTCGCTATTTCCTA
TTGAGTAGCCCACTAGGTACGTTAGAATGCACTCAGAAATAAAAAACACTTCAGTAGAAT
CATATAATTCAGCTTCTTTATTGAAGGTCGAAATACGTTGGTATATCATATGTGGTTGTT
CGGGATGGCGAAATACCATTTCAAAGTTTTTCAAATGAACTTCATTATTAAAGTTTGTAG
ATCTCTCTCTTTGAACTTCTTGCTGTAAAATTCTTCTTGAAAGAGCAGCGAACCATAGTT
TGAAGTTTTTACTCAAATATTCCTTTGGAACATGGTGTTTCAAAATGTTAATTGCAGCAG
CTTTAGAAAGCGAACAACCGATTTTTGAAGCTACCGGTCTCCTGGCATAAGAAAAGAGTA
AAGAAACCAATACAACATCGTCTACGCCACAATCACTAGCATCCAAAAGTTCCGTATTTT
CATAAATATCATCTTGGACTATATTTCCGAATATTGCATCAAGGCAGTATTTCCAAGTTT
TTATTTTGATGAGATCCCGATGCTCTAAAAGCTTTATAGCCTGCTGGAAGGATGGACTGA
GCTGTTTGTTTTCCCTCAAATAAATGAATATTTTGCAAAATAAATTGGGCAGAGATGGCT
CTATTTCAAACGTATTTTTGTCAGCCAGATTTAACAATGAGCTGAAAATTGTTATTACTT
CATCGTGAATTTGTGTATCTATTAAGAATTTTGAAAGCCGAATTATGATGAAGTTTAAAG
TTGATGATTTTACAAGTACATTCTCATACAACACAAAAAGATATTTTAACTCCCTTGCAC
ATCGCAGTTTTCCTATGTAAGTCGATGTCTTTTCAAGGTCTGTAATAACCGATAAAAACA
AAAGCTTGAATTCGTGTGTGTTGTTCTTTTCATGAGCAAACTGCGTCTGAACTAAGGTTG
CTCCTAATGCCAAGGGTATATGAAGTGGGTATTGATACCTCATTGAAACACTGGAATTTC
AAATAAATATGGGCGAAAGGTATGAAGTTGGGAATAATTTTTCAACAGTAGATTCTAAGT
TCAGTAAGTGAGCCCAATTCAGTAAATCTTATGATCCACTTTAACATCAGTAGACCGTAT
TTTTTTTTGGTATTTTAACTGTTGTTTACCTGATATTTTGGGGNNNNNNNNNNNNNNNNN
NNNNNNNNNNNNNNNNNNNNNNNNNNNNNNNNNNNNNNNNNNNNNNNNNNNNNNNNNNNN
NNNNNNNNNNNNNNNNNNNNNNNNNNNNNNNNNNNNNNNNNNNNNNNNNNNNNNNNNNNN
NNNNNNNNNNNNNNNNNNNNNNNNNNNNNNNNNNNNNNNNNNNNNNNNNNNNNNNNNNNN
NNNNNNNNNNNNNNNNNNNNNNNNNNNNNNNNNNNNNNNNNNNNNNNNNNNNNNNNNNNN
NNNNNNNNNNNNNNNNNNNNNNNNNNNNNNNNNNNNNNNNNNNNNNNNNNNNNNNNNNNN
NNNNNNNNNNNNNNNNNNNNNNNNNNNNNNNNNNNNNNNNNNNNNNNNNNNNNNNNNNNN
NNNNNNNNNNNNNNNNNNNNNNNNNNNNNNNNNNNNNNNNNNNNNNNNNNNNNNNNNNNN
NNNNNNNNNNNNNNNNNNNNNNNNNNNNNNNNNNNNNNNNNNNNNNNNNNNNNNNNNNNN
NNNNNNNNNNNNNNNNNNNNNNNNNNNNNNNNNNNNNNNNNNNNNNNNNNNNNNNNNNNN
NNNNNNNNNNNNNNNNNNNNNNNNNNNNNNNNNNNNNNNNNNNNNNNNNNNNNNNNNNNN
NNNNNNNNNNNNNNNNNNNNNNNNNNNNNNNNNNNNNNNNNNNNNNNNNNNNNNNNNNNN
NNNNNNNNNNNNNNNNNNNNNNNNNNNNNNNNNNNNNNNNNNNNNNNNNNNNNNNNNNNN
NNNNNNNNNNNNNNNNNNNNNNNNNNNNNNNNNNNNNNNNNNNNNNNNAGTAGACGGTAT
TTTTTATGGTATTTTACTGTTGTTTTACCTGATATTTGGGGCAATATATCAAATATTAGT
TCATTCACACCGCCACTGATAAAGGCAAGTGGAATACACAAGTAATAGCTGTTATCCACC
AGATAAGCATCACCGTTTCCAGTAATCGCGTGTAACATGTCTAAGATCCATTTTTGGTTG
AAACCTTGAGAAAAGTAGATTGCAGAAATTTCTACAAAGTATCTTCCTAAAAATTCATGA
ATATCGGCAAATCCAAAAAGAGATATATCCCATTCTTTCTCCAATTTAGAAGTAGGGACT
TTTGTTCTGTTAAACCAGTACATAATCAAATCAAACTTACAATATTCGAAGAGCTCTGTA
AGGTTTTGGTAGCGAAAAGCGACCGTAATTTTGTTCAGAGCTTGTTGGATAAACGCACGA
GTATGATTGAAGCCAGAGTATGTCATCATATCCTCCAAAGAAAAAACTAAGCTTGGGTAA
GACACCAAAGACAACATGGACATTGCAAGAGAGTAGAAAGCGGACTTTTCAATACTTTGC
TGAGGCGGACCAAATAAGCTCTTAATCTCATAAAATATGATACTTTGATTCTTATAGCTC
ACTTGGGCCATATAACTCGAAATACTGTTCATTATGTTAATAATATTGGAGGAGTCTAGC
TTTTGCAGGCATTTAATAAAAGTTGCAAAGACTCTCTGCTTCCCACCTCTGATTGATCCG
TGGGAAAGATCATGATTTTGAAGTAGGCTAAGCAGCAGCATAGAAAGGTTGACCGTAGGG
GCCACACCAGTGAAAGAATTGTCCTCAAATCTAGATATGATCCAGTCCAGGATATCATTG
CAGTCCGAATTCAAAGGCTGCTCGGGGTAAGATAACCATTGAGGTCTTATTGCTTCGATA
TAAGATGTAAGTAAAAGCATAGCTTGATTGGAAGAACTATAGTGGTTGCAAAGCAATTTT
TCACCCAAGACTTCAGTGAATTCTTCCAGGATTTTGTTGTAAGAAGATTTCTCCCCGATT
GCTTGTTTTAACCACTGGCAAACAGTGCCAAGATAAGATATAAATACATCTGTGCTAACG
CAATCAGAAAATTCCAATATGGCTACCAAACGCTCTGAAATGGATTTATTTCTTGAAGAC
CATAGGTAAGCTCGCACTGCTTTATCTATAGTGGAGTGCAGAGGCTTCTGAAATCTACCT
CCAATTGTGTACGGACTATTATTCTGGGTAGTGTCTTCTGAAGAGGCTTCGAAGTAATTG
ATGGCAGAAGTTCCTGTTTGAGATTTGTTTTTTTGCATCCTGATAAAATCATTAACGATT
TCCTTCATATTAATTTTGTCAAGCACTAAATGGTCTACATTTATGGTCCGTATCGATAAA
ACCTCCTCAAAAAATGATTGGTAGGAGTTTTGGCTATCAAAACTAAGTTGTGGAATAGTT
ATTAAGGTTGTTCTCTTATATGCTGCAATAAACTCAGAAAAAGTGGAATCTCCACAAAGA
TTATCAACTATTTGTATTAATTTTGCTACCCAAGTAAATTTTTGTAGTGGAGATGAAAAT
GCATCACTTTCAATATTTTCCAGTAATCTGTAAAGAATTTCATTATAACGTGTGAGGTCT
AAGGAAACTTTTGGTAAATTAAAAAAGGGAGTGTTAAAACATTCTGACTTTTCTTCTGGT
TTTACGCCTAAAAGAAATTCCCTCTGCTCTTGAAAATGTTGCCAAATCTTGTGGCTTTCA
TCCCAACATAGTGAGACAGGATTAGCTCCTTCGCCTTTTTTNNNNNNNNNNNNNNNNNNN
NNNNNNNNNNNNNNNNNNNNNNNNNNNNNNNNNNNNNNNNNNNNNNNNNNNNNNNNNNNN
NNNNNNNNNNNNNNNNNNNNNNNNNNNNNNNNNNNNNNNNNNNNNNNNNNNNNNNNNNNN
NNNNNNNNNNNNNNNNNNNNNNNNNNNNNNNNNNNNNNNNNNNNNNNNNNNNNNNNNNNN
NNNNNNNNNNNNNNNNNNNNNNNNNNNNNNNNNNNNNNNNNNNNNNNNNNNNNNNNNNNN
NNNNNNNNNNNNNNNNNNNNNNNNNNNNNNNNNNNNNNNNNNNNNNNNNNNNNNNNNNNN
NNNNNNNNNNNNNNNNNNNNNNNNNNNNNNNNNNNNNNNNNNNNNNNNNNNNNNNNNNNN
NNNNNNNNNNNNNNNNNNNNNNNNNNNNNNNNNNNNNNNNNNNNNNNNNNNNNNNNNNNN
NNNNNNNNNCCAACGTACTGAAGGTATCCCCATAGCATGACGATTCATTAGTAACTAATA
TGGGACCCAAAATATCGGATAATTCGTAAAGATCATATATCTGATTGATAGTTTTCTCAT
TGGATAAAAGCTGCTTGGAAAACTTTATGGAGTTGGCTATAAAAGACAACTTAACTGGCA
AGATTCATTTGATTTTACTAATGGTAAGCAAACTTTAAATAGGCGTGCCATGTCGCCATT
GCTTAATTCGCATTCTTTTTGGGATAATAAAGGAATAAAAGAAAAACAAACCCAATTAAA
GCATTGGATTTTTTCGAATTTTGAAAACAGAAGTTCTTTCAGCTGTTCTGCAAAACTTTT
AGTGAAGTCTTGTAAAGTTCCATAAAATGAGCACAATTGTAATCCTAGCACTTCAAACTC
ATGTGAGCTGTTCTCCTCTAAAAGATGAATAAGAAATGTGTCCATATCGTCAGAAATCCG
TAGGATAGAAGGTATATCCGAATCACATTTTCTTCTTTTAAATAATAATGAGTAATTTTC
ATTTTTTCTGTTCAATGCAAAATATGTTAACAATGATTTGGTAATTCCGAGTATTTTTAA
CCACACCGATCTGCCTCCCCTATCTCTAAGTCTAAAATCAGGTAATGCAAACCATGAATT
TTTATCCCTTGAACCTCGAATATATGAGAATTCCACATGGTTTACGGTAAATAATTGAGG
CTTATAATTACTTAAGCGCAGTAGAATGTACTCACGGTATAGAGATACAAGAGATTCGGA
CCGAAGCTCTTCAACATAATTCTCTTGACCAATCATATAAGGAAGTTTATGGTTCATTAG
TTCACTTGACATAACATCAAACAGTGATAATTGGTCTTGTACTAGCTCATTGGAAGTACA
GCCAATTGTCAGGTTGTAACTCCATGCTTCTTTTATAAGCATTANNNNNNNNNNNNNNNN
NNNNNNNNNNNNNNNNNNNNNNNNNNNNNNNNNNNNNNNNNNNNNNNNNNNNNNNNNNNN
NNNNNNNNNNNNNNNNNNNNNNNNCTTTTTGGGATAATAAAGGAATAAAAGAAAAACACC
CAATTAAAGCATTGGATTTTTTCGAATTTTGAAAACAGAAGTTCTTTCAGCTGTTCTGCA
AAACTTTTAGTGAAGTCTTGTAAAGTTCCATAAAATGAGCACAATTGTAATCCTAGCACT
TCAAACTCATGTGAGCTGTTCTCCTCTAAAAGATGAATAAGAAATGTGTCCATATCGTCA
GAAATCCGTAGGATAGAAGGTATATCCGAATCACATTTTCTTCTTTTAAATAATAATGAG
TAATTTTCATTTTTTCTGTTCAATGCAAAATATGTTAACAATGATTTGGTAATTCCGAGT
ATTTTTAACCACACCGATCTGCCTCCCCTATCTCTAAGTCTAAAATCAGGTAATGCAAAC
CATGAATTTTTATCCCTTGAACCTCGAATATATGAGAATTCCACATGGTTTACGGTAAAT
AATTGAGGCTTATAATTACTTAAGCGCAGTAGAATGTACTCACGGTATAGAGATACAAGA
GATTCGGACCGAAGCTCTTCAACATAATTCTCTTGACCAATCATATAAGGAAGTTTATGG
TTCATTAGTTCACTTGACATAACATCAAACAGTGATAATTGGTCTTGTACTAGCTCATTG
GAAGTACAGCCAATTGTCAGGTTGTAACTCCATGCTTCTTTTATAAGCATTAGCGTATCA
ATAACACTAAAACAATGGCACTTCAAAATTAATTGATTTATTAATGACATTATTAATCTC
GTATTTCCATTTTCTTTTTTGCTGAGCCTCAAAAAATCTATTACGGTCCAAGTAATTGTC
CTTGTCACTTGAAATATACCAACTGTGTCTAACGCCAATAAATTCAGGAGGATCGATATG
AAATTGGTCAATGTTTTGTCTACCATAGATAATTTCATTTGGCTTTGAAAGTACTCGCAA
ATTTTATCGACTAAGGATATCCATTGGTGTATCATGAATTTCAGTTTGAAAGGGTCACTT
TTAATTAGGGCATCCAAAGCAAACGATAAATGTACTGAAACGGCATCCAATAAACTTTTG
GAACCATCTTTGACCATTAATTCAGGTACTACTGCTAAAAGTAACTTCAACGTTTTCACT
TTAAATCTCTCACATGATTTTTCTACAAATAATCTTAAAACGTACGATATCGTGGAGAGT
CTGTTCTCACTAAGTGATAGCTTGTTTGTGGTTGACACTGTCAAGTTTCGAAGAAGGTCA
CAGTATTTTGTGTGTTCAGATGCAAGTAACTCTACCAAAGCTTCTGCCGTTGTAGATAGG
GCCTTGGTTGGTATCCTTTCCGGATCTTCTTTTAAAATTGTTGTTAGCTCATCTAAAGCA
TTGTTTCTCTCTTTGATTTTTGTTGATGATAGAAAGTTTAAAGTTTCTACAATCCCATGA
TCCTCCATTGTCTATGTTACACTGATTTCCCTTTTTCTTTGAAGGCTTTTTTTTCGAATT
TCCTGCTTTTTTTGCGAGGCTTTGAGAAAGTCAATTAGTCTTGATTATTCTATTAACTTG
GAACTAATTTACCTTGAAAAATGTCAAAATATGCATATTGTACGGCTGGTGCCATACTTG
TTTCTCACTAGCAAAACATTCTATCTTCTGTCATTCTTAACTTCTTAACGAGTCTGTTTG
CTTTTTGACGCAACCCAAAAATGAATAAGACCCTCCTATCACGCTGATATAGCATGTAAA
TTCTCCTCGACGAACGACAAANNNNNNNNNNNNNNNNNNNNNNNNNNNNNNNNNNNNNNN
NNNNNNNNNNNNNNNNNNNNNNNNNNNNNNNNNNNNNNNNNNNNNNNNNNNNNNNNNNNN
NNNNNNNNNNNNNNNNNNNNNNNNNNNNNNNNNNNNNNNNNNNNNNNNNNNNNNNNNNNN
NNNNNNNNNNNNNNNNNNNNNNNNNNNNNNNNNNNNNNNNNNNNNNNNNNNNNNNNNNNN
NNNNNNNNNNNNNNNNNNNNNNNNNNNNNNNNNNNNNNNNNNNNNNNNNNNNNNNNNNNN
NNNNNNNNNNNNNNNNNNNNNNNNNNNNNNNNNNNNNNNNNNNNNNNNNNNNNNNNNNNN
NNNNNNNNNNNNNNNNNNNNNNNNNNNNNNNNNNNNNNNNNNNNNNNNNNNNNNNNNNNN
NNNNNNNNNNNNNNNNNNNNNNNNNNNNNNNNNNNNNNNNNNNNNNNNNNNNNNNNNNNN
NNNNNNNNNNNNNNNNNNNNNNNNNNNNNNNNNNNNNNNNNNNNNNNNNNNNNNNNNNNN
NNNNNNNNNNNNNNNNNNNNNNNNNNNNNNNNNNNNNNNNNNNNNNNNNNNNNNNNNNNN
NNNNNNNNNNNNNNNNNNNNNNNNNNNNNNNNNNNNNNNNNNNNNNNNNNNNNNNNNNNN
NNNNNNNNNNNNNNNNNNNNNNNNNNNNNNNNNNNNNNNNNNNNNNNNNNNNNNNNNNNN
NNNNNNNNNNNNNNNNNNNNNNNNNNNNNNNNNNNNNNNNNNNNNNNNNNNNNNNNNNNN
NNNNNNNNNNNNNNNNNNNNNNNNNNNNNNNNNNNNNNNNNNNNNNNNNNNNNNNNNNNN
NNNNNNNNNNNNNNNNNNNNNNNNNNNNNNNNNNNNNNNNNNNNNNNNNNNNNNNNNNNN
NNNNNNNNNNNNNNNNNNNNNNNNNNNNNNNNNNNNNNNNNNNNNNNNNNNNNNNNNNNN
NNNNNNNNNNNNNNNNNNNNNNNNNNNNNNNNNNNNNNNNNNNNNNNNNNNNNNNNNNNN
NNNNNNNNNNNNNNNNNNNNNNNNNNNNNNNNNNNNNNNNNNNNNNNNNNNNNNNNNNNN
NNNNNNNNNNNNNNNNNNNNNNNNNNNNNNNNNNNNNNNNNNNNNNNNNNNNNNNNNNNN
NNNNNNNNNNNNNNNNNNNNNNNNNNNNNNNNNNNNNNNNNNNNNNNNNNNNNNNNNNNN
NNNNNNNNNNNNNNNNNNNNNNNNNNNNNNNNNNNNNNNNNNNNNNNNNNNNNNNNNNNN
NNNNNNNNNNNNNNNNNNNNNNNNNNNNNNNNNNNNNNNNNNNNNNNNNNNNNNNNNNNN
NNNNNNNNNNNNNNNNNNNNNNNNNNNNNNNNNNTCACCTAGAGAGGCGGCTGGCAATCT
GTTCAATCTGGAACCAGAGCCTTTGACGGCGATAATGTACAAGTTTCTGGCACCACTGTT
GTCAGCACAGTTCATGATGGCACCGACTGGTAGACCTAACTAGTTAAAAAAGATCTCAAT
ATCGGGGAGTGAGAATAATTTTGTTAGTAAAAGCATAGGGAGAAAGTTAGCAGATGTGGT
TAATCTTGAAAAATAGAGTTAAGCGTGATTTTTGTAGAAATAACATTTCGATGGTTATCC
ATTAGTATGGGCAAAAGAGGGAGTTAGGATATGCTTGCCGTGTATGATTTTGAAACCAGA
AATTTTTGAGTCCATGAATATTGACAGGTATCACTTCATCTGCAAATACAGCCCGCTTAA
CCATTTAAAAACTGAATTTATGTGTGTAATTGCATCTTTGGCGGGGCGGTACCAGTGATG
GCACATCTACCATTCTTATGGAAAATAACACCGATAGGTATATGATCAGGCTTCACACTT
AGTGTTTAGCGTCTTTTAAACCTCTGTTTAATTCTGTTGTACCCAGCAAAATGAAATCTT
GGAACTTTACTTTATGATCAATTTAACCAAATTGCATTGTGGAAAATAAAAATTTTAACA
TACTGAGATTCTAAACTTAGTACCTTGAGCACCGTTACCGGACATTATTAGTTATATATA
GGTGTGTTGGTTTTGTATTGCTTGTAAGACCTAAGAGTCAAAATAAAGAAAGTAAGAGAT
TTTTAGCTACTAACCTTAGCAATACGATGGTATTACTATTAGCGGGAACAGGTACATTAT
GGCTACAGTTCGTTTCCTGCCATATAATTTTTCAGCCCGAGCGTGTTTGGGTTTGATATT
TTCTTTTTTACCTCTTTTTCAACATTTCCATGCAAGTCTGATGACGGTTGTACGGCTCGT
TCTGTGAGCCGGATAAGCGATAAAAAAACTTGGTCTGTTGAAAAATAATAACTGCATGGG
TTTTTCAAAGCAGTTGGGGGTGTACAGATGTTAATGTAGTCTGATATATGCTCTGTCTTG
TCTTTTTATCTGGGGGATCATTAACATGGTAATAGTGATTGGTATTGCAAGCTTAAGATT
ATAATTACATAAAACAATACAAATATTCTAGCCCGATGGGGTTATTATAGACCAGTTTTT
GTTTTCTCTTATTCTATCTGTTAAAAAGTCCGTGGGGTTATTGTCTTCGACAGAGTTATT
ATCCTTGTCGCTCCCTTTATCATTAGCCGTATTTTCGTTATCCTCGTCATTATGAGTCCT
CAGTTTTGCACGTTGTGCTCGTGACATATGACTCCAATTCTGCTTTTTCTCCAAATACTC
TCTTTTGCCCATTGTGCTGTAGCCGTCATCGCTTGGATTTGGAGGCCAACTACTTGCCTT
GTTCCCAAGGTTATTGCCATAATTTGGATTGTAGTACTCTTCTTCCATTTCGTTCAATCT
CAATGCCTGTAAATCGATTAAATTTATGCCCTTCTCGTTCTTAGCCCAACCGTTTCCGCC
TTGTAAAATATCTTCCACGCATTCTCTTGGCGTAAATTCACCTGGTCGAGGATCCCACGG
TAATTTAAACGTTTTCTGGTACAAGCTCTCAATCAGTGGGCTCATAGAGGAAGATATTGT
TGTTGACAGCCCTGGCTTTGTTGTCATTTCGCTACTCTTGTGGTTGGTAGAAGTCGGTGA
TTTAATACTTGTGCTGTTTCCTGTCGCATTTGTACCGGGTTTCGCTACAGTTGTTCCAAT
ACCGTTAAAATTGGAGAATGTATTCTTGGGTGACATCTGGTTTGTTGTTGATGTGGGGCT
AGATAGTTCAGACGTGTTATCCAGTATAGTATTTATTCCTGGCCTGTAATTAGCGAGCTG
GCCATTAGTAAACGATTTGGAAATGTTGAAATGTTCCGTAGAGCTTCTACTAGCTTCAAC
TGCAATGAGACGTTGATTATAGAATTGACCTTTGAGTGCGTTAGGAGAAATCTGGAAGGA
GTGGGAGTTTCGTCTTAAGGATGTATTCTCCATATCTATGACCAAGTTCCCATTAGAAGA
TTTCCCGGGTGATAAGAGAATAAGAATCGTCCCCNNNNNNNNNNNNNNNNNNNNNNNNNN
NNNNNNNNNNNNNNNNNNNNNNNNNNNNNNNNNNNNNNNNNNNNNNNNNNNNNNNNNNNN
NNNNNNNNNNNNNNNNNNNNNNNNNNNNNNNNNNNNNNNNNNNNNNNNNNNNNNNNNNNN
NNNNNNNNNNNNNNNNNNNNNNNNNNNNNNNNNNNNNNNNNNNNNNNNNNNNNNNNNNNN
NNNNNNNNNNNNNNNNNNNNNNNNNNNNNNNNNNNNNNNNNNNNNNNNNNNNNNNNNNNN
NNNNNNNNNNNNNNNNNNNNNNNNNNNNNNNNNNNNNNNNNNNNNNNNNNNNNNNNNNNN
NNNNNNNNNNNNNNNNNNNNNNNNNNNNNNNNNNNNNNNNNNNNNNNNNNNNNNNNNNNN
NNNNNNNNNNNNNNNNNNNNNNNNNNNNNNNNNNNNNNNNNNNNNNNNNNNNNNNNNNNN
NNNNNNNNNNNNNNNNNNNNNNNNNNNNNNNNNNNNNNNNNNNNNNNNNNNNNNNNNNNN
NNNNNNNNNNNNNNNNNNNNNNNNNNNNNNNNNNNNNNNNNNNNNNNNNNNNNNNNNNNN
NNNNNNNNNNNNNNNNNNNNNNNNNNNNNNNNNNNNNNNNNNNNNNNNNNNNNNNNNNNN
NNNNNNNNNNNNNNNNNNNNNNNNNNNNNNNNNNNNNNNNNNNNNNNNNNNNNNNNNNNN
NNNNNNNNNNNNNNNNNNNNNNNNNNNNNNNNNNNNNNNNNNNNNNNNNNNNNNNNNNNN
NNNNNNNNNNNNNNNNNNNNNNNNNNNNNNNNNNNNNNNNNNNNNNNNNNNNNNNNNNNN
NNNNNNNNNNNNNNNNNNNNNNNNNNNNNCCCAATAGAAGTTTACCCGTTATCTTTTGAG
AATATGAATTGTTTCCTGTGGCCGTTAGTGCAGTGGCGTTAGCATAGGTCGTTTTCTTCA
CTTTGCCATTGGGACTAGAACTAGAAGTCAACGAGGAATTCGCATCAGCAAACTCAAAAA
AAACATCCAACACCAAAATTTTCTTCAAGAATCTGCCGTTTTTATCCAAGTGGAGCTTCA
CCAGGATTGGTTTGTCTAATGAATAATTCCATTGTGCTCTATGATGTTGCACATGCACGT
GTTTTGTTGTACCTCTACTCTGGGTCGAAGTGGTTTGATGCTCACCGTCCAGAGCCACTT
TGTGTCCCGACGTACCTGTTCCATCCTTCAAACGCCATTTCGTGTAGCAATAGCCAGAAG
ATTGAGGAATATTTACCAATTCTTTGATTTGCAGGTCCAGTAGAAACTTTGGTCTTTTTG
CCTTGCTATTATGATTAAATGGCATCTTAATATTTTGTGAGCGGTATTATACCTTTCTTG
GGTACCTAATACTTCTAAGCAACCTGAATGAAATTAGAAGGTGTTCACTCCTTCATTAGC
AAGTGAGCTTTGCCGTTGTCACCGTACTTGGTCATCTTAAGAGATACAAAGGGGGGGGAC
CCTGAGAAAACTTCTCCCGAAAAAAAAAAAAGAAATATACCCACGCGTTCTTTACCCGGA
AATAAATATCTTGATTTAGCCGCCGAGATTGTTATATATGCATCCAAGACCTCTGAATGG
TGGCTAATTAAGACACTTAACTGATTACGTTTCCATCAACTGCTATCATGTTCGCAATAT
TTGGGCAAGAAATGAAAAAGAAAAGTTACCAACTCTTCTCCCTTCTACGAGCGGTGAATA
CATGGGAGCCGAGCCGCATGAAGATGAAAGTAATATTAAAATTAAAGTCTCTATCGAAGC
AGTGACTCTCTCCCTATCAGCCGGTAAATTTTTTTAACGAAGTGGAGCTAAATTATCAGA
AAACGTAGAGCTGGTATGCTGGTAGATCTAAACGAAGTCCAGTTTACATCAAGATGATAT
CGTGCAATATTTACTACGGCATGACTTAACAGTACAGTCATGATTTAGGAATTTGAGTGT
TCTCCGGGGTTTTGCAGATAAAAATTTGTTTTCTTCTCTGCCATTCCTGGAGATTTTGAA
AAGAGTTGGTAATGTGTTTCAAAAGAAAAAAATACATTCCAAGAATAAATACCAGGATTT
CGTGACAAAAATTAAAAAAAAGGGAAGTATGGCATGCCTAGAAATCTTTTCTGGAAAACT
TGAAGCATATCATATAATTGTATGAACTTGTCCTTCAAAAGATGTTACCAAATATTCAAG
AGTATGTGAGCTTTCTATTCTATTGACGCGTAAGAAAGGCTATCACGTGTGGGGGGGAGA
GCTCAGCCACATTGCACTACTTTCGAAACCGCGTAGTCGGAAACGACATTCCCCCGTACC
AAAACAAACGAAAGGACGTGAAAGGTAAATGAATAACATGGCACTAAAAATTTGGCAGAA
AACGAAAAAAAAAAGGAAAAAGAAACTGAAAACTATACGCTTCCCTTAGGATACTTTCTG
ATTTACATCCGAAGAATTGGGTGCGTCAATTAAAGGCAATTCTTCGCTCTATCAAGCAGT
TTTACTGCGTCTGTCTAAAGAAACAATTGTTTTACTGAATTTCAACAAAGTTCTAACTCG
AGGTGACCGGAGGCCACTGCAATAATAAAAAATAGAAGATGAGTCTCGAAGGAAATACCC
TAGGCAAAGGGGCCAAATCTTTTCCTCTGTATATTGCGGTAAATCAGTACTCTAAACGAA
TGGAGGACGAGCTCAATATGAAACCAGGTGATAAAATTAAAGTCATTACTGATGATGGGG
AGTACAATGACGGCTGGTATTATGGGCGCAATTTGAGAACCAAAGAGGAAGGTTTATACC
CAGCGGTATTTACCAAAAGAATAGCAATAGAAAAACCAGAGAACCTGCACAAATCACCAA
CCCAAGAGAGTGGAAATTCTGGTGTTAAATATGGAAATTTAAATGATTCTGCGAGTAACA
TAGGTAAAGTCTCCTCGCATCAACAGGGGAACAGATATACATCATTGAAAAGTACAATGA
GCGATATAGACAAAGCCTTGGAAGAGCTAAGAAGTGGTTCAGTTGAACAAGAGGTATCAA
AATCGCCCACACGCGTGCCCGAAGTTAGCACTCCACAGTTGCAAGATGAACAGACTTTGA
TTCAAGAAAAAACCAGAAATGAGGAAAACACGACACATGACTCGTTATTTTCTAGCACAG
CGGATTTAAACTTAAGTTCTGAATCTTTGAAGAATATAAGTAAGTCAAATATATCAACAA
AATCCCTAGAACCGAGTTCGGAATCAGTTCGTCAATTAGATTTGAAAATGGCTAAAAGTT
GGAGCCCAGAAGAGGTTACTGATTACTTTAGCTTGGTTGGATTTGATCAATCCACTTGCA
ATAAATTCAAAGAGCATCAAGTCTCCGGAAAAATACTACTGGAATTAGAACTGGAACACC
TAAAAGAATTGGAAATAAATTCTTTTGGTATAAGATTTCAGATATTCAAAGAAATAAGGA
ACATCAAGTCTGCAATTGATTCGTCGTCAAATAAACTGGACGCCGACTACTCTACCTTTG
CTTTTGAAAACCAAGCTGCCCAACTAATGCCTGCAGCCACTGTAAATAGAGACGAAATCC
AACAACAAATTTCCTCCAAGTGTAACAAGTTGTCAAGTGAAAGCTCTGATAGAAAATCAT
CTTCGGTCACCACAGAATTGCAAAGACCAAGCTCGGTTGTTGTTAATCCCAATTTTAAAC
TTCACGACCCAGCTGAGCAGATCCTAGATATGACAGAAGTTCCTAATTTGTTTGCTGATA
AAGATATTTTCGAATCACCGGGAAGGGCTCCAAAACCACCATCATATCCAAGTCCAGTTC
AACCTCCACAATCGCCCTCTTTTAATAACAGGTACACAAATAATAACGCAAGGTTTCCTC
CTCAAACAACATATCCACCTAAAAACAAGAACCCAACCGTTTATTCAAATGGGCTAATTC
CAAATTCTTCGACATCTTCCGATAATTCAACGGGCAAGTTCAAATTCCCTGCCATGAATG
GTCATGACTCGAACTCTAGGAAAACAACACTGACATCTGCTACTATACCTTCTATTAACA
CGGTTAACACAGATGATCTCTACCCGCAATTTCCAATATATCTTCATGGCCCATCTCTTC
NNNNNNNNNNNNNNNNNNNNNNNNNNNNNNNNNNNNNNNNNNNNNNNNNNNNNNNNNNNN
NNNNNNNNNNNNNNNNNNNNNNNNNNNNNNNNNNNNNNNNNNNNNNNNNNNNNNNNNNNN
NNNNNNNNNNNNNNNNNNNNNNNNNNNNNNNNNNNNNNNNNNNNNNNNNNNNNNNNNNNN
NNNNNNNNNNNNNNNNNNNNNNNNNNNNNNNNNNNNNNNNNNNNNNNNNNNNNNNNNNNN
NNNNNNNNNNNNNNNNNNNNNNNNNNNNNNNNNNNNNNNNNNNNNNNNNNNNNNNNNNNN
NNNNNNNNNNNNNNNNNNNNNNNNNNNNNNNNNNNNNNNNNNNNNNNNNNNNNNNNNNNN
NNNNNNNNNNNNNNNNNNNNNNNNNNNNNNNNNNNNNNNNNNNNNNNNNNNNNNNNNNNN
NNNNNNNNNNNNNNNNNNNNNNNNNNNNNNNNNNNNNNNNNNNNNNNNNNNNNNNNNNNN
NNNNNNNNNNNNNNNNNNNNNNNNNNNNNNNNNNNNNNNNNNNNNNNNNNNNNNNNNNNN
NNNNNNNNNNNNNNNNNNNNNNNNNNNNNNNNNNNNNNNNNNNNNNNNNNNNNNNNNNNN
NNNNNNNNNNNNNNNNNNNNNNNNNNNNNNNNNNNNNNNNNNNNNNNNNNNNNNNNNNNN
NNNNNNNNNNNNNNNNNNNNNNNNNNNNNNNNNNNNNNNNNNNNNNNNNNNNNNNNNNNN
NNNNNNNNNNNNNNNNNACTCTAGAAAACACACTGACATCTGCTACTATACTTCTATACA
CGGTTACACAGATGATCTCTACCCGCAATTTCAAATATATCTTCAAATGCTACATCTCAT
CATCCGAACAGAAATTCCGTTGTTTACAATAACCATAAGAGGACGGAATCCGGAAGCTCA
TTTGTTGATTTGTTCAACAGGATTTCAATGCTATCGCCAGTCAAGTCAAGTTTCGACGAA
GAAGAAACGAAACAACCTTCAAAAGCTAGCAGAGCAGTTTTTGACTCAGCACGCAGAAAG
TCGTCTTACGGACATTCAAGAGATGCCTCACTTTCTGAAATGAAAAAGCATAGGAGAAAC
TCTTTCTATATTATCTTTTTTTTCAAGAGAGCTCACTTGAATGAAAAGCATAGGAAACTC
TTTTTTTTTCTTCAAAAAGTCAGTCTAATCCAACGTCACCAACCAAACAAACTTTCACTA
TCGATCCCGCAAAGATGACTTCCCATTCTCGTTCTCAGTCGAATTCCTATTCGCATGCAA
GATCACAATCTTACTCCCATAGTAGAAAACACTCGTTAGTTACCAGCCCCTTGAAAACTT
CTTTAAGCCCTATAAATTCCAAATCCAATATTGCTTTAGCGCATAGCGAAACTCCTACTA
GTAGTAATAATAAGGAGGCAGTATCACAACCAAGTGAAGGGAAGCACAAGCACAAGCACA
AGCACAAGAGCAAGCACAAACACAAGAACAGTAGCTCCAAAGATGGCTCTTCCGAAGAAA
AAAGCAAAAAGAAATTATTTAGTAGCACCAAAGAATCATTTGTAGGAAGCAAGGAATTCA
AAAGATCTCCCAGTGAACTTACCCAAAAATCTACCAAATCGATACTTCCCAGGTCGAATG
CTAAAAAGCAACAAACATCTGCTTTTACCGAAGGTATACGCTCTATCACAGCAAAGGAAT
CTATGCAAACTGCGGACTGTTCAGGCTGGATGAGCAAAAAAGGTACCGGTGCTATGGGGA
CTTGGAAACAACGGTTTTTCACACTTCATGGAACAAGGCTTTCTTATTTTACGAATACCA
ATGATGAGAAGGAGCGTGGCCTGATAGATATAACGGCACATAGGGTCTTACCTGCCAGTG
ATGATGATAGGCTCATTTCCTTATACGCTGCGAGCTTAGGAAAAGGAAAATACTGTTTCA
AATTGGTCCCTCCGCAACCGGGGTCCAAAAAGGGGCTAACCTTTACAGAACCTCGCGTTC
ACTATTTTGCAGTTGAGAATAAATCTGAAATGAAGGCATGGCTGTCAGCCATAATAAAGG
CCACTATTGATATTGATACAAGCGTCCCTGTCATTAGTTCATATGCCACACCAACGATAC
CTCTAAGCAAGGCACAGACGCTATTGGAAGAAGCTAGGTTACAAACCCAGTTAAGAGATG
CTGAAGAGGAAGAGGGAAGAGATCAATTTGGATGGGATGACACCCAAAATAAAAGAAATT
CTAATTATCCAATCGAACAAGATCAATTTGAGACCAGCGATTACCTGGAAAGTTCAGCAT
TTGAATACCCTGGTGGCAGACTTTGAGAACTGCAATCATTAGTTACTTCTTGACCAACTT
AAACACCTTAATAATTAATATTTAATAGAACATAATATAGTGATATAAAGTATATAAAAA
TAAAAAGTTTACGAATTAATACAATCAAATTAGACACTGATACTATCAAGAAGTACATCG
CAGGAACCGCAGACATGATGTCCTCTTCTTTCAAATTACTGGATATATATATTATTATTA
TTGTTACCATTAACGTTATTATTATTAACTATTACTATTACATTAACTTAAAAATAAATA
TGAAACAACGAAGAACAAAAAGAATTATGAAAACATTTAACATGTTTCAATTTGTTATGT
TTTGGCCAACCTGCGTTTATTCTTGCATATGACATTTTTGTAATTCATCGATGATAACTT
GGTTACCCTTTGGATCCAAATTCATAGCAACAGTTAGCTCCTTGATTGCATCTTTTTTCC
TCCCAACTATTCTATATGTTTGACCCAGCAAATAATGGGCTGTGGCATCATCAGGAACGA
GTTTCACCAATTCTTCAAAAGTTTGCAAAGCAACATTATATCTTGTCATGGAATAGAGCA
ACTGGCCCATCTTATATTTGGATAGCGAGGAAGTCGGTTGCAAATGACATGCTAGTTCAT
AATATTGTAGAGCCTTTTCCTTATAGCCCAGCTTTTCTAAAGAACCACCGCAACAACAGA
TTAACACAACATTGACGGGATTAATTGACCTTGCCTTTTCAAAATATAATAACGCTTCTT
CATATTGACCTAATTTCATAGCGCTCGTACCCAATCCGTAATATGCATTGTAATGCTGAG
GATCACAAGCTAGCGCCTTTCTATAGCATGTCTTGGCAGAATCCGAAGAATCGTTGGAAG
AATGTTCATGACCTTGCAAAGTATACGCGTATGCAAAATTTGGGTCTAACTGAGTAGCTT
TTTCGAAGGCTTTTATTGCGGCATCATGATCCTTTTGCAATGATAGCAAATTACCTATAC
AACACCATGTTTCGGGCTTATTAGGCATTGTATCCATTAGCCCATTTGCCAAATTTGAAG
ATTTAACCTTGTCATGCAAATGCCACAGCAAAGTAGAAAAAATTTCCATATCTTTTACCC
TTGCCGGTTGTAGGTCTTTCAATCTATTGAAATACTTTAAGGACATATCATAATTAATGA
TCTCAAAATGAAGTTTTCCTAATTGCACTAGACACCATGGCATTGTGTCTTTAATATGAG
ATGGGATTTGAGACTCGAACAGTCTTATTGCCTTGAACGAATTGTATTGTGATGACGACC
TTAATATTAAAGCGAAATTATACATGATTTCAGGCAGCGTAATTGAATAATCACTCGTTA
GTATTGAGTTACTGATTATTAAAGNNNNNNNNNNNNNNNNNNNNNNNNNNNNNNNNNNNN
NNNNNNNNNNNNNNNNNNNNNNNNNNNNNNNNNNNNNNNNNNNNNNNNNNNNNNNNNNNN
NNNNNNNNNNNNNNNNNNNNNNNNNNNNNNNNNNNNNNNNNNNNNNNNNNNNNNNNNNNN
NNNNNNNNNNNNNNNNNNNNNNNNNNNNNNNNNNNNNNNNNNNNNNNNNNNNNNNNNNNN
NNNNNNNNNNNNNNNNNNNNNNNNNNNNNNNNNNNNNNNNNNNNNNNNNNNNNNNNNNNN
NNNNNNNNNNNNNNNNNNNNNNNNNNNNNNNNNNNNNNNNNNNNNNNNNNNNNNNNNNNN
NNNNNNNNNNNNNNNNNNNNNNNNNNNNNNNNNNNNNNNNNNNNNNNNNNNNNNNNNNNN
NNNNNNNNNNNNNNNNNNNNNNNNNNNNNNNNNNNNNNNNNNNNNNNNNNNNNNNNNNNN
NNNNNNNNNNNNNNNNNNNNNNNNNNNNNNNNNNNNNNNNNNNNNNNNNNNNNNNNNNNN
NNNNNNNNNNNNNNNNNNNNNNNNNNNNNNNNNNNNNNNNNNNNNNNNNNNNNNNNNNNN
NNNNNNNNNNNNNNNNNNNNNNNNNNNNNNNNNNNNNNNNNNNNNNNNNNNNNNNNNNNN
NNNNNNNNNNNNNNNNNNNNNNNNNNNNNNNNNNNNNNNNNNNNNNNNNNNNNNNNNNNN
NNNNNNNNNNNNNNNNNNNNNNNNNNNNNNNNNNNNNNNNNNNNNNNNNNNNNNNNNNNN
NNNNNNNNNNNNNNNNNNNNNNNNNNNNNNNNNNNNNNNNNNNNNNNNNNNNNNNNNNNN
NNNNNNNNNNNNNNNNNNNNNNNNNNNNNNNNNNNNNNNNNNNNNNNNNNNNNNNNNNNN
NNNNNNNNNNNNNNNNNNNNNNNNNNNNNNNNNNNNNNNNNNNNNNNNNNNNNNNNNNNN
NNNNNNNNNNNNNNNNNNNNNNNNNNNNNNNNNNNNNNNNNNNNNNNNNNNNNNNNNNNN
NNNNNNNNNNNNNNNNNNNNNNNNNNNNNNNNNNNNNNNNNNNNNNNNNNNNNNNNNNNN
NNNNNNNNNNNNNNNNNNNNNNNNNNNNNNNNNNNNNAAAAGAAGATGCCGATGTAGAAG
GGGGAGAATTAGACGACTGAAACAGTGTATTAACATTATTATTGATATTATTATTGCCGT
TTTGTTTGTTTTTGAATATAAGCTAGGTTGTGAACGAGGTTCGAAATGCGATAGTGATGT
AGACGGAAACGATGAAGCTGCATTATTATTATGACTATTACTTTTTTTCCCTGCAATGTC
GAAAAAAACCCTCTTGAGATCCACGGTAGCTCTCATTTTACAAATCGCTTCGTAAGATTC
CCAAAGGTAAGGATTAATGGCTAATGCTTCAGAATGATAAAATGCTCCCTCCTTAGAATG
GTCCAGTTTCATATAAAGATTGCCTAACAGGCAATTCAAAGTGGCCAAATCGGGAATATG
GACGAGATTAGAATTCAACACCATATTTATGCGCGTATTACTGCTGTTCGAAGAAAATAC
ATTTATTATTGAGAGAAGAGTGAGGATAGCTTCGTTAACTCCCTGCGAAAGCTGTAAAGC
ACAACGCCCGAATATGTAAGCGATACCAAGATGATACTCCTTGAATTCTTTGGATATCTG
GAACGCAGTGTGGTAGCTTTTATTCAGAAACAGCGAAAGTGCATATAAATATACCGCATC
GGACCAGTAAACACTTGATTTATCGAGAATGGAGCATTCAGCATAGAGCAGTTCGGCCAA
AAACTCTGCGGTACTGTAGTTCAACTGCTGAATAGCCTGCTGAATGCAGTCCTGAAGCTG
TATGATGGTGCTCAAAGCTTGATCATCAAAGCTGGGGATTCCTCTCGAGAGGGTGAACGG
TGCTAACTCAGGATTTACCGCCATGCTATTTTTATTATGTATCCTGCACGAAAAGTTCGT
GTCGATTTATGAATAGATATGCAGTCACCAAAACAGAGTCTAAAACTCTCACAGCTAGGT
ATGGTTTTTTGATAAACTTTTCTGTGGCACCTTTGCTTGCACTTTGATCCTTTTGGTTTA
CTTTCAGCCTGTTCCATCCTTTTGATCAAAAAAAAAAAGGAAAATCAAGCGCGGGTAATA
ACGGCACCATTAAATACTAGTAGTACTATATAGATGGTATAAAGAAATGATTTAAAACAA
TACGATTATATGATATTTATACATCTGTTTCAGTTGAGCTTTTTTTCCATAGAGCTGGTG
GTACGAAGATGGCTTTTGGCGAGGGCGACCGAACCAGATAGCTGCGTCAAGGCCAATAGA
AGCAACAGAACAGTATTCAATGCCAACAATAGCGTGCTTGCTTGTGAGTTTGGTGGATAG
GAATTCCAGCACCACTCGTGCAAGACGTACCAAATGGGACCAACGAAGAAGGGCATTCCC
GACCAAAAGATCAGTATAGGCAAAGTCCAGTGATACCAGGATAGAAACTGGTAGTGGAGG
GACCTTGAAAATAGGACGCCGATGAAGTTGGATGCGATTAGAACGAATGGAATAGTCTTG
GCGGGATTGGCATTGAGCACTGCATTTTTCCTCAGCGGATGGCACAGGGAAGACCATAAA
TCGGGCAGGATGCGAGGGTATCTTGTGACGAACAGTGTGGTGAGCGCTATCAGGTGGCTG
ATTAAAAGGGCCAAGTGGAACCTCTTATCATTGAAAGCCTCTTCATCCATCATTTGCCAA
TTGATACTCCATTGGTACATAAACTTCCTGCCGAAATTAAAAGCGCAATGCAGGTACTGT
TGCGGAAAGCTGCGCAGGAAGGGCACTGCAACTGCGACTTGCCATGCAATCATCGCAACG
AGATCCAACAAAGTAAGGATTACGTTCGCGTCATTAAGGATGAATAGAGAAATCATCATT
GCAGGGAAATACAACAGCGCATTCATCTTAATGCTCACAGCCATACTGTATGTTGCGGAG
ATCACCAGCGCAAGGGACTTCTTTAATTTGGGGCGCTGATGGCACCTGCTGGCCACGATA
GCCCCCAAAACCGTGACGACCATAAACAAAGTAGTGAAGCAATCATTGAATAACCGTAGC
ACGTAAATAGAGTGCAATCTTTTAGAGAGGCACGCCAAGACCACACACCACGGTGGTAGA
TGTAAAAGTAGTAACACGCCATTTGTAACGCCAGTGTAAGAGAATACAAGTATCTGAAAA
ACACTGCCCGCGCTCACGTGTCAATCCCTCTGTTAGCCAGTACATCNNNNNNNNNNNNNN
NNNNNNNNNNNNNNNNNNNNNNNNNNNNNNNNNNNNNNNNNNNNNNNNNNNNNNNNNNNN
NNNNNNNNNNNNNNNNNNNNNNNNNNNNNNNNNNNNNNNNNNNNNNNNNNNNNNNNNNNN
NNNNNNNNNNNNNNNNNNNNNNNNNNNNNNNNNNNNNNNNNNNNNNNNNNNNNNNNNNNN
NNNNNNNNNNNNNNNNNNNNNNNNNNNNNNNNNNNNNNNNNNNNNNNNNNNNNNNNNNNN
NNNNNNNNNNNNNNNNNNNNNNNNNNNNNNNNNNNNNNNNNNNNNNNNNNNNNNNNNNNN
NNNNNNNNNNNNNNNNNNNNNNNNNNNNNNNNNNNNNNNNNNNNNNNNNNNNNNNNNNNN
NNNNNNNNNNNNNNNNNNNNNNNNNNNNNNNNNNNNNNNNNNNNNNNNNNNNNNNNNNNN
NNNNNNNNNNNNNNNNNNNNNNNNNNNNNNNNNNNNNNNNNNNNNNNNNNNNNNNNNNNN
NNNNNNNNNNNNNNNNNNNNNNNNNNNNNNNNNNNNNNNNNNNNNNNNNNNNNNNNNNNN
NNNNNNNNNNNNNNNNNNNNNNNNNNNNNNNNNNNNNNNNNNNNNNNNNNNNNNNNNNNN
NNNNNNNNNNNNNNNNNNNNNNNNNNNNNNNNNNNNNNNNNNNNNNNNNNNNNNNNNNNN
NNNNNNNNNNNNNNNNNNNNNNNNNNNNNNNNNNNNNNNNNNNNNNNNNNNNNNNNNNNN
NNNNNNNNNNNNNNNNNNNNNNNNNNNNNNNNNNNNNNNNNNNNNNNNNNNNNNNNNNNN
NNNNNNNNNNNNNNNNNNNNNNNNNNNNNNNNNNNNNNNNNNNNNNNNNNNNNNNNNNNN
NNNNNNNNNNNNNNNNNNNNNNNNNNNNNNNNNNNNNNNNNNNNNNNNNNNNNNNNNNNN
NNNNNNNNNNNNNNNNNNNNNNNNNNNNNNNNNNNNNNNNNNNNNNNNNNNNNNNNNNNN
NNNNNNNNNNNNNNNNNNNNNNNNNNNNNNNNNNNNNNNNNNNNNNNNNNNNNNNNNNNN
NNNNNNNNNNNNNNNNNNNNNNNNNNNNNNNNNNNNNNNNNNNNNNNNNNNNNNNNNNNN
NNNNNNNNNNNNNNNNNNNNNNNNNNNNNNNNNNNNNNNNNNNNNNNNNNNNNNNNNNNN
NNNNNNNNNNNNNNNNNNNNNNNNNNNNNNNNNNNNNNNNNNNNNNNNNNNNNNNNNNNN
NNNNNNNNNNNNNNNNNNNNNNNNNNNNNNNNNNNNNNNNNNNNNNNNNNNNNNNNNNNN
NNNNNNNNNNNNNNNNNNNNNNNNNNNNNNNNNNNNNNNNNNNNNNNNNNNNNNNNNNNN
NNNNNNNNNNNNNNNNNNNNNNNNNNNNNNNNNNNNNNNNNNNNNNNNNNNNNNNNNNNN
NNNNNNNNNNNNNNNNNNNNNNNNNNNNNNNNNNNNNNNNNNNNNNNNNNNNNNNNNNNN
NNNNNNNNNNNNNNNNNNNNNNNNNNNNNNNNNNNNNNNNNNNNNNNNNNNNNNNNNNNN
NNNNNNNNNNNNNNNNNNNNNNNNNNNNNNNNNNNNNNNNNNNNNNNNNNNNNNNNNNNN
NNNNNNNNNNNNNNNNNNNNNNNNNNNNNNNNNNNNNNNNNNNNNNNNNNNNNNNNNNNN
NNNNNNNNNNNNNNNNNNNNNNNNNNNNNNNNNNNNNNNNNNNNNNNNNNNNNNNNNNNN
NNNNNNNNNNNNNNNNNNNNNNNNNNNNNNNNNNNNNNNNNNNNNNNNNNNNNNNNNNNN
NNNNNNNNNNNNNNNNNNNNNNNNNNNNNNNNNNNNNNNNNNNNNNNNNNNNNNNNNNNN
NNNNNNNNNNNNNNNNNNNNNNNNNNNNNNNNNNNNNNNNNNNNNNNNNNNNNNNNNNNN
NNNNNNNNNNNNNNNNNNNNNNNNNNNNNNNNNNNNNNNNNNNNNNNNNNNNNNNNNNNN
NNNNNNNNNNNNNNNNNNNNNNNNNNNNNNNNNNNNNNNNNNNNNNNNNNNNNNNNNNNN
NNNNNNNNNNNNNNNNNNNNNNNNNNNNNNNNNNNNNNNNNNNNNNNNNNNNNNNNNNNN
NNNNNNNNNNNNNNNNNNNNNNNNNNNNNNNNNNNNNNNNNNNNNNNNNNNNNNNNNNNN
NNNNNNNNNNNNNNNNNNNNNNNNNNNNNNNNNNNNNNNNNNNNNNNNNNNNNNNNNNNN
NNNNNNNNNNNNNNNNNNNNNNNNNNNNNNNNNNNNNNNNNNNNNNNNNNNNNNNNNNNN
NNNNNNNNNNNNNNNNNNNNNNNNNNNNNNNNNNNNNNNNNNNNTACAAGCAATATCCCC
AGTATACGTCCAATCCAATGGTTACTGCACATCTGAAGCAAACGTACCCTCAACTGTACT
ACAATAGCAACGTCAATGCTCACAACAACAACAACAACAGCAACAACAACAACAACAACA
ACAACAACAGCAACAACAACAACAATCTTTACAACCAGACGCAGTTCTCCACGAGGTACT
TCAACTCGAACTCCTCTCCCTCGTTGACTTCTTCCACTTCTAACTCATCCTCTCCATACA
ACCAAAGCACCTTCGAATACATTTTGCCGTCAACTTCGGCAGCTTCCACAAATTTATCGT
CGTCATCATCAAACAACTCTATGCACACCAACCCAACCACTGCAACATCGACATCCGCCG
ATTTAATCAATGATTTACCCGTGGGCCCCACGTCCAGTTCGCTTATCTCGGATCTACATT
CTCCACCAACTGTATCTTTCCTACCAGCAAGCCAAACCCTGCTCATGTCCTCCACCACAT
CTAGCTCTATTGGCACCAACATAAACCCACCGCAACATTCACCATCCCCATCGCAAAGGG
AGGATTTTTCGACGGCACCAGTGAACATGTCTTCGTCCGCATCACTCTTGATGAATGATT
CTTCTTTAGGATGGGGGTCTAACCACATGAACGTATCTTCATCCTCTCAACCAGCATCAT
CAAGACCCTTTGGCATTTGGAATACTGACATGAGCGTTTGGAGTTGAGATGTTTACGTAT
ATTTTTATGTATATTATTATCATTAGTATTACTATTATTGTTATTATTTATACACGGTTC
CTATTTACACGCGGCGTTTATATTTTACCATTGAATATTTAAGATCTCTTTGAATTTTTT
CTCGAAATTCGTTTGCCTTTAATACGTCCCCTGGCTTCGTCTCATTCCTTGTCCCAATTA
GGGAATTTTAAAGAGGGACTTCTTTTTACCAGTAACCAGGTTCCGTATAAAAGTGTCATC
TGTGTGCTGTGCAATGACATCATTACAGAGATCCATCAATTCTTGAGGGTCGACCTGATT
AATCGCATGCAATTCAAATTTCTCGATTAGTTTTGAAAAATCTGGAATAGACAAATCTTG
GCAGTTACTCTGCTCGAAATTTTCCAATATGTGAAACAGTAACATTTTACCACTAGTTGC
GGATATAACCTCTTCATGCAATAACTTCAAAAACTGGGCGAAAACCGGAGGAGGCAAAAT
TTCTTTTGCTTTGGCCAATGGAATTTGTAGCTTGTTCAANNNNNNNNNNNNNNNNNNNNN
NNNNNNNNNNNNNNNNNNNNNNNNNNNNNNNNNNNNNNNNNNNNNNNNNNNNNNNNNNNN
NNNNNNNNNNNNNNNNNNNTCATCTATTCATTATCCTCCAAATCCACCATTAGAGCATAC
GTAATAACAGAAAAATCACTGGAAGGACCCATGTCAATTGAGCCTGCCTACATCAGTAGG
ATCATAGGTACCACGACGGCAAGGGCAGCACCGATTTTGGGCCCCAAATACCTAAAAATT
GTCAAGATAAGCTCTGTTGCACCAGAAGAAAACAACAATTTGTTTTTAGTTGCTTTAACA
GTAGGTGGTGTGCGTTTGTACTTTAATGGTTCCATGGGCAGATTTAACATCGAAGCTTTG
AGGTTAGAATCGATCAAGTTCCCCCCTAGTTCTGTAACTCCTGAAGTCATCCAACAAGAA
TTACTACATCAACAACAGGAACAGGCGAAGAGAAGCTTTCCTTTCTTTTCAAATCTAATG
TCTTCCGAACCAGTCCTCTTAAAATTCCAAAAGAAATCATCTGTATTACTAGAGACTACA
AAAGCGAGTACAATTATTTCCCCAGGCATATTTTTTTCCGCTGTGATCAAATCATCTCAG
CAAACTCATCAACAAGAAAAAAAAGAGAACTCATCTGTTACTGGAACGACCGCTACCGCA
GGGTCTAAAACTGTCAAACAACAGCCAGTTACTTTACAACATAAGCTTTTCGTTAGTGTT
CCAGATTATGGTATCTTGAAAACACACGGTAAGTACGTTGAAAATGCCACGTTTTTGGAA
ACTGCGGGCCCAGTTCAACAAATTATTCCCTTATCGGGGTTGTTTAATGCAACGACAAAG
CCACAAGGATTTGCTAACGAATTTGCGACACAGTACACATCAGAAACTTTAAGGGTAGCA
GTTTTGACGAGCACTTCTATCGAAATTTATAAATATCGTACTCCCGATGAAATTTTTGAG
AATCTAATCGATAATCCGCTTCCATTCGTCTTAAATTATGGTGCCGCGGAAGCTTGTTCC
ACTGCATTGTTTGTTACTTGCAAATCAAATAAATCTGAAAAATTAAGATCTAATGCCCTG
ACTTTTTTAACTATGGGTATTCCTGGCGTTGTTGACATCAAACCTGTCTACAACCGTTAT
TCTGTATCTACAGTATCCTCTTTATTGTCAAAGCCCACTTTATCAACCGCAACAACTAAT
CTCCAACAATCAATAACTGGCTTTAGTAAACCCTCCCCTGCAAACAAGGAAGATTTTGAC
TTAGATGACGTAATATTATCCCCCAGATTTTACGGTATTGCATTATTGATTACCAGACTA
CCTTCGAGATATTTGGGGGAGACATGTCTTCATGACTTTTACAGATAATAGGGTGACATC
CCATGCTTTCATTTCTTCTTCTGATCCAATCACTCCCATCTATTAATACCCTAAAAGTGA
ATGAAATTTCCCAAATAAGAANNNNNNNNNNNNNNNNNNNNNNNNNNNNNNNNNNNNNNN
NNNNNNNNNNNNNNNNNNNNNNNNNNNNNNNNNNNNNNNNNNNNNNNNNNNNNNNNNNNN
NNNNNNNNNNNNNNNNNNNNNNNNNNNNNNNNNNNNNNNNNNNNNNNNNNNNNNNNNNNN
NNNNNNNNNNNNNNNNNNNNNNNNNNNNNNNNNNNNNNNNNNNNNNNNNNNNNNNNNNNN
NNNNNNNNNNNNNNNNNNNNNNNNNNNNNNNNNNNNNNNNNNNNNNNNNNNNNNNNNNNN
NNNNNNNNNNNNNNNNNNNNNNNNNNNNNNNNNNNNNNNNNNNNNNNNNNNNNNNNNNNN
NNNNNNNNNNNNNNNNNNNNNNNNNNNNNNNNNNNNNNNNNNNNNNNNNNNNNNNNNNNN
NNNNNNNNNNNNNNNNNNNNNNNNNNNNNNNNNNNNNNNNNNNNNNNNNNNNNNNNNNNN
NNNNNNNNNNNNNNNNNNNNNNNNNNNNNNNNNNNNNNNNNNNNNNNNNNNNNNNNNNNN
NNNNNNNNNNNNNNNNNNNNNNNNNNNNNNNNNNNNNNNNNNNNNNNNNNNNNNNNNNNN
NNNNNNNNNNNNNNNNNNNNNNNNNNNNNNNNNNNNNNNNNNNNNNNNNNNNNNNNNNNN
NNNNNNNNNNNNNNNNNNNNNNNNNNNNNNNNNNNNNNNNNNNNNNNNNNNNNNNNNNNN
NNNNNNNNNNNNNNNNNNNNNNNNNNNNNNNNNNNNNNNNNNNNNNNNNNNNNNNNNNNN
NNNNNNNNNNNNNNNNNNNNNNNNNNNNNNNNNNNNNNNNNNNNNNNNNNNNNNNNNNNN
NNNNNNNNNNNNNNNNNNNNNNNNNNNNNNNNNNNNNNNNNNNNNNNNNNNNNNNNNNNN
NNNNNNNNNNNNNNNNNNNNNNNNNNNNNNNNNNNNNNNNNNNNNNNNNNNNNNNNNNNN
NNNNNNNNNNNNNNNNNNNNNNNNNNNNNNNNNNNNNNNNNNNNNNNNNNNNNNNNNNNN
NNNNNNNNNNNNNNNNNNNNNNNNNNNNNNNNNNNNNNNNNNNNNNNNNNNNNNNNNNNN
NNNNNNNNNNNNNNNNNNNNNNNNNNNNNNNNNNNNNNNNNNNNNNNNNNNNNNNNNNNN
NNNNNNNNNNNNNNNNNNNNNNNNNNNNNNNNNNNNNNNNNNNNNNNNNNNNNNNNNNNN
NNNNNNNNNNNNNNNNNNNNNNNNNNNNNNNNNNNNNNNNNNNNNNNNNNNNNNNNNNNN
NNNNNNNNNNNNNNNNNNNNNNNNNNNNNNNNNNNNNNNNNNNNNNNNNNNNNNNNNNNN
NNNNNNNNNNNNNNNNNNNNNNNNNNNNNNNNNNNNNNNNNNNNNNNNNNNNNNNNNNNN
NNNNNNNNNNNNNNNNNNNNNNNNNNNNNNNNNNNNNNNNNNNNNNNNNNNNNNNNNNNN
NNNNNNNNNNNNNNNNNNNNNNNNNNNNNNNNNNNNNNNNNNNNNNNNNNNNNNNNNNNN
NNNNNNNNNNNNNNNNNNNNNNNNNNNNNNNNNNNNNNNNNNNNNNNNNNNNNNNNNNNN
NNNNNNNNNNNNNNNNNNNNNNNNNNNNNNNNNNNNNNNNNNNNNNNNNNNNNNNNNNNN
NNNNNNNNNNNNNNNNNNNNNNNNNNNNNNNNNNNNNNNNNNNNNNNNNNNNNNNNNNNN
NNNNNNNNNNNNNNNNNNNNNNNNNNNNNNNNNNNNNNNNNNNNNNNNNNNNNNNNNNNN
NNNNNNNNNNNNNNNNNNNNNNNNNNNNNNNNNNNNNNNNNNNNNNNNNNNNNNNNNNNN
NNNNNNNNNNNNNNNNNNNNNNNNNNNNNNNNNNNNNNNNNNNNNNNNNNNNNNNNNNNN
NNNNNNNNNNNNNNNNNNNNNNNNNNNNNNNNNNNNNNNNNNNNNNNNNNNNNNNNNNNN
NNNNNNNNNNNNNNNNNNNNNNNNNNNNNNNNNNNNNNNNNNNNNNNNNNNNNNNNNNNN
NNNNNNNNNNNNNNNNNNNNNNNNNNNNNNNNNNNNNNNNNNNNNNNNNNNNNNNNNNNN
NNNNNNNNNNNNNNNNNNNNNNNNNNNNNNNNNNNNNNNNNNNNNNNNNNNNNNNNNNNN
NNNNNNNNNNNNNNNNNNNNNNNNNNNNNNNNNNNNNNNNNNNNNNNNNNNNNNNNNNNN
NNNNNNNNNNNNNNNNNNNNNNNNNNNNNNNNNNNNNNNNNNNNNNNNNNNNNNNNNNNN
NNNNNNNNNNNNNAAACTCTAGATGTTAAAATATTGAGCACAAGTGAGCTGTTTAATGAT
TTGCTGTACCCTTAAGTTAGCATGAAATGCCCTATTCATTTCAAGATAGCAGATTTTAGG
GACCATGAAGTAATTATGTCCAAGTGGGATGAGCTATTCCAATCTTTGAGGATGGAATTT
AATAATACCGGAAAGAAAGAAGATTCAATGAACTTCATCAACTTACTGTCTAATGTACTG
ATTAAAATTGGTAAAAATGTTCAGGATTCTGAATTCATTTTCCCCATTTTCGAACTCTTT
CCCATTGTCTGTAATTTTTTCTACGAAACACTACCTAAGGAACATATTGTATCAGGGTCG
ATAGTTTCTATATTCATAACAGCGGGTGTTTCTTTCAACAAAATGTACTATATTTTAAAA
GAACTAATCGAGACATCAGATTCCGATAATTCCGTATTTAATAAAGAAATGACCTGGTTA
ATTCACGAATGGTACAAATCGGACAGGAAATTTAGGGACATTATTTCCTACAACGATATC
ATTCACTTGAAGGAATACAAAATTGATAATGATCCAATTGAAAAGTACGTTAAGAACAGC
GGCAATAATTTGGGGATTTGTTTCTACAAAGAATAAAAATTCATGTTCGACATATAGATA
GCAGGGTAATGTACGTGTATATTTTAATGTAATAAAGAGGCCTTACTAGACGGTAAAGTT
AAGAATATCGAGTGAACTTTTCCTTAAGATAAAGGTAAATATAGTCGAGTATTTATTTAT
TATTCTTTTCCACTATACAGTATTTAAAATTCTGTAAGAAATTGATTCTACATACATAAG
ACAAACGAACAGGTCAGAGAGAATCAGATTTTTGGTTAGCAAGAATACATTTTGGAGAAG
AAAGACATTAACTCCACCTTACTGTATCATCTTATTTGCTTTTTCACTCCTTCCTAATAT
TTTTTTTATTTTATTTTGAATTTCTTCCTATTTCTGATGCATTGAACAGATCGTAATCTG
TAAGTAAATACCATAACGTGCTCACATTTGTCTCCAAATACTGGTGAAATCTTGGCTCCG
TTGTGTACAAAACTTCTTAATGAATATATATATATTTTTCCCTTATTTTATCTTTTTTTT
TCGAATTTTTTATGTAAACATTCTTATACTGGAACAATAGATGGCTAATGAGTCCCTATA
ATTTCGATTTTAGATGTTAACGCTTCATTTCTTTTCATATAAAAGACTACCTGCCAAATG
TATTTTCTCCTGAGTAAGTGACATACAAAAACCCGTCCTTATCCTTGTGTTCTTGATATA
TGGCAGACATCAACGCCGCAGTAGGTGGCAAAGTATCATTGACAAAAATGAAGATGGCCT
TCTCAGGGGGTAGCATAATTCTCTTTCTTATAACATAAACAAATTGCCCTACGGTAAGGT
CAGCAGGAACTAGATATTTACGCTTATCAATCTCTGGAATATCTGACTTTTCAGCTTTTT
CGCAAATCACAGGTATCCTATTCTTGAACCTGTCAGCAATCCTCTCCGACTCCGCCTTCC
TTTTTCAAATGGATATTCAGACTTAAATGTAATATGTCTCAAATTATTTTCCATTACAAT
ATAATCTTAATCCCCCTATGGCCCTTTTGACTTCATGTCCTCTAGTATTTATTTTATTAT
GATTTTCTCAACTTTACAATTATTAGATTCTCTTATCAATCCCCTCCTCACCTTTAATGG
TTCCCCTTTTTGTATTTCCATAATATACCAAATATTTTTTGCCGCCGCCGAAAATAACCG
GCCTCNNNNNNNNNNNNNNNNNNNNNNNNNNNNNNNNNNNNNNNNNNNNNNNNNNNNNNN
NNNNNNNNNNNNNNNNNNNNNNNNNNNNNNNNNNNNNNNNNNNNNNNNNNNNNNNNNNNN
NNNNNNNNNNNNNNNNNNNNNNNNNNNNNNNNNNNNNNNNNNNNNNNNNNNNNNNNNNNN
NNNNNNNNNNNNNNNNNNNNNNNNNNNNNNNNNNNNNNNNNNNNNNNNNNNNNNNNNNNN
NNNNNNNNNNNNNNNNNNNNNNNNNNNNNNNNNNNNNNNNNNNNNNNNNNNNNNNNNNNN
NNNNNNNNNNNNNNNNNNNNNNNNNNNNNNNNNNNNNNNNNNNNNNNNNNNNNNNNNNNN
NNNNNNNNNNNNNNNNNNNNNNNNNNNNNNNNNNNNNNNNNNNNNNNNNNNNNNNNNNNN
NNNNNNNNNNNNNNNNNNNNNNNNNNNNNNNNNNNNNNNNNNNNNNNNNNNNNNNNNNNN
NNNNNNNNNNNNNNNNNNNNNNNNNNNNNNNNNNNNNNNNNNNNNNNNNNNNNNNNNNNN
NNNNNNNNNNNNNNNNNNNNNNNNNNNNNNNNNNNNNNNNNNNNNNNNNNNNNNNNNNNN
NNNNNNNNNNNNNNNNNNNNNNNNNNNNNNNNNNNNNNNNNNNNNNNNNNNNNNNNNNNN
NNNNNNNNNNNNNNNNNNNNNNNNNNNNNNNNNNNNNNNNNNNNNNNNNNNNNNNNNNNN
NNNNNNNNNNNNNNNNNNNNNNNNNNNNNNNNNNNNNNNNNNNNNNNNNNNNNNNNNNNN
NNNNNNNNNNNNNNNNNNNNNNNNNNNNNNNNNNNNNNNNNNNNNNNNNNNNNNNNNNNN
NNNNNNNNNNNNNNNNNNNNNNNNNNNNNNNNNNNNNNNNNNNNNNNNNNNNNNNNNNNN
NNNNNNNNNNNNNNNNNNNNNNNNNNNNNNNNNNNNNNNNNNNNNNNNNNNNNNNNNNNN
NNNNNNNNNNNNNNNNNNNNNNNNNNNNNNNNNNNNNNNNNNNNNNNNNNNNNNNNNNNN
NNNNNNNNNNNNNNNNNNNNNNNNNNNNNNNNNNNNNNNNNNNNNNNNNNNNNNNNNNNN
NNNNNNNNNNNNNNNNNNNNNNNNNNNNNNNNNNNNNNNNNNNNNNNNNNNNNNNNNNNN
NNNNNNNNNNNNNNNNNNNNNNNNNNNNNNNNNNNNNNNNNNNNNNNNNNNNNNNNNNNN
NNNNNNNNNNNNNNNNNNNNNNNNNNNNNNNNNNNNNNNNNNNNNNNNNNNNNNNNNNNN
NNNNNNNNNNNNNNNNNNNNNNNNNNNNNNNNNNNNNNNNNNNNNNNNNNNNNNNNNNNN
NNNNNNNNNNNNNNNNNNNNNNNNNNNNNNNNNNNNNNNNNNNNNNNNNNNNNNNNNNNN
NNNNNNNNNNNNNNNNNNNNNNNNNNNNNNNNNNNNNNNNNNNNNNNNNNNNNNNNNNNN
NNNNNNNNNNNNNNNNNNNNNNNNNNNNNNNNNNNNNNNNNNNNNNNNNNNNNNNNNNNN
NNNNNNTTCTTACCCAATACAGGCCAATCAGCAACTGCTTTATACTCAACACCATATTTT
GCCTCATCGGAGGTGATAACAACATCACGAACATTTAATTCCTCGATAATGTAGTTTTTC
AAGGCTTCTACATCCTTCAAGTATGATTCATCACTGTGAAGGATGACCAAAGTCTTCAAT
GGAGTTTTTAAGGAAATAGTTTTCTTTTCACGAATGTTTCTACCCAAATCGATAACGGAT
TGCATTCTAGAAACTGCAGTTTCGATGGCCTCGTCAAAGTATTCTTTCTTGACCACTGGG
TAAGATAAGAAATGGACTGATCTTCCGTCCTTACCGTATTTTGCTAAGACAGCTTCTGGG
ATGTATTCCTTCAGTCTCAAATAAATGCTTTCTGACAAAAATGGGGTGAATGGAGCCATG
GCACGGACAAATGTGAATAAGGCATCGAATAAAGAATTTAATGCTTTCAAACAGTCCTCA
ACACCGTTTTCACCCTTCAAACGACGACGATTAAATCTAATATACCAGTTTGTCAATTCA
TCAATGAAATTCAAAAGTTTTGGAACGACAGTGTATAATTTGTACTGACCCATTTCTTCG
TGAATGAATTGTACTAGAGATTGCATAGAAGCTAAAATCCATCTGTCCATGACATTATCA
CTTTTCACAGAATCATCATATTGGAAGTCGATGTTAGACATCTTTTTCAACAAGGCAATT
TGACCGTCCAAAAATTTAAAGGAGTTCCACCATGGTAGTAAGACCTTTGAAACAACCTCC
TTAACACCCTCTTCTTTGAATTTCAAACTTTCAGCTTTTAAAACAGGTGAGTTTATCAAG
TACAATCTTAATGCATCCGCACCATATTTGTTCAGAACAATGGATGGATCAGGGTAATTT
TTCAAGGATTTAGACATCTTTCTACCATCGGCAGCTAAGACAATACCAGAGACGATGACG
TTCTTGTATGGAACAGAGCCAAATAGATGGGTACCTAAGACAGCTAACGTGTAGAACCAA
CCTCTTGTTTGATCCAAACCTTCAGAGATGAAATTAGCTGGAACTCTTTCGTCAAATTTT
TCTGTGTTTTCAAATGGATAATGTTGAGAAGCATAAGGCATAGAACCAGATTCAAACCAA
CAATCAAAAACTTCTTCAATTCTCTTTAAGTCACCCTTACCTTGCTTGGATGGAATTGTC
AATTTGTCAATGACATCACGATGCAAGTCAGTGATGTTACGCACACCGGTCAATTCTTCC
AATTCTTTGATAGAACCAACACAGACGACCTCCTCAAAATCGTCTGAAACCCATAAAGGA
ATTGGAGTACCCCAATATCTATTTCTGGAAACGTTCCAGTCACGGGCATTGGCGATCCAG
TTGGCGAACCTCTTTTCCTTGATGGTGTTAGGAACCCAGTGAGATTTCATCACAGAATCC
AACATTTGAGGGACAATGTTTTTAACACGAACGAACCAAGCTGGAACAGAACGGTATAAC
AATGGGGTATCGGATCTCCAACAGAATGGATAGGAATGGCGAATTTGGGATGCCAATAAC
AAATTTCCAGTATTAGTTAAGTACTTAATAATCAACTTATCAGCGTCCTTGACATAAACA
CCCTCAAAATCAGGAACGTCTTTCGTGAATCTACCAAGGTCATCAATGGCGTTAGGTAAC
ACTGAATCTTCGGATATGACGCCGTTCTTCAAACAAGCAGCATTATCCTCTTCACCGAAA
GCGGGAGCGTTATGAACAATACCAGTACCGGAATCACTAGTAACATAATCATCTGAAATA
ACTCTAAAAGCTGTTTCATGGAACTGTTCAGCGAAATATGGGAACAATGGTTCATACTTC
AAACCAACCAAATCAGAACCTTTAATTTTTTCCACAATCTTATATTTTTCATTCTTAGGC
TTCTTATACAAGGTTTTAATCAAAGATTCTAATAAGATGAAATAACGATCTCTGGTTTCG
TCGTAAATCTTTACATATTCGAAATCAGCGTTAACACATAACGACAAATTGGAAGGTAAA
GTCCATGGAGTCGTAGTCCATGCGACCAATTGAGTTTTTTCCTGGCCAATAACATTGAAA
CCAATGGTCACAGCTGGGTCGTTAACATCTTTATAGTTTTGCTGAGCTTCAAAGTTACTC
AAGGGAGTGGTTAGGCCAGTAGAATAAGGCATAACTTTGAATCCACGGTAAACTTGACCT
TTTTCATGAAGTTGCTTGAAAGCCCACCATGTGGACTCCATAAAGGATGGATACATAGTC
TTGTAATCGTTGTCGAAATCAATCCAACGACCCAAACGACCAATAGTTTTTCTCCAATCA
CTGGCATAAGTCATAACAATGGATCTACACTCATTGTTGTAGTTTTCAAGACCATACTTG
AAGACGTCATCTTTACCCGTGATACCTAATTTCTTGTCAATGATATGTTCAATTGGAACA
CCGTGTGTATCCCAACCGAATCTTCTTTCCACGTGGTGGCCTGTCATGGTAGCGTATCTT
GGAACAATATCCTTAATAGTGGAAGCAAGAATATGACCGTAATGAGGAGTACCGGTGGCA
AATGGAGGCCCATCGAAGAAGGAAAACTCCGGTTTGTCTTTTGTTAATTCTAATGAAGTA
TGAAAGGCATCTATTTCATCCCAAAGAGATAGAACTTTTTCTTCCTCCTTTGGAAATGAG
AAGTGTGCGTTACTCTCGGACATATTTCCTTGGTTTTTTGAAGCTTTTGGCTAAAGGTTG
TAGGAAGTCGAGTAACATCACTCTAGTTTAAAGCGCAAAATGATATTTTTCATGCTTAAG
AGTCATCATTGTTTCGAGATTTCTTGCGTGCTGCGGAACAAAAAAAAAAAAAAATTTTTC
GTCATCATGGATAGATTACCCGCCATCGTATAAAAGGTTAAACATAAAAAGTAGCTAAAT
AGAACACTATAGAAGAATAATCAATCAACCTCTTCCACTGTTGGACCTGTATCTTCTCCA
CCTCCCGTAGCACCCGAGTTGGGCATGGATCCGGGGAATCCACCGGATTCCCCCGCTCCA
GGACCTGCGCCGGCACCAGCACCGTAAAATTTCGTCATTATTGGATTGGCAATGCCTTCC
AACTCCTTTTGTCTATCCTTATATTCGTCCGTAGAGGCTGCCTGCGATGCATCTAACCAG
TCAATGGTTTCCTGAGACGCTGTTTCTAATCTCTTTGCATCATCTTCACCTACTTTCTCT
TTGAAACTTGCTTCGTTTATGGTATTCTTCAAAGTAAATGCATACGATTCAAGCTGATTC
TTAGCCTGAACTCGTTCTGCCTCCCTTTCATCGTCAGCCCTATATTTTTCAGCTTCAGAA
ACCATCCTATCAATATCATCCTTCGAGAGCCTACCTTTATCGTTAGTGATCGTGATTTTG
TTACTCTTACCAGTACCCTTTTCCAAAGCAGACACATTAAGAATACCATTAGCGTCGATA
TCAAAGGTAACATCAATTTGAGGCACACCTCTGGGAGCAGGCGGAATGCCACTTAATTCG
AATTTACCAAGTAAGTTATTATCCTTTGTTCTTGTTCTTTCACCTTCAAAGACTTGAATT
AAAACACCAGGTTGATTATCTGCATAGGTAGAGAAGGTTTCCGATTTCTTTGTTGGAATC
GTTGAGTTTCTAGGAATTAGCTTAGTCATTATGCCGCCTGCAGTTTCAATTCCTAGGGAC
AATGGCGCAACATCCAATAATAGTAAATCTTGTGTCTTTGTTGATTGATCGCCGGTTAAA
ATGGCAGCTTGAACGGCTGCACCATAAGCAACAGCCTCATCCGGGTTGATAGAACGATTA
GGCTCTTTGCCATTGAAGAAGTCAGAAACTAATTTCTGAATCTTTGGGATTCTGGTAGAT
CCACCGACTAACACAATCTCATCAATTTGGGACTTGTCCAGCTTCGAATCTTTAAGAACC
TTTTCTACTGGTTCCAATGTGGATCTGAATAAATCAGCACATAGCTCTTCAAACCTTGCC
CTTGTTAACGAAGTGTAGAAATCCATACCTTCAAATAAAGAATCGATCTCGATCGAGGTT
TGAGATGAGGAAGAAAGCGCTCTCTTAGCTCTTTCTGCCGCAGTTCTCAATCTTCTTAAC
GATCTTTGATTATTAGAGATGTCCTTTTTCGTTTTCCTTTTGAATTCAGTGGCTAAATGG
TTCACCAACCTATTATCAAAATCTTCACCACCTAAATGAGTGTCTCCTGCGGTAGCCTTA
ACCTCAAAAACACCCTCATCAATTGAAAGTAAAGAGACGTCAAAAGTACCACCACCCAAA
TCAAAAATCAGGACATTGTGCTCAGCCCTGCCTTTCTTATCCAAGCCATAAGCAATTGCT
GCTGCAGTGGGTTCATTGATAATACGTAAAACGTTCATCCCTGCAATAGTTCCTGCATCC
TTAGTGGCTTGTCTTTGAGAATCATTGAAATATGCAGGAACAGTTACAACAGCATCATTG
ACCGTAGTTCCCAAATAGTTCTCAGCAGTTTCCTTCATTTTGCTTAAAACCATGGAAGAA
ATTTCCTCAGGCGTAAATGTTTTCGTTTCACCCTTATATTCTACTTGCACTACAGGTTTA
CCATCTCTGGATATAACTTTGAAAGGGAAGTGCTTGGCATCTGTCGTCACTTCAGGATCA
TCAAATTTACGACCAATTAACCGCTTTGCATCAAAAACTGTATTATGAGGATTGATTGCA
GCTTGATTTTTGGCGGCGTCACCAATTAATCTTTCGGTGTCTGTGAAAGCCACATACGAT
GGAGTGGTCCTATTACCTTGATCATTTGCAATTATCTCTACCCTATCATTGGAAAAATGA
GCAACACACGAGTAAGTTGTTCCCAAATCAATACCAACTGCTCTAGACATTTTTCTTTGT
AGCGTTTAGTACCTATTCTATCCGTTTAGTGACAAACATTGACATACAAGAATGTTTATG
CTACCAATTTCAGTCACTTTATATACCCTTCCATTCGTTTCCAATTGTGCAATATGATAC
ATCCCTTAACCATCTTCTGGTCACCCTTGTGGCTGCTTCTGTAATATTCTATAACTTTCC
ACAGCGATCCCTAATTAAGGGCACCCATAACCTCCATAGGCATCAAGTCAAATACGTTTG
ATGATAGCGCCGCACGATGATCGTTATGGCCTTTGGTAATAGAGACCGCCAACAATGGTA
GGGTTGTGCTCATCATCCTCGTCATCCCTTTCTTCATCACTGATACCGTAAATAAGAGCG
TCGTCTTCATTGTCTTTACCAAGCAATTCTGGATATTTGTTTTCCATTATCTTTTCTGTG
TTGTGTAGGGAGTTTTTTTGAAATGACGAATACAGACAAATATTCCAAACTCGTTCATTC
AACAAGATGTCTGAGTATTGTTCAGGCAATGTCTTTATCTGATAATATAAGATTTCGTCT
AATTTATCGAGCATATGTTTAGGCACCGTAGCGCTTGAACATATCAGTTCGATCATAGCA
TGCCATTGCAAACTCGACCCGTAGTTACCAAAAAACATGGCATTTAAGAACGCAAACTGC
AACTCCCCAAAATAATTACTTGAATTTTTAAAAATTCCTTGTAGCATTACAGTGTTCAAG
TAGTAAGACTTGTCTAAAAAATCCTCCATTTCATGGCCAGGCCTTATGGCTTCTCTAGAT
TTGAAGTTTATTACTGTATAGTTTAAAGAATGTGCAGGATCATCTTCATTCTTGGCTTCC
ATTTTAGAACCTGCTTTTTGCAAGCTGGATTTTAGCAGCTCATTTTCTTGAACTGTGGTC
ATCGAAGAATCTACGTAAGAGAACTGGTTTTCATCTTTCCTTACTATCTTTCGGATTTTA
TCCATCTGCACAAACTCGGTAAGATTGTACCAGGTATCATCTTCGTCAATTTTCGGATAA
GAAACCATCATCTGCCGTTCCTTGAAGTTGTGAACAATATTCTCGAATTTTGCGCCATCC
CTTTCTTCCATCATTTTGTAAAGGCCATCTTTAGGATCATACTGAATGTAAAAGTTTCCC
ATTCTACAGTCAAACCAGTAGCCATACCTCATGCTGGAATTATCTGCATGCTGAAAATGA
ATGACATGAACGTGTCCAATGGGGATGTCCTTGATTCCGTGAAATGGCTGATTCTCCTTG
ACATTAAAGGAATACTGATCGATCCCTATAGTTACCTCAATCGGAGCAGATGTAAATGGT
ACAGTATTCATTGCAGGCTTCCGATATTTTATTTTTTAGCCCCATGTCCCAGCGATAAGG
AGGATCTTTGGTGTCCATTCATCTCATTAAACCCTAAACCATTGAAATATTCGTGTTCGT
GCGTCGCGATTTTTTCCGCTTTCAAGATGTGTCCTTTCTTCATCTCTTGGTTCTTATAAA
AGGGCGCCGCAAACCCCTCCTAATTACTTTTTCCTTTTCACATCCCATGGGTTTTATCTT
ATACCAAATGTTTACCATTCTGAATCGTATAGCCAACAAGTAACCACAGCTGCAATTGTG
AAAAAAATTGATAGGTGTGGTCACCCAACTGTTTTTTTCTCTTTTTCTTTTTTTTTTTTT
GAAATGGCTAGACGGTGCTTTTGCTGGTAAAAGAAAAACTCTTGTTTCAATTTAACATGA
TGAAAAAATATATTAACACAGACCTGTACTGAACTTTTCGAAGTTTTGCAGATAACAATA
TTGCTTTTTTTCTCTGACTTTAACTAATCGTTCTTATTTCTGTATATACTATGACCTTGC
AAACCTTGAAATGCAAAATTCGTATTCTCTGCTAAATTGAAAAATTTAGAGCATGAAGTG
TGTTTTCCAGCAGACACCGCCTGTGAAAAAGATGGTAAAATGATATGATAATTAAACACA
CATAATAATAGCATATATGATATATAAGACTATATGAAGAGATGAGGAGAAGAAAAAACT
GGTAGTATTTTCATTTCATCTATTTCTTAGCAGTCAATCTTCTTAGGTAGAAAGCTAATT
CTTCACCTTCCAAGATGTAACCATCACATCTACCGGATTGACCTGGTCTGGAAGAGATAC
AAGCGTATAATCTACCGGCGCTGAATTGAGATTCAACGGAAGATTCGATCTTGGCAGAAG
CAGCTCTAGCAGCCCACTTTCTTTCAGCGTTCTTGCTCTTGGCAACAGTTTCTTCTTCCT
TGACGTTCTTCTTCTTACCCAAGGTTTGACCGTAGTGAGCTTCGAACCATTGTCTGAATG
GAGTAGCATCAATTTGGACAATGGCAGCCTTGGTCAAAGTGTTAGTTCTAACCAATTCAT
TGTTGGATGGATGGTAAACAACACCAGCAATTCTGGTCTTCTTGGAGATACCTTCAGAAG
CCCAAGAAAAGTTACCGGTTTCAATTCTTAGAGCTCTGTATTTCTTGTTACCACCTCTAG
TTCTAACAGAGTGAATTCTCTTAGCACCGATCTTGGTGTTGGCTGGTTGACGGCCTAATT
CGAACTTTCTCTTCTTTCTGAATTGAGCACGCTTGGCACCGGTAGCGGATCTTTTGTGAC
GAGAATCACGAGAAATACCCATTTTGTAACTGTAATAGAAAATTTAATGACGCTTGTTAG
TAAAATAAAGAACGTACAAAAGTTGCGGAATTTTTTTCTTATCTTGAAATATGCTTTGGT
TTCTTTTCATCTCTTCTTGTGAAAAACTCGGCGTTTCATAAGAGGCTTGATTTTTTGGGT
ACACAAAGGATTCAGTTTAGTGCACTGCTCCTGTCACAATTTATATCATCCCTTTTAGTT
AAGTTTACTTTTTCCACTATCTATTCCATTCAAAGAGAGGTCCTGTAGCATTCAAAATAA
TATGTAGTTCCATTACTCATATGACCATAGCACATACTTTTTGTCCTGGTGTGTTTATAA
CGTCTTCTTGTGAGTACCAAAAAGCAAATGGCAAGTGTAATTTCCTATAACTTTAAGATA
GGCCTGTAAATAACGTATATGAAACAGTTCCATCCCGTAACACCATGAACACTGCGTAAG
AGAAAGCCCTCAAGCTTTCCCAGCGATGCTCGTGTGTAGGACCGAACATGGAGGGGGGAA
CTAGGCCCAGCACGGGTTTGGCGAGGCCGCTCTGCTCGCAGCTCAGGATTCTAAAAGGTT
ATTCCGCTGAGAAAATCAGAAAATAGGAACTTCTCACGCAATAATTTTAAAGTTGATGAA
AAAGGAAAATTTGTAAAAGTGTAAGGGTGTTAAAGAGGGTGTATGGATGTAAAGTCACAA
AAGTTAGAGCAGATGAAAAAGAAATGGGTGGAGACAAATCCGAAAAAGGACCTATATTAT
CGCTATAAAGAGCTTCTCATCGCTTTTTTTTTTCAAAGACACATACATACCACGACTGTA
AGCACATCATTTGTACAATACATTACCAGCTGAAATGTCAACATATGACGAAATCGAAAT
CGAAGATATGACGTTTGAGCCTGAAAATCAAATGTTCACCTATCCTTGTCCCTGTGGAGA
TAGGTTTCAAATATATCTGGATGACATGTTTGAGGGCGAAAAAGTTGCTGTTTGTCCCAG
CTGCTCACTGATGATCGATGTAGTTTTCGATAAAGAAGACTTGGCTGAGTACTACGAAGA
GGCAGGCATCCACCCCCCTGAGCCTATTGCCGCTGCTGCCTAAAGATGAGAGGCTAGATC
GAGAATACAAATAGAAATAAAGAAAGAGCTATATGACTTAGCAACGCAAGCAGAAAAGAA
GGTTTGCTTCTTCGCTGGACTCCGGTTGGAATTACTATTCAAAATTCCAAGTGCACTGAT
GGAAAACGTTTTGCTCAGGTTGAGCTCTTTTACTGCATATAAGGATACTGGGTAGGTGTA
TATGATTATTTTATACATGATACGTAGGCTAAAATGATTTGGACCCATTAAATCATCTTG
TCGCATCTCTTTTCTTTTTCCTCCATGCTCAGATTTCAATAATATCATCTCAAATGGCTG
TGACAAATTTCACCGGAAAGGCGAGGGATTTTTCTGTTGACATTATCAAATTAGCTTTTT
GTCAAAATAATGAAAAATAAAGAAAATATATAAAAGTACATATTATAATCAAAGCTAGCT
CAGGTATATTCCCACCTTGTCGAGCATTCCGGAAGCTACAAATACGACATTGCATACCAA
GAGGCAAACGTTGAACAATGGCTAAAGATATTTTGAAGAACCAGGACCCTAAATTGCAAG
CGATGATCGTTGAACACTCGGCGCCTGCTCCCAAAGAGATACCTATGGACGCTCCTGTTT
TGAAAAGAGTCGCTAGACCTTTAAGACATGTAAAGTTCATTCCAATTAAATCGCTGATAT
TCCATACTAAAACAGGGCCCATGGATTTTTCTTATGAAAAGAAGATCAAGACGCCTATTC
CTAAGAACAAAATTGTAGTTCGAGTAAGTAATGTGGGTTTGAACCCTGTAGATATGAAAA
TCAGGAACGGCTACACATCGTCGATTTACGGTGAGATCGGCTTGGGGAGAGAGTACAGTG
GTGTTATCACTGAGGTAGGCGAGAACCTAAACTACGCCTGGCACGTGGGTGATGAAGTAT
ACGGTATATACTACCACCCTCATTTGGCCGTGGGATGTTTGCAAAGTTCAATCTTAGTAG
ATCCAAAGGTGGACCCAATCCTTTTGAGACCAGAATCGGTTAGCGCCGAAGAAGCTGCAG
GCTCCTTATTCTGCCTGGCCACCGGCTATAATATTCTGAATAAATTATCCAAGAACAAGT
ATTTGAAGCAAGATTCAAACGTTTTGATTAATGGTGGAACTTCGTCAGTGGGGATGTTTG
TCATACAATTATTGAAGCGTCATTACAAGTTACAGAAAAAACTAGTGATTGTAACGTCTG
CAAATGGGCCCCAAGTTTTACAGGAGAAATTTCCTGATCTGGCTGATGAAATGATTTTCA
TCGATTACTTAACGTGTAGGGGTAAATCTAGTAAACCACTAAGAAAAATGCTCGAAGAAA
AGAAAATTTCTCAGTATGATCCGGTCGAGGATAAGGAAACTATACTTAACTATAATGAGG
GGAAGTTCGATGTTGTACTCGATTTTGTCGGTGGTTACGATATTTTGAGTCATTCTAGTT
CATTGATTCACGGCGGTGGTGCGTACGTAACCACTGTAGGTGATTACGTTGCCAATTATA
AAGAAGACATTTTCGATTCATGGGATAACCCAAGTGCCAATGCAAGAAAAATGTTCGGGT
CTATTATCTGGTCATATAACTACACACATTACTATTTTGATCCGAATGCAAAGACGGCTT
CCGCCAATAATGATTGGATTGAGCAATGTGGCGACTTTTGAAGAACGGTANNNNNNNNNN
NNNNNNNNNNNNNNNNNNNNNNNNNNNNNNNNNNNNNNNNNNNNNNNNNNNNNNNNNNNN
NNNNNNNNNNNNNNNNNNNNNNNNNNNNNNNNNNNNNNNNNNNNNNNNNNNNNNNNNNNN
NNNNNNNNNNNNNNNNNNNNNNNNNNNNNNNNNNNNNNNNNNNNNNNNNNNNNNNNNNNN
NNNNNNNNNNNNNNNNNNNNNNNNNNNNNNNNNNNNNNNNNNNNNNNNNNNNNNNNNNNN
NNNNNNNNNNNNNNNNNNNNNNNNNNNNNNNNNNNNNNNNNNNNNNNNNNNNNNNNNNNN
NNNNNNNNNNNNNNNNNNNNNNNNNNNNNNNNNNNNNNNNNNNNNNNNNNNNNNNNNNNN
NNNNNNNNNNNNNNNNNNNNNNNNNNNNNNNNNNNNNNNNNNNNNNNNNNNNNNNNNNNN
NNNNNNNNNNNNNNNNNNNNNNNNNNNNNNNNNNNNNNNNNNNNNNNNNNNNNNNNNNNN
NNNNNNNNNNNNNNNNNNNNNNNNNNNNNNNNNNNNNNNNNNNNNNNNNNNNNNNNNNNN
NNNNNNNNNNNNNNNNNNNNNNNNNNNNNNNNNNNNNNNNNNNNNNNNNNNNNNNNNNNN
NNNNNNNNNNNNNATATAACTGGAAAGACCCATTAAAGAAGCATTTTCTTATATGGCCAC
TCAACGTGCCCAAGGAAAGTTAATCATGAACGTCGAAAAAATTCTAGATACCCACTTACA
TTTACAATATGTTTTATTTTTAAACTTAATGAACTTCATAATTTAATGCTTAATATTTTC
CCCCTCCCACCTTCTCCTGGCGTTCTCTGTACGTACATAACCATTTATTTTAATATATAA
TCAAATATTGTAACAATTGAAGCAGATGAGTCTCGCTCCTTAGTTAAGCACGTGCCGATG
ATATCAATTGGATTTGTTAGCAAATCAGCCTTGCTGCTCGATTCTCTGCTTTTTTTTTAC
TTCTCGGTCATTGAAAAATCCTGACGAAAATATTTCAAGGTCCTATATGGTCATCGACCT
TGAGCATGTGGTAGACTACATAATGCACATAGACTCTCAGCTTCAACTCCACAAGGCTTC
TCCAGCAAAAATGAATTCAGAGTCTCGAGAAGATATGGCTATAAATAGTATCAAATTGCT
AGCGGGAAACTCCCATCCTGATTTGGCTGAACAAATATCGAAAAAGTTAGGTATTCCACT
TTCCAAAGTTGGTGTGTACCAGTATTCTAATAAAGAAACCTCTGTCACCATAGGTGAGAG
CCTTCGCGACGAAGATGTGTATATTATCCAAACTGGAATAGGTGAACAAGAAATTAATGA
TTTCTTGATGGAATTATTAATTTTAATTCATGCTTGCAAAATTGCATCTGCAAGAAAGAT
CACTACTGTAATACCCAATTTTCCATATGCAAGACAAGACAAGAAAGATAAATCCCGGGC
GCCCATTACCGCAAAGTTGGTTGCCAATTTATTGCAAACTGCTGGTGCTGATCATGTCAT
CACAATGGATCTCCATGCCTCCCAAATTCAAGGGTTTTTCCATATCCCGGTTGACAACCT
ATATGCAGAACCAAGTGTTTTAAATTATATTAGAACGAAAACAGATTTCGACAATGCTAT
TTTGGTGTCGCCTGATGCAGGTGGTGCTAAGAGAGTAGCTGCTTTGGCTGACAAGTTAGA
TTTAAATTTTGCTTTGATTCACAAAGAGAGGCAAAAAGCTAACGAGGTTTCAAAAATGGT
GCTTGTTGGTGATGTTACCAATAAATCATGTTTATTAGTTGATGATATGGCGGATACTTG
TGGTACGTTGGTAAAAGCTTGTGATACGTTGATGGAGCATGGTGCCAAAGAAGTTATAGC
TATTGTTACACACGGTATTTTCTCCGGTTCAGCAAGAGAAAAGCTAAGAAATAGTAGATT
GTCTAGAATTGTTTGCACAAATACCGTTCCGGTAGATTTGGATTTACCTATTGCTGACCA
GATCGATATTAGTCCCACGTTCGCTGAAGCTATAAGAAGACTACACAATGGTGAATCCGT
GTCATATTTGTTCACCCATGCTCCAGTATAGGACAATTTTTTATTCTTAGATTCCTGATT
GCTTGCATGCCTAAATACTTCATAATTGTATTAGTTTAAAAGAAAACCTTTTACTGAGAC
AAAACTATAAATTTAAGAAAAAGGTTCCGGAGCCGGTTTAAAAAAAGAAGATTAAAGATA
TTATATTTATGTAAGAATTAAATTAATACTGTCAGAGAAAAAATAGTTTTAAAGGAGACG
GTGAACCTTTACCTTCCTTGATATGCAAATATTTTTCAGCTTTTCCTAAAACTAAACATT
CTCGACTTTTTTTTAGAAGACTTTATGGGTGTGTTAGAAACAAAGCTGTCGTCTATAGCA
GTATCCAAATCGTCTGCTATAGGCAGCTCTTCCTTTTTCTTTTGACCACTATTGCAAGTT
CTTAGCCAATCATCGTACTTGATTAGATTGTCTATATTATTCATCTTGTTCCTTTTGGCC
ATATTTTCACGATCAATTCTTTTCAACAGCGTTNNNNNNNNNNNNNNNNNNNNNNNNNNN
NNNNNNNNNNNNNNNNNNNNNNNNNNNNNNNNNNNNNNNNNNNNNNNNNNNNNNNNNNNN
NNNNNNNNNNNNNNNNNNNNNNNNNNNNNNNNNNNNNNNNNNNNNNNNNNNNNNNNNNNN
NNNNNNNNNNNNNNNNNNNNNNNNNNNNNNNNNNNNNNNNNNNNNNNNNNNNNNNNNNNN
NNNNNNNNNNNNNNNNNNNNNNNNNNNNNNNNNNNNNNNNNNNNNNNNNNNNNNNNNNNN
NNNNNNNNNNNNNNNNNNNNNNNNNNNNNNNNNNNNNNNTTTCACGATCATTCTTTTCAA
CAGCGTTTGAATACATCGCTTTATAAAACAAAACATATGCTGTTGCCATATTTGGAGATT
CACCTGTGAATTCTAACACTGTTTCCTCTTTAACTGCCTCTACCGTTTCGTCATCAAATA
ACAACCAGCCAAACTTTTCATGTTTACATAGGGAAACATAATGGCCGTGTTGTGGCCCAC
CGCCCATATGAACGACAATCCCAGCCAATTCATACTTTTGACAAACCTTAGAATTTATTG
AAGAGCAAACATTTAGCGTCAGAGGATAGTGAATGTTATTAAAAAGCTTAATATTACAGT
TTTGTTTCTCAGAATACTTGAATCTTTTCAAGTGTAATGTTAAAGTATCAGGCAATTGCT
TCAAACCAACTAATCTCTCTGCCTCCTGTAAACCGCAACATTCGTCACAATAAAACTTGT
TTGAGCCATTTAGCATTTCTCGCTGGTGATAACTTTTCAAAATTTCCTGTATATCTGTTT
CCTCATCTCCCTGAACTTCTATGGGGAAATCCAAAAATGGCTCATCCCTAGATGTAATGT
TATCGCACGTCAGACATTTTATTTGATTCGTTAAAGTGCCTTGAAACAAGTCACTGATGA
AATTTTTACTCTTACTCGGTTCGCTATCGCTGTTGATATCACTGGCTGCTATTTTTTTAT
TCTCACGTTCTATATATTCACTCAACTCGTTTAATAAGAAATTGAAAAATTCGTGAGCAT
CCTGATGCATAGTAGTATTAAATAATACATTTTCTCTTTTGAGAACATCAACAAAAGAGC
TAGGCGATACAACACCAGTTAAATACGTATTCTCAGTTATGCATTCAAAGATATCTCTCA
AACTGGAATACAAAGTAGCCTTATCTGAGCCGTTTAAGCTATGGTCAATATTGAGCACTG
GCCCACGAATAAGTGCGGATTTCTTTCTATGTTCTGGGGATATTTGAGAAGAGGAACTAG
ATCTTCTAGTATCTTTTTTATCAAGTGGAGTGGATAAGCTGCTATTACTTTCTCCTTTCA
AGTCCAGGTTATTACTATTACTGCTACCTCTTGAAGGATTTTCATAATTGAGAACTCTGC
CAACAATTATTTTACGCGGAACATCCGGAGGTCTATCTGTGACGTTCTCGAAACTCAATC
TGCTCGGAGCACCAGGCTCATTAGGTGTTTCGACTATCAATGGAGGTGCGTCTTGAGGAC
GAGAAGAGGGTTTTCCAGTGGTTAATATAGCAGGACTTCCTTCCTTTTTATTATTGTCTT
GTACATGTTTCGCGCTAAAACTTTTAAAAAATTTACTCTTCTTCTCTGAAGGCCCAGCTG
TATTTGAATTTACAGAATTTACAGGGGTAGGCTTTCCATCATCAACAGATTGAGGTTTAG
GGTTAGGCAAATGTCCATTGGTACCAGCAATGCTTTTCTCAAACTTGCTTCGGTAAATAT
TCTTGGTTTCTTACCTCTCATTTCTTCTTCTGGGTGATCAGATTCTCTTGATTTTTTTGG
AATTGCAATATATTTTCACGTAATGAGGACAGATTATAGAGACATTGAAGAACTGAGTTA
CAGTAACATGTATTGCCAAAATTTTCGTATCCAAAAACTTTGTTGGAGCCGTCTCCATAG
GGCATTGAGTCGGACACCTTCATAGCTAATATGGGTGCCTCGGGCCCTTGCGTGATAATG
CCTCCGTATGCGTTTATAGCCTTTGCGTTTGAAATATAAAATATCCCATCCTGGCTGTAA
TTACTGCCTTGATTGCACGTTTCAGAAGAATAGTCTAGTCCGGAAGAAATCTGCAAATTA
TTGTCTTCATTCAAAAAAGTTTCCTTGGTATCCAAATTAGAGACAAACAATGAGCTAGAG
GGATTATCGGATGATTCGCTATAACAGAGTTCATCATTTATATCGTGGTTTACAGGCTTA
AAGTCAACCTTTTCTACTTCTTCTGTAATGGTATCATTAACAGCCTTTTTCTTCTTCCCA
GACTTACTTATAGTTAGCCATCTTCTGATCATGATTGCGCCCTTCTTGCGTGGGTTTAGT
ATGTTAATGAAAGTACTGGATCCTTACTAAAGCCGAATTTGGCCCCTTCAACAAATAAAG
CTTGATGAGTTGAACAGTCAAAGGGTAAGATCTGGTATAGGCAATAATAATATTATCCAA
ATGGAAAAAAAAAAAATGAACAGGTGAAAAAAAATCAATTTGAAAACCAAAGAAAAACTC
TATTGATTCCTTTGCTGTTGTCGACCTTCTTTCACACAATAGTTCAATTACGTTCTTTGG
GTTCTTTATCTTTATAGTTATCTTGCCTCATCTCTATGTTCAACACTTTCGGATCGATGT
ATTTTTCAGCCTTCCGCTAAAATTGACGACCGTCTCCAAACGAATAGGGATAAAGAAGCA
AGGACTGAGCGTTGGAGAAAAAAAAAAAGTTACCGGAATGGGAATAGATAGATACCTATA
AGAAGCGTTATCGTTACTCATGAATTTTGGTAAATGCACACGGATAAATGCATGATATAT
AAAATATTAATAAGAATAAAATAAATAGGTAGTGAATAAATATTCTACTTTGGTGTGGTC
ATCATTTTACAAAGGAGGGAGGTCGTGATAACAAACTGATAAATAATCCTTAAGTTGATC
CATTCTTGAATATTGTTACATTGGAAATAATCCGAAAAAGAATATGTATAAATAAAAGGA
CTCGAAGTCCTATGTAGCCGTCTTTGCAAATTTTCTTTAATAAATTAGCAGAAAACAAGG
GTAATAATATTTCTTAGAATATTAGAAGAATATAGGCGTTAAAAACCTTGTTCCATGTTC
ATATCGAACCAACCAAAAAAGTCATCATTACTGGAGTTGCCTTCAATCCAGCCTGCACTT
TGTTGCTGAAAAAAATCCGTTAGTTTGTTTCCAGGAGTCTTCACGTTGTTTTCATTATCG
ATGGTTTGGAAGTTAGAAGAAGTTACAGTGTTAGTGCCCGTAGAAAATCGTTGGTTCGTT
TTGTTGCTATTGATATCATTACTTTTGGAAAACAAGCTCAGAGGTGGATATGCCGTGCTT
TTAGAGGAGCCGGGGTCGGAAACGACGGAATGCAAATCTGTCATATTATTTGACTTCGAA
GCAATCGGTGTACGTGAATGGGACATACTACTTTGTGATCTTCCAATCGCGTTGGCGTTG
CTGAATTGATTATTATAATTCATGGTGACATTTTGTAAATTACTGTGCTCCCTTGGAATA
GGGTGGTCTATTCCCAATGTAACATTATTAGATAAGTTGCCAACGGGGTGGTTCCTTAAC
CCTGGAACGGACGCAGGAAAATGATTAACGGGAGTGCTTACTGATCTTTTCATGGAGAGA
TCAGGAATTACACTAGGTCCGTTACTATAATAGTCTACCTTAGTACTTTGTGGATTGTTA
TTCGAAGCGGGGACAGAAGCCACTGGATAAATTGAATTAGAGGGAATTGATATGTCATTA
GACGCATCCAATAACGTCCTATTATTATTATAATCGTTACTATTCGAGGTATTAGCGAAT
AAACTTTGAAATTTTACGCTGCCTGTTTCCCCGAGCATGGAAAGAGGTATCCCGTTAATC
TCCATTATAGAACCGTCAGAATCTCCGTTATTTGTCTTGGCTAGCTTTTCTGCCTGCTTT
AAGGCATTCTTAGTAGGAACTAAAGTGGTAACAGTGGTTCCACTTGGTGTTGTTTTTGTT
ACAGTTTCAAAGTCATCTCTGGAGATATGGTTATATAGTGGCAATGGATATAGTTTTCTG
TCCGTTATGCCACCCGTAGACGAAGTGCCATTGTAGATACCATTTGAGGAAAATTTTCTT
TTCTTAGCGGCTTTCTCTAAGGCTTGCTTGTTATATTCGGGATCCATTTCCCTTCTTCTC
GCCTCGTGAACACACCAAACCAAATCATAGAATAGAGACCCTGTTAAATGTGATCTCATC
CTAGAAATAATACCGTCTTCTTCCACAAAAACTTCTGGATGCATGATCAGTACGAAGTTC
AGTTTTTCTAACATACTTGCAGTTCTCGAAATATCATTCTCAACACTAGTGGCCCACGCA
GTTAACTGATTTCTATAAAGTCTATGGATAGTGACCACGGATTGCCTTGCTGAATCAAAA
TATTTGTCAGGAAGTAAAGGAGTCAACTGCAATTTAAAGAGAATCAGTGCAGAAAATGTA
GCAGCTTGTCTAATATAAATAGGCAGTTCAATTAATTGGTGTGTTTCTAAAAGATTATTC
AATAGAGTGACAATTTTAGTAGCTGTTAGATAGGCCTCTGTGACATATGGAATTTGATCG
GTAGGAGGTGTTTCGGGTAGGAATGCAAAACAACAGACAGTTAATTTAACATAAAGAAAA
TAAATGTTGACAGTATCGTCACTCTGGAAATTTAAAGTTTTTGCTAATAAATCTAACTCT
TTTCCCAAGATGGACAGTGTCTCAGCACGATACTTTGGTTCCAATAAACCATCAGGACTG
GAAGTGGAAGAACCAATGATATGAGACAATTTTGCTTGGAAATTCGCCAGGCTGAGCAAT
CTTCTAAAACTGCCCGGTAGTTTGTATTTACTTTCAACGTGCGGCTCGTCTTTCTTGTTC
CTTTTATCATTGTTGTTATTGTCAATACTGTCATTGTTATCTTCTTCTGATTCTTCGTCA
CCACAGGATAAGGCTTTTTCTAATAAATAGTCTGTCTGTGAAGTTGGTGGCAAACCAAGG
ATACTCGCCCAACAAAGTTCGGCAAAAAATATTCCCAGCCAAGTCCTAGTTCTCCACTTT
TCTGCATTTGGCATTGATGTTTGAGTTCTTGTGAATTCAGAAATGAATTCACCTCTGTGC
AAACCTAATTGATAAGACAGTGACTTTGCTAATCCTACAAAACGGTAAGAACAATCATCT
AGGACTTTTTGGTTAGGCAAAGGCCAAATGCACAATATTAACAAAGCTTGCGAAATATGT
GTGGATCTAGGTGTTCTTATCCAGCAGGTCTCTATGGCAAGTTGCTTGATCAAAGAGCTT
AGCTTGCAATACATCGTCGGTTCAGGATCAGACAGACATGCCGTCAACATCACGGTCCAG
AAAAGCAACTGAGATTGGGAGTATAATTCGGTGGCGTTATTGGAATACATAATAGGAAAA
TACGGCAGATACCTAGTCACGAAAATATGGTGTAATCTATTCGCTTTTTCAATGGAAATA
CTAATATCGCCCAGTACAAACTCATCTACATTTGCATGCGGCGAAGGCAATAATGGCATA
GTCGTGGTGGTGGCTACTACCGGCGTCTTCGTCCTATCTGCATTGTTATTTGTTGCTACG
TGGCTTGTTGCTGCAAATGGTGGTTGATTTGTTGTCGTTGTAACGGTGGTCGACGTAGTA
TGAGGGGAATATGTTTTTTGAATTGGAGAGAAGGGGCCGTTCGGAGTGTTACCTGCAGAG
TTGTTCTTATAAAAAGCCATTTGCAAAGCAGGAGGTAAAGATTCTTTTGAATTATTAGGC
AATGCTGAGTCATTTAGCAGCGGGGGCAGCTTATTTGGCTCTGTTGCAACCAAGCCTTTC
GAATCTTGCGCTAAAGAAGATGCGCGCAACGTCATGTGAGAAGATGCTTCATTATTTGCT
TTAAATTTATTCGTATTGCTGCCCTGATTTGCTTGTAAGAGTTGGGGTTCCCTGGACAAA
TAAGTTTGAACTGAAACCTTAGAATCTCGTTGAGCCGCGGAAGAAGTTGGAGAACCTGAG
GAAGGAGAAGAATCTGGGTTAGGGATAATAGTACCCGGAGTTGGAGTTGGATGCAGATTG
AGCTTATTCAAAAGGCTATTGCCCATGGGAATCTGTTGTAAAAGATGAACGAAAACGCTG
TCATTGGCCAGAAGAGTATCGAGTTTAGATTTGATTTCATCCACATCTTGTCTCAGTAGT
TGCAACTGTGAGCCCTTCTTAGGCCTGAATTGAGGATTGATTTCACAGTGGAGACCAATT
TTTTCGCATCTGGAGCAAGGATGAGGGAAATTTTGACTAGCATCGCATTTGATTTTGTGC
TGTCTACAATGTGTACATGAGGTAACTGGTCTATGGTTGATTTGATGACTGTCATCATGG
TGAGATATTCGTTGTTTCTTACTTGGGAACTGGTGCTGTTGCAACTGTTGCTGCTCCGGT
TGTCTTTTCATGTGAGCAGAACTAAAATCTTGGTCTTGGTCAGAATCTCGATTATCCTTC
ACCATGACGAGAATGCGTATACGCAGAGCCAATATAATCTGTATACGGGACCTTTGACAT
TAAGGTTTCTGCAGAGAGTTTATTACATGCATTTTCATATATATATTTTTAACGCCATTC
CTTTACGGTATGTAAAGAAAAATGATCCAATGAGCGGCCCTTCGTACGAGATGAGATATA
ATAAGAATGAAAGATAGATAAAAGTTTTAGTTAGAGATACTTCATATACCTGTATATAGT
AAAGTCGTTTATTTCAAAGCTTATTTCGACTTGGTGAATCTTAAATAGGGTTTAATTTCA
TTAAATTGACCAAATTTAGCCTTCGCCTCATCATTGGAGACAGAGGGAGGAATAATGACA
TCGTCAGCTGGCTGCCAATTAATTGGAGTTACTACGCCCTCCTTGTCAGTCAATTGCAAG
GCGTCGATTACCCTTAACACTTCAGAAGTGTTTCTTCCGACGGTGGAAGGGTAGGTAAAA
ATCAGTCTAATCTTCTTCTTGGGATCGATGACGAAAACAGACCTCACGGTCTTCAGTGAC
CCATCATTGATATTTTTGAATCCTTCGGCATCTACCATATCATATAGGAATGCCACGTTT
CTAAAAGTGTCACCAATTATTGGGAAACCAACATTTTTAACCTTTGCTATTTCCTTGATG
TCTTGAATCCATTTTTCGTGGGACTCAACATCTTCCACTGAAAGCCCGATCAATTTAACA
TTTCTCTTGTCGAATTCCGGCTTCAATTTGGCGAATGCGCTGACTTCGGTGGTGCAGACA
GGGGTGAAATCTGCTGGGTGAGAAAACAAGACCCCCCAAGAGTCGCCCAAGTAGTCGTAA
AAATTGATTTTACCAACCGTTGTGTCAGCATCAAAGTTAGGAGCATCAGAGTTTATTCTT
AGTCTTGGTTGATCACTTTGTTTGAATTGTTTGCACAGAATAAGTGCTGTGGCAGATGTT
TATCGTCTGTGAATTGCAAGTGAGCCTGCTTTAGGAAGGGTCCATGCCCGTCTCTTTAAT
TGAGCGCTACAAATTCTACTAAACATCCTTTGGCTTCCTGCCTCTTTTGAAATTTATCTC
CATCCCNNNNNNNNNNNNNNNNNNNNNNNNNNNNNNNNNNNNNNNNNNNNNNNNNNNNNN
NNNNNNNNNNNNNNNNNNNNNNNNNNNNNNNNNNNNNNNNNNNNNNNNNNNNNNNNNNNN
NNNNNNNNNNNNNNNNNNNNNNNNNNNNNNNNNNNNNNNNNNNNNNNNNNNNNNNNNNNN
NNNNNNNNNNNNNNNNNNNNNNNNNNNNNNNNNNNNNNNNNNNNNNNNNNNNNNNNNNNN
NNNNNNNNNNNNNNNNNNNNNNNNNNNNNNNNNNNNNNNNNNNNNNNNNNNNNNNNNNNN
NNNNNNNNNNNNNNNNNNNNNNNNNNNNNNNNNNNNNNNNNNNNNNNNNNNNNNNNNNNN
NNNNNNNNNNNNNNNNNNNNNNNNNNNNNNNNNNNNNNNNNNNNNNNNNNNNNNNNNNNN
NNNNNNNNNNNNNNNNNNNNNNNNNNNNNNNNNNNNNNNNNNNNNNNNNNNNNNNNNNNN
NNNNNNNNNNNNNNNNNNNNNNNNNNNNNNNNNNNNNNNNNNNNNNNNNNNNNNNNNNNN
NNNNNNNNNNNNNNNNNNNNNNNNNNNNNNNNNNNNNNNNNNNNNNNNNNNNNNNNNNNN
NNNNNNNNNNNNNNNNNNNNNNNNNATCTAGAAGCACAATTTTCTATATCTCTCCTTCTC
TCTTTATATACCAATAGCAGCAACATCCGGCCCCTTGTTTCTTTACGTAATTAAAAATCT
CCGGGGCTAGCTTTTGCCGGGGAACCCATCCCGAAAAAATTGCAAAAAAAAAAATAGCCG
CCGACCGTTGGTCGCTATTCACGGAATGATAGAAAAATAGCCGCGCTGCTCGTCCTGGGT
GACCTTTTGTATATTGTATAAAGATAAACATAGTGCTATCAGGAATATCTTTATATACAC
ACGCATACTGAATGTGGTTGAAGTTCAAAAAATATCACAAACGTTAAGAAGTTTTACTGG
TAAACATATAGACATAGTGGAGCGCTTGCTCGAGGTCAAATGCAGACGGATACGAGAGCG
CGGGAGGGAAACCGGAGAAGGTCAATATGCCCATAATTCTTCTTCTTTGAGGTTGGCAAT
TATATATTGTATCTGAATTAGGCAAATAGAAAAGAGACCTTACCATTAGCGCCATCGTAG
AGTCCCATTTCACCTTTTCTTAGTTCTTTATATATGTCTGCGTATGGCCCACATATGCGC
GCACAGTGCGCGCCACCCTCTAAGAACGATAAACATAAAATAAACACATAAACAATCAAC
GACAGTTCGCGCTTCCCTCACTAAATATGGCGAGATAGTTAAACAATCATGGCTCGTTCT
TCCTTGCCCAACCGCCGCACCGCCCAGTTCGAAGCGAACAAGAGGAGGACCATTGCACAT
GCTCCATCTCCAAGTCTTTCAAATGGGATGCACACTCTAACGCCGCCCACCTGTAACAAT
GGTGCTGCCACTTCAGACTCCAATATACATGTATATGTAAGGTGCAGATCGCGTAATAAG
CGAGAAATAGAGGAAAAAAGTAGTGTAGTTATATCTACACTAGGCCCACAAGGGAAAGAA
ATCATTCTGTCCAACGGTTCTCACCAATCGTATTCGTCCTCGAAGAAAACTTACCAATTT
GATCAGGTGTTCGGCGCAGAATCTGACCAGGAAACAGTGTTTAATGCCACTGCAAAAAAC
TACATTAAGGAAATGTTGCACGGGTACAATTGTACAATATTTGCATACGGTCAAACGGGA
ACAGGTAAAACCTACACTATGTCTGGCGATATAAATATTCTCGGTGATGTGCAATCTACC
GATAATCTATTATTAGGAGAGCATGCAGGTATCATACCACGGGTTCTGGTCGATTTGTTT
AAAGAATTGAGCTCCTTAAATAAAGAGTACTCCGTAAAAATATCCTTTTTAGAGTTGTAC
AATGAAAATTTGAAAGATCTGCTCTCTGATAGTGAGGACGATGATCCTGCAGTCAACGAT
CCCAAGAGGCAGATTCGTATTTTTGACAATAACAACAATAATTCATCCATCATGGTCAAG
GGGATGCAGGAAATCTTTATTAACTCTGCACACGAAGGCTTGAATTTGCTAATGCAGGGT
TCGTTAAAAAGGAAAGTGGCCGCTACTAAATGCAACGATCTTTCATCAAGGTCTCACACC
GTCTTTACAATCACAACAAACATAGTTGAGCAAGATAGCAAAGACCATGGACAAAACAAA
AATTTTGTTAAAATTGGCAAATTGAATTTGGTGGATTTGGCAGGCAGTGAAAACATCAAC
AGATCGGGTGCGGAGAATAAAAGGGCTCAAGAAGCTGGCCTAATAAACAAATCGCTGCTA
ACACTAGGCCGTGTTATCAACGCACTCGTTGATCATTCTAACCATATACCTTACAGAGAA
TCTAAGCTAACAAGATTGCTACAAGACTCTTTAGGTGGTATGACGAAAACATGCATTATC
GCAACTATATCACCTGCGAAAATATCCATGGAAGAGACTGCAAGTACGCTAGAATATGCA
ACGAGAGCCAAATCAATTAAGAATACTCCACAAGTAAATCAGTCTTTATCGAAGGATACA
TGTCTCAAAGACTACATTCAAGAGATTGAAAAATTAAGAAATGATTTGAAAAATTCAAGA
AACAAACAAGGTATATTTATAACTCAAGATCAGTTGGACCTTTACGAGAGCAATTCTATC
TTGATTGATGAGCAAAATCTAAAAATACATAACCTGCGAGAACAAATTAAAAAATTCAAA
GAAAACTACCTGAACCAATTAGATATCAATAATCTTTTACAGTCTGAAAAGGAAAAACTA
ATTGCCATAATACAGAATTTTAATGTCGATTTTTCTAACTTTTACTCGGAAATCCAAAAA
ATTCACCATACTAATCTCGAACTAATGAATGAAGTCATACAACAGAGAGATTTTTCACTA
GAAAATTCTCAAAAACAGTATAATACGAACCAGAACATGCAATTAAAAATCTCTCAACAA
GTTTTACAGACTTTGAACACTTTACAGGGCTCTTTAAATAATTATAACTCTAAATGTTCC
GAAGTTATCAAAGGCGTCACCGAAGAACTAACCAGGAACGTAAATACCCATAAGGCGAAA
CACGATTCTACTCTCAAATCGTTATTAAACATTACTACTAACTTATTGATGAATCAGATG
AACGAACTGGTGCGTAGTATTTCGACTTCATTGGAAATATTTCAGAGTGATTCTACTTCT
CACTATCGTAAAGATTTGAATGAAATCTACCAATCACATCAACAATTTCTAAAAAATTTA
CAAAACGATATTAAAAGCTGTCTTGATTCGATAGGCAGTTCAATTCTAACTTCCATAAAC
GAAATATCGCAAAATTGCACCACTAACTTGAATAGTATGAATGTTTTAATAGAAAACCAG
CAGTCAGGATCATCGAAATTAATTAAAGAGCAAGATTTAGAAATAAAAAAACTGAAAAAC
GATCTGATCAATGAGCGCAGGATTTCTAACCAATTCAACCAACAGTTGGCTGAAATGAAG
CGATATTTTCAGGATCACGTTTCCAGGACGCGTAGTGAATTCCACGACGAACTTAACAAA
TGTATCGATAACCTAAAAGATAAACAATCTAAGTTGGATCAAGATATCTGGCAGAAGACG
GCCTCTATTTTCAACGAAACAGATATCGTAGTTAATAAAATTCATTCCGACTCAATAGCA
TCCCTCGCTCATAATGCTGAAAACACTTTGAAAACGGTTTCTCAGAACAATGAAAGCTTT
ACTAACGATTTAATCAGTCTATCACGCGGAATGAACATGGACATATCCTCCAAACTGAGA
AGTTTGCCCATCAATGAATTTTTAAACAAGATATCACAAACCATTTGTGAAACCTGTGGC
GATGATAACACAATCGCATCAAATCCAGTATTGACCTCTATTAAAAAATTTCAAAATATA
ATTTGTTCAGACATTGCCCTAACAAATGAGAAGATCATGTCATTAATAGATGAAATACAA
TCACAAATTGAAACCATATCTAATGAAAACAATATCAATTTGACTGCAATAAATGAAAAT
TTTAATTCTTTATGCAATTTTATATTAACTGATTACGATGAGAATATTATGCAAATCTCA
AAAACACAAGAAGAGGTGCTTTCTGAACATTGCGAGAAGCTACAATCACTGAAAATACTG
GGTATGGACATTTTCACTGCTCACAGCATAGAAAAACCCCTTCATGAGCATACAAGACCT
GAAGCGTCAGTAATCAAGGCTTTACCCTTATTGGATTATCCAAAACAATTTCAGATTTAT
AGGGATGCTGAAAATAAGAGCAAAGACGACACATCTAATTCTCGTACTTGTATACCAAAC
TTGTCAATTAATGAAAATTTTCCTCTTTCACAATTCAGTCCAAAAACCCCAGTGCCAGTG
CCTGATCAACCTCTACCAAAAGTTCTTATACCGAAAAGCATAAACTCGGCCAAGTCCAAT
AGATCAAAGACCTTACCAAATACAGAGGGTACTGGACGAGAATCGCAGAACAATTTGAAG
AGAAGATTTACCACCGAGCCAATATTGAAGGGAGAAGAAACTGAAAATAATGACATACTG
CAAAATAAAAAACTTCATCATATAAGGGGATATAGCCATTGTAAAATATTTGTATCACTA
TATGCATTGAGTGTAAACTGTTGCACCTATAAAGAATGAAAACAATCTAGTATGTGTACT
TACATAATTACACAGTCTTTTTTTTTTTTACCTTGTTTATCCTTCTTGTTCTTCAAGCTT
GTAGGTTTTTTTGACTCAGTTTTTACTGCAGGAAAATCTTTACGAATCATGTTTGAACTG
CCCATATTTGATAAACTAACTTCTTGCTTTGCTGCCATCGACTGCTCAGCAACTTCCCTT
GACATTCCCTTTGCTGAGGAAGAACTTTTCCTGATGCTTGTATCAGAACCCGTTTTAATA
CCATTTCTATTCGTGTTTGAATTCATGTTAATTTGCAAACCTTGTGGCTCACGATCACGT
TTTGGATTTCCAGTAAAGAATGTTTCAGATTTTGAAGAAACTCTTGAATTTGACCCTACG
TTACTTGTTTGACTGTCCACAGTAGAGAATAAATTCAAAGTACTGATACTTTTATTTTTT
TTATGCTGTTTTTTACCAATGCTGGCTAGTCCACCGTCCCTTGAGCGTAGCTTATTAATC
GCCCTCTTGTCCTCGTTCCCTGCAGCTTTCTCGTACCATTTCCATGCGTATTCCATGTTA
CGATCACAGCCCTTGCCATGCTCATAGAAGTAGCCCAGAGTGAATTGGGCCTTTGGCAAA
CCAGCATTAGCTGCACGCAAGGCCCATTGAAAAGCCTCATTTTCATCTTTTTCAAAAGCA
GGTTCTGCTCCCAGTAAGTACCATGCACATAAACCTAACATTGCCACAGAATCGCCTTTT
AACGCTGCCTGCGTATAATAGTGTACAGAAAGTGATGTATCCTGCCCTACTGTATCATTA
CCTGTTTCATAAATCTGTGCCAACAAAGTTGCTGAAGGAACATGCCCTAAACTTGCTGCT
TGAATATATAGTTCCATTGCATACTTTTCATCCGGAATGACAACATCTAAGAACCCTTCA
TGATAAATCTTAGCCAATTCGTATGGTGCTGCGGCCGTCAACTCATTAGCTCTTGCTGCA
GCCCTTGATAACCATTTTACCCCATTTAATTTAGTATTAACGTCGGTTGGAAGACCCATT
CTGCCGTAGAATGAATAAAGTCCCAATTTATACATTGCTGAGGGATGATTCCTGCTAGCC
GCAAACTTTAAAAAATTGACTGACTTACGAGAATCTCTTGTTGTTCCTAGTCCTTCTTCT
AAGCAATGCGATGCTCTGTAAGCACTTTCTATATGACCATGCTTTGCAGCTGCTTGAAAT
AAGACAAATGCTTCTTTATTTTCAATCTTCCCAAATGCTCCGGATGAGTAGCCGTCCGCT
AATAAGTATTGGGCATCTGAATAACCCTTTATGCTCAGTTTCTTCAAATAACTTTGCGCT
TCTTTCAAAAACTGAAGTTTTAAGTCAGATTGGCTGACATTTCCTTCCTTGTCACTATCT
TGAACAAGAGCATTGGAAGATTCAATAGTCAGTGCGGTTTGTAACATATATTGCGCATAC
TGGAATAACACTTCAGGATCTTTAGATTTTTTAACGTTTTGTCTATACATTTCTATTGTT
TTTAGCCTTGGAACTAAGGAAGTATTATTTTTACCACCCAAATATCGACTGATCATCTGA
TGTGACAAATCTGCTACAGATTCATTAGTAGCCGTTAATTGGGTATCACTGCTACCATTC
AACAGGTACATGTGAGACAAATCTACAGAACGAATTCTTTTCTTTATTTGCTCCTTCGTA
AGAGATGTACTCGAATTTGTCTGTCTTAATGCTCCCGGTGACGGAGAATTTGTAGGAGTA
CTTCCCAAAGAACTTAAGGAAGTATTATTTGAATTATTAAGATGAAGCTGTGGGGGTGGG
ACTGGATCGAAATCTTCCTCTTGACTATTGCCTATATCGTTTGATAGCAGAGGTACTGAC
GCAGCTCTAAGATGCTCATTGATAAGCGGTTGGTTTGCCGACCGCTTAGGAAGGTCTGCG
GTACTGAAGTCTTCATTGTCCCTGTTTTCCCTATTCTCTTTATTATCTGAAAAATCTTGA
CCTACCTTCAACGAACTGTTTTGAAACTGTAGGCCCCTGTTATCAAAATTTATATGCTGT
GATTGCATTAAATGCTTCTTATATGGATGTACCTGCGGTGAACTTGCCATTTTTTATCCT
TTTATTTTAACTTTATCACCAAAAAAGACGAGAACCTGGTAGTATACAATGGAAGGCTTA
TTAACAGCAAGTCTAAAGTCAAGTGCCAACACCTAGTTTGTCTCTACTCTTAAATCTTAC
ATCATCCTCNNNNNNNNNNNNNNNNNNNNNNNNNNNNNNNNNNNNNNNNNNNNNNNNNNN
NNNNNNNNNNNNNNNNNNNNNNNNNNNNNNNNNNNNNNNNNNNNNNNNNNNNNNNNNNNN
NNNNNNNNNNNNNNNNNNNNNNNNNNNNNNNNNNNNNNNNNNNNNNNNNNNNNNNNNNNN
NNNNNNNNNNNNNNNNNNNNNNNNNNNNNNNNNNNNNNNNNNNNNNNNNNNNNNNNNNNN
NNNNNNNNNNNNNNNNNNNNNNNNNNNNNNNNNNNNNNNNNNNNNNNNNNNNNNNNNNNN
NNNNNNNNNNNNNNNNNNNNNNNNNNNNNNNNNNNNNNNNNNNNNNNNNNNNNNNNNNNN
NNNNNNNNNNNNNNNNNNNNNNNNNNNNNNNNNNNNNNNNNNNNNNNNNNNNNNNNNNNN
NNNNNNNNNNNNNNNNNNNNNNNNNNNNNNNNNNNNNNNNNNNNNNNNNNNNNNNNNNNN
NNNNNNNNNNNNNNNNNNNNNNNNNNNNNNNNNNNNNNNNNNNNNNNNNNNNNNNNNNNN
NNNNNNNNNNNNNNNNNNNNNNNNNNNNNNNNNNNNNNNNNNNNNNNNNNNNNNNNNNNN
NNNNNNNNNNNNNNNNNNNNNNNNNNNNNNNNNNNNNNNNNNNNNNNNNNNNNNNNNNNN
NNNNNNNNNNNNNNNNNNNNNNNNNNNNNNNNNNNNNNNNNNNNNNNNNNNNNNNNNNNN
NNNNNNNNNNNNNNNNNNNNNNNNNNNNNNNNNNNNNNNNNNNNNNNNNNNNNNNNNNNN
NNNNNNNNNNNNNNNNNNNNNNNNNNNNNNNNNNNNNNNNNNNNNNNNNNNNNNNNNNNN
NNNNNNNNNNNNNNNNNNNNNNNNNNNNNNNNNNNNNNNNNNNNNNNNNNNNNNNNNNNN
NNNNNNNNNNNNNNNNNNNNNNNNNNNNNNNNNNNNNNNNNNNNNNNNNNNNNNNNNNNN
NNNNNNNNNNNNNNNNNNNNNNNNNNNNNNNNNNNNNNNNNNNNNNNNNNNNNNNNNNNN
NNNNNNNNNNNNNNNNNNNNNNNNNNNNNNNNNNNNNNNNNNNNNNNNNNNNNNNNNNNN
NNNNNNNNNNNNNNNNNNNNNNNNNNNNNNNNNNNNNNNNNNNNNNNNNNNNNNNNNNNN
NNNNNNNNNNNNNNNNNNNNNNNNNNNNNNNNNNNNNNNNNNNNNNNNNNNNNNNNNNNN
NNNNNNNNNNNNNNNNNNNNNNNNNNNNNNNNNNNNNNNNNNNNNNNNNNNNNNNNNNNN
NNNNNNNNNNNNNTCAATGGACTATTAAGGGATCGCAAAGAGGTATGTGCGCCAGTTTAA
ACGAGGTAAAAAAGAATGACACCTATGGGGTCTCACAAAAGGGCTACAATGACAATTTCA
GTGAAAGTGAGGGCGTCCTTCATGGTAGTAAGTCGATGCCCACTAGCATGAAAAATATGC
TACAGTCTCCCACGATGGTCAACATGTGTGATATTTTACAAAACAAGGAAGCTGCTAATG
ACGAAAAACCTGTGATACCTACTACGGATACCGCCACTGCGGGGACTGGTACTGAAGATA
TTAGCTCCACTCAATCCGAGGAAACTGATCAGAATAGTCATCTTATTGCCTCAGAGATCT
TGGAAGGCACTTTCAAAGATGTATCTTACAAGGAATATGCAAATTTCTTGGGAAACGATA
ACAATAATCAAGTCTTGACTGAGTTTGTAAAGTTATTGAGTCCTTTGCCGTCGTCACTAT
TAGAAACGCTTTTCAATTTATCGAAAAGTATATATTTCATTGCAGAAGCGCAAAATATCG
ACCGGATACTAGAGTGCTTGAGCATAGAATGGATAGCTTGCCACCCGAACACACATTGGA
AGTCAGGCTATAAGTCATGTCATATAGTCTTATTTTCCCTGTTGATCCTTAATTCGGATT
TGCACAACAACTTTCAAGTTGACCATAAAAAGATTAAGTTTTCCATGGTTGCATTTATCA
ACAATACACTGAGGGCACTAAGAGAGGAAAATGAATACGAAGAATTGAAAATATACTCCC
GCGAACATTTGATCATCGAAGAACTTTCCGAATACTATAAAACGTTAAATGAAACGCCTT
TACCGTTATGCACAGAATCTAGAACATCAATAAATATATCAGATAACCAATCTTCCTTGA
AAAGGTTCTCTACTCTAGGATCACGGGAATTTAGTACATCAAATTTACGTAGTGTTAACT
TTAATTCTACTACACTATATTCAAGAGATGGTCAAGTATCTGTACGAGAAATGAGCGCAA
AATCAAATAAAAACTTTCACAATAATCACCCCATGGATGCACTCTACCTTAAAGAGTCTT
TGATGACGGTTTAATTACCGAAAACGGCTCCAGTTGGTTCATGGACGATTTAATTCTTAT
AAGCAAGAAATCTTTACCACGTAAATATTCTAAAAGAGACAAAGATCAAGTGGCGGCACC
AAAAATGACCTCTAAGAGAAACAAATCGTTCTTCGGATGGCTAAAACCATCTAAAACGAC
TACACTTATTGAGCACACATCTAGAAGGACTTCTTTATCGTATTTGAATAAGGATTCTGA
ATGGGAGAGGGTGAAAATACAGGTCAAGGAGGGCAGAATTTTTATTTTCAAAATTAAACC
AGATGTTAAGGATATCATCCAATCAAGTGAAACAGACAGTGCTACCATCGACTATTTCAA
AGATATCAGTAGCTCTTATTTTGCTTACTCACTGCTTGAAGCTGAAGCACATGTCGTGCA
AGATAATATAATTATAGGTAGTGGAGCAATGAAATCAAATGTGTGTAACAAAAACACCAA
GAGGAAAAGTGGCAACTTTACCGTTAGTTTTCCAGAGAATATCAACGGACCAAAGCTTGT
TCTGGAGTTCCAGACGAGAAGTGTTGAAGAAGCCCACAAGTTTATGGACTGTATCAACTT
CTGGGCAGGTAGGATTTCTCCAGTTCCTTTAACACAATTCGAAGCCGTATCTAACGCAGA
ATATGGATGGAGTGACAAGATCTTGACAGAGCACGCTTCCCTCAATCTTAAAAATATTGT
TGTAAGTGAATGGAAGCCACTATTGGGGCTAGAGCTACTATACGAAGATGCGAAAGATGT
AGAGATGGTCGAACTAAAAGAAAGGCTAAAGGAATTGATGAACTTCACCAGACAGCTTGG
TATATGGATAGATAAACATAACGAAATAAAGGATAAGCTGGTCGAAATTTGGAGCTTTGA
CGATAACTATTTTGAAGCAGTCATGAATAATTGGAATTCGAGATATTTGTATATGAATAA
TCAATATAAGAAACGACTGAGCTACTTGAAAGCTTTGCAAAAAGCCATGGGTTCTGTTCA
GTTCTAAGTATATTTAAAGATATAAATATAAAGACTGCGCTGAAGAAATATAAACTTGAA
AACTGTACTCTGCCTTTTATTTACAAGGGATATTGAGATGATTTGTGTGAATGAAGTAGC
GACAGAAAAAAAGCTTTTATTTCGAGTTCGCATCATTGTCACTTTCCTGCTTTTTCTTGG
CGTACTGTCTATCTAAGATAGTCTTTAATATAGCGTCCTCGCCATATTCTTCTTCCTCAA
TTTTCTTCCATCTCTTTTCTACATCAGCTCTCTTTATTCTACTTTCAATGACAGCACGTT
TCTTGTTATTCCAACTTGCCTCCTTGACACACTTGTTCAAAGCATCCTTTTCGTTGTGAC
TCAGATGATATATTCTCATGTACTATTCCTTTTTGATGGCGTTTCTCAAGAGCATTGATG
AGGTGCATACAGGCTAAAATGAAGAAGGCGAGAACACTACCGTTAATAAGTCGGAGCACA
CTAAATAAGCGGATATATGAAGTATACATCTGGATACTGACCATGANNNNNNNNNNNNNN
NNNNNNNNNNNNNNNNNNNNNNNNNNNNNNNNNNNNNNNNNNNNNNNNNNNNNNNNNNNN
NNNNNNNNNNNNNNNNNNNNNNNNNNNNNNNNNNNNNNNNNNNNNNNNNNNNNNNNNNNN
NNNNNNNNNNNNNNNNNNNNNNNNNNNNNNNNNNNNNNNNNNNNNNNNNNNNNNNNNNNN
NNNNNNNNNNNNNNNNNNNNNNNNNNNNNNNNNNNNNNNNNNNNNNNNNNNNNNNNNNNN
NNNNNNNNNNNNNNNNNNNNNNNNNNNNNNNNNNNNNNNNNNNNNNNNNNNNNNNNNNNN
NNNNNNNNNNNNNNNNNNNNNNNNNNNNNNNNNNNNNNNNNNNNNNNNNNNNNNNNNNNN
NNNNNNNNNNNNNNNNNNNNNNNNNNNNNNNNNNNNNNNNNNNNNNNNNNNNNNNNNNNN
NNNNNNNNNNNNNNNNNNNNNNNNNNNNNNNNNNNNNNNNNNNNNNNNNNNNNNNNNNNN
NNNNNNNNNNNNNNNNNNNNNNNNNNNNNNNNNNNNNNNNNNNNNNNNNNNNNNNNNNNN
NNNNNNNNNNNNNNNNNNNNNNNNNNNNNNNNNNNNNNNNNNNNNNNNNNNNNNNNNNNN
NNNNNNNNNNNNNNNNNNNNNNNNNNNNNNNNNNNNNNNNNNNNNNNNNNNNNNNNNNNN
NNNNNNNNNNNNNNNNNNNNNNNNNNNNNNNNNNNNNNNNNNNNNNNNNNNNNNNNNNNN
NNNNNNNNNNNNNNNNNNNNNNNNNNNNNNNNNNNNNNNNNNNNNNNNNNNNNNNNNNNN
NNNNNNNNNNNNNNNNNNNNNNNNNNNNNNNNNNNNNNNNNNNNNNNNNNNNNNNNNNNN
NNNNNNNNNNNNNNNNNNNNNNNNNNNNNNNNNNNNNNNNNNNNNNNNNNNNNNNNNNNN
NNNNNNNNNNNNNNNNNNNNNNNNNNNNNNNNNNNNNNNNNNNNNNNNNNNNNNNNNNNN
NNNNNNNNNNNNNNNNNNNNNNNNNNNNNNNNAAACGACAAGCCCCAAAATCAGTAGTGA
GGAAGTCACACATTTTTATAGACGACTATAAAAAAGAGGAGGAAAACTCAGATGACACGA
TCTCGGAATCACTATTTTTACACTTATAACATGTAGAATTGCCATGAAGAAAATGATAAC
TGCAAAAGGTATGCATAGGCAATAACTTCGGCGTCATACTCAAAGAACACGTTTACTAAC
ATAACTTATTTACATAGTGCCATTGAACACTTTTCAAGCAAATTACGCCAGCCGGACGCA
GACAATAACACACACACAAAAGAGTCTTGCAGGTTCTCTTTTAGCGGCAACGGGCATGAC
ACTAGGTATATTTGGTATGGGCATCACAGGGACATGTTGGAGCTGGGATGTTTCATCATT
TCAGGAACTAAAGCAACGTCTGGAAAGGCGTGCCAACAACGAATTTGTAGTGACAAACAT
GCCTCTGGATAAAAGAAGCCAGCAAGTAGTGGACAGCTTAGTTAAGACACACAATTCATC
TCTTTGTAAATAGTGTTATACCATAGTAGTAGTTTCAATAATATATTCCACTACTTATAT
GTGTTACCCGCATTCGAACTCTTATTGGTGGCGAAAATCGATGGCAATAAAGAACGGAAG
GGGTTTAATAGTTGTATGCTTAACATATTTCGATTTAAATATATAAGAAACGTCGGTAGC
ACAACAATTAACTCATTATTTAGGTATGGCGGAAATACCTGATGAAACCATCCAGCAGTT
CATGGCATTGACCAATGTGTCGCATAACATAGCCGTTCAATATCTCTCTGAATTTGGAGA
TTTAAATGAAGCACTAAATTCCTATTATGCTTCTCAAACGGATGACCAAAAGGATAGAAG
AGAGGAAGCACATTGGAACAGACAGCAGGAGAAGGCCCTCAAGCAAGAAGCCTTCTTCTC
CACCAACTCTTCGAATAAAGCCATAAATACGGAGCACGTTGGTGGGTTATGTCCAAAACC
AGGATCCTCACAAGGTAGCAACGAGTACTTGAAAAGGAAAGGTTCTACCTCTCCTGAACC
AACCAAGGGTAGTAGCCGCTCTGGAAGTGGTAACAACTCCAGGTTTATGAGCTTTTCGGA
TATGGTAAGAGGTCAAGCTGATGATGACGATGAAGATCAACCGAGAAATACTTTTGCTGG
TGGTGAAACATCCGGCTTAGAGGTTACAGATCCTTCAGATCCGAATTCATTACTGAAGGA
TTTGCTGGAAAAAGCGAGAAGGGGTGGTCAAATGGGCGCTGAAAACGGATCCCGTGATGA
CGAAGACCATGAAATGGGTGCCAATAGGTTTACTGGAAGAGGTTTTAGATTAGGGTCAAC
CATCGACGCAGCAGATGAAGTCGTAGAAGACAACACTTCACAATCACAACGTAGACCAGA
AAAAGTCACAAGAGAAATTACATTTTGGAAGGAAGGTTTTCAAGTGGCCGATGGTCCGCT
TTATCGCTATGATGATCCTGCGAACAGTTTCTATTTGAGCGAGTTAAATCAAGGGAGGGC
TCCATTAAAGCTCTTAGATGTGCAATTTGGACAAGAAGTTGAAGTTAATGTATATAAAAA
ATTAGATGAGTCTTATAAAGCTCCGAAGAGAAAACTGGGCGGGTTTTCAGGCCAGGGCCA
AAGACTAGGATCTCCTATCCCGGGTGAATCGTCACCTGCGGAGGTTCCAAAGAATGAGAC
ACCCGCTGCTCAGGAACAACCCATGCCGGACAATGAGCCAAAACAAGGCGACACCTCCAT
CCAAATTAGATATGCAAATGGCAAAAGAGAAGTTTTGCGCTGCAATTCCACAGATACAGT
AAAGTTTTTGTATGAGCATGTGACATCAAATGCGAACACTGACCCATCGAGGAATTTCAC
CTTGAATTATGCCTTTCCTATCAAACCAATAAGCAACGATGAGACAACATTGAAGGACGC
TGATCTGCTGAACTCAGTTGTCGTGCAAAGATGGGCATGAGCATAAATATACAAAAACAG
AAACGGGAAAAGAATTCAACTTAATATATAAATGCACGTATATCTATACCCGTAGTATAT
ATCATTTGTACCTCAATACAATTTCAAATCACCTGTTATTTGATCCAATACTGCTTTTGG
AGCAGGTCCTAAACCCAATACGGTGGCACTTCCCGCAGCAATCTGTGTTCTACCAGCATC
ATGAATAACTGCTGCATTCACCCCAAGTGATATAGCCTTCGCATACAACTCGTCCATTGT
AAACTTATCTGGACATTTCAACGTTATTTTAGCCTGTCCAGCATTTAGCCATCTTTGTGT
CATAATTGGGTTGTATGAAGCACGCGCGGGGTTTGTAGCAATATGTCTAAAACATGACAA
TGCTGCGTGACAGCATTGTGCCGCTATTTTGCCCTTTGTCATGCCAAGATCTTGACGAAT
CACCAATGCCATCCTAACTTCTCCAGGTATACCATTCAATGAAGTGGACTCAATATCTTC
GTCCTCATCGCTCTCATCTTCGCTTTCACTTTCCTCCTCATCAGTGTCATTGTGTAGCTT
TCCTTCCTTCATTTCTTTAGAACGCAGTAAAGTAGCTGAGGATTTCTTAGTTGATGATGC
GTTCGACGTACCCAACTGGTAACCCACGGCAAAGGAGATTGCGGTGAAAGTAGCCCATAA
AGCTATGGTGTAATTCGAAGAAACTGTCATCTTTTCCATTAAAAAGACGTTATCATGTTA
CTCTGCTGTCAACAAGTAATATAGCAAGAAACAATTAGCTCTTATGCTTAAGAGCTTCTA
GAAGAGTAGTAATAACCTTTAAACATTATTTTCGTCAGGCGTGATATCAGCGAGTTGAAG
AAAAAACAACATGGGTTGTCCCTCAAGAGAATAAAATCAAAGGAGTAAAAGTGTTTAGAG
CTTGTTGGCTCGATTGTTGCCACCGGAATGCCCCTTTCTGTTTGTAGACTATATTCATTT
TACTTTTTGAAGTTTCTATTATAGCAGACGGAGAAGGCCAAGAAGACAAATCGAAAAAAG
AGAGATATAACATGGGTCAAATATTGTCCAATCCATTATCGACAAAGAGCATCATTCTGG
TACGGACTGTTTGACAGCGTTTGGACTATGTGCCATGCAAGGCTGGCGTATGTCCATGGA
AGATGCCCATATTGTTGAGCCGAACCTTTTGGCTGAGTCTGACGAGGAACATCTCGCATT
TTATGGTATATTTGACGGTCATGGTGGTTCTTCTGTAGCGGAGTTTTGTGGCTCTAAAAT
GATATCTATACTGAAAAAACAGGAGAGCTTCAAGAGCGGTATGTTAGAGCAGTGCTTAAT
AGATACCTTTTTAGCTACAGATGTTGAGTTGTTGAAAGATGAAAAATTAAAAGATGACCA
TAGTGGTTGTACAGCAACTGTGATATTGGTATCTCAATTGAAAAAGCTACTAATTTGCGC
CAATTCCGGTGATAGTAGAACAGTTCTATCTACTGGTGGTAATAGTAAAGCAATGTCATT
TGATCATAAGCCCACATTGTTAAGTGAAAAATCTCGTATTGTAGCTGCTGATGGTTTTGT
TGAGATGGACCGTGTTAATGGAAATTTAGCGTTATCAAGAGCCATAGGTGATTTTGAATT
CAAATCTAACACAAAATTGGGACCTCATGAGCAAGTCGTTACATGTGTTCCTGATATCAT
TTGTCACAATTTGAATTATGATGAGGATGAATTTGTTATTTTAGCATGTGATGGTATTTG
GGATTGTTTAACTTCTCAAGAGTGTGTTGACTTGGTTCACTACGGTATAAGTCAAGGTAA
TATGACGTTGAGCGACATTTCATCTAGAATCGTAGATGTTTGTTGTTCACCCACAACTGA
AGGCTCAGGAATTGGCTGTGATAATATGAGTATTTCCATTGTTGCTTTACTAAAGGAAAA
TGAATCTGAGTCACAATGGTTTGAGCGTATGAGATCAAAAAATTACAATATCCAAACGTC
TTTTGTCCAAAGAAGGAAAAGTATTTTTGATTTCCATGATTTTTCGGATGATGATAACGA
AGTGTTCGCAATAACCACCAAAAAATTACAAGACCGCTTGAATCGTAGTAAAGATAATGA
CGACATGGAAATTGATGATCTTGATACCGAATTAGGCAGCAGTGCTACTCCCTCAAAGTT
ATCAGGTGAGGATAGAACTGGCCCTATTGACTTGTTTTCGTTGGAGGCTCTATTAGAAGC
CGGGATTCAAATAAGGCAGAGGCCCAGCTCCGACAGTGACGGCAACACTTCNNNNNNNNN
NNNNNNNNNNNNNNNNNNNNNNNNNNNNNNNNNNNNNNNNNNNNNNNNNNNNNNNNNNNN
NNNNNNNNNNNNNNNNNNNNNNNNNNNNNNNNNNNNNNNNNNACAGTTCTATCTACCTGT
GGTATAGTAAAGCAATGTCATTGATCATAAGCCACATTGGTAAGTGAAAAATCTCGTATT
GTAGCTGCTGATGGTTTTGTTGAGATGGACCGTGTTAATGGAAATTTAGCGTTATCAAGA
GCCATAGGTGTTTTGAATCAAATCTACCCAAAATGGGCCTTCATGAGCAAGTCGTTCCGG
TTTCCTGATATCATTTGGTCTCCAATTTGAATTATGATGAAGGATGAATTTGTTATTTTA
GCATGTATGGGTATTTGGGATTGTTTACTTCTCAAGAGTGTGTTGACTTGGTTCACTACG
GTATAAGTCAAGGTAATATGACGTTGAGCGACATTTCATCTAGAATCGTAGATGTTTGTT
GTTCACCCACAACTGAAGGCTCAGGAATTGGCTGTGATAATATGAGTATTTCCATTGTTG
CTTTACTAAAGGAAAATGAACCTGAGTCACAATGGTTTGAGCGTATGAGATCAAAAAATT
ACAATATCCAAACGTCTTTTGTCCAAAGAAGGAAAAGTATTTTTGATCTCCATGATTTTT
CGGATGATGACAACGAAGTGTTCGCAATAACCACCAAAAAATTACAAGACCGCTTGAATC
GTAGTAAAGATAATGACGACATGGAAATTGATGATCTTGATACCGAATTAGGCAGCAGTG
CTACTCCCTCAAAGTTATCAGGTGAGGATAGAACTGGACCTATTGACTTGTTTTCGTTGG
AGGCTCTATTAGAAGCCGGGATTCAAATAAGGCAGAGGCCCAGCTCCGACAGTGACGGCA
ACACTTCTTATTTCCATGGTGCTTCTTTATCAGATATGTTGGCATCTTTAAGCAATGCGG
CTGCAGGAGAAACAGAACCTAATGATGCTGATGATAACGATGATAACGACGGCGAAGAAA
ACGGCAAGAATGAAAATGCGAAGAAGGGTTCCAAGATTGAAGAAATTGAATAATAAATAT
TGTCGAACCGTACTTTGCAACGAAAGAGTAGTCAAACTTTGTTATCTTTATTTGTTATTC
CTCTTCTGCCGATGGATTGTTTTTTACTGGATCATCTTTGCGGCCCATATTGAGGAGATG
GTGAAATTCATAAAAATCATTACGAGAGAATGATAAATTGTAACAGAATTTATAAATCCT
ATTCATATAGATACATCTGTTTTTCCTTACTCTGTTTTTATTTTGTTGGTAACCTTTGAA
TCCTTTTTGATGAAAAAAATAGAAAAAAAAAAAAAAAAAAAAAATGAAAGCAATATCGAC
TGTATGTATATGCGCACCATAATTTTCCTATTAATAGTTTAAGCATAATTAGTGTACTTA
CTAAAAATAATGTAACTTTGCTCTTTGCACCAATAGATGTTACTCTCCAAATATCTTACA
GGTCGTCTTCCACGTGGTATCTATCAAAGTAGCCAGATCCACGTCCTTGACTTCCGATAC
GACAATTGCTACTTGTTCCATATTACAAGGCTCATTACGGCCCTTGACCATGTAAAGTTC
TTCTGCATTCAACTTGTCAGCGAGCTTATTTTTCTTAACGGACTTGAATGCAGGGTATTC
AAAACCCCTAACCTCCTGGTATTTGGCTAAGTACTGGGAAAGATGCATGCGTTTTTTTTA
ATCTCACAACCACGGAGCATCTGTCTCTAATAACAACCTTTTCTGTGGTATTTTGCTTTA
CAACAGCTAGATTTCCTCGGGTCTTCACGAGCAGCCGTTTACTCCTATGAAGAATGTTGG
GTGATAAAGTTCAGTATTTTCTGCAAATTCTAATCGCAAAACCAGTGAATGAATGGACNN
NNNNNNNNGCCTGCGTTCCTTTTTTTCACTCCCACGGAGCATATCTTTCTAATAACAACC
TGTCTGTTGGTATTTTCTTTACAACAGCTAGATTTTCCTCGGTGCTCAACGAGCAGCCGT
TTACTCATAAGAAGATGTTGGGTGATAAGTTCAGTAATTTCTGCAAATATATCGCAGAAC
CAGTGAAAGAATGGACCACTAGTTTTCTATCTGGATGAAATTTGTAAAACCCGCTAGACG
ACGATGCACCTAACTTTTGTAGCTGAAAGGTATCCTTCTCATCAGTGAACCCGACAATAA
ATCTTTCCAATATTTGAACAAAATCGTCACATGCGCTTCTCATATGCAGAAACAATGGAT
AGCTGCTGAGTTTATCGTTCAAACAACTTATTTTCAGTTGCTCTTCAAAAAAAACCTTTT
GCATCTCTTTAGAACTATAGTGAAATCTGTCGTAGTCCAGCCCGATCTCACCAATTGACC
TGAAACTTGTATCATGAGGTTTTGCTTGCTGATTCATCAAATCATAAAGCTCTTTCAGTT
TACCCTGTGCAAAAGATGGATTACTAATAACTTTAGCATATAGAGACTCATTATATGCTT
CATCCATGGAAGGGTTATCAATAGAAGCGCTAGCCTTGTCCCCTTGACTAGCATCCGCAA
ACTCGTTAACGCAACATGGGTGAACACCTATTGTGTGATACAGCTTTAATGGGCTAAGAT
CTTTGACGCTGCTTACCAACTCAATGGCACTTTGAGACTCCGCTATGGATGATCCTGTAA
CAAGGGCATTTTTCACGTGCCTTTGAGCAGCACGCTCTAATAATTTTACATAATCTGCTG
GATGGTACTGCTTACCATTGTAAATACCGTGAAACATAGGATCTGTCAGATTTAACCCTA
TATCATAGTATTTCAGCGGAGAATCCGTGGCAGTTGATGTCATGCTATAATATTGTGTCA
AAATTGGTTTCCAGAGCCTAGAACAACTTTTGTTCGAGGATTTCAATAAGATGCCCCACA
TATGACTATAACAGTACTGTCACCTCAAAAAATGCCTTGGCAGCGAAAGTGTCCACCTTT
AGTTGTCCATTGCTACCAGGACATCACCACTGGGCCCTTCCAGCATGCTGGAAAGATGGT
TCTTAGAAGAGTGCTGTTCTAAGTAACCCGGCGTTAGTAGGGGCTAAGCCTTCTAGAAGG
CCGGAAAAGGCTCAGAAATGCCTGCAGTGCAAAGCTTTTCAGGAACGTTACTAGCGCAAG
TCTTCTGGCTGCTGTTTAGCAACCTCTTTGCAGGTATTTCGCAGCGGGATTTCGCAGGTG
TCTTGCCTAGCGTATCAACACTTGGTAGCAGTTAGGTTCTAAAGTTAAACTCCACTTCCG
TTCTTCTTCGAGTTCCTTTTTGAGCGGTTTGGCCTATCTTGTCTCATCATCTTGTTAGTG
TGCGACGTTATCTGTGGGTGAGAGAGGCTATTTTTGGTCCGGTGAAAAAAAATTTTTTCT
CTGCTGAGAGCTGAAATTTGAAAATTGAGATGAGATGCGATGCGATGAGATGCGAGACCA
ATGCGATGAGACACTTTTCTACTTCCTTACACAGAAGTCGTGTATAGTTTTTGTACGTTG
ATATTAACAAAGGCTTTTCATATCATTTTGTTTTCAGGTAAACAAATCTGGCAAATCTCC
ACTGCTTGAGTCATTAAAACTACTCACTCAAGAAGGCATATACACGACAGTAGGTAGAGA
AAAGAATATATCACTGTTCTTATTGAAGTTCCCTCGCGATGACGTTGCCGAAACTCAGTA
GCGTTTCTGTTTCATCAGGATATGTTAGTGCCAACTCACATGGTTTCTCAATACTAAGCA
AACACCCTCACCCAAATAATCTTGTCCATTCCCACTCACTTTCTCACACAAATGCGAAGA
GCCACCTGCCTATCAGTAGCACTAGCACTAAAGAGAACAGCACGAACAAGGAGGAGGCGG
AATCACTCAAAAAAAACAACCCCTCTTCTTGGGACCCTAGTGATGATATCAAGCTCCGCC
ACCTGAAAGAGATCAAGAACTTGGGCTGGAAGGAGATTGCACATCATTTCCCAAATAGAA
CTCCTAACGCTTGTCAATTCAGATGGAGGAGACTGAAATCAGGCAACTTAAAGTCTAACA
AAACCGCAGTTATTGACATCAATAAGCTATTCGGCGTGTATGCGACTGGTGATGCTACCC
CATCCGCGGGTACTCCGTCTGCGGAAGAAGCCGTAAAAGAGGAAGCTGTTGAGGATGAAG
ATATTACTGCAGGTTCTAGTGCTATCGAGGATTCTCCACCGGATTTCAAGCCATTAGTTA
AGCCTAAATACATGGACAGAAAACTGATAACTCAAAGATCTACATCAACATTTTCGGACC
ATGAGCCACAACACACGAAACCAAGGAAACTGTTTGTTAAGCCAAGGTCCTTCTCTCATT
CTTTAACAACCAACACGCCTAATGTAAAGACTGCTCAGCAGACAAATCTAAGCCTTTATA
ACACTACTTCAGCAAAGACAAATAAAGCTGTTAATTCCAGTGATTATGAGAATATTGGTC
TTGTGCCTAAAATTATTATCAGGTCTAGAAGGAACTCCTTTATTCCTTCAACTCAAATCC
CTCATTCAACGACGAAGACTAGAAAAAACTCGCATTCCGTAATTTCTTCTAGAAGATCAT
CTTTTAACATGATGCATTCAAGAAGATCATCCTTCAACTCTCACGCTCCTACGGAGCCTA
TTTCTAGAAGAGCTTCCTTGGTAGTTAGCCCGTATATGTCACCCAGAAGGTTATCTACAT
CGCAATCCGTTCATTATCATCCACAGCACCAATACTATCTTAACCCCATAGCGTCTCCCA
ACTGCAAGACAGACCACGCAAATGACAAAATCACGCACACGAGGACTTTCTTAGATATGC
AAAAATTCGCTAATAAACACCCGTGGTCTAGAGAAGATGATGAAGTGCTACTTAACAATA
CGAAGGACAAACAAAACCATTTGTCGCCGCTAGAAATTTCTATTGTTCTGCCTAATAATA
GATCCGAGTTGGAAATCCAACAAAGAATGGATTATTTAAAGAGAAAAGGATGTGTAAGTG
GTTTTCATACAAATGAAGGATGTAAAGATGAGGAGGAGGATGACATTGACCCATTGCACA
AGGAGAATGGCATTAACACGCCATCGCAGCAATCGCAAAATTACGATATGTTAGAGGCTA
AACATGATAATCCAAAGTCTAGTGAGCTTTCTTCTATGACCAGCGCAAATGACATACGCA
ATGAGCAAGATGAACTTCCAGGTATAAATTCTATCTTTAAAAATATATTTTAAGCTAAGA
GACGAATTTAGTTTGTTTTGACTATTCGTTTAATGAGTACAAATTAATCGCACCCACACA
TGTACACACACACCTATATATCTTTATATATAAACATAAAATTTATTTGTAGGAAATTCT
GTAATACTATTGACTACAAGGTTCTTATTGCTATTAATAATGTTACATGNNNNNNNNNNN
NNNNNNNNNNNNNNNNNNNNNNNNNNNNNNNNNNNNNNNNNNNNNNNNNNNNNNNNNNNN
NNNNNNNNNNNNNNNNNNNNNNNNNNNNNNNNNNNNNNNNNNNNNNNNNNNNNNNNNNNN
NNNNNNNNNNNNNNNNNNNNNNNNNNNNNNNNNNNNNNNNNNNNNNNNNNNNNNNNNNNN
NNNNNNNNNNNNNNNNNNNNNNNNNNNNNNNNNNNNNNNNNNNNNNNNNNNNNNNNNNNN
NNNNNNGTATCTACATCGTTTTCTACTTCATCCTGCTCTAAACTTGATATTCCAGTATCG
TTTCTCCTAGCTGCATGATTTCCAAGTGGTGTTTCGGAGTTTTTAATAGTGAAGCAGAGC
TCCCAATGAGTTTCTGTACTAAATTTTGATCTTGGTATCCCTTTGCGATCATGGATGCTT
TCCAGCACTCTTTTTTCCGCTTGATAGATTAATCTATCATTATTTGTGTTCTTATAATCA
CACATATACTCTGTTAAGGAGGAAACAGTGTCTTCAAAAAAATCAGTAGCAGGTACTTCC
GGTTCTATGATATTGTTTACATGAAGCTTGGATGTTTTGTGCTCACTACTTCTTCTTCTT
CTTCTTCTGCGTTTATTATGTGCTCTACTGTTGTTATAGTTTTCTATATGTGTGTTATTC
GAAATTACCGGAGCCATAGTTTCATTTGTAAGAGCTTCGTCCGCTAATGCGGTGGGTTCT
AAGTTCATCATCCCATTTATACCAAATGACGGCCCTAATATAATAGGTTCCCACAATAGT
TTGTCATATTTGACGCGAGGATAGTTTTTTGAGCTCCAAGTTTTGTAAATATTTTCAATC
CTGTTCCAAGAATCGATTTTAATAATATAGTTGAAATCATCCAAACTGGATAATGAGCGT
GTTTTATGGCGATACAAAACTTGAAGTTGTTCCAATCCAAACACAACGTCTGTTGGTATC
ATTCCTGTTAGTTTAGCGATATCGTTTAGGCTAACCTGCTGAAAAGTATCTTCATTTTTA
TTATTTGATCGACGTCTAGCACTGTCTCTTAATTTTAATAGCACTTCAGCACATTTTATC
TTCCAAAACGTTCTGTAAGTCAATAATCCTAAATCCGACAATGGTTTTTCAGGAGTTCCA
AATTTTGACTCCTTTCTGGATAATAAATATGAAAATTCCATCAAAAACTGACCATATCCT
TTCCTCTGGTATATGGGTAGAGTTAAAATACAACTTAGGTTATAGTCATTGGAGTTGAAT
TTTTCCTTGGAGAAATAGCCTACGAAATGGAATTTGGCTGCGTTTTGATAGGGATGGTTC
TCTGTATCCTCTCTCTCCGTTAGAATATAGAATATAAACGGTTCAACATCGTAATACAAA
GTCTTAGAATTGATAAAACATTTTGCCAACAGGCAAAGATTTTGACAATACAAGACATTC
TCCCGCCCATCAATTTCCCAAACAGACAGCTTACCGTCGCGATAAATTTCATTTCCGGGG
GGCTTAAAAGTTAGACACTTTAGTTGGTGTCTATAAAAAGTATATCGAGAAGTCATATAT
TTTAGGCAGAACTCACATATAAAAACCATTTTANNNNNNNNNNTACCAAAGGGTTATATT
GCTATTAATAATGTTACCATGTATATGCTTATATCCAATATATACCCATCGCCGCTTATC
TTCGTCATCCTCTATTAGAGTTATTTTTCTTCTTTTTCTGACTCTCTCCTTCCTTATGTG
GCTTTCTATATCGTTTTTCATCCTGCTCTTGTCCTTTTCTCTTCCCATCCTCATCGTCAT
CACTGTCTTCTTCATATGTGTCTTCCTCCTCATCATTTTCTTCTGATATTTGCTCATCCT
CAATGTCATTATCAAGGGTAAAGTCTTCGTCTTCGTCTTCGTCTTCTTTGGCGTTTTCAC
CTACATATAATTCAGTATCTACATCGTTTTCTACTTCATCCTGCTCTAAACTTGATATTC
CAGTATCGTTTCTCCTAGCTGCATGATTTCCAAGTGGTGTTTCGGAGTTTTTAATGGTGA
AGCAGAGCTCCCAATGAGTTTCTGTACTAAATTTTGATCTTGGTATCCCTTTGCGATCAT
GGATGCTTTCCAGCACTCTTTTTTCCGCTTGATAGATTAATCTATCATTATTTGTGTTCT
TATAATCACACATATACTCTGTTAAGGAGGAAACAGTGTCTTCAAAAAAATCAGTAGCAG
GTACTTCCGGTTCTATGATATTGTTTACATGAAGCTTGGATGTTTTGTGCTCACTACTTC
TTCTTCTTCTTCTTCTGCGTTTATTATGTGCTCTACTGTTGTTATAGTTTTCTATATGTG
TGTTATTCGAAATTACCGGAGGCATAGTTTCATTTGTAAGAGCTTTGTCCGCTAATGCGG
TGGGTTCTAAGTTCATCATCCCATTTATACCAAATGACGGCCCTAATATAATAGGTTCCC
ACAATAATTTGTCATATTTGACGCGAGGATAGTTTTTTGAGCTCCAAGTTTTGTAAATAT
TTTCAATCCTGTTCCAAGAATCGATTTTAATAATATAGTTGAAATCATCCAAACTGGATA
ATGAGCGTGTTTTATGGCGATACAAAACTTGAAGTTGTTCCAATCCAAACACAACGTCTG
TTGGTATCATTCCTGTTAGTTTAGCCATATCGTTTAGGCTAACCTGCTGAAAAGTATCTT
CATTTTTATTATTTGATCGACGTTTATCACTGTATCTTAATTTTAATATCACTTCAGCAC
ATTTTATCTTCCAAAACGTTCTGGAAGTCACTAATCCTAAATCCGACAAAGGCTTTGCTG
GAGTTGCATATTTTGACTCCTATCTGGATCCTAAATATGAAAATTACCTCAGCATCTGAC
CGTATCCTCTCCTCTGGTATATGGGTAGAGTTCAAATACAACTTATATTATATACCTTGG
AGTTGAATTTTTCCTTCGAAGAATAGCCTGACAATATGAAATTTGACTGGCATTCTCATG
GGTACGATATCAGAAAACATCACTACTCCGTAGAAAANNNNNNNNNNTCCGGAAAAGAGA
TTTATACCAAGGTTTAATTTCATAATTCGAAGAACAATGTATCTATCTGGAAACCACCAC
TTATTTGATCTGTACTTTTGAATCTGGTACTTTTCCTTTCCTTTTTTCCTATCTTCGTTT
TGATGATCGGTTTCATTATGATTGCAAAGTGATACGTTACCATTAATGTACGTTGCAGAC
TTAGAATTTTCTAAAAATGTAAGAAACTTTATTTTATCTTCCCAGGTGGGTAAAGTTCTT
TTTGTACTGAAATCTTTCATTTTTTTTATTGTTCCGCCGTATGGTACGTACCATTGCCAA
GAATCGTTATCCCTGAATGGCGTATTATCAGAAGAATATGGGTACTCCATGTTTTCGGTT
GCTAGATCCCATGTTTGCTTTAACCTGTTAACTCTTCTTTGAAACCCGATTAAAGGACCG
GATGATGTTATATTTTTGTTAACTAAAGGTGCTATGACTGAAGATTTAGATATTAGTCTT
TCAAAATTGAAAAATTTGATAGAATCATACTTAATTCTAACCTTCAACTCCTCGCTGACT
TCAATATTAGGTTCAATAATGGGGAAACTTACTGCTCCCATCTTATTGTCCCTATTAACG
ATATTTTGAGAAGAATTTTCTGACGTAAGTTTGGACTGCTGGGAAATCAACCCTTTTTTT
ATTTTATTAAGGCCTTTATCAGGCCGAACACTTCCTCTTATTCGATGTGATATACTGGTA
TCGGAGTTGAATAGTCGTCTTGTAGTTCTATGTCCATTTGTATCGCTTCTGACAAATTGA
GAATGTATCAGATCATCGATTTCTAAGTTTTTCAATAATGAATTTTTTTTGGGTTTTGGT
GATTCGTCGTTTGCTGTTAATGACATTATCTGCAAATTATACGGAGACTAATTAATGAAA
AAGGAAGAAGAGAGAGGGCGGTATGAATAACACCTATGAGAAAAGAATAGCAATGCTTTT
CCTTTTTTACCTTTTATATTCGTTCTTTCTTCTTTTGCCTCTTTTAATATGCTTTGTTTC
TGTGCTATTTTCCCGACTCTTTGTTTCAAACAATGAAGCCCCCAATTAATCAAGAACCAC
CAAAATAGCATGTCAGTTGAACACTCAACGACTAAAAAAACGAATAATTTCTTGTTCAAT
TGGCCTGAACGTTTGACTATGAAACTTTCTGCTCTTCTCTGATCATTGTAAACAAAGAAA
TGTCAATAAATTATTGTTACCCGACTTTCTATATACTACAAATACCGCCAATGATGCAGT
GAGCAAGATATCAATTAATGCAAAAACAATATCGAGTAAGGTAGAAACATCTCTGTGATT
AAACATCGTACATATAAATACCATATATAAAAGTATGTGGGAAAAGAACGTTCAAAAAAA
AAAAGTAAGTAGTAGGTTAAAAATAAAATCTCAAAAGAGGGAAAAAAAAAAAAAGAGGGA
TAATTTTGGCTTGATTACATTGCGTTACTTAAAGTAGCCTCATCATTCATTCATTATCAT
CGTTTCATCGACATTAGGTGACGTTTCTCAGTAAAAATTAACTTCATCATGATCATTAAT
TTCATATTCATATTCGGTTATTTTTTTTTTTTTTATATATTTTTTTTCAATGGTGTTTTT
GATGGTTTTTATTATATATATATTTTTTTATCTTTTATCTTGTGTAAGCACCCCTCATTA
CTTGTATCGTGCGATATACAAATACCAAACAAACTCTATAATCATAGAATAATGGAAGTA
TATATTACCATAGATTCTTCTTGTTTTGGTTTTGTAAATCCAGTCCGCTTAAAGAACGAT
TCAAGCCCTGTTCCAAGCCATCATCTAGTCCAGAGTGACTCAAAGATTTATAGATCAAGT
CGGCACTATTCAAATTGTGTGCGGACAACATGGACTCATCGTGATAAGACTGATATGAGA
AATTAGAATGTACTGAGCCATTTGTGTGCTGTGGAAGCAGTTGGGACTGTGAGTTCGCTG
AAGATGGGCCGTTAAGGTTATACAACTGCTGGGAAGACAATGAAGCATTTTGGTATGCCA
CTGGTACCCGTTGTTGAGTTTGGGACTGTGCTGGTGGTTGCGCTTGGGATAGGGATTGGC
TGTTGATTGGGATTTGTGAATTTGGAGGTGAAATTTGAGAATTTCTCAGTAAGGGATTAA
CGGAATTGATTTGATAATGGTTGGCAGAATAACCGGATGGAATTCTTGAGGATGGTGTTA
AAGTAGCTTGTTGTCTTAAAAAAGATTGTTGTTGTTGCGCAGCTGACTGAACATTTTGCT
GTGTTTGTGGTTGAGGTTGTTGCGGTTGGTCTGCGGAATTGTATTGAGAACTATGGTGTA
TGTTCATTTTAGGTGAGGTTAGTGTTGGTTGCATGGAGAATTGTCCCTGTGAAGAAATTT
TTGGTGTTGAGCTGGCGCTATTGTTATTAATGATGACATTGTTACCGTTACCGTTATTAC
TGTTAATAGTATTGCTGTTGGAAGAATTGTTAACGGCCTGATTGCTAATACTATTCGCTG
CAGCTGCTGCATGGGCCTGTAACAAACTTGTATAAGATTGTGACCTATTCATGGAGCCGC
CAGTGGAGTTTGGCTGCAAAGGATGAGCAGATGTCATTTGACCTTGTTGTTGCAAATGAG
ATTGTAAATTAGCATGATCCAGAATCTTTCTTCTGATAATAATAAATCTTGGATCATATA
CTTCTACTAGCCCTAAGTACGAGCACAAAACATTGATAATTCTCTTGTGGGAAGCGGATA
TACCCATGGGATAAGCCAACTCGTAATAATATTTTTCTCTATCCTTAAATAACAATAATT
GGGAATAAATTTCCAAAGTGTCAGGGTCATTGAAGTCCAGTTGTTGGGGTGGGAGAGGCA
GAGTGGAAGTTGATGGTAAAGGCGCATAAAATCTCTCAGTGGACATCTGGGTTTGATTAT
TAAAGTTTGTTTGGTACAACGATGAAGAAGTATGTTGGGCAGAAAGTGAAGGTTGGTTCA
GAATGATGTTACCACTATTGTTGTTATTAGAACTGTTATTGTTAATGGTATTATTCATTG
GACTGTTCATCATGCTATTAGTATTAATGCCGTTCATTAGAGTCGAGAATAATTGATTGT
TAGAAGTATTATTGTTTCCGCTTCCACTCATTTTAGATAAAGAATGCAAAGAAAGATTAG
ATGACGATCTGTGTTGTTCTTCTAATTGTCCTCTTTTCTCTCTCTTCTCCCTCTCGATTC
TTTCTCTTTCAGCTTGGGGAAGCATTTTTTTATATTCAACTTTCAATTTCCTCCCGCTGA
TTTCCTTTCCATTCAAAGAAGTTATCACTTGAATAGTTTCNNNNNNNNNNNNNNNNNNNN
NNNNNNNNNNNNNNNNNNNNNNNNNNNNNNNNNNNNNNNNNNNNNNNNNNNNNNNNNNNN
NNNNNNNNNNNNNNNNNNNNNNNNNNNNNNNNNNNNNNNNNNNNNNNNNNNNNNNNNNNN
NNNNNNNNNNNNNNNNNNNNNNNNNNNNNNNNNNNNNNNNNNNNNNNNNNNNNNNNNNNN
NNNNNNNNNNNNNNNNNNNNNNNNNNNNNNNNNNNNNNNNNNNNNNNNNNNNNNNNNNNN
NNNNNNNNNNNNNNNNNNNNNNNNNNNNNNNNNNNNNNNNNNNNNNNNNNNNNNNNNNNN
NNNNNNNNNNNNNNNNNNNNNNNNNNNNNNNNNNNNNNNNNNNNNNNNNNNNNNNNNNNN
NNNNNNNNNNNNNNNNNNNNNNNNNNNNNNNNNNNNNNNNNNNNNNNNNNNNNNNNNNNN
NNNNNNNNNNNNNNNNNNNNNNNNNNNNNNNNNNNNNNNNNNNNNNNNNNNNNNNNNNNN
NNNNNNNNNNNNNNNNNNNNNNNNNNNNNNNNNNNNNNNNNNNNNNNNNNNNNNNNNNNN
NNNNNNNNNNNNNNNNNNNNNNNNNNNNNNNNNNNNNNNNNNNNNNNNNNNNNNNNNNNN
NNNNNNNNNNNNNNNNNNNNNNNNNNNNNNNNNNNNNNNNNNNNNNNNNNNNNNNNNNNN
NNNNNNNNNNNNNNNNNNNNNNNNNNNNNNNNNNNNNNNNNNNNNNNNNNNNNNNNNNNN
NNNNNNNNNNNNNNNNNNNNNNNNNNNNNNNNNNNNNNNNNNNNNNNNNNNNNNNNNNNN
NNNNNNNNNNNNNNNNNNNNNNNNNNNNNNNNNNNNNNNNNNNNNNNNNNNNNNNNNNNN
NNNNNNNNNNNNNNNNNNNNNNNNNNNNNNNNNNNNNNNNNNNNNNNNNNNNNNNNNNNN
NNNNNNNNNNNNNNNNNNNNNNNNNNNNNNNNNNNNNNNNNNNNNNNNNNNNNNNNNNNN
NNNNNNNNNNNNNNNNNNNNNNNNNNNNNNNNNNNNNNNNNNNNNNNNNNNNNNNNNNNN
NNNNNNNNNNNNNNNNNNNNNNNNNNNNNNNNNNNNNNNNNNNNNNNNNNNNNNNNNNNN
NNNNNNNNNNNNNNNNNNNNNNNNNNNNNNNNNNNNNNNNNNNNNNNNNNNNNNNNNNNN
NNNNNNNNNNNNNNNNNNNNNNNNNNNNNNNNNNNNNNNNNNNNNNNNNNNNNNNNNNNN
NNNNNNNNNNNNNNNNNNNNNNNNNNNNNNNNNNNNNNNNNNNNNNNNNNNNNNNNNNNN
NNNNNNNNNNNNNNNNNNNNNNNNNNNNNNNNNNNNNNNNNNNNNNNNNNNNNNNNNNNN
NNNNNNNNNNNNNNNNNNNNNNNNNNNNNNNNNNNNNNNNNNNNNNNNNNNNNNNNNNNN
NNNNNNNNNNNNNNNNNNNNNNNNNNNNNNNNNNNNNNNNNNNNNNNNNNNNNNNNNNNN
NNNNNNNNNNNNNNNNNNNNNNNNNNNNNNNNNNNNNNNNNNNNNNNNNNNNNNNNNNNN
NNNNNNNNNNNNNNNNNNNNNNNNNNNNNNNNNNNNNNNNNNNNNNNNNNNNNNNNNNNN
NNNNNNNNNNNNNNNNNNNNNNNNNNNNNNNNNNNNNNNNNNNNNNNNNNNNNNNNNNNN
NNNNNNNNNNNNNNNNNNNNNNNNNNNNNNNNNNNNNNNNNNNNNNNNNNNNNNNNNNNN
NNNNNNNNNNNNNNNNNNNNNNNNNNNNNNNNNNNNNNNNNNNNNNNNNNNNNNNNNNNN
NNNNNNNNNNNNNNNNNNNNNNNNNNNNNNNNNNNNNNNNNNNNNNNNNNNNNNNNNNNN
NNNNNNNNNNNNNNNNNNNNNNNNNNNNNNNNNNNNNNNNNNNNNNNNNNNNNNNNNNNN
NNNNNNNNNNNNNNNNNNNNNNNNNNNNNNNNNNNNNNNNNNNNNNNNNNNNNNNNNNNN
NNNNNNNNNNNNNNNNNNNNNNNNNNNNNNNNNNNNNNNNNNNNNNNNNNNNNNNNNNNN
NNNNNNNNNNNNNNNNNNNNNNNNNNNNNNNNNTTACGCGCACATACATATATACATATA
TATTATAATGTAACACTTGTTTTACCCGAACGGCGAAGTAATGTGTACCGCCGTGCACTT
TTCCTCGAGATAAACATATAGCGATGACTTAGAGAACAAAGCAGTATTAGTATCATATAC
TTCCAACGTTAATCAAGCGCAATAAACCTTTTGTTCGTGTGTTTCAAAGTTATTACAAGA
GCGAAGTTGAAGCCATCTTTTCACGAGAAGTTAGCTGTGGTTCGAGTCTGTCGCACGCCG
TGTAATGTAAGGATCTTCCCTTAGCTTTTCTGATCCGGAGCCCTTGAGGGATATTACGCA
TCGCGTATCTTCATACGATTACTGTACTTTGCTGACTTGCATTCTTGATATTGGGCTATA
GTTGGCACTTCGCTCGTTTCTTTTCTTTCGTTATATAACGTAACCTTTTTTTTTTTTAAC
TTCCTTATCCTGCCCCTTATCACTCTGAACCCCATAGATAAACAAAGACAGAACTCTGTC
CTACTTTATCTATTACTAAACTCAACACATTACAGCCCAATATTATAAATACTTTCTTCT
TCGTTACAAGAATAGGCGAGGTTGTACGAACTGCAAACTAGCTGCAAATTAATTGTAACA
CTTAAGTGGAGAGCAGAGAGTAGCAGCACTGAAGGAAAAGGGAGAAGCTTATCTTACTGT
AGAAGAAAATGGGATTACGTTACTCCATATATATTGAAAATCCGTTATCTTCCCCATCAT
CATCGTATAAATCAATAAACGACCCGTTATTCCACTCTCAGCATCGATCGCAAAAAAACG
TGAGCTTCATCACCTACGGTTGTAGACATTGCAAGACACATCTTTCCAGTTCCTTCCAGA
TTATTTCTAGAGATTATAGGGGTAGGACCGGAACTGCTTATTTAATGAACAAAGTTGTTA
ATGTCGTTGAAGGAAAGGTCGAGCAACGAAGAATGTTGACTGGCGACTACTTAGTCTGTG
ATATTCTTTGTCATTGGTGCAAGAGGAACGTAGGTTGGAAATACTTGCAGAGCAGCAATG
ATGATCAGCAGTATAAGGAAGGAAAGTTTATCTTAGAGCTGAAAAACATTTGTAAATGTA
CTTGATGTCTTCCTTTGTCTGCTATCTAGCACCTCTCGTCTTTTAGTGCTTTTTAGCGTA
TGATTCTTTTTAAGAATCTGGTCTTTCTTCCTTCTATTTTGATTGGGTATATTTCTATTC
GTGTTTCATTACTGGTCTGGGTTAATTGGGTTTTGGTTTGGTCCAGTTGTTTTCAAGTAG
CCTTTATTTTTTCATTGTGGTATTTTATCTTATCGATTTATACTTTTTTTATTCAAAGAA
AATTAAACAGATAATCTCTTATGAGCCTAGCTACTTTGTTTTTTCTTACAGGGCCATTGA
CTTATGCCCTGAACGAGTCTTACTTTACTTTTTTTGTATTTTCAATAATGTCGTGTTTCC
CATGTTGTAATACGCCCAAAGATTATGTGGTAGAGCTTTTTTTTTTTTTTTTGGTAGTGT
ATTTACCAAACTGGGATGATTTTCATAACTTATGAAGCAGTTTCATACATAACTGTCTAA
CGTANNNNNNNNNNNNNNNNNNNNNNNNNNNNNNNNNNNNNNNNNNNNNNNNNNNNNNNN
NNNNNNNNNNNNNNNNNNNNNNNNNNNNNNNNNNNNNNNNNNNNNNNNNNNNNNNNNNNN
NNNNNNNNNNNNNNNNNNNNNNNNNNNNNNNNNNNNNNNNNNNNNNNNNNNNNNNNNNNN
NNNNNNNNNNNNNNNNNNNNNNNNNNNNNNNNNNNNNNNNNNNNNNNNNNNNNNNNNNNN
NNNNNNNNNNNNNNNNNNNNNNNNNNNNNNNNNNNNNNNNNNNNNNNNNNNNNNNNNNNN
NNNNNNNNNNNNNNNNNNNNNNNNNNNNNNNNNNNNNNNNNNNNNNNNNNNNNNNNNNNN
NNNNNNNNNNNNNNNNNNNNNNNNNNNNNNNNNNNNNNNNNNNNNNNNNNNNNNNNNNNN
NNNNNNNNNNNNNNNNNNNNNNNNNNNNNNNNNNNNNNNNNNNNNNNNNNNNNNNNNNNN
NNNNNNNNNNNNNNNNNNNNNNNNNNNNNNNNNNNNNNNNNNNNNNNNNNNNNNNNNNNN
NNNNNNNNNNNNNNNNNNNNNNNNNNNNNNNNNNNNNNNNNNNNNNNNNNNNNNNNNNNN
NNNNNNNNNNNNNNNNNNNNNNNNNNNNNNNNNNNNNNNNNNNNNNNNNNNNNNNNNNNN
NNNNNNNNNNNNNNNNNNNNNNNNNNNNNNNNNNNNNNNNNNNNNNNNNNNNNNNNNNNN
NNNNNNNNNNNNNNNNNNNNNNNNNNNNNNNNNNNNNNNNNNNNNNNNNNNNNNNNNNNN
NNNNNNNNNNNNNNNNNNNNNNNNNNNNNNNNNNNNNNNNNNNNNNNNNNNNNNNNNNNN
NNNNNNNNNNNNNNNNNNNNNNNNNNNNNNNNNNNNNNNNNNNNNNNNNNNNNNNNNNNN
NNNNNNNNNNNNNNNNNNNNNNNNNNNNNNNNNNNNNNNNNNNNNNNNNNNNNNNNNNNN
NNNNNNNNNNNNNNNNNNNNNNNNNNNNNNNNNNNNNNNNNNNNNNNNNNNNNNNNNNNN
NNNNNNNNNNNNNNNNNNNNNNNNNNNNNNNNNNNNNNNNNNNNNNNNNNNNNNNNNNNN
NNNNNNNNNNNNNNNNNNNNNNNNNNNNNNNNNNNNNNNNNNNNNNNNNNNNNNNNNNNN
NNNNNNNNNNNNNNNNNNNNNNNNNNNNNNNNNNNNNNNNNNNNNNNNNNNNNNNNNNNN
NNNNNNNNNNNNNNNNNNNNNNNNNNNNNNNNNNNNNNNNNNNNNNNNNNNNNNNNNNNN
NNNNNNNNNNNNNNNNNNNNNNNNNNNNNNNNNNNNNNNNNNNNNNNNNNNNNNNNNNNN
NNNNNNNNNNNNNNNNNNNNNNNNNNNNNNNNNNNNNNNNNNNNNNNNNNNNNNNNNNNN
NNNNNNNNNNNNNNNNNNNNNNNNNNNNNNNNNNNNNNNNNNNNNNNNNNNNNNNNNNNN
NNNNNNNNNNNNNNNNNNNNNNNNNNNNNNNNNNNNNNNNNNNNNNNNNNNNNNNNNNNN
NNNNNNNNNNNNNNNNNNNNNNNNNNNNNNNNNNNNNNNNNNNNNNNNNNNNNNNNNNNN
NNNNNNNNNNNNNNNNNNNNNNNNNNNNNNNNNNNNNNNNNNNNNNNNNNNNNNNNNNNN
NNNNNNNNNNNNNNNNNNNNNNNNNNNNNNNNNNNNNNNNNNNNNNNNNNNNNNNNNNNN
NNNNNNNNNNNNNNNNNNNNNNNNNNNNNNNNNNNNNNNNNNNNNNNNNNNNNNNNNNNN
NNNNNNNNNNNNNNNNNNNNNNNNNNNNNNNNNNNNNNNNNNNNNNNNNNNNNNNNNNNN
NNNNNNNNNNNNNNNNNNNNNNNNNNNNNNNNNNNNNNNNNNNNNNNNNNNNNNNNNNNN
NNNNNNNNNNNNNNNNNNNNNNNNNNNNNNNNNNNNNNNNNNNNNNNNNNNNNNNNNNNN
NNNNNNNNNNNNNNNNNNNNNNNNNNNNNNNNNNNNNNNNNNNNNNNNNNNNNNNNNNNN
NNNNNNNNNNNNNNNNNNNNNNNNNNNNNNNNNNNNNNNNNNNNNNNNNNNNNNNNNNNN
NNNNNNNNNNNNNNNNNNNNNNNNNNNNNNNNNNNNNNNNNNNNNNNNNNNNNNNNNNNN
NNNNNNNNNNNNNNNNNNNNNNNNNNNNNNNNNNNNNNNNNNNNNNNNNNNNNNNNNNNN
NNNNNNNNNNNNNNNNNNNNNNNNNNNNNNNNNNNNNNNNNNNNNNNNNNNNNNNNNNNN
NNNNNNNNNNNNNNNNNNNNNNNNNNNNNNNNNNNNNNNNNNNNNNNNNNNNNNNNNNNN
NNNNNNNNNNNNNNNNNNNNNNNNNNNNNNNNNNNNNNNNNNNNNNNNNNNNNNNNNNNN
NNNNNNNNNNNNNNNNNNNNNNNNNNNNNNNNNNNNNNNNNNNNNNNNNNNNNNNNNNNN
NNNNNNNNNNNNNNNNNNNNNNNNNNNNNNNNNNNNNNNNNNNNNNNNNNNNNNNNNNNN
NNNNNNNNNNNNNNNNNNNNNNNNNNNNNNNNNNNNNNNNNNNNNNNNNNNNNNNNNNNN
NNNNNNNNNNNNNNNNNNNNNNNNNNNNNNNNNNNNNNNNNNNNNNNNNNNNNNNNNNNN
NNNNNNNNNNNNNNNNNNNNNNNNNNNNNNNNNNNNNNNNNNNNNNNNNNNNNNNNNNNN
NNNNNNNNNNNNNNNNNNNNNNNNNNNNNNNNNNNNNNNNNNNNNNNNNNNNNNNNNNNN
NNNNNNNNNNNNNNNNNNNNNNNNNNNNNNNNNNNNNNNNNNNNNNNNNNNNNNNNNNNN
NNNNNNNNNNNNNNNNNNNNNNNNNNNNNNNNNNNNNNNNNNNNNNNNNNNNNNNNNNNN
NNNNNNNNNNNNNNNNNNNNNNNNNNNNNNNNNNNNNNNNNNNNNNNNNNNNNNNNNNNN
NNNNNNNNNNNNNNNNNNNNNNNNNNNNNNNNNNNNNNNNNNNNNNNNNNNNNNNNNNNN
NNNNNNNNNNNNNNNNNNNNNNNNNNNNNNNNNNNNNNNNNNNNNNNNNNNNNNNNNNNN
NNNNNNNNNNNNNNNNNNNNNNNNNNNNNNNNNNNNNNNNNNNNNNNNNNNNNNNNNNNN
NNNNNNNNNNNNNNNNNNNNNNNNNNNNNNNNNNNNNNNNNNNNNNNNNNNNNNNNNNNN
NNNNNNNNNNNNNNNNNNNNNNNNNNNNNNNNNNNNNNNNNNNNNNNNNNNNNNNNNNNN
NNNNNNNNNNNNNNNNNNNNNNNNNNNNNNNNNNNNNNNNNNNNNNNNNNNNNNNNNNNN
NNNNNNNNNNNNNNNNNNNNNNNNNNNNNNNNNNNNNNNNNNNNNNNNNNNNNNNNNNNN
NNNNNNNNNNNNNNNNNNNNNNNNNNNNNNNNNNNNNNNNNNNNNNNNNNNNNNNNNNNN
NNNNNNNNNNNNNNNNNNNNNNNNNNNNNNNNNNNNNNNNNNNNNNNNNNNNNNNNNNNN
NNNNNNNNNNNNNNNNNNNNNNNNNNNNNNNNNNNNNNNNNNNNNNNNNNNNNNNNNNNN
[truncated: 12,551,233 more chars]
