# Supplementary material for: Chromosomer: a reference-based genome arrangement tool for producing draft chromosome sequences
Source: Gigascience. 2016 Aug 22;5(1):38. doi: 10.1186/s13742-016-0141-6 (PMC4994284; doi:10.1186/s13742-016-0141-6)
Supplement: Additional file 5 — Chromosomer assembly of the S. cerevisiae CLIB324 strain. The FASTA file contains the S. cerevisiae CLIB324 strain chromosome sequences as assembled by Chromosomer from its scaffolds. (FA 14028 kb) [file 13742_2016_141_MOESM5_ESM.fa]

>I
TCACCATACTGTTGTTCTACCCTCCATATTGAAACGTTAACAAATGATCGTAAATAATACACACCACACCCT
ACCACTCTATACCACCACCACATGCCATACTCACCATCACTTGCATTCTGATATGGCATACGCACACGAATG
CTACAGTATATACCACTCTCAAGTTACCCTACTCTCACATTCCACTCCACTCCATGGCCCATCTCTCACTAA
ATCAGTACTAAATGCACACACATCATTATGCACGGCACTTGCCTCAGCGGTCTATACCCTGTGCCATTTACC
CATAACGCCCATGATTATCCACATTTTAATATCTATATCTCATTCGGCGGGCCCAAATATTGTATAACTGCT
CTTAATACATACGTTATACCTCTTTTTCACCGTATACTAACCACTCAATTTATATACACTTATGCCAATATT
ACAAAAAAATCACCACCAAAATCACCTAAACATAAAAATATTCTATCCTTCAACAATAATACATAAACACAC
TCAATTGCGTATCAATACCACCATGACGTCATTAACGTAAAAGTTCCTTAATATTACCATTTGCTTGAACAT
ATGCCACTTCAAGATATTCTGTACTTACACAGACCATACATTAGAATAATATGCCACATCACTGTCGTAACA
CTCTATATTCACCGAGAAACAATACGGTAGTGGCTCAAACTCATGCCGGTGCTATGATACAATTGTATCCTA
TTTCCATTCTCATATGCTATCCGCAATATCCTAAAAGCATAACTGATGCATCTTTAATCTTGTATGTGACAC
TACTCATACGAAGAGACTATATCTAAAGAAGACGATACAGTGATATGTACGTTGTTTTTGTAGAATTATAAT
GAAACGTCAAATAACCCTACTATATTATAACTTATCAGCGCCGTATACTAAAACGGACGTTACGATATTGTC
TCACTTCATCTTACCACCCTCTATCTTATTGTTGATAAAACACTAACCCCTCAGCTTTATTTCTAGTTACAG
TTACAACAAACTATCCCAAACCATAAATCTTAATATTTTAGGTGTCAAAAAATGAGGATCTCCAAATGAGAG
TTTGGTACCATGACTTGTAACTCCACTACCCTGATCTGCAATCTTGTTCTTAGAAGTGACGCATACTCTATA
TGGCCCGACGCGACGCGCCAAAAAATGAAAAAAGAAGCAGCGACTCATTTTTATGGAAGGACAAAGTGCTGC
GAAGTCATACGCTTCCAATTTCATTATTGTTTATTGGACATACTCTGTTAGCTTTATTACCGTCCACGCTTT
TTCTACAATAGTGTAAAAGTTTCTTTCTTATGTTCATCGTATTCATAAAATGCTTCACGAACACCGTCATTG
ATCAAATAGGTTTATAATATTAATATACATTTATATAATCAACGGTATTTATATCATCAAAAAAAGTAGTTT
TTTATTTTATTTTTTCATTACTTTTCACTGTCTATGGATTTTCATTCGTAAAGGCATCAATCCCTAGTTTGC
GATAGTGTAGATACCATCTTTGGATAGAGCCTTGGAGATAGCTGGCTTTAATCTGCTGGAGTACCATGGAAC
ACCGGTGATCATTCTGGTCACTTGGTCTGGAGCAATACCGGTCAACATGGTGGTGAAGTCACCGTAGTTGAA
AACGGCTTCAGCAACTTCGACTGGGTAGGTTTCAGTTGGGTGGGCGGCTTGGAACATGTAGTATTGGGCCAA
GTGAGCTCTGATATCAGAGACGTAGACACCCAATTCCACCAAGTTGACTCTTTCGTCAGATTGAGCTAGAGT
GGTGGTTGCAGAAGCAGTAGCAGCGATGGCAGCGACACCAGCAGCGATTGAAGTTAATTTGACCATTGTATT
TGTTTTGTTTGTTAGTGCTGATATAAGCTTAACAGGAAAGGAAAGAATAAAGACATATTCTCAAAGGCATAT
AGTTGAAGCAGCTCTATTTATACCCATTCCCTCATGGGTTGTTGCTATTTAAACGATCGCTGACTGGCACCA
GTTCCTCATCAAATATTCTCTATATCTCATCTTTCACACAATCTCATTATCTCTATGGAGATGCTCTTGTTT
CTGAACGAATCATAAATCTTTCATAGGTTTCGTATGTGGAGTACTGTTTTATGGCGCTTATGTGTATTCGTA
TGCGCAGAATGTGGGAATGCCAATTATAGGGGTGCCGAGGTGCCTTATAAAACCCTTTTCTGTGCCTGTGAC
ATTTCCTTTTTCGGTCAAAAAGAATATCCGAATTTTAGATTTGGACCCTCGTACAGAAGCTTATTGTCTAAG
CCTGAATTCAGTCTGCTTTAAACGGCTTCCGCGGAGGAAATATTTCCATCTCTTGAATTCGTACAACATTAA
ACGTGTGTTGGGAGTCGTATACTGTTAGGGTCTGTAAACTTGTGAACTCTCGGCAAATGCCTTGGTGCAATT
ACGTAATTTTAGCCGCTGAGAAGCGGATGGTAATGAGACAAGTTGATATNNNNNNNNNNNNNNNNNNNNNNN
NNNNNNNNNNNNNNNNNNNNNNNNNNNNNNNNNNNNNNNNNNNNNNNNNNNNNNNNNNNNNNNNNNNNNNNN
NNNNNNNNNNNNNNNNNNNNNNNNNNNNNNNNNNNNNNNNNNNNNNNNNNNNNNNNNNNNNNNNNNNNNNNN
NNNNNNNNNNNNNNNNNNNNNNNNNNNNNNNNNNNNNNNNNNNNNNNNNNNNNNNNNNNNNNNNNNNNNNNN
NNNNNNNNNNNNNNNNNNNNNNNNNNNNNNNNNNNNNNNNNNNNNNNNNNNNNNNNNNNNNNNNNNNNNNNN
NNNNNNNNNNNNNNNNNNNNNNNNNNNNNNNNNNNNNNNNNNNNNNNNNNNNNNNNNNNNNNNNNNNNNNNN
NNNNNNNNNNNNNNNNNNNNNNNNNNNNNNNNNNNNNNNNNNNNNNNNNNNNNNNNNNNNNNNNNNNNNNNN
NNNNNNNNNNNNNNNNNNNNNNNNNNNNNNNNNNNNNNNNNNNNNNNNNNNNNNNNNNNNNNNNNNNNNNNN
NNNNNNNNNNNNNNNNNNNNNNNNNNNNNNNNNNNNNNNNNNNNNNNNNNNNNNNNNNNNNNNNNNNNNNNN
NNNNNNNNNNNNNNNNNNNNNNNNNNNNNNNNNNNNNNNNNNNNNNNNNNNNNNNNNNNNNNNNNNNNNNNN
NNNNNNNNNNNNNNNNNNNNNNNNNNNNNNNNNNNNNNNNNNNNNNNNNNNNNNNNNNNNNNNNNNNNNNNN
NNNNNNNNNNNNNNNNNNNNNNNNNNNNNNNNNNNNNNNNNNNNNNNNNNNNNNNNNNNNNNNNNNNNNNNN
NNNNNNNNNNNNNNNNNNNNNNNNNNNNNNNNNNNNNNNNNNNNNNNNNNNNNNNNNNNNNNNNNNNNNNNN
NNNNNNNNNNNNNNNNNNNNNNNNNNNNNNNNNNNNNNNNNNNNNNNNNNNNNNNNNNNNNNNNNNNNNNNN
NNNNNNNNNNNNNNNNNNNNNNNNNNNNNNNNNNNNNNNNNNNNNNNNNNNNNNNNNNNNNNNNNNNNNNNN
NNNNNNNNNNNNNNNNNNNNNNNNNNNNNNNNNNNNNNNNNNNNNNNNNNNNNNNNNNNNNNNNNNNNNNNN
NNNNNNNNNNNNNNNNNNNNNNNNNNNNNNNNNNNNNNNNNNNNNNNNNNNNNNNNNNNNNNNNNNNNNNNN
NNNNNNNNNNNNNNNNNNNNNNNNNNNNNNNNNNNNNNNNNNNNNNNNNNNNNNNNNNNNNNNNNNNNNNNN
NNNNNNNNNNNNNNNNNNNNNNNNNNNNNNNNNNNNNNNNNNNNNNNNNNNNNNNNNNNNNNNNNNNNNNNN
NNNNNNNNNNNNNNNNNNNNNNNNNNNNNNNNNNNNNNNNNNNNNNNNNNNNNNNNNNNNNNNNNNNNNNNN
NNNNNNNNNNNNNNNNNNNNNNNNNNNNNNNNNNNNNNNNNNNNNNNNNNNNNNNNNNNNNNNNNNNNNNNN
NNNNNNNNNNNNNNNNNNNNNNNNNNNNNNNNNNNNNTTCATCACGTTATAGAAGTAGAGACAACAAAAGTC
CAAATGGAGAGACAAAAAGCAGAACATGCAGTGAAAGTAAACCCCTTTAAATACCTGGGAGCTTCTTCTGTT
TTCCAAACCAAAACACTTATCCATGCGGTAGATGATTGAGCCATAATATTCATTGTAACTAAAGTAATAGCT
CTAGTTTGAGCATCTCGGCGACAAATATCGTTTTGCCAAGAGTATAAAACAGGAGCCATAGCCCAACCAAAA
CATTGCAGCATAAATGCAAACCATTTGGCTCCTTCTGCGACGTCCCAAGCGGCTAATATGGAGTTACCAATG
ATATTGAAAACCTGAGTAAAAATAATCGCAAACCAACGAGAGTGTAATTTATCTGCAATAATACCAGTAAGC
ATCAAATAAACCATACCTAAACCCGGAGTAATCATGGATAACTGATTGAGCTTAGGAATAGAGTATCTTTTC
AAAGATTTCAACCATAGTAGGTATGCCCCAGATGAAACATTACTGTCATTCCAACAGAAAATATTCCATAAA
GTTAAAATGTATATTTTCCAATCACTGAAAATTGTTTTCCACAGTTTAATATCGAATACTTTTGTTTCAAAA
TCACTTTTACCTGTTTGGTTTTCTTTTAATCTTTTCCTCGCCAACCTAATTTCATCATCAGTTAAGAAAATA
GAATAACAGTTGTATGGGTCACCTGGCAGGGAGTAAAATCCAATAAGGCCCACTACGACAGACACAATAGCG
TCAATAATAAAGTTCCATCTCCATCCCTCTAAACCATTTACACCATTTAACGATGAATATACGGCTGACTGG
ATCCCACCAGCGGATAGAATACCGATATACTGGCCCAAATAGTAAAAAGCAGAACGACGCACCATTTCATCA
TGTTTGTAAAAGGAACCAAACAAATATTGGTATGCCAAATAACTTGGCGCTTCAAAAGCCCCAATGAAAAAC
CTAATGGCTTTCAAGTGTGGTACAGAATTGACATATGCAGCACCAACGGTTAAAAGCGACCAACATAAGTCT
AGGCTTGGTAAAACATAGTTTAATGGGAGCTTGTTCAAGTAAATCAAAAATGGCAATTGAAATATAATATTA
CCAATTGTGTACATTACTTGAGTATGCACCAAATCATTACCTTGAAAGCCTAAATCTTCCTTCATTCCCGAA
ACGTAAGCGTTGTTTATATTAACCGTATCCAAATATTTGACCCAATAAGCAATACAAGAATAAAAGGCTAAA
AGGACATCCAATTTAATTAATAATTTTTTTTTTCTTTAAAAGAGGTACCCTGTTTGAACCAACTATACCATT
TATTGTGAGATCTTTCCTTTTCATTGATCCGATACTCTTGTTCATCGAAAAATCTCCACCATGGCCTATCGG
CTTCATCTCTATATTCATAACTTCTAGTAAGGTTCACATTGTCTTTATGTTCACTATAGCTACTACTCTCAA
AATGTAGTTGCTCTTTTTCACTTGTAGTCGTGATGAAATTTTCAGCTGTTTCATGACTCTGGATACTGTTGG
AAATAGTGAAAACTTCTGGTGAATTTAAGTCATCTGGCAGGTCTTCCACATGCCGCTTTACTGGAATAAAAC
CCCATTTTAGTCTTTGTAAGATCTACATAATCTCTTTAACATTGAATACTGTATGTTATTTAATATAGCAGA
TTTCTCTTTNNNNNNNNNNNNNNNNNNNNNNNNNNNNNNNNNNNNNNNNNNNNNNNNNNNNNNNNNNNNNNN
NNNNNNNNNNNNNNNNNNNNNNNNNNNNNNNNNNNNNNNNNNNNNNNNNNNNNNNNNNNNNNNNNNNNNNNN
NNNNNNNNNNNNNNNNNNNNNNNNNNNNNNNNNNNNNNNNNNNNNNNNNNNNNNNNNNNNNNNNNNNNNNNN
NNNNNNNNNNNNNNNNNNNNNNNNNNNNNNNNNNNNNNNNNNNNNNNNNNNNNNNNNNNNNNNNNNNNNNNN
NNNNNNNNNNNNNNNNNNNNNNNNNNNNNNNNNNNNNNNNNNNNNNNNNNNNNNNNNNNNNNNNNNNNNNNN
NNNNNNNNNNNNNNNNNNNNNNNNNNNNNNNNNNNNNNNNNNNNNNNNNNNNNNNNNNNNNNNNNNNNNNNN
NNNNNNNNNNNNNNNNNNNNNNNNNNNNNNNNNNNNNNNNNNNNNNNNNNNNNNNNNNNNNNNNNNNNNNNN
NNNNNNNNNNNNNNNNNNNNNNNNNNNNNNNNNNNNNNNNNNNNNNNNNNNNNNNNNNNNNNNNNNNNNNNN
NNNNNNNNNNNNNNNNNNNNNNNNNNNNNNNNNNNNNNNNNNNNNNNNNNNNNNNNNNNNNNNNNNNNNNNN
NNNNNNNNNNNNNNNNNNNNNNNNNNNNNNNNNNNNNNNNNNNNNNNNNNNNNNNNNNNNNNNNNNNNNNNN
NNNNNNNNNNNNNNNNNNNNNNNNNNNNNNNNNNNNNNNNNNNNNNNNNNNNNNNNNNNNNNNNNNNNNNNN
NNNNNNNNNNNNNNNNNNNNNNNNNNNNNNNNNNNNNNNNNNNNNNNNNNNNNNNNNNNNNNNNNNNNNNNN
NNNNNNNNNNNNNNNNNNNNNNNNNNNNNNNNNNNNNNNNNNNNNNNNNNNNNNNNNNNNNNNNNNNNNNNN
NNNNNNNNNNNNNNNNNNNNNNNNNNNNNNNNNNNNNNNNNNNNNNNNNNNNNNNNNNNNNNNNNNNNNNNN
NNNNNNNNNNNNNNNNNNNNNNNNNNNNNNNNNNNNNNNNNNNNNNNNNNNNNNNNNNNNNNNNNNNNNNNN
NNNNNNNNNNNNNNNNNNNNNNNNNNNNNNNNNNNNNNNNNNNNNNNNNNNNNNNNNNNNNNNNNNNNNNNN
NNNNNNNNNNNNNNNNNNNNNNNNNNNNNNNNNNNNNNNNNNNNNNNNNNNNNNNNNNNNNNNNNNNNNNNN
NNNNNNNNNNNNNNNNNNNNNNNNNNNNNNNNNNNNNNNNNNNNNNNNNNNNNNNNNNNNNNNNNNNNNNNN
NNNNNNNNNNNNNNNNNNNNNNNNNNNNNNNNNNNNNNNNNNNNNNNNNNNNNNNNNNNNNNNNNNNNNNNN
NNNNNNNNNNNNNNNNNNNNNNNNNNNNNNNNNNNNNNNNNNNNNNNNNNNNNNNNNNNNNNNNNNNNNNNN
NNNNNNNNNNNNNNNNNNNNNNNNNNNNNNNNNNNNNNNNNNNNNNNNNNNNNNNNNNNNNNNNNNNNNNNN
NNNNNNNNNNNNNNNNNNNNNNNNNNNNNNNNNNNNNNNNNNNNNNNNNNNNNNNNNNNNNNNNNNNNNNNN
NNNNNNNNNNNNNNNNNNNNNNNNNNNNNNNNNNNNNNNNNNNNNNNNNNNNNNNNNNNNNNNNNNNNNNNN
NNNNNNNNNNNNNNNNNNNNNNNNNNNNNNNNNNNNNNNNNNNNNNNNNNNNNNNNNNNNNNNNNNNNNNNN
NNNNNNNNNNNNNNNNNNNNNNNNNNNNNNNNNNNNNNNNNNNNNNNNNNNNNNNNNNNNNNNNNNNNNNNN
NNNNNNNNNNNNNNNNNNNNNNNNNNNNNNNNNNNNNNNNNNNNNNNNNNNNNNNNNNNNNNNNNNNNNNNN
NNNNNNNNNNNNNNNNNNNNNNNNNNNNNNNNNNNNNNNNNNNNNNNNNNNNNNNNNNNNNNNNNNNNNNNN
NNNNNNNNNNNNNNNNNNNNNNNNNNNNNNNNNNNNNNNNNNNNNNNNNNNNNNNNNNNNNNNNNNNNNNNN
NNNNNNNNNNNNNNNNNNNNNNNNNNNNNNNNNNNNNNNNNNNNNNNNNNNNNNNNNNNNNNNNNNNNNNNN
NNNNNNNNNNNNNNNNNNNNNNNNNNNNNNNNNNNNNNNNNNNNNNNNNNNNNNNNNNNNNNNNNNNNNNNN
NNNNNNNNNNNNNNNNNGAAAATCCCCAGTCCAAAAATTTTGAAATTTAGGAAAAACCGTTTCGCCTGATAT
AGTTAAGAGCTCCTGATTGTCGGAATAGTTCGGGAAATTCTGGGTGGAACTAGTAGCTGGAGATGCGTTCTA
AAGGATCTAAAATCAGACTCACCCCAAAAACCAAAAATTTTGATATTCAACTTTAGTATTAGCCAGTCTTAA
AATGATTTTTTGCCAAGAAAGCCGAAGTTTAACGAGCGTTTTAAAATATGCACAAGTCCATTAATTAAATTT
GATCACAGTGATTACCAATTTTGTTGAAAGCAGTAATTTGTGACGTCCGTTTTTGGCACAAGTAAAAAATAT
TTGTTTTGAAGTCTAGTTACAAGAAGCTACTGAAAACACAGGGCTGGATATAGATGTTTATAAGCTCCTCCC
ATGGTCTAAGAGTTTCTCCAAACGCCTAATGTATGCAATTTGTTAAATAAAAATGAAGAATAGATGCATAAA
CAAGCGTCATTAAAGTTCTTATCATTATTCCATGTAGAAATGACCTGCAAGTACGAGCTGGTTATGCGAAAC
TGAGCTTAACAACATAGTTTTCTTTTCCATTGGCTTGGATATAAATTTTTCGCTGAGAAACTTCTCTGCATT
TTTTAAGCATTAAGCGTACATAACATAAAGTCACTGAGATATTAGAGGTTATAAAAAAAGACTACGTGGGTG
TTTAACTAAAATTTTCACAACTTGTTTATTAATTGGATAAATAGTATTTTTCTTGGCATTTACAAACTTTAT
GTTTTTAGGTGTATTTGCAGTTCCATTAAGGGAAATAAGTCATAAGCTTTTTTGGAAAACAGATTTTTTGCC
CCGCTTAACCTGAAATTGATATTAAAAGAATGTGTGAATGGCCATTAACTAACAAGAGAATTAATAATGTTA
AAACACAGATACCTCGAAACAAACTCTATGTAAACACTTTATTTTATTGTGGTAATACTTTTTGATAACAAC
ACATCTGAAACAAAATAATGCAAAGCCGAATAGTTAGGCTAAAAATGTACTCTTAGACATTTGAAAAGGTTT
ATGAATCCTATGGTATTTAATATATTAAAGAACGAAGTAAATGGGAAGAAATGTGTAAACACTATAAGCGTG
ATGATAGAATTATTAATATAAGATGATGCCGTTCGTTTACCATACGATTGCCAGCAATACGGTGGAAATAAA
GACACTTATGCCATTATTGGTCAACAGACCATTGGCAATACCAACGTAGGTTGAGATTTCTAAAGAGGCAGT
ACTTGATCCTACCATGCTACTTGCTGGTGTGCTACGAGGCTGTTGCGACATAGTACTTAGCTCGGAAGTTAT
TAGACCCTTGGTGTTGCCAGTTTCGGATACAGAAACAACACTACTGCTGTGACCAATCACATCGGTCGCGGA
AGCCGTCTGTGTTTCAGCGTGATTGAATCTTGAAAGTGAAGAGGTGACTGCTGTTTTTGTCTCAGCAGCCCC
AGTATTGGTAGTTGTCTCACTGGTAGCACTGTTCATTTTAGAGCTGACAGACTGTTCATTCGTAGTCTGTGG
CCTCCATGTAGGATAGACCGTAACAACATCATTCACAGTAGCCGTGGCCGTCGAAACAATGGCAGGTGAAGT
AGTTTCGGAACACACACCAGATTCGCAGGAAGTAACAGTAACTAGCGTAGTTTGTTGCTTCGATTCTGTGGT
GGAAATAGGACACCATGTTGTGTATTCTGTGGTAACGTCGTTAATAGTAGCAGTGCTTGTAGACACAATGGC
TGGAGAAGCAGTCTTAGAGCATATGTCAGATTCACAAGAAGAAATTGTAACTACTGTGGTTTGTTTTGTTGT
TTCTGTGGTTTGCTCTGTTGTCCCCTTGGTTTGCTTTGTTGTCTCCGTAGTTTGCTTTGTTATCTCTGTGGT
AGAAATAGGGCACCATGTGGTATACTCTGTTGTGACGCCGCTAACAGTAACGGTGGCCGTGGAAACAATCGC
AGAGGAGATGGATTCAGTACACACATGAGATTCGCAGGATGTCACGGTAACCAAAGTGGTTTGTTCGCTCGT
TTTTGTAGTGGTAACAGGTGGTAATGATGAANNNNNNNNNNNNNNNNNNNNNNNNNNNNNNNNNNNNNNNNN
NNNNNNNNNNNNNNNNNNNNNNNNNNNNNNNNNNNNNNNNNNNNNNNNNNNNNNNNNNNNNNNNNNNNNNNN
NNNNNNNNNNNNNNNNNNNNNNNNNNNNNNNNNNNNNNNNNNNNNNNNNNNNNNNNNNNNNNNNNNNNNNNN
NNNNNNNNNNNNNNNNNNNNNNNNNNNNNNNNNNNNNNNNNNNNNNNNNNNNNNNNNNNNNNNNNNNNNNNN
NNNNNNNNNNNNNNNNNNNNNNNNNNNNNNNNNNNNNNNNNNNNNNNNNNNNNNNNNNNNNNNNNNNNNNNN
NNNNNNNNNNNNNNNNNNNNNNNNNNNNNNNNNNNNNNNNNNNNNNNNNNNNNNNNNNNNNNNNNNNNNNNN
NNNNNNNNNNNNNNNNNNNNNNNNNNNNNNNNNNNNNNNNNNNNNNNNNNNNNNNNNNNNNNNNNNNNNNNN
NNNNNNNNNNNNNNNNNNNNNNNNNNNNNNNNNNNNNNNNNNNNNNNNNNNNNNNNNNNNNNNNNNNNNNNN
NNNNNNNNNNNNNNNNNNNNNNNNNNNNNNNNNNNNNNNNNNNNNNNNNNNNNNNNNNNNNNNNNNNNNNNN
NNNNNNNNNNNNNNNNNNNNNNNNNNNNNNNNNNNNNNNNNNNNNNNNNNNNNNNNNNNNNNNNNNNNNNNN
NNNNNNNNNNNNNNNNNNNNNNNNNNNNNNNNNNNNNNNNNNNNNNNNNNNNNNNNNNNNNNNNNNNNNNNN
NNNNNNNNNNNNNNNNNNNNNNNNNNNNNNNNNNNNNNNNNNNNNNNNNNNNNNNNNNNNNNNNNNNNNNNN
NNNNNNNNNNNNNNNNNNNNNNNNNNNNNNNNNNNNNNNNNNNNNNNNNNNNNNNNNNNNNNNNNNNNNNNN
NNNNNNNNNNNNNNNNNNNNNNNNNNNNNNNNNNNNNNNNNNNNNNNNNNNNNNNNNNNNNNNNNNNNNNNN
NNNNNNNNNNNNNNNNNNNNNNNNNNNNNNNNNNNNNNNNNNNNNNNNNNNNNNNNNNNNNNNNNNNNNNNN
NNNNNNNNNNNNNNNNNNNNNNNNNNNNNNNNNNNNNNNNNNNNNNNNNNNNNNNNNNNNNNNNNNNNNNNN
NNNNNNNNNNNNNNNNNNNNNNNNNNNNNNNNNNNNNNNNNNNNNNNNNNNNNNNNNNNNNNNNNNNNNNNN
NNNNNNNNNNNNNNNNNNNNNNNNNNNNNNNNNNNNNNNNNNNNNNNNNNNNNNNNNNNNNNNNNNNNNNNN
NNNNNNNNNNNNNNNNNNNNNNNNNNNNNNNNNNNNNNNNNNNNNNNNNNNNNNNNNNNNNNNNNNNNNNNN
NNNNNNNNNNNNNNNNNNNNNNNNNNNNNNNNNNNNNNNNNNNNNNNNNNNNNNNNNNNNNNNNNNNNNNNN
NNNNNNNNNNNNNNNNNNNNNNNNNNNNNNNNNNNNNNNNNNNNNNNNNNNNNNNNNNNNNNNNNNNNNNNN
NNNNNNNNNNNNNNNNNNNGAAGGTAGAATAATTTGGCAGGATAATGTGTTAGCAAAGGAGGAAATCGAATA
CCTTTAAAAGAGAAAAAATTTTTTAGCTGCTTAAATTTCTGTGTTATACCACCCGATAGATTTTGAGTTATG
CTTTCTAATTGATCTGACTGCGAACGTTTTCTTTATGCCATCTGAATTGTCAGGAACAAAGAAGAAAAAGAA
AAGTTTTTAAAAAATCTGTGGTCGTGTGTGATGTACCTTTCCTTTACATGCATTAATGCGCTCTGAAATGTG
GTACGATATCCTTACAGAGAATATATTTTCTGTATATCGTGCAATGTTGAATAACCTATGAAGGAAAGTACC
CATCGCTCAAGGTAAGCATTCCAGGAGGGTCGCCAGAAACTTAAACTAGTTTTAGCGACAGATCCGAAAATT
GATAGAGACATTGAAAAAATCACTACTCCGTCCTTTTTAGTGCTTTCTCAATGCATAATTTTGGTGCACGAC
TAAAAAATTCTAGAACACTATAGTTGCATTTTTTGGGCCGGAAGAAGAAAAACGCATGTAACTTTAATGTCA
AATAAAGTTTTCACCTAGTAAGCGCGATACAAAAAAAACACAGAAATAGCCATAGGAAAGTGAATTTTGTCA
GCCGACTAAAATTAAGGTTAGCTTACAAAGCAGCAAAAAATTTGACATCGCACGGTATTCCCTGAAAAAGGA
GCAGGCAGGTGCTGTATATTTTTTTCGGTTCCTGCCTCTTACATGGCGTCGGTGTATCTTAAATACTAAAGT
GAGCTGACTACCCTTTTGAGTGCCCTATGTGACCTCTGATCTCGAAAGTAAACAAGAGATACCTAATTTCAC
AGCCACTTTTTGTTGCGGACACTGACGGGATGTGTTGTGAATATTTTAAACCTTAAAAGTATTTATTGGTTA
GTTATACTTAATTCTTATACGTCCTTTAAAACCAGTGTGCAGTAAGTCTGTCACACAAAAATATGATTGATG
CATTTTCAAAAAATAATGGCTTTGAGGTAATTCGTTCCACTTTTGAGACTTATTCACATGTCCCAGCTGGGT
GCAATCAAAATATACCGGCATTTCAGCAAGGTAACTATATACGCTTTTTTTCTCATGGTTTTTGAAATCATA
CCTGCCAAGCTTGCTGCACTTGGAAGGCAACTCCGTTTTTCAGAGATTAGATCCTTTTTTTTTTGAAGAAAA
GGCAGCCAAGTTACGTCATAGAGAAAACTCCCTAGAGCGCTGCAAACACTTGTTAGTTTGCAGCTTACTTCA
CGTGTGGCTGGAAAATTGAAAAGTTACAATACGGTAAAAATACTTTGAAGACACTACACTATAACTGCTTGA
CCAAATTTTTACTCGTGAAAAATTTGTTCCAGCCGGTCTGTTACTGATATTAAGTTAAGGAATAGTAAACCG
TATATTTTTCATCCACGTTTTTGTAGTTTATTTTCGGTTTACTAGCTATGCATTGATTGTCTATCAGAGCAT
ATCAAGGTGGTTATGGAGGTGCTGATATTTAATCAATAAAATTATAGAAATTTTGAGAAAACAATAATGATT
GTTTCTACAATGAAAATCAGTTCATGGAATAGTTGCCTTCGCACTACTTTTTCACCAGATTAATGGTGCATC
AGAGCTTTCCCTTTTTGTCTTTTTCTTGTTTCCTTTTTCGATTGGTTTATCACGTAAGTTTCTTATGACATA
AGAAGAGGCAAGAAACGAAAAGGGAAATATTGCCTACTTTTTTCTTTTCGAACGTAAATAATGACGGGATTT
TGGTGTCATTTTTTTTCGTCTGGATTTTCTCAGAGAAGTACGTTTCGTCGCACAAGCTAAAATCATTGACAG
GGCATGAGTTACGTCAATCTCTGGTCAATCCATGTCCAAAAAAATTTCTTGATTTGTTCAAAGTTTTTGCAT
AGGCACATTAATTGGTTTAGCGAAGTATACATTCTGAAGAACATTTTTGGGTGTATTTTCCACATAGAAAAT
TCGATTTTTTTTTTTCAATGCACCACTTGTCGAGTATACGTTAACTTTAATGTATTGAAGATGCAAAAATGA
AAAGCTACCTGGCATATGGAATTACAATAAATGGTCAATTCCTGTTTAAGCTAGCAGCGGCACTGTCGGTGT
AAATTTGGGTTTAAACTATTGTTTACTTACTTGAGAAATTTATGTATCGCCTATATTTTTCAATAAGTGCGA
TATCTTTAGCTTTCCACAGAACCCCCCCCTCAGGCTATGGACGTGCGGTTATATGATCTTCTAATAAAAATC
TCTTAGACTACGGTTCATGGAATACTTCTTGACTTCTTGGCGAAGGAAAGGCGCATAAATGTTGTGATCGAA
TGACCAGTAATACGTCGTTTGTTCTCTTGCTGAACAGCGAGGAAGAGATATTCATCCAAATGCATGAACGCA
GAATCCTGTAAAAGTCGTAAAAATGTTAATCGCAATGTTGTAAAAACCGTCAAGGCATTTATCGTTCAAAAT
GGCGATCATTGTTACTACTAAACACTTACTGTTAAATTAAAAAGCTGATGTTGCGTAATCCATTGACCAATT
CATAGGCAATGTATTTCAATGACGCACAAGATTCATAACAAATTTTTTATTTACGATGTACCTGTACATTGT
GCAGAAGGTCTTCAGAGTGAGTTTAAGCTAGGCTGTAAATATTTTAATGTTAAGATGAAATTTAAGTGAGCT
GGTAATATCAANNNNNNNNNNCATGTCCAAAAAATTCCTTGATTCGCTCAAAGTTTTTGCATAGGCACATTA
ATTGGTTTAGCGAAGTATATATTCTGAAGAACATTTTTGGGTGTATTTTCCACATAGAAAATTTGATTTTTT
TTTTTCAATGCACCACTTGTCGAGTATACGTTAACTTTAATGTATTGAAGATGCAAAAATGAAAAGCCTACT
TGGCATATGGAATTACAATAAATGGTCAATTCCTGTTTAAGCTAGCAGCGGCACTGTCGGTGTAAATTTGGG
TTTAAACTATTGTTTACTTACTTTGAGAAATTTATGTATCGCCTATATTTTTCAATAAGTGCGATATCTTTA
GCTTTCCACAGAACCTCCCCTCAGGCTATGGACGTGCGGTTATATGATCTTCTAATAAAAATCTGTTAGACT
ACGGTTCATGGAATACTTCTTGACTTCTTGGCGAAGGAAAGGCGTATAAATGTTGTGATCGAATGACCAGTA
ATACGTCGTTTGTTCTCTTGCTGAACAGCGAGGAAGAGATATTCATCCAAATGCATGAACGCAGAATCCTGT
AAAAGTCGTAAAAATGTTAATCGCAATGTTGTAAAAACCGTCAAGGCATTTATCGTTCAAAATGGCGATCAT
TGTTACTACTAAACACTTACTGTTAAATTAAAAAGCTGATGTTGCGTAATCCATTGACCAACCCATAGGCAA
TGTATTTCAATGACGCACAAGATTCATAACAAATTTTTTATTTACGATGTACCTGTACATTGTGCAGAAGGT
CTTCAGAGTGAGTTTAAGCTAGGCTGTAAATATTTTAATGTTAAGATTGAATTTAAGTGAGCTGGCAATATC
AAGAGAGGCGTAATTTGTTATATGTAGCTGAATTTCAACTTTGAATAGAAAAATTACAACTAACAAGCACCG
GATTGTTTCAGAATTCAAAGTGTAGAAGCTATTATTCTTGCAAAATAAAACGCTTTCAAAGTTTTCTTCTAT
AAACATACTTGTGGCAGCTTGTTTTTTTTGTTTTATTTTTAAGTTTTGTTGGGTCTCTGAGAACTTTCAAAA
AAAGAAAAAGTAAAGTATGATAAAACGGAGCACTTGCCAAAGTAATTAACGCCCATTAAAAAGAAGGCATAG
GAGGCATATACATATATATATATATATATATATATGGCTGCTGACAGATATTCTGCACTTAAAAACTAAAAA
TATTATACCAACTTTTCTTTTTCTTCCCGTTCAGTTTGCTTGATTGGCCCAGCTCTTTGAAGAAAGGAAAAA
ATGCGGAGAGGGAGCCAATGAGATTTTAAAGGGTATATTACTTATCTTATCGATAAGCAGTATTGATATTAA
AGGGACAGTTTTATCGTTGGTTAATATGGAAAAAGTGATGACCATGATGCCTTTCTTAAAAAGAGTATTTCT
TTTTATTTCACTTTCACATAAACAGTTAATGACTTCTGACTTTGAGCCGTTCGAACTCAGTTATATAAAGGT
ACATACATAGGCCACACACACACACACACACACATATATATATATATATAGGGAAGTAGCAACAGTCACCGA
AAAGAAAAGGTAAAAAGTAAAAAATGACAAGCGAACCAGAGTTTCAGCAGGCTTACGATGAGATCGTTTCTT
CTGTGGAGGATTCCAAAATTTTTGAAAAATTCCCACAGTATAAAAAAGTGTTACCTATTGTTTCTGTCCCGG
AGAGGATCATTCAATTCAGGGTCACGTGGGAAAATGATAATGGCGAGCAAGAAGTGGCTCAAGGATACAGGG
TGCAGTTCAATTCAGCCAAGGGCCCTTACAAGGGTGGCCTACGCTTCCACCCATCAGTGAACCTGTCTATCC
TAAAATTTTTGGGTTTTGAACAGATCTTCAAGAATGCGCTCACTGGGCTAGATATGGGCGGTGGTAAGGGTG
GCCTGTGTGTGGACTTGAAAGGCAAGTCTGACAACGAGATCAGAAGGATTTGTTATGCGTTCATGAGAGAAC
TGAGCAGGCATATTGGTAAGGACACAGACGTGCCCGCAGGAGATATTGGTGTCGGTGGCCGTGAAATTGGCT
ACCTATTCGGCGCTTACAGATCATACAAGAACTCCTGGGAAGGTGTGTTGACTGGTAAGGGTTTAAACTGGG
GTGGCTCACTTATCAGGCCGGAGGCCACCGGGTTCGGCTTAGTTTACTATACGCAAGCAATGATCGATTATG
CAACAAACGGCAAGGAGTCGTTTGAGGGCAAACGTGTGACAATCTCCGGAAGTGGCAATGTTGCGCAATATG
CAGCTTTGAAAGTGATCGAGCTGGGTGGTATTGTGGTGTCTTTATCCGATTCGAAGGGGTGCATCATCTCTG
AGACGGGCATTACTTCTGAGCAAATTCACGATATCGCTTCCGCCAAGATCCGTTTCAAGTCGTTAGAGGAAA
TCGTTGATGAATACTCTACTTTCAGCGAAAGTAAGATGAAGTACGTTGCAGGAGCACGCCCATGGACGCATG
TGAGCAACGTCGACATTGCCTTGCCCTGTGCCACCCAAAACGAGGTCAGTGGTGACGAAGCCAAGGCCCTAG
TGGCATCTGGCGTTAAGTTCGTTGCCGAAGGTGCTAACATGGGTTCTACACCCGAGGCTATTTCTGTTTTCG
AAACAGCGCGTAGCACTGCAACCAATGCAAAGGATGCAGTTTGGTTTGGGCCACCAAAGGCAGCTAACCTGG
GCGGCGTGGCAGTATCCGGTCTGGAAATGGCTCAGAATTCTCAAAAAGTAACTTGGACTGCCGAGCGGGTCG
ATCAAGAACTAAAGAAGATAATGATCAACTGCTTCAACGACTGCATACAGGCCGCACAAGAGTACTCTACGG
AAAAAAATACAAACACCTTGCCATCATTGGTCAAGGGGGCCAACATTGCCAGCTTCGTCATGGTGGCTGACG
CAATGCTTGACCAGGGAGACGTTTTTTAGCCGTAAGCGCTATTTTCTTTTTGTTCGTAACTATCTGTGTATG
TAGTAGTGTAATCTACTTTTAATTTACTATGCAAATAGGGTTCAGCATTACGGAAGAAACTGAAATCCCTTC
CGCGGAAGTTTCTTAGTAGTGGCCGTGCGGGGTGAGGAGATTACATGTCGGTAATTAGATGATTAACCTAGG
CAATTTGAAGGGGGATAGTGGCATTGGTTAGCTCAGATATGATAAGGAGAACTAAGCAAGGGGGTTAACCAC
CACGGCTGTAGCACAAGACCGGCAGATGCGATTATTAGCAACACATTAGTTAATGCTTTTGATAAAATGTAT
ATAAAGGCTGCCTAACTGTGCATTATTAAGGACCTGACTGTGTTTGTGGTTCTCTTCATTCTTGAACCTTGT
CATTGGCAAAAGACCATCGTCAAGATATTTGAAAGTTAATAGACAGTTAACAATAATAACAACAGCAATAAG
AATAACAATAAATTCATTGAACATATTTCAGAATGAGAGCCTTAGCGTATTTCGGTAAAGGTAGCATCAGAT
TCACCAACCATTTAAAGGAGCCACGTATTGTGGCGCCCGATGAGCTTGTGATTGATATCGCATGGTGTGGTA
TTTGCGGTACGGACCTGCATGAGTACACAGATGGTCCTATCTTTTTCCCAGAGGATGGACACACACATGAGA
TTAGTCATAACCCATTGCCACAGGCGATGGGCCACGAAATGGCTGGTACCGTTTTGGAAGTGGGCCCTGGTG
TGAAAAACTTGAAAGTGGGAGACAAGGTAGTTGTCGAGCCCACAGGTACATGCAGAGACCGGTATCGTTGGC
CCCTGTCGCCAAACGTTGACAAGGAATGGTGCGCTGCTTGCAAAAAGGGCTACTATAACATTTGTTCATATT
TGGGGCTTTGTGGTGCGGGTGTGCAGAGCGGTGGATTTGCAGAACGTGTTGTGATGAACGAATCTCACTGCT
ACAAAGTACCGGACTTCGTGCCCTTAGACGTTGCAGCTTTGATTCAACCGTTGGCTGTGTGCTGGCATGCAA
TTAGGGTCTGCGAGTTCAAAGCAGGCTCTACGGCTTTGATCATTGGTGCTGGCCCCATCGGACTGGGCACGA
TACTGGCGTTGAACGCTGCAGGTTGCAAGGACATCGTCGTTTCAGAGCCTGCCAAGGTAAGAAGAGAACTGG
CTGAAAAAATGGGTGCCAGGGTTTACGACCCAACTGCGCACGCTGCCAAGGAGAGCATTGATTATCTGAGGT
CGATTGCTGATGGTGGAGACGGCTTCGATTACACATTTGATTGCTCCGGGTTGGAAGTCACATTGAATGCTG
CTATTCAGTGTCTCACTTTCAGAGGCACCGCAGTGAACTTGGCCATGTGGGGCCATCACAAGATACAGTTTT
CTCCGATGGACATCACATTGCATGAAAGAAAGTACACAGGGTCCATGTGCTACACACACCACGATTTTGAGG
CAGTAATAGAAGCTTTGGAAGAAGGCAGGATTGACATTGATAGAGCAAGACATATGATAACGGGCAGAGTCA
ACATTGAGGACGGCCTTGATGGCGCCATCATGAAGCTGATAAACGAGAAGGAGTCTACAATCAAGATTATTC
TGACTCCAAACAATCACGGAGAGTTGAACAGGGAAGCCGATAATGAGAAGAAAGAAATTTCCGAGCTGAGCA
GTCGGAAAGATCAAGAAAGACTACGAGAATCAATAAACGAGGCTAAACTGCGTCACACATGATTGTGATTGA
GTACTCACGTTCTCGTGTTAATCCCGCGGTCTTCTTGTTTTACTAACTTTTCTTTCTCTCATAGCATTCTCT
TGACAGTGTTTTATATACATCATATGTACATTTATCGAGCCAATCGAGGGCNNNNNNNNNNNNNNNNNNNNN
NNNNNNNNNNNNNNNNNNNNNNNNNNNNNNNNNNNNNNNNNNNNNNNNNNNNNNNNNNNNNNNNNNNNNNNN
NNNNNNNNNNNNNNNNNNNNNNNNNNNNNNNNNNNNNNNNNNNNNNNNNNNNNNNNNNNNNNNNNNNNNNNN
NNNNNNNNNNNNNNNNNNNNNNNNNNNNNNNNNNNNNNNNNNNNNNNNNNNNNNNNNNNNNNNNNNNNNNNN
NNNNNNNNNNNNNNNNNNNNNNNNNNNNNNNNNNNNNNNNNNNNNNNNNNNNNNNNNNNNNNNNNNNNNNNN
NNNNNNNNNNNNNNNNNNNNNNNNNNNNNNNNNNNNNNNNNNNNNNNNNNNNNNNNNNNNNNNNNNNNNNNN
NNNNNNNNNNNNNNNNNNNNNNNNNNNNNNNNNNNNNNNNNNNNNNNNNNNNNNNNNNNNNNNNNNNNNNNN
NNNNNNNNNNNNNNNNNNNNNNNNNNNNNNNNNNNNNNNNNNNNNNNNNNNNNNNNNNNNNNNNNNNNNNNN
NNNNNNNNNNNNNNNNNNNNNNNNNNNNNNNNNNNNNNNNNNNNNNNNNNNNNNNNNNNNNNNNNNNNNNNN
NNNNNNNNNNNNNNNNNNNNNNNNNNNNNNNNNNNNNNNNNNNNNNNNNNNNNNNNNNNNNNNNNNNNNNNN
NNNNNNNNNNNNNNNNNNNNNNNNNNNNNNNNNNNNNNNNNNNNNNNNNNNNNNNNNNNNNNNNNNNNNNNN
NNNNNNNNNNNNNNNNNNNNNNNNNNNNNNNNNNNNNNNNNNNNNNNNNNNNNNNNNNNNNNNNNNNNNNNN
NNNNNNNNNNNNNNNNNNNNNNNNNNNNNNNNNNNNNNNNNNNNNNNNNNNNNNNNNNNNNNNNNNNNNNNN
NNNNNNNNNNNNNNNNNNNNNNNNNNNNNNNNNNNNNNNNNNNNNNNNNNNNNNNNNNNNNNNNNNNNNNNN
NNNNNNNNNNNNNNNNNNNNNNNNNNNNNNNNNNNNNNNNNNNNNNNNNNNNNNNNNNNNNNNNNNNNNNNN
NNNNNNNNNNNNNNNNNNNNNNNNNNNNNNNNNNNNNNNNNNNNNNNNNNNNNNNNNNNNNNNNNNNNNNNN
NNNNNNNNNNNNNNNNNNNNNNNNNNNNNNNNNNNNNNNNNNNNNNNNNNNNNNNNNNNNNNNNNNNNNNNT
ATCGACGTCTCTGGTGTGGGATTTGTGGCTCGATCTCACGAGTACTGGATGGTCCAATCTCATGCCTAAGAT
GGAGAGTGCCATAAATATCCAACGCTGCTTTACCTCTGGCAATGGGCCATGAGATGTCAGGAATTGTTTCCA
AGGTTGGTCCTAAAGTGACAAAGGTGAAGGTTGGCGACCACGTGGTCGTTGATGCTGCCAGCAGTTGTGCAG
ACCTGCATTGCTGGCCACACTCCCAAATTTTACAATTCCAAGCCATGCGATGCTTGTCAGAGGGGCAGTGAA
AATCTATGTACCCACGCCGGTTTTGTGGGGCTAGGTGTGATCAGTGGTGGCTTTGCTGAACAAGTCGTAGTC
TCTCAACATCACATTATCCCCGTTCCAAAGGAAATTCCTCTAGATGTGGCTGCTTTAATTGAGCCTCTTTCT
GTCACCTGGCATGCTGTTAAGATTTCTGGTTTCAAAAAAGGCAGTTCAGCCTTAGTTCTTGGTGCAGGCCCC
ATTGGGTTGTGTACCATTTTGGTACTTAAGGGAATGGGGGCCAGTAAAATTGTAGTGTCTGAAGTTGCAGAG
AGAAGAATAGAAATGGCCAAGAAACTGGGCGTTGAGGTGTTCAATCCCTCCAAGCACGGTCATAAATCTATA
GAGATACTACGTGGTTTGACCAAGAGCCATGATGGGTTTGATTACAGTTATGATTGTTCTGGTATTCAAGTC
ACTTTCGAAACCTCTTTGAAGGCATTAACATTCAAGGGGACAGCCACCAACATTGCAGTTTGGGGTCCAAAA
CCTGTCCCATTCCAACCAATGGATGTGACTCTCCAAGAGAAAGTTATGACTGGTTCGATCGGCTATGTTGTC
GAAGACTTCGAAGAAGTTGTTCGTGCCATCCACAACGGAGACATCGCCATGGAAGATTGTAAGCAACTAATC
ACTGGTAAGCAAAGGATTGAGGACGGTTGGGAAAAGGGATTCCAAGAGTTGATGGATCACAAGGAATCCAAC
GTTAAGATTCTATTGACGCCTAACAATCACGGTGAAATGAAGTAATGACAAAATAATATTTGGGGCCCCTCG
CGGCTCATTTGTAGTATCTAAGATTATGTATTTTCTTTTATAATATTTGTTGTTATGAAACAGACAGAAGTA
AGTTTCTGCGACTATATTATTTTTTTTTTTCTTCTTTTTTTTTCCTTTATTCAACTTGGCGATGAGCTGAAA
ATTTTTTTGGTTAAGGACCCTTTAGAAGTATTGAATGTGGGAACAAAGACGACAAAAGGTAGTTTTTTCCTT
GACTATACTGGTAAGATATCGTTTAAAGCAAAGCATGGCCAAGAAAATATCAAAGAATTCAAGAGCTGCTAG
ACAATCGGATGCTCTTGAGCCAGAGGTAAAGGATTTAAGTGAACTACCTAGAGCTGAAAAAACCGATTTGAC
TAATATTTTGATTAGAACAGCAGCCAAGAATGAGGCATTGCTGGAAGCAAAGATATCTAAGAAAGCCAATAA
AAGTAAGAGGGGCAAGAAGTTAAATAAAAAGGCTCTGGAAGACAAACTGGCCAACTCTATTTCATCCATGGA
CAGGGATCGTTTAGTGAAGGCCTTGAATTTTACCAATCGTCTGGACGGTAAAATTGCCAAGTCTATTTCTCG
TGCTAAGTACATTCAAAATACAAGAAAGGCTGGCTGGGATAGCACCAATGAGACTATAAAAAAAGAGCTGGC
TTTTTTGAACGGAGGGTTGTCTGTGCAGGAAAAAAGTGCTGGTGAAGGTAATGCTGAAAAGGAAGATGAGGA
GATCCCAGAAGTTTTTGACTCTTTAGCAGAGGATAACACAGTGCAGAAGACTCCTACAAATAGATTCGGTGT
CCTGCCAGACGATGTTGAAGAATAGAAAATTTTCATATGAAAGGTCCTAGGAATACACCGATTCTTGTACGC
ATTCTTCTTTTTTCTATCTTCTTTCATTCTTTGTACATTAGATAACATGGTTTTAGCTTAGTTTATTTTATT
TTTTATATATCTGGATGTATACTATTACTGAAAACTTCATTAATAGTAACACTTTTTCAATGTCAAGTTGAT
TAGAAAAGAAATTATAATGGGTTAGCTGAAACCGTGTGATGCATGTCGTTTAAGGATTGTGTAAAAGTGAAC
GGCAACGCATTTCTANNNNNNNNNNNNNNNNNNNNNNNNNNNNNNNNNNNNNNNNNNNNNNNNNNNNNNNNN
NNNNNNNNNNNNNNNNNNNNNNNNNNNNNNNNNNNNNNNNNNNNNNNNNNNNNNNNNNNNNNNNNNNNNNNN
NNNNNNNNNNNNNNNNNNNNNNNNNNNNNNNNNNNNNNNNNNNNNNNNNNNNNNNNNNNNNNNNNNNNNNNN
NNNNNNNNNNNNNNNNNNNNNNNNNNNNNNNNNNNNNNNNNNNNNNNNNNNNNNNNNNNNNNNNNNNNNNNN
NNNNNNNNNNNNNNNNNNNNNNNNNNNNNNNNNNNNNNNNNNNNNNNNNNNNNNNNNNNNNNNNNNNNNNNN
NNNNNNNNNNNNNNNNNNNNNNNNNNNNNNNNNNNNNNNNNNNNNNNNNNNNNNNNNNNNNNNNNNNNNNNN
NNNNNNNNNNNNNNNNNNNNNNNNNNNNNNNNNNNNNNNNNNNNNNNNNNNNNNNNNNNNNNNNNNNNNNNN
NNNNNNNNNNNNNNNNNNNNNNNNNNNNNNNNNNNNNNNNNNNNNNNNNNNNNNNNNNNNNNNNNNNNNNNN
NNNNNNNNNNNNNNNNNNNNNNNNNNNNNNNNNNNNNNNNNNNNNNNNNNNNNNNNNNNNNNNNNNNNNNNN
NNNNNNNNNNNNNNNNNNNNNNNNNNNNNNNNNNNNNNNNNNNNNNNNNNNNNNNNNNNNNNNNNNNNNNNN
NNNNNNNNNNNNNNNNNNNNNNNNNNNNNNNNNNNNNNNNNNNNNNNNNNNNNNNNNNNNNNNNNNNNNNNN
NNNNNNNNNNNNNNNNNNNNNNNNNNNNNNNNNNNNNNNNNNNNNNNNNNNNNNNNNNNNNNNNNNNNNNNN
NNNNNNNNNNNNNNNNNNNNNNNNNNNNNNNNNNNNNNNNNNNNNNNNNNNNNNNNNNNNNNNNNNNNNNNN
NNNNNNNNNNNNNNNNNNNNNNNNNNNNNNNNNNNNNNNNNNNNNNNNNNNNNNNNNNNNNNNNNNNNNNNN
NNNNNNNNNNNNNNNNNNNNNNNNNNNNNNNNNNNNNNNNNNNNNNNNNNNNNNNNNNNNNNNNNNNNNNNN
NNNNNNNNNNNNNNNNNNNNNNNNNNNNNNNNNNNNNNNNNNNNNNNNNNNNNNNNNNNNNNNNNNNNNNNN
NNNNNNNNNNNNNNNNNNNNNNNNNNNNNNNNNNNNNNNNNNNNNNNNNNNNNNNNNNNNNNNNNNNNNNNN
NNNNNNNNNNNNNNNNNNNNNNNNNNNNNNNNNNNNNNNNNNNNNNNNNNNNNNNNNNNNNNNNNNNNNNNN
NNNNNNNNNNNNNNNNNNNNNNNNNNNNNNNNNNNNNNNNNNNNNNNNNNNNNNNNNNNNNNNNNNNNNNNN
NNNNNNNNNNNNNNNNNNNNNNNNNNNNNNNNNNNNNNNNNNNNNNNNNNNNNNNNNNNNNNNNNNNNNNNN
NNNNNNNNNNNNNNNNNNNNNNNNNNNNNNNNNNNNNNNNNNNNNNNNNNNNNNNNNNNNNNNNNNNNNNNN
NNNTCTGAGACGGGCATTACTTCTGAGCAAATTCACGATATCGCCTCCGCCAAGATCCGTTTCAAGTCGTTA
GAGGAAATCGTTGATGAATACTCTACTTTCAGCGAAAGTAAGATGAAGTACGTTGCAGGAGCACGCCCATGG
ACGCATGTGAGCAACGTCGACATTGCCTTGCCCTGTGCTACCCAAAACGAGGTCAGTGGTGACGAAGCCAAG
GCCCTAGTGGCATCTGGCGTTAAGTTCGTGGCCGAAGGTGCTAACATGGGCTCTACACCCGAGGCTATTTCT
GTTTTCGAAACAGCGCGTAGCACTGCAACCAATGCCAAGGATGCAGTTTGGTTTGGGCCACCAAAGGCAGCT
AACCTGGGCGGCGTGGCAGTATCCGGTCTGGAAATGGCTCAGAATTCTCAAAAAGTAACTTGGACTGCCGAG
CGGGTCGATCAAGAATTAAAGAAGATAATGATCAACTGCTTCAACGACTGCATACAGGCCGCACAAGAGTAC
TCTACGGAAAAAAATACAAACACCTTGCCATCATTGGTCAAGGGGGCCAACATTGCCAGCTTCGTCATGGTG
GCTGACGCCATGCTTGACCAGGGAGACGTTTTTTAGCCGTAAGCGCTATTTTCTTTTTGTTCGTAACTATCT
GTGTATGTAGTAGTGTAATCTACTTTTAATTTACTATGTAAATAGGGTTCAGCATTACGGAAGAAACTGAAA
TCCCTTCCGCGGAAGTTTCTTAGTAGTGGCCGTGCGGGGTGAGGAGATTACATGTCGGTAATTAGATGATTA
ACCTAGGCAATTTGAAGGGGGATAGTTGCATTGGTTAGCTCAGATATGATAAGGAGAACTAAGCAAGGGGGT
TAACCACCACGGCTGTAGCACAAGACCGGCAGATGCGATTATTAGCAACACATTAGTTAATGCTTTTGATAA
AATGTATATAAAGGCTGTCGTAATGTGCAGTAGTAAGGACCTGACTGTGTTTGTGGTTCTCTTAATTCTTGA
ACCTTGTCATATGTAAAAGACCATCGTCAAGATATTTGAAAGTTAATAGACAGTTAACNNNNNNNNNNNNNN
NNNNNNNNNNNNNNNNNNNNNNNNNNNNNNNNNNNNNNNNNNNNNNNNNNNNNNNNNNNNNNNNNNNNNNNN
NNNNNNNNNNNNNNNNNNNNNNNNNNNNNNNNNNNNNNNNNNNNNNNNNNNNNNNNNNNNNNNNNNNNNNNN
NNNNNNNNNNNNNNNNNNNNNNNNNNNNNNNNNNNNNNNNNNNNNNNNNNNNNNNNNNNNNNNNNNNNNNNN
NNNNNNNNNNNNNNNNNNNNNNNNNNNNNNNNNNNNNNNNNNNNNNNNNNNNNNNNNNNNNNNNNNNNNNNN
NNNNNNNNNNNNNNNNNNNNNNNNNNNNNNNNNNNNNNNNNNNNNNNNNNNNNNNNNNNNNNNNNNNNNNNN
NNNNNNNNNNNNNNNNNNNNNNNNNNNNNNNNNNNNNNNNNNNNNNNNNNNNNNNNNNNNNNNNNNNNNNNN
NNNNNNNNNNNNNNNNNNNNNNNNNNNNNNNNNNNNNNNNNNNNNNNNNNNNNNNNNNNNNNNNNNNNNNNN
NNNNNNNNNNNNNNNNNNNNNNNNNNNNNNNNNNNNNNNNNNNNNNNNNNNNNNNNNNNNNNNNNNNNNNNN
NNNNNNNNNNNNNNNNNNNNNNNNNNNNNNNNNNNNNNNNNNNNNNNNNNNNNNNNNNNNNNNNNNNNNNNN
NNNNNNNNNNNNNNNNNNNNNNNNNNNNNNNNNNNNNNNNNNNNNNNNNNNNNNNNNNNNNNNNNNNNNNNN
NNNNNNNNNNNNNNNNNNNNNNNNNNNNNNNNNNNNNNNNNNNNNNNNNNNNNNNNNNNNNNNNNNNNNNNN
NNNNNNNNNNNNNNNNNNNNNNNNNNNNNNNNNNNNNNNNNNNNNNNNNNNNNNNNNNNNNNNNNNNNNNNN
NNNNNNNNNNNNNNNNNNNNNNNNNNNNNNNNNNNNNNNNNNNNNNNNNNNNNNNNNNNNNNNNNNNNNNNN
NNNNNNNNNNNNNNNNNNNNNNNNNNNNNNNNNNNNNNNNNNNNNNNNNNNNNNNNNNNNNNNNNNNNNNNN
NNNNNNNNNNNNNNNNNNNNNNNNNNNNNNNNNNNNNNNNNNNNNNNNNNNNNNNNNNNNNNNNNNNNNNNN
NNNNNNNNNNNNNNNNNNNNNNNNNNNNNNNNNNNNNNNNNNNNNNNNNNNNNNNNNNNNNNNNNNNNNNNN
NNNNNNNNNNNNNNNNNNNNNNNNNNNNNNNNNNNNNNNNNNNNNNNNNNNNNNNNNNNNNNNNNNNNNNNN
NNNNNNNNNNNNNNNNNNNNNNNNNNNNNNNNNNNNNNNNNNNNNNNNNNNNNNNNNNNNNNNNNNNNNNNN
NNNNNNNNNNNNNNNNNNNNNNNNNNNNNNNNNNNNNNNNNNNNNNNNNNNNNNNNNNNNNNNNNNNNNNNN
NNNNNNNNNNNNNNNNNNNNNNNNNNNNNNNNNNNNNNNNNNNNNNNNNNNNNNNNNNNNNNNNNNNNNNNN
NNNNNNNNNNNNNNNNNNNNNNNNNNNNNNNNNNNNNNNNNNNNNNGCATGAAAGAAAGTACACAGGTTCCA
TGTGCTACACACACCACGATTTTGAGGCAGTAATAGAAGCTTGGAAGAAGGCAGGATTGACATTGATAGAGC
AAGACATATGATAACGGGCAGAGTCAACATTGAGGACGGCCTTGACGGCGCCATCATGAAGCTGATAAACGA
GAAGGAGTCTACGATCAAGATTATCCTGACTCCAAACAATCACGGAGAGTTGAACAGGGAAGCCGATAATGA
GAAGAAAGAAATTTCCGAGCTGAGCAGTCGGAAAGATCAAGAAAGACTACGAGAATCAATAAACGAGGCTAA
ACTGCGTCACACATGATTGTGATTGAGTACTCACGTTCTCGTGTTAATCCCGCGGTCTTCTTGTTTTACTAA
CTTTTCTTTCTCTCATAGCATTGACAGTGTTTTATATACATCATATGTACATTTATCGAGCCAATCGAGGGC
AGCAGTTTAACATCAAGCCGGATTTGCTCACGCTACTTTGACCCCTTTTCGTTTCGACGGAGAGAAGAAACC
GGTGTTTTCCTATCCTTGCCTATTCTTTCCTCCTTACGGGGTCCTAGCCTGTTTCTCTTGATATGATAATAG
GTGGAAACGTAGGAAAAAAAATCGACATATAAAAGTGGGGCAGATACTTCGTGTGACAATGGCCAATTCAAG
CCCTTTGGACAGATGTTGCTCTTCTTCTTTCTTAAAAAGTCTTAGTACGATTGACCAAGTCAGAAAAAAAAA
AAAAAAAGAACTAAAAAAAGTTTTAATTAATTATGAGAGCTTTGGCATATTTCAAGAAGGGTGATATTCACT
TCACTAATGATATCCCTAGGCCAGAAATCCAAACCGACGATGAGGTTATTATCGACGTCTCTTGGTGTGGGA
TTTGTGGCTCGGATCTTCACGAGTACTTGGATGGTCCAATCTTCATGCCTAAAGATGGAGAGTGCCATAAAT
TATCCAACGCTGCTTTACCTCTGGCAATGGGCCATGAGATGTCAGGAATTGTTTCCAAGGTTGGTCCTAAAG
TGACAAAGGTGAAGGTTGGCGACCACGTGGTCGTTGATGCTGCCAGCAGTTGTGCGGACCTGCATTGCTGGC
CACACTCCAAATTTTACAATTCCAAACCATGTGATGCTTGTCAGAGGGGCAGTGAAAATCTATGTACCCACG
CCGGTTTTGTAGGACTAGGTGTGATCAGTGGTGGCTTTGCTGAACAAGTCGTAGTCTCTCAACATCACATTA
TCCCGGTTCCAAAGGAAATTCCTCTAGATGTGGCTGCTTTAGTTGAGCCTCTTTCTGTCACCTGGCATGCTG
TTAAGATTTCTGGTTTCAAAAAAGGCAGTTCNNNNNNNNNNNNNNNNNNNNNNNNNNNNNNNNNNNNNNNNN
NNNNNNNNNNNNNNNNNNNNNNNNNNNNNNNNNNNNNNNNNNNNNNNNNNNNNNNNNNNNNNNNNNNNNNNN
NNNNNNNNNNNNNNNNNNNNNNNNNNNNNNNNNNNNNNNNNNNNNNNNNNNNNNNNNNNNNNNNNNNNNNNN
NNNNNNNNNNNNNNNNNNNNNNNNNNNNNNNNNNNNNNNNNNNNNNNNNNNNNNNNNNNNNNNNNNNNNNNN
NNNNNNNNNNNNNNNNNNNNNNNNNNNNNNNNNNNNNNNNNNNNNNNNNNNNNNNNNNNNNNNNNNNNNNNN
NNNNNNNNNNNNNNNNNNNNNNNNNNNNNNNNNNNNNNNNNNNNNNNNNNNNNNNNNNNNNNNNNNNNNNNN
NNNNNNNNNNNNNNNNNNNNNNNNNNNNNNNNNNNNNNNNNNNNNNNNNNNNNNNNNNNNNNNNNNNNNNNN
NNNNNNNNNNNNNNNNNNNNNNNNNNNNNNNNNNNNNNNNNNNNNNNNNNNNNNNNNNNNNNNNNNNNNNNN
NNNNNNNNNNNNNNNNNNNNNNNNNNNNNNNNNNNNNNNNNNNNNNNNNNNNNNNNNNNNNNNNNNNNNNNN
NNNNNNNNNNNNNNNNNNNNNNNNNNNNNNNNNNNNNNNNNNNNNNNNNNNNNNNNNNNNNNNNNNNNNNNN
NNNNNNNNNNNNNNNNNNNNNNNNNNNNNNNNNNNNNNNNNNNNNNNNNNNNNNNNNNNNNNNNNNNNNNNN
NNNNNNNNNNNNNNNNNNNNNNNNNNNNNNNNNNNNNNNNNNNNNNNNNNNNNNNNNNNNNNNNNNNNNNNN
NNNNNNNNNNNNNNNNNNNNNNNNNNNNNNNNNNNNNNNNNNNNNNNNNNNNNNNNNNNNNNNNNNNNNNNN
NNNNNNNNNNNNNNNNNNNNNNNNNNNNNNNNNNNNNNNNNNNNNNNNNNNNNNNNNNNNNNNNNNNNNNNN
NNNNNNNNNNNNNNNNNNNNNNNNNNNNNNNNNNNNNNNNNNNNNNNNNNNNNNNNNNNNNNNNNNNNNNNN
NNNNNNNNNNNNNNNNNNNNNNNNNNNNNNNNNNNNNNNNNNNNNNNNNNNNNNNNNNNNNNNNNNNNNNNN
NNNNNNNNNNNNNNNNNNNNNNNNNNNNNNNNNNNNNNNNNNNNNNNNNNNNNNNNNNNNNNNNNNNNNNNN
NNNNNNNNNNNNNNNNNNNNNNNNNNNNNNNNNNNNNNNNNNNNNNNNNNNNNNNNNNNNNNNNNNNNNNNN
NNNNNNNNNNNNNNNNNNNNNNNNNNNNNNNNNNNNNNNNNNNNNNNNNNNNNNNNNNNNNNNNNNNNNNNN
NNNNNNNNNNNNNNNNNNNNNNNNNNNNNNNNNNNNNNNNNNNNNNNNNNNNNNNNNNNNNNNNNNNNNNNN
NNNNNNNNNNNNNNNNNNNNNNNNNNNNNNNNNNNNNNNNNNNNNNNNNNNNNNNNNNNNNNNNNNNNNNNN
NNNNNNNNNNNNNNNNNNNAGATGCCCATGTCCAAAAGTAGATTGATTCCTCGCCATGATCATTAGTATACG
CTCATAATAGACGAATCAGCGCTGTCTGTTTTATTTGTTGTAGCAGGTATGACGCATATGAGTAGAGAACAT
GTTGAAGACAAGAGCAAGGTCAAGATGTAGGCTTTCCATCCTCCGCAATTTAATGATTCCTGATGTTTCAGT
AGCGAAACCGCATGATTGGGATGATCGCATCCGAATCCCAGATCCTGAGGCGGTGAAGCTCAGTGATCGGGA
TGAACGAGACCCATTGATGATTCCACATCCAGATGGCACTGAACCACCAGAATGGAACAGCTCCATCCCCGA
ATACATTCTTGACCCAAATGCTCAAAAGCCCTCGTGGTGGAAGGAACTTGAGCACGGGGAATGGATACCGCC
CATGATTAAAAATCCTCTTTGCACTGCAGAACGTGGTTGTGGCCAGCAGATACCAGGGCTGATAAATAATGC
CAAGTACAAAGGTCCAGGCGAACTCAATGAAATCATAAATCCCAATTACATGGGGGAATGGCATCCACCGGA
AATTGAAAACCCGCTATACTACGAAGAGCAGCACCCATTGCGCATCGAAAACGTTATCAGTGGTGTGATCCT
CGAGTTTTGGAGTGGATCTCCAAACATGTTGATAAGCAACATTTATGTTGGTAAAAATGTAACAGAGGCGCA
AATTATTGGGAATAAGACTTGGCTGATGAGAGACCGCGCGTTTAGAGGCTCCGATGGCCCCACAGAACGCAA
ATTCATGAATAGCAGACTAGGAAATCTACAAACAACTTTCCATAACGAAAGAGAATCCCCTAATCCATTTGA
CCGCATTATAGATCGCATATTAGAGCAACCTCTGAAATTTGTGCTTACTGCGGCCGTCGTGCTCTTGACGAC
GTCGGTTCTTTGTTGTGTAGTATTTACATAGTGGACAAGTGTTAGTTTATAACATGGTCTCAATAATTGCAC
CACAACGGCTTCTCTTTTATAGATGGTTAACATTATAGTATCAATATTATCATCATGATTAAATGATGATGT
ATAATACCTCACCCGATGTTAAATCTTATTTTTTCATGCAGTAGTAATTCATGCAACAAGAAAACCATAATT
TAGCGAACATAGACAACTAGCATCCCCGATAGACGGAATAGNNNNNNNNNNTGCTCTTGAACCAGAGGTAAA
GGATTTAAGTGAACTACCTAGAGCTGAAAAAACCGATTTGACTAATATTTTGATTAGAACAGCAGCCAAGAA
TGAGGCATTGCTGGAAGCAAAGATATCTAAGAAAGCCAATAAAAGTAAGAGGGGCAAGAAGTTAAATAAAAA
GGCTCTGGAAGACAAACTGGCCAACTCTATTTCATCCATGGACAGGGATCGTTTAGTGAAGGCCTTGAATTT
TACCAATCGTCTGGACGGTAAAATTGCCAAGTCCATTTCTCGTGCCAAGTACATTCAAAATACAAGAAAGGC
TGGCTGGGATAGCACCAATGAGACTATAAAAAAAGAGCTGGCTTTTTTGAACGGAGGGTTGTCTGTGCAGGC
AAAAAGTGCTAGTGAAGGTAATGCTGAAAAGGAAGATGAGGAGATCCCAGAAGTTTTTGACTCTTTAGCAGA
GGATAACACAGTGCAGAAGACTCCTACAAATAGATTCGGTGTCCTGCCAGACGATGTTGAAGAATAGAAAAT
TTTCATATGAAAGGTCCTAGGAATACACGATTCTTGTACGCATTCTTCTTTTTTCTATCTTCTTTCATTCTT
TGTACATTAGATAACATGGTTTTAGCTTAGTTTTATTTTATTTTTATATATCTGGATGTATACTATTATTGA
AAAACTTCATTAATAGTTACAACTTTTTCAATATCAAGTTGATTAAGAAAAAGAAAATTATTATGGGTTAGC
TGAAAACCGTGTGATGCATGTCGTTTAAGGATTGTGTAAAAAAGTGAACGGCAACGCATTTCTAATATAGAT
AACGGCCACACAAAGTAGTACTATGAAATTTTCTGCGTATTTATGGTGGCTGTTTTTGAATCTAGCGTTGGT
GAAAGGCACTTCATTGCTATCCAACGTTACATTAGCGGAAGATTCTTTCTGGGAGCATTTTCAGGCTTACAC
TAATACAAAGCATTTAAACCAAGAGTGGATCACAAGTGAAGCCGTCAACAATGAAGGCTCTAAAATATATGG
TGCACAATGGCGACTATCACAGGGTCGATTGCAAGGATCCGCATGGGATAAAGGAATCGCAGTTCGAACAGG
CAATGCCGCAGCTATGATAGGACATCTCTTGGAGACACCTATTAATGTTTCAGAAACGGATACCTTGGTTGT
CCAGTACGAAATTAAGTTGGACAATTCTTTGACGTGCGGCGGTGCGTTTATTAAGTTAATGTCTGGTTTCAT
GAATGTTGAAGCATTAAAACACTATGCACCCGATACAGAGGGTGTCGAGTTAGTTTTTGGTCCGGATTATTG
TGCTCCTGAAATAAATGGCGTGCAATTTGCCATCAATAAGGTTGACAAGATCACACATGAATCTAAACTAAG
ATATTTGCAAGAGATGCCCCTGTCAAAATTAACTGATACCTCGCAATCTCATCTGTATACGCTCATAATAGA
TGAATCAGCGCAGTCTTTTCAAATTCTTATTGACGGTAAGACGGTTATGGTAAGAGAACATATCGAAGACAA
GAAAAAGGTCAATTTTGAGCCACCCATTACACCGCCTTTAATGATTCCTGATGTTTCAGTAGCGAAACCGCA
TGATTGGGATGATCGCATCCGAATCCCAGATCCTGAGGCGGTGAAGCTCAGTGATCGGGATGAACGAGACCC
ATTGATGATTCCACATCCAGATGGCACTGAACCACCAGAATGGAACAGCTCCATCTCCGAATACATTCTTGA
CCCAAATGCTCAAAAGCCCTCGTGGTGGAAGGAACTTGAGCACGGGGAATGGATACCGCCCATGATTAAAAA
TCCTCTTTGCACTGCAGAACGTGGTTGTGGCCAGCAGATAGCAGGGCTGATAAAGAATTCCAAGTACAAAGG
TCCAGGCGAACTCAATGAAATCATAAATCCCAATTACATGGGGGAATGGCATCCACCGGAAATTGAAAACCC
GCTATACTACGAAGAGCAGCACCCATTGCGCATCGAAAACGTTATCAGTGGTGTGATCCTCGAATTTTGGAG
TGGATCTCCAAACATGTTGATAACCAACATTTATGTTGGTAAAAATGTAACAGAGGCGCAAATTATTGGGAA
TAAGACTTGGCTGATGAGAGACCGCGCGTTTAGAGGCTCCGATGGCCCCACAGAACGCAAATTCATGAATAG
CAGACTAGGAAATCTACAAACAACTTTCCATAACGAAAGAGAATCCCCTAATCCATTTGACCGCATTATAGA
TCGCATCTTAGAGCAACCTCTGAAATTTGTGCTTACTGCGGCCGTCGTGCTCTTGACGACGTCGGTTCTTTG
TTGTGTAGTATTTACATAGTGGACAAATGTTAGTTTATAACATGGTCTCAATAATCGCACCACAACGGCTTC
TCTTTTATAGATGGTTAACATTATAGTATCAATATTATCATCATGATTAAATGATGATGTATAATACTTACC
CGATGTTGAATCTTATTTTTTCATGTAGTAAGTAATCATGCAACAAGAAAAACCCGTAATTAAGGGAACATA
GAACAACTAGCATCCCCGATAAGACGGAATAGAATAGTAAAGATTGTGATTCATTGGCAGGTCCATTGTCGC
ATTACTAAATCATAGGCATGGAAATTTCCAGTTCACCATGGAACGACGGTGGATACAGCCCCTATGAGAGAA
ACAGAGTCGCTGTATCACCATTTTCATCAGCGTTGGAAGGCGAAGAACGAATAGAAACCTCTCGATCTTTGG
GTGATCATTGCTTTGAACCTTTGCCATACGTGACGAATTATCTTTCTATTTTCGCGCTTTTTGGTAAAGAGA
TATTTGGTGACAAGGGAAATGTGAGCTCAAGAAATGAATATTTGCTAAAAAAATACTACTCTTTGAAAAAGC
CATTTGTATTGCGACATAATGGGCATGCGTTGAAGAATCCCGACATGCCACTCCAGAGGAATGACATATTGC
AAACCAATTTCATGGTTGACAAATTTCTGAATCGTACTGTGCGGTCAGTGAATTTTAATAATTTCAAGATAA
TATCAGATATGCAAAGTAAAAGCGGTCGAGGAACAAAGTCAGGCACAAATCAGAATCAAAGTGCCGACGCTA
TTCAAAATATTTGTCTACCATCTATACCGTCGGCGTTGCCTTATTTCCAGTATTATAGGAAGCTATTGACAG
TTAATACCAAAGAATGGGATATTTTAAAACTGCACAGTTTATGGGTACCAAAGCTAAGGAAGGATTTTAAAG
ATTTTTCGTTGCATGGTGATAAAAACTCTTTAAAGCCGATCGATAGTCACTATGATGAGGATAATACCATGA
AGAAAAATTTATTTTTTGAAAGATCTCCAAGTCGACAGACTCTAGATGGTAAAGGGTGTGCCTCTAAGGGGT
ATGACATTTCTTCCGGTAATATGATTATCCCATCCCTATTTTCTGAAGATAAGCTGCCGGCTTTAACTTATC
ATTGTTCCGTAGAATTAAATGGAAACATTTACATATTTGGGGGATTGATGCCATGCTACAGCTATGAGGAGG
ATGCGCCGATGCTGAACGATTTTTTTGTAGACGGAATAAAGAACTTACCTCCGCCTTTACTACCTCAAGTGA
TTAATAATCCATCAATGGTCAATAATCCTCATCTTTATGTCGCTTCTATACCATCATGCCGGTTTAGCAAAC
CTAAAATGGGGGGTTATATACCGCCTCCATTGCTATGTGTTCAAGGATCCAAATTAACGGACCGACATATTT
TCTTTTATGGCGGATTTGAAATCAGGACAGAAACCCGTGGTGATGAAAATGGGAAGTATCATCTCAAGAAAA
GATTATATGTGAATAACACTGGTTACATACTCGATATTATGTCGTTCAAGTTCACTAAAATAGATATCATAG
TACAACCTTCCAAATATAATGCATATCCGACAATGTCATCGAGGTTTGGTCACTTACAAATTTCTATTGATA
ATCCAAATAGGAGAGCTAGCGTTCATTCTTCAAGCATGAACGAAATTCATAAAATGGGGAGTGCTTCCATGA
AACAAGGTAGCAGCATCACTTCCGGGCGGCTTGAAAAAGCAGCAGTACTTTCATCATTACCTCATAATACTG
TGCACACGGTTATAATATTTGGTGGTTACAGACAAACCGGTGATGATCGTTACGAAGCAATGAATGATTTGT
GGAAGATAGAGATACCCGTGATACGTCGCGGTAAAAAAGGTTATTGTAAGTTTTCAGAGACAGCTAACGCGA
TACTACTGACGCCAAGCGAAAAGGACAAATCGGATTGGCCCGAAGAAAGAGCCTTTTCTGCCTTTTCTGTTC
ATGGGACTTCGTTAATGGATAGGAGTTCTCTTGACATGAGACTATTGAACAACTTAAAAAACCATTTTGTTT
TAAAACCGTCATATATATCACAGGATCGCGTTGTTAGTCCTAAACCGGTTTTCCCCATGATGGTTCATGGCA
CGCATCAAGATCTTTTCAATAGTGGCTCTGCGGCACAAGAATCGCCCAAAGCTGGTGCCTCGGCCAGCAGCG
CAAGTGCTGCGAGCTTTGATCCCGATATGGACGATAATTTGGAAAATTATATAGTCAATCCAGGGAGAAAAT
CGTCATCTATTCCAATGACTGCGATAGGGAGACAGAGATTAATTTTAAGCCAAGAGAAGCCAGTAGGTAAAA
CTGTTGTATTGCATGGTGGGTCTAACGGTCTCAACGTTCTTGATGATATGTGGTTGATGGACTTAGAGTGTG
AGACATGGACTCCAATAGAGACATTTGCAAAGGCAGATTCGAGCGAAGACGGTGATGAAAAATTGGATAGTG
TGAACGTAGGTCTCGTTGGCCACAGAATGGAAAGTATTGGACGAATATGTGTATGTATAGGTGGTATGGTAC
AAGAGGATGTTGACCAATTTTACTCGGAGAATGATGATGAGCCTCCTCGAAAACGCAAGGTCGATACATTAC
CGTTGGGTGGTAATTTTTTGAACACAATTGATTTAAGCACGCAGTGTTGGGAAGAACATAAAATTACTCTGT
CCAAGAAGGAAGACGATGAGGACAGACAAGATAGCGAAAATGAAGATACAAATTCAAATATAGTAGTTGGTG
TCGGTGGCACTTCTTTGCAATGTGACAAAAGTATTATTTTGATTGGCGGATTGATATCTAGACGGAGCAATG
TAAAAGAAATATATTTACATGGTACCATAACGAAAAGTATTTTTCCTAGCGTAAATCCTAGTGCATAAAAAG
GCAGTTTTCAATGCTTTCACTTTGTAAACTTTGTTTAGTAGTAGAATATAATATATTCAGTTTTGTTTTATA
GTCACATAACACTTTGTCTTTCAAAGAATAATCTCCTTCGCAATACCAGCGAAATATTTTGGCAAAAAATTA
ACAATTAGGTTCATAGTCCCCTAATTCAATTAATCGAAAAAAAAAAAATAAAATATAAGGGAAGATTGTGCT
GATGAAATAGACAATGAAACAATAATGAAGAATAAAGAAGAAGAAGATATAAAACATGCCACCACCATCAAG
AAGTAGAATAAACAAAACAAGAACATTAGGAATAGTGGGTACAGCTATAGCAGTGTTGGTCACGTCCTACTA
TATATATCAAAAGGTGACAAGTGCAAAGGAAGATAATGGGGCACGACCTCCAGAGGGTGATTCAGTAAAAGA
GAACAAAAAGGCAAGGAAGAGCAAATGTATTATAATGAGCAAGTCGATACAAGGACTGCCCATAAAAGTGGG
GAGGAGTACGCCGCTGATGAAAGTGGTTTTTGCTGGTACCTACGAGCCACACTGATGGATCAATGAAACAAG
CCATTGGGGATGCCTTTCGCAAGACGAAAAACGAACACAAAATCATATATTGCGATAGCATGGATGGATTAT
GGTCATGTGTAAGACGGCTAGGTAAATTTCAGTGCATATTGAACTCCAGGGACTTCACAAGTAATGGTGGTA
GCGATGCAACAGTCGTTCCTGAAGATATAGGCAGGTTTGTCAAATTTGTTGTTGATAGCGATGTAGAGGATG
TGCTGATTGACACTTTATGCAATTAATGTAGAAAAGAGTTTCTTGTAACAGTATGTAAAGAATAAATAATTA
TAAGTATAAATAAAAAGAGAAGGTGAAATAATAATAAGTAAGCAGCTCGGTTATAAGAGAACAAAAACACAC
GAAAAAAAAAAAGTCGTCAATATAAAAAGGAAAGAAATCATCATTACAACTTGACCGAATCAATTAGATGTC
TAACAATGCCAGGGTTTGACAATGTAGAAACGTCGCCTAGTTGGTCACTTTCTCCTGCTAGGATTTTTCTTA
AAATACGTCTCATAATTTTGCCGGATCTTGTCTTGGGCAAGTCATCCACTAAAATGATCAATTTTGGTGCGG
CAAATGGCCCGATGTCTTTTCTAACAGTAAAGACCAAATGCTTCTTGATATCTTGTAATTCATCATCTGTTG
CGGTGGACCAACTAGATTTGTTTTTCAACACCACAAATGCAGCAACTGCTTGACCAGTCAAGTCATCGTTGA
ATCCGACAACAGCACACTCGGCCACAATTGGATCTTCGATAATAGCAGCCTCAATTTCAGCGGTAGACAGAC
GGTGACCAGAGACGTTCACCACATCGTCTACACGACCCAAAATCCAGATATAACCATCCTTATCCTTTGCAG
CACCATCACCAGTGAAATAGTAGCCAGGGTAAGGGTTCAAATAAGTGTCTAGATACCTATCATGATTTTTCC
AAATAGTTCTTGCAAATGATGGCCATGCAGCTTTGACGGCAAGGACACCCTCTGCGTGGCTGGTGTTAAGTT
CTTCACCAGTGTTAGGGTCAAGAACAACTGCATCAATACCGAAGAAGGGGAATGAGGCAGAACCCGGTTTCA
TTGGTGTAACACCACCAGCCAGCGGGGTGACCAGATGCGAACCAGATTCTGTTTGCCAGTAGGTGTCTACAA
TGGGGATTTCATTTTTACCTATTTTTTCAGAGTACCACTCCCAAACTTCAGCAGCAATTGGTTCACCGACCG
AACCCAAGCAACGCAAAGATTTTAAGGAATGATTTTCGATGTAGGAATCACCAGCTCTTTTCAACAAACGCA
AAGCAGTTGGCGCAACATAAAATTGGGTGACTTTGTGTTCATCAATAATATCCCAATAACGGGAGTAATTTG
GGTACGCAGGAGTCCCTTCAAAGACCAAAGTGGCACAACCATATAGTAAGGGACCATAAACCACATAAGTGT
GGCCTGTAATCCAGCCAATGTCTCCAGCTGTGAAGAAAACGTCTTCTTGGTGAGTGTCAAAAGTGTAGCGCA
TGGTCAACAAAGCTCCCAGCAAGTAACCTGCGGTAGAATGTTGAACACCCTTGGGGGCACCAGTAGAACCAG
ACGTATACAACAAGAATAATGGATCCTCAGAATCAACGGGTGTGCATGGATAGTAGGTCTTGTATTTCTTCT
TTTCTGTTGCCCAATCCAAATCTCTGGGGGCATGGAAAGCAACAGATGGATTGTTGGTCTTTCTATAAACCA
AGACGTGTCTCACGCCTGGGGTCTCTCTTAGCGCGTCATCAACAATTCTTTTAGTCTCAATGACTTTACCAC
CTCTGTTGGATTCATCTGTAGTGATGACAACTTTAGAGTCCCCATCGTTGATACGATCTCTCAAGGAGTTGG
AAGAAAACCCGGCAAAGACTACGGAGTGAATGGCACCGATACGGGAAATGGCCAACAAGGTTATGATTGCTT
CTGGGACCATAGGCATGTACACGGCAACAGTATCGCCCTTGCGAACGCCCATAGAGTAAGTCAGCACTTGTG
CCACTTGACAAACTTCTTCAAGTAGTTCCTTGTAGGTAATGGAATAGCCTTGGCCAGGCTCGTCACCTTCGA
AAATAATGGCTTTCTTGTTAGGAGTCTTCAAGGCATGTCTGTCAACACAGTTGTAACAGGCGTTTAATTGGC
CGTTGAGGAACCATGCATTGTTCTGGAAGGAGGGCCTGCCCGTTTTAGGGTCTGGGATGAACACCTTATCGA
ATGGCTTAGACCAGTTTAAAAATTGGGTAGCTTTAGAACCGAAGAACTTAGCAGGGTCTTCAATAGACTCCT
TGTGCAAGCGCTGATAGTCCTGCAACCCGTCCAAGTGTGGAGAATAGTGGGTAGCAATTGCGGGCTGCAGTC
TATCTGAGATGGGCCGTTGTGGCACGATCTTGACCGAAGTCAAATGTTCATACTCATGTTCCTTCTTCTGCT
GCGCAGTGGCGGCAGACTGGGACATTTTTGCTTTCAACTTGTCAATTTCACTTGACTGTTCTTCTAGTTTTG
ATGATTGTACGGCAGAGGGCGACATAGCACAGTGGGCAATGTCTTTCTAGTAGTTTTGATATGTTTGGTTTT
GCTTATAGATAGAAAATATAAGAACAAGATATAACGTACTACCAGATAACCTAAGGGAGAAATATGCTTAGA
ATAGCCGCCCAGTTTATATACAAAATGAAGGGAGAACTATTTGCCACCGAGGAACTGTACCCCAACTGCAAT
ACCCATTGAATAATGGCATCGGAGGCTCGGCGGCAATTCGTACCCCAACCTTTTTTTTTTACTTTTCTTTGG
ATCTTAGAGATAACAGAAAAAAAGGATGACCCCAATCATTTGCCACGGCATGTCAACAGGTGAGTGCCTTTT
GAGGGGGGGGGGTCATCTCGACATCCGGCGAAATGGAGCAGTCACACGTGAACATTTTTAGGGGATGGAGAG
TGCTACGCCGTTCGTCCGAGATGATTATCATATTTACACAGCCGTACATACACGTGCCATTTATCTTGATAT
CATTCTGGACGTATGTGCACATGTGATTTGCTTTTGTTTTTTTAAGAATGTCGGGTAATAAACAGATTGTTT
TTCTGGGAGGATAATCTTTTCTTTTTTCCTGTTGGTATTCTAAAATTAACCTTGCTGTTTCTTTTTTTTTTT
TTTTTCGCGCGACTACTCAGCCATCTTGCATTTTTAAAGAAAAAGATAATCATTAATGCCTTCACGGGAATA
CGTATAGAACATTATTAAAAGTATATGAATGGCATATATATATAGAACACCACCCTTGGAAAACATTTATAC
CCCTTAAACTAAAACAATTTGCTGCGCTATACCGTGTTTCAGTGTATTATAATACATTCATTTCTGTTTCAT
TACGATTATATTGACGTGATAAAAAGATTATATAGCCATGATCTTCCTAAACACCTTCGCAAGGTGCCTTTT
AACGTGTTTCGTACTGTGCAGCGGTACAGCACGTTCCTCTGACACAAACGACACTACTCCGGCGTCTGCAAA
GCATTTGCAGACCACTTCTTTATTGACGTGTATGGACAATTCGCAATTAACGGCATCATTCTTTGATGTGAA
ATTTTACCCCGATAATAATACTGTTATCTTTGATATTGACGCTACGACGACGCTAATGGGAACGTCACTGTG
AAGGCTGAGCTGCTTACTTACGGACTGAAAGTCCTGGATAAGACTTTTGATTTAAGTTCCTTGGGCCAAGTA
TCGCTTTGCCCCCTAAGTAATGGGGTGTATTAGGTCATGTCCACACAGGTGATCGAATCATCCATTACCAAG
CAATTTCCCTGCAAAGCTTTCACCATTCCAGATTGGACGCACNNNNNNNNNNNNNNNNNNNNNNNNNNNNNN
NNNNNNNNNNNNNNNNNNNNNNNNNNNNNNNNNNNNNNNNNNNNNNNNNNNNNNNNNNNNNNNNNNNNNNNN
NNNNNNNNNNNNNNNNNNNNNNNNNNNNNNNNNNNNNNNNNNNNNNNNNNNNNNNNNNNNNNNNNNNNNNNN
NNNNNNNNNNNNNNNNNNNNNNNNNNNNNNNNNNNNNNNNNNNNNNNNNNNNNNNNNNNNNNNNNNNNNNNN
NNNNNNNNNNNNNNNNNNNNNNNNNNNNNNNNNNNNNNNNNNNNNNNNNNNNNNNNNNNNNNNNNNNNNNNN
NNNNNNNNNNNNNNNNNNNNNNNNNNNNNNNNNNNNNNNNNNNNNNNNNNNNNNNNNNNNNNNNNNNNNNNN
NNNNNNNNNNNNNNNNNNNNNNNNNNNNNNNNNNNNNNNNNNNNNNNNNNNNNNNNNNNNNNNNNNNNNNNN
NNNNNNNNNNNNNNNNNNNNNNNNNNNNNNNNNNNNNNNNNNNNNNNNNNNNNNNNNNNNNNNNNNNNNNNN
NNNNNNNNNNNNNNNNNNNNNNNNNNNNNNNNNNNNNNNNNNNNNNNNNNNNNNNNNNNNNNNNNNNNNNNN
NNNNNNNNNNNNNNNNNNNNNNNNNNNNNNNNNNNNNNNNNNNNNNNNNNNNNNNNNNNNNNNNNNNNNNNN
NNNNNNNNNNNNNNNNNNNNNNNNNNNNNNNNNNNNNNNNNNNNNNNNNNNNNNNNNNNNNNNNNNNNNNNN
NNNNNNNNNNNNNNNNNNNNNNNNNNNNNNNNNNNNNNNNNNNNNNNNNNNNNNNNNNNNNNNNNNNNNNNN
NNNNNNNNNNNNNNNNNNNNNNNNNNNNNNNNNNNNNNNNNNNNNNNNNNNNNNNNNNNNNNNNNNNNNNNN
NNNNNNNNNNNNNNNNNNNNNNNNNNNNNNNNNNNNNNNNNNNNNNNNNNNNNNNNNNNNNNNNNNNNNNNN
NNNNNNNNNNNNNNNNNNNNNNNNNNNNNNNNNNNNNNNNNNNNNNNNNNNNNNNNNNNNNNNNNNNNNNNN
NNNNNNNNNNNNNNNNNNNNNNNNNNNNNNNNNNNNNNNNNNNNNNNNNNNNNNNNNNNNNNNNNNNNNNNN
NNNNNNNNNNNNNNGGTATAGAAAGAGTTGCGTATTTGGCTAATATTGAGCTATCTAATTTCTTTTTGACCG
GTATTGTGTTTTTCCTATTCTTCCTATTTGTAGTTGTCGTCTCTTTGATTTTCTTTAAGGCGTTATTGGAAG
TTCTTACAAGAGCAAGAATCTTGAAAGAGACTTCCAATTTCTTCCAATATAGGAAGAACTGGGGGAGTATTA
TCAAAGGCACCCTTTTCAGATTATCTATCATCGCCTTCCCTCAAGTTTCTCTTCTGGCGATTTGGGAATTTA
CTCAGGTCAACTCTCCAGCGATTGTTGTTGATGCGGTGGTAATATTACTGATCATCACGGGACTTCTGGTTT
ATGGAACTATAAGGGTTTTCATCAAGGGAAGAGAGTCTCTCAGATTATACAAGAATCCTGCGTACCTACTTT
ACAGTGATACCTACTTCTTGAACAAGTTTGGGTTCTTATACGTTCAATTCAAAGCAGATAAGTTTTGGTGGC
TTTTACCCTTATTAAGTTATGCGTTCTTAAGATCCCTGTTTGTTGCCGTTTTACAAAACCAAGGTAAGGCTC
AAGCAATGATCATCTTTGTCATTGAACTAGCTTACTTCGTTTGTCTCTGTTGGATAAGACCGTATTTGGACA
AGAGAACTAATGTTTTCAATATTGCTATTCATTTGGTGAATTTGATCAATGCATTTTTCTTTTTGTTTTTCA
GTAATTTGTTCAAGCAACCAGCAGTGGTTTCGTCAGTGATGGCGGTTATTCTGTTCGTTCTGAACGCGGTGT
TTGCTCTATTCCTATTACTGTTCACTATTGTCACCTGTACACTGGCATTACTACACAGAAACCCAGATGTCC
GTTACCAACCAATGAAAGATGACCGTGTGTCATTCATTCCTAAGATTCAAAATGATTTCGATGGCAAAAACA
AAAATGATTCTGAACTGTTTGAATTGAGAAAAGCTGTTATGGACACCAATGAAAATGAGGAAGAAAAAATGT
TCCGTGACGACACTTTCGGCAAGAACCTGAATGCAAACACAAATACAGCAAGACTCTTTGATGATGAGACTA
GTTCATCCTCTTTTAAGCAAAATTCCTCTCCCTTCGATGCCTCGGAAGTAACGGAGCAACCTGTGCAACCAA
CCTCCGCTGTCATGGGTACGGGTGGCAGCTTCTTGTCTCCACAGTACCAACGTGCGTCATCTGCTTCTCGTA
CTAATCTAGCGCCGAATAATACAAGCACCTCCAGTTTAATGAAGCCTGAATCAAGTCTCTACCTGGGGAATT
CCAATAAATCATATTCGCATTTTAACAACAACGGCAGCAACGAAAACGCCCGCAACAACAACCCATATTTGT
AATCCAATATATACTCACATGTAACAACTTATTATATAAATATTTAAGGGCAAGGATATCCTACATTATATT
TCATAGAAAACCGCTCAAAAAGGTGTATTATCTCCATTACATCCCAACACCACACATATTTCAGCGATAAAA
ACCTTAAATGTGAAATTCGCTTTGGCTCTGCTTCCTTAAATGTACGCAATTGCCGCTTTTTTCTGACATCTT
TTTTGACGTGTAGAGAAGGAAACAGATCCTCCAGAAGGGATTTACTGTTGGCTATTTTGTGTTAGAAGCAGG
TTAATAATAGATTAGGTTGCGTAAGTCATGGTCGAAAATAGTACGCAGAAGGCCCCACATGCCGGAAATGAT
GATAATAGCTCTACCAAGCCATATTCGGAGGCGTTTTTGTCAATACACCACTCCTTAGGGTTCAATAACCCA
ACGCCTGGATTAGAAGCTGAGCACTCAAGCACATCGCCTGCCCCCGAGAACTCCGAAACACATAATAGGAAA
AGAAATAGAATATTGTTTGTCTGCCAGGCTTGTAGGAAGTCAAAAACAAAGTGTGATAGAGAAAAACCTGAA
TGTGGTCGATGCGTCAAGCATGGGTTAAAATGTGTTTATGACGTATCAAAACAGCCAGCACCACGAATTCCG
AGTAAAGACGCCATTATATCAAGGTTGGAAAAAGATATGTTTTATTGGAAAGATAAAGCTATGAAGCTACTA
ACAGAGAGAGAGGTGAATGAATCAGGCAAGAGATCAGCAAGTCCGATCAATACAAACAATGCTAGCGGGGAC
AGTCCTGATACCAAGAAGCAGCATAAAATGGAACCTATATATGAACAAAGTGGTAACGGGGATATAAACAAT
GGTACCAGAAATGATATTGAAATCAACTTGTATAGAAGTCATCCAACCATGATCATGAGTAAAGTCATGAAA
AGAGAAGTTAAGCCGTTATCTGAAAATTATATTATAATTCAGGACTGTTTTCTAAAAATCCTGGTCACTTCA
GTGTTCCTTGACACTTCAAAGAACACGATGATACCGGNNNNNNNNNNNNNNNNNNNNNNNNNNNNNNNNNNN
NNNNNNNNNNNNNNNNNNNNNNNNNNNNNNNNNNNNNNNNNNNNNNNNNNNNNNNNNNNNNNNNNNNNNNNN
NNNNNNNNNNNNNNNNNNNNNNNNNNNNNNNNNNNNNNNNNNNNNNNNNNNNNNNNNNNNNNNNNNNNNNNN
NNNNNNNNNNNNNNNNNNNNNNNNNNNNNNNNNNNNNNNNNNNNNNNNNNNNNNNNNNNNNNNNNNNNNNNN
NNNNNNNNNNNNNNNNNNNNNNNNNNNNNNNNNNNNNNNNNNNNNNNNNNNNNNNNNNNNNNNNNNNNNNNN
NNNNNNNNNNNNNNNNNNNNNNNNNNNNNNNNNNNNNNNNNNNNNNNNNNNNNNNNNNNNNNNNNNNNNNNN
NNNNNNNNNNNNNNNNNNNNNNNNNNNNNNNNNNNNNNNNNNNNNNNNNNNNNNNNNNNNNNNNNNNNNNNN
NNNNNNNNNNNNNNNNNNNNNNNNNNNNNNNNNNNNNNNNNNNNNNNNNNNNNNNNNNNNNNNNNNNNNNNN
NNNNNNNNNNNNNNNNNNNNNNNNNNNNNNNNNNNNNNNNNNNNNNNNNNNNNNNNNNNNNNNNNNNNNNNN
NNNNNNNNNNNNNNNNNNNNNNNNNNNNNNNNNNNNNNNNNNNNNNNNNNNNNNNNNNNNNNNNNNNNNNNN
NNNNNNNNNNNNNNNNNNNNNNNNNNNNNNNNNNNNNNNNNNNNNNNNNNNNNNNNNNNNNNNNNNNNNNNN
NNNNNNNNNNNNNNNNNNNNNNNNNNNNNNNNNNNNNNNNNNNNNNNNNNNNNNNNNNNNNNNNNNNNNNNN
NNNNNNNNNNNNNNNNNNNNNNNNNNNNNNNNNNNNNNNNNNNNNNNNNNNNNNNNNNNNNNNNNNNNNNNN
NNNNNNNNNNNNNNNNNNNNNNNNNNNNNNNNNNNNNNNNNNNNNNNNNNNNNNNNNNNNNNNNNNNNNNNN
NNNNNNNNNNNNNNNNNNNNNNNNNNNNNNNNNNNNNNNNNNNNNNNNNNNNNNNNNNNNNNNNNNNNNNNN
NNNNNNNNNNNNNNNNNNNNNNNNNNNNNNNNNNNNNNNNNNNNNNNNNNNNNNNNNNNNNNNNNNNNNNNN
NNNNNNNNNNNNNNNNNNNNNNNNNNNNNNNNNNNNNNNNNNNNNNNNNNNNNNNNNNNNNNNNNNNNNNNN
NNNNNNNNNNNNNNNNNNNNNNNNNNNNNNNNNNNNNNNNNNNNNNNNNNNNNNNNNNNNNNNNNNNNNNNN
NNNNNNNNNNNNNNNNNNNNNNNNNNNNNNNNNNNNNNNNNNNNNNNNNNNNNNNNNNNNNNNNNNNNNNNN
NNNNNNNNNNAAAACTTGAGTCTTTCTATTGTTAATCCTTGAACTTTCATCCAGTCAATAAGGTTTTTAGAT
CATAGTACAGCAGACTTCGAGTTTTTATCTTTCAAAGGAAATAATGGATAAATACCCATTCCCGAACGATTT
TATTTTATTGAGTCAAAGATGTCTAGCATCGGAAAATTGGTGTGCATGCGCTAATGAAAACATCATATCATG
TTTACTATATATCTGGTCTTTTTTTGCTTTTTCTCCTGAAGAGGGTGATTTCTTTCTCGAGCATCCCACCGA
TGTTATCAGTAGTTTGATAATGATGCTTTCCACCTCGATTGGTCTCCACAGAGATCCTTCAGATTTCCCTCA
ATTGATTTCCCCGTCCACCTCAGATAAAAGAACCTTGAATCACAGAAGAATACTCTGGTTGAGTATCGTTAC
CGTTTGTTCGTTTGAAGCAAGTCTCAAGGGTAGACATTCTGTCTCACCGATATCTTTAATGGCCTTATTCCT
AAATATTAAGGATCCTGATTCTCTGACGGTATATATGAACCGAGTTAGGGGCGATCTAAGCGATATCAATAA
TCACAAACTTTTGAGAATTCATGAATTTACATTTAAGAGAGCCCAGCTTGCGTTACTCCTGTCAGACTTAGA
TAACTTGACGATGACATACTATGGTAGTTTCCATTTGCACTCAATTGAATTCATAAGAGAAAAAATTGAGAT
TTTTGTGGAGGAAAACTTTCCCATAGTACCATTGAAAAGTGTCGCACAGGATAAGTCAGACCTTGATGACAT
GAATGTGATTTCAGAAATGAATATATTATCTTCAGAAAATTCTTCTTCATTTCACAATCGAATAATGAATAA
ACTATTGATGTTGAGAACTTCAATGGCCGTATTCTTGCATTTTGAAACACTAATTACTAAGGATAAAAGTAT
CTTCCCATTCTACAAGAAATACTTTATGGTTAGCTGTATGGATGCGTTGTCACTAATAAATTATTTCAATAA
GTTTTTCAACGGAGAATATCGACACGCAATATCTTCTTTAACCAGTTTTAATGTTACAAAATTTATTCAGTT
AGCACTATCCAGCACGATCTTCAGCCTATTAGGGATTATACTAAGAATAGGTTTAGCCATCCATATGTTATC
TTCTGAAGTACAAAAGTTATCGGGAACGACAGATCCAAGAATAAAGGAGTTAAATACCAAAGTCGAAAAATT
TAGTACCCTGCAAAGAGATCTCGAGTCTGCTTTAGAAGGTATATATTGCTCTGCTTCGGAACATTTAAGATT
CACATACTTCCCCGTTTTTAAGATGTTGGCTTTATTCGATGTCATTGTACAAAGGATGAGAAAGGGTGAATT
ATGGCACGGCATATTTACGATGATTCAAATGGAACAAATGCATTCTAGGATAATCAAGACATTAAGCATTAC
CTTAGGAGTCAAACTGGACAAAAAGGATAGGCTATTAGAGGAATTGATGGCATGCAATCACGTTGCGAATTT
TAGCGTTGAAGATATAGATGAGCTGAACCGTAATATCAAAAAAGAGATTCAAATTTCTTCAGGATTGAAGCC
GCCTGTAAACACAATTGACTTAACCAACGGCGAACCATTCGGAAATGCTGTTCCTACCTTCACAAAGACATG
GAGTTCATCCTTAGATAATTTAGAAAAACTATCATCGGCCGCTGCAGTTGGTCAGAGCTTGGACTACAACAG
TGGTTTACGTCAGGGTCCTTTGGCGGGTGGTGGTTCAAAAGAGCAAACGCCAATAGCCGGGATGAATAACTT
GAACAATTCAATCAATGCTACACCAATTGTCGATAACTCATCTGGATCACAACTTCCTAATGGTTTCGATAG
AGCCAAGCGAATATACTCCTTTTCCAGGTTATTTTGGAGGTTTGGATTTNNNNNNNNNNNNNNNNNNNNNNN
NNNNNNNNNNNNNNNNNNNNNNNNNNNNNNNNNNNNNNNNNNNNNNNNNNNNNNNNNNNNNNNNNNNNNNNN
NNNNNNNNNNNNNNNNNNNNNNNNNNNNNNNNNNNNNNNNNNNNNNNNNNNNNNNNNNNNNNNNNNNNNNNN
NNNNNNNNNNNNNNNNNNNNNNNNNNNNNNNNNNNNNNNNNNNNNNNNNNNNNNNNNNNNNNNNNNNNNNNN
NNNNNNNNNNNNNNNNNNNNNNNNNNNNNNNNNNNNNNNNNNNNNNNNNNNNNNNNNNNNNNNNNNNNNNNN
NNNNNNNNNNNNNNNNNNNNNNNNNNNNNNNNNNNNNNNNNNNNNNNNNNNNNNNNNNNNNNNNNNNNNNNN
NNNNNNNNNNNNNNNNNNNNNNNNNNNNNNNNNNNNNNNNNNNNNNNNNNNNNNNNNNNNNNNNNNNNNNNN
NNNNNNNNNNNNNNNNNNNNNNNNNNNNNNNNNNNNNNNNNNNNNNNNNNNNNNNNNNNNNNNNNNNNNNNN
NNNNNNNNNNNNNNNNNNNNNNNNNNNNNNNNNNNNNNNNNNNNNNNNNNNNNNNNNNNNNNNNNNNNNNNN
NNNNNNNNNNNNNNNNNNNNNNNNNNNNNNNNNNNNNNNNNNNNNNNNNNNNNNNNNNNNNNNNNNNNNNNN
NNNNNNNNNNNNNNNNNNNNNNNNNNNNNNNNNNNNNNNNNNNNNNNNNNNNNNNNNNNNNNNNNNNNNNNN
NNNNNNNNNNNNNNNNNNNNNNNNNNNNNNNNNNNNNNNNNNNNNNNNNNNNNNNNNNNNNNNNNNNNNNNN
NNNNNNNNNNNNNNNNNNNNNNNNNNNNNNNNNNNNNNNNNNNNNNNNNNNNNNNNNNNNNNNNNNNNNNNN
NNNNNNNNNNNNNNNNNNNNNNNNNNNNNNNNNNNNNNNNNNNNNNNNNNNNNNNNNNNNNNNNNNNNNNNN
NNNNNNNNNNNNNNNNNNNNNNNNNNNNNNNNNNNNNNNNNNNNNNNNNNNNNNNNNNNNNNNNNNNNNNNN
NNNNNNNNNNNNNNNNNNNNNNNNNNNNNNNNNNNNNNNNNNNNNNNNNNNNNNNNNNNNNNNNNNNNNNNN
NNNNNNNNNNNNNNNNNNNNNNNNNNNNNNNNNNNNNNNNNNNNNNNNNNNNNNNNNNNNNNNNNNNNNNNN
NNNNNNNNNNNNNNNNNNNNNNNNNNNNNNNNNNNNNNNNNNNNNNNNNNNNNNNNNNNNNNNNNNNNNNNN
NNNNNNNNNNNNNNNNNNNNNNNNNNNNNNNNNNNNNNNNNNNNNNNNNNNNNNNNNNNNNNNNNNNNNNNN
NNNNNNNNNNNNNNNNNNNNNNNNNNNNNNNNNNNNNNNNNNNNNNNNNNNNNNNNNNNNNNNNNNNNNNNN
NNNNNNNNNNNNNNNNNNNNNNNNNNNNNNNNNNNNNNNNNNNNNNNNNNNNNNNNNNNNNNNNNNNNNNNN
NNNNNNNNNNNNNNNNNNNNNNNNNNNNNNNNNNNNNNNNNNNNNNNNNNNNNNNNNNNNNNNNNNNNNNNN
NNNNNNNNNNNNNNNNNNNNNNNNNNNNNNNNNNNNNNNNNNNNNNNNNNNNNNNNNNNNNNNNNNNNNNNN
NNNNNNNNNNNNNNNNNNNNNNNNNNNNNNNNNNNNNNNNNNNNNNNNNNNNNNNNNNNNNNNNNNNNNNNN
NNNNNNNNNNNNNNNNNNNNNNNNNNNNNNNNNNNNNNNNNNNNNNNNNNNNNNNNNNNNNNNNNNNNNNNN
NNNNNNNNNNNNNNNNNNNNNNNNNNNNNNNNNNNNNNNNNNNNNNNNNNNNNNNNNNNNNNNNNNNNNNNN
NNNNNNNNNNNNNNNNNNNNNNNNNNNNNNNNNNNNNNNNNNNNNNNNNNNNNNNNNNNNNNNNNNNNNNNN
NNNNNNNNNNNNNNNNNNNNNNNNNNNNNNNNNNNNNNNNNNNNNNNNNNNNNNNNNNNNNNNNNNNNNNNN
NNNNNNNNNNNNNNNNNNNNNNNNNNNNNNNNNNNNNNNNNNNNNNNNNNNNNNNNNNNNAATGAACAATTC
ATTGAGGGAACTTAGCCATCTGGATGATATGTGCAGTGGGTGGTTCACAAATAGCTCGTCTGCCAGTTCATC
TGGTTGGATTGACACCTTTGTTGCTGCTTATCCAAATCTGCTTTAGAAGCTACAAATACCAACGGTAGATCT
TGTAAATGGGTGAATTTGTCTAGAAGCGAGACTAAGTAGGAGAATGATTCTGGGTCGCTGGAATCGTATGTT
AGACAGATTACGTCACATTCTTTTAACTTATCCTTATTCTCTAGTATGGCGTATTCTTGTTCTCCAAGTTCT
TGCAAAATCAAATAGTACTGTTTCCCACCTTTGAGTTCTAAACTATTGACTGCAATTCTTGGTTTGATTGTC
GGAGAATACTCCTCCGAGAAAGATCTGCCCAAGAAGGCCTCTAGCAAAGAGCTTTTGCCGCAACATGGCTTT
CCAATGACAAAGCAATTGAACACTTTTCTGTCATTGATATTGGATCTGTAAAGTTTCCCGGAACGGCGTCTC
ATTTTCCTTGGCTTGGTTACTTGTAGGGCTAGTCTTGCATCTTCTTGAAAGCCAAAATACACCAAGTAAGCG
GTAGTTGTGCTATAGTTCAAGAAAGTCGTCATACTCCATTGTGCTAGCCAGCCTTGTAAGGTGATGCAACCC
TTGTTGTTTACGACAGTGGAGAAGGGGAAATTCGTTGAGGTCCATAGTTTAGGCAGCCCTGGTGTGCACTTA
AATAGACGATGTAATTCTTGATTATTCAAACCACCATCATTGTCGATATCAAACTTCAAAAAAATATCTACA
AGAAATCTGTAGCCCTTGGGGCTCAATTCCACACTGGAAGTGTCAGGGACAACCAACCTCGGATGGAGAATT
TTGTCATTAATACACAAGGAATCTGTGTAATGGAAAGTTCTTAGGATAGCCCATGTAGTTTCGTGTCTCCCC
CTTTCAGCGTATATTTTGTTCAGTACAAGGAAACCATCTTTGGTGATGCCTTTTCCCGGTACGTATAGCTTG
CGGTTAATGTACTCTTGATCGTGCTTGGAAATATCCAAAAGCAAATCTTTAATAAAATTCAGTTCGTTTACA
TCGATACTCTTATTGAAGCACTTTTTTTGTAAGCCCAAGATTTCGTTGTCATCTAAATATGAGTCCTGGTTT
AAATCGCTTAAAAGAAAAATTCTTTTTAAAGCCATGACAGCCAATGGCTTTAGTTCACCTACCATGGCATCA
AATAAAGGTGATATTGGGTGTGTTATAGCCCTTTGGCAAAGATAAAACGCTTGGTTAAGATCAAACTGTGTC
TTGGCACTTGTCTTAATGCAAGTGTCGATTTCTTTAAACTCCATTAATATTGGGATAAATTCTTCATCCTCC
ACTTTGGTATCGATATCATCATCACTGTTCTCTGACACGACCATTGCATTGGCATTAACATTCGATATGGAA
TCACATTTATTTTTGCAGAGAATGACAGGAATATTCAACCCCAGGGATCTGAAATGAGGCAACCAAAAGAGA
GAAACATGGTCATACGATTCGTGATCGCAATACACAAGCCAAATTACGTCGGCGGACTTCAACTCATGGTCT
AAAGCTATGAGGTCCGAATCTGAAGTGTCTATAAGTACTGTATTCTTAGGAGAATATGTAGGTGATGATGAG
AAATCTCTTGGGATACTGATGGGTGGCAGCACGTCCTGTATGGTCGGTATGAATTCAGCTTTTGTTAATGAT
ACAATCAGACTGGATTTACCAACCCCTTCATCACCGCAAATAACTACCCGAATCGTTTCTTTAGTCATTGTG
TTGTTCAACACATTAGTATTTAGAAGTCCGCTATTTTTGTTTTCAATTTTTATTTGTTTAATATACAAATTT
CATTCTTGTTTTGAGGGTAAACCACTATACCAAATGTTGAAGATCTAAAGNNNNNNNNNNNNNNNNNNNNNN
NNNNNNNNNNNNNNNNNNNNNNNNNNNNNNNNNNNNNNNNNNNNNNNNNNNNNNNNNNNNNNNNNNNNNNNN
NNNNNNNNNNNNNNNNNNNNNNNNNNNNNNNNNNNNNNNNNNNNNNNNNNNNNNNNNNNNNNNNNNNNNNNN
NNNNNNNNNNNNNNNNNNNNNNNNNNNNNNNNNNNNNNNNNNNNNNNNNNNNNNNNNNNNNNNNNNNNNNNN
NNNNNNNNNNNNNNNNNNNNNNNNNNNNNNNNNNNNNNNNNNNNNNNNNNNNNNNNNNNNNNNNNNNNNNNN
NNNNNNNNNNNNNNNNNNNNNNNNNNNNNNNNNNNNNNNNNNNNNNNNNNNNNNNNNNNNNNNNNNNNNNNN
NNNNNNNNNNNNNNNNNNNNNNNNNNNNNNNNNNNNNNNNNNNNNNNNNNNNNNNNNNNNNNNNNNNNNNNN
NNNNNNNNNNNNNNNNNNNNNNNNNNNNNNNNNNNNNNNNNNNNNNNNNNNNNNNNNNNNNNNNNNNNNNNN
NNNNNNNNNNNNNNNNNNNNNNNNNNNNNNNNNNNNNNNNNNNNNNNNNNNNNNNNNNNNNNNNNNNNNNNN
NNNNNNNNNNNNNNNNNNNNNNNNNNNNNNNNNNNNNNNNNNNNNNNNNNNNNNNNNNNNNNNNNNNNNNNN
NNNNNNNNNNNNNNNNNNNNNNNNNNNNNNNNNNNNNNNNNNNNNNNNNNNNNNNNNNNNNNNNNNNNNNNN
NNNNNNNNNNNNNNNNNNNNNNNNNNNNNNNNNNNNNNNNNNNNNNNNNNNNNNNNNNNNNNNNNNNNNNNN
NNNNNNNNNNNNNNNNNNNNNNNNNNNNNNNNNNNNNNNNNNNNNNNNNNNNNNNNNNNNNNNNNNNNNNNN
NNNNNNNNNNNNNNNNNNNNNNNNNNNNNNNNNNNNNNNNNNNNNNNNNNNNNNNNNNNNNNNNNNNNNNNN
NNNNNNNNNNNNNNNNNNNNNNNNNNNNNNNNNNNNNNNNNNNNNNNNNNNNNNNNNNNNNNNNNNNNNNNN
NNNNNNNNNNNNNNNNNNNNNNNNNNNNNNNNNNNNNNNNNNNNNNNNNNNNNNNNNNNNNNNNNNNNNNNN
NNNNNNNNNNNNNNNNNNNNNNNNNNNNNNNNNNNNNNNNNNNNNNNNNNNNNNNNNNNNNNNNNNNNNNNN
NNNNNNNNNNNNNNNNNNNNNNNNNNNNNNNNNNNNNNNNNNNNNNNNNNNNNNNNNNNNNNNNNNNNNNNN
NNNNNNNNNNNNNNNNNNNNNNNNNNNNNNNNNNNNNNNNNNNNNNNNNNNNNNNNNNNNNNNNNNNNNNNN
NNNNNNNNNNNNNNNNNNNNNNNNNNNNNNNNNNNNNNNNNNNNNNNNNNNNNNNNNNNNNNNNNNNNNNNN
NNNNNNNNNNNNNNNNNNNNNNNNNNNNNNNNNNNNNNNNNNNNNNNNNNNNNNNNNNNNNNNNNNNNNNNN
NNNNNNNNNNNNNNNNNNNNNNNNNNNNNNNNNNNNNNGGGTCTAACAGTCCACAACGTTCTTGAAGATAAG
TGGGTGAGGGACTAGAGTGTGAGACATGGACTCCAATAGAGACATTTGCAAAGGCAGATTCGAGCGAAGACG
GGGATGAAAAATTGGATAGTGGAAACGTGGGTCTCGTTGGCCACCGGGATGGAAAGTATTGGACGAATATGT
GTATGTATAGGTGGTATGGGTACAAAGAGGGATGTTGACCAATTTTTACTCGGAGAATGATGATGAGTCTCC
TCGAAAACGCAAGGTCGATACATTACCGTTGGGTGGTAATTTTTTGAACACAATTGATTTAAGCACGCAGTG
TTGGGAAGAACATAAAATTACTCTGTCCAAGAAGGAAGACGATGAGGACAGACAAGATAGCGAAAATGAAGA
CACGAATTCAAATATAGTAGTTGGTGTCGGTGGCACTTCTTTGCAATGTGACAAAAGTATTATTTTAATTGG
CGGATTGATATCTAGACGGAGCAATGTAAAAGAAATATATTTACATGGTACCATAACGAAAAGTATTTTTCC
TAGTGTAAATCCTAGTGCATAAAAAGACAGTTTTCAATGCTTTCACTTTGTAAACTTTGTTTAGTAGTAGAA
TATAATATATTCAGTTTTGTTTTATAGTCACATAATACTTTGTCTTTCAAAGAATAATCTCCTTCGCAATAC
CAGCGAAATATTTTGGCAAAAAATTAACAATTAGGTTCATAGTCCCCTAATTCAATTAATCGAAAAAAAAAA
AATAAAATATAAGGGAAGACTGTGCTGATGAAATAGACAATGAAACAATAATGAAGAATAAAGAAGAAGAAG
ATATAAAACATGCCACCACCATCAAGAAGTAGAATAAACAAAACAAGAACATTAGGAATAGTGGGTACAGCT
ATAGCAGTGTTGGTCACATCCTACTATATATATCAAAAGGTGACAAGTGCAAAGGAAGATAATGGGGCACGA
CCTCCAGAGGGTGATTCAGTAAAAGAGAACAAAAAGGCAAGGAAGAGCAAATGTATTATAATGAGCAAGTCG
ATACAAGGACTGCCCATAAANNNNNNNNNNNNNNNNNNNNNNNNNNNNNNNNNNNNNNNNNNNNNNNNNNNN
NNNNNNNNNNNNNNNNNNNNNNNNNNNNNNNNNNNNNNNNNNNNNNNNNNNNNNNNNNNNNNNNNNNNNNNN
NNNNNNNNNNNNNNNNNNNNNNNNNNNNNNNNNNNNNNNNNNNNNNNNNNNNNNNNNNNNNNNNNNNNNNNN
NNNNNNNNNNNNNNNNNNNNNNNNNNNNNNNNNNNNNNNNNNNNNNNNNNNNNNNNNNNNNNNNNNNNNNNN
NNNNNNNNNNNNNNNNNNNNNNNNNNNNNNNNNNNNNNNNNNNNNNNNNNNNNNNNNNNNNNNNNNNNNNNN
NNNNNNNNNNNNNNNNNNNNNNNNNNNNNNNNNNNNNNNNNNNNNNNNNNNNNNNNNNNNNNNNNNNNNNNN
NNNNNNNNNNNNNNNNNNNNNNNNNNNNNNNNNNNNNNNNNNNNNNNNNNNNNNNNNNNNNNNNNNNNNNNN
NNNNNNNNNNNNNNNNNNNNNNNNNNNNNNNNNNNNNNNNNNNNNNNNNNNNNNNNNNNNNNNNNNNNNNNN
NNNNNNNNNNNNNNNNNNNNNNNNNNNNNNNNNNNNNNNNNNNNNNNNNNNNNNNNNNNNNNNNNNNNNNNN
NNNNNNNNNNNNNNNNNNNNNNNNNNNNNNNNNNNNNNNNNNNNNNNNNNNNNNNNNNNNNNNNNNNNNNNN
NNNNNNNNNNNNNNNNNNNNNNNNNNNNNNNNNNNNNNNNNNNNNNNNNNNNNNNNNNNNNNNNNNNNNNNN
NNNNNNNNNNNNNNNNNNNNNNNNNNNNNNNNNNNNNNNNNNNNNNNNNNNNNNNNNNNNNNNNNNNNNNNN
NNNNNNNNNNNNNNNNNNNNNNNNNNNNNNNNNNNNNNNNNNNNNNNNNNNNNNNNNNNNNNNNNNNNNNNN
NNNNNNNNNNNNNNNNNNNNNNNNNNNNNNNNNNNNNNNNNNNNNNNNNNNNNNNNNNNNNNNNNNNNNNNN
NNNNNNNNNNNNNNNNNNNNNNNNNNNNNNNNNNNNNNNNNNNNNNNNNNNNNNNNNNNNNNNNNNNNNNNN
NNNNNNNNNNNNNNNNNNNNNNNNNNNNNNNNNNNNNNNNNNNNNNNNNNNNNNNNNNNNNNNNNNNNNNNN
NNNNNNNNNNNNNNNNNNNNNNNNNNNNNNNNNNNNNNNNNNNNNNNNNNNNNNNNNNNNNNNNNNNNNNNN
NNNNNNNNNNNNNNNNNNNNNNNNNNNNNNNNNNNNNNNNNNNNNNNNNNNNNNNNNNNNNNNNNNNNNNNN
NNNNNNNNNNNNNNNNNNNNNNNNNNNNNNNNNNNNNNNNNNNNNNNNNNNNNNNNNNNNNNNNNNNNNNNN
NNNNNNNNNNNNNNNNNNNNNNNNNNNNNNNNNNNNNNNNNNNNNNNNNNNNNNNNNNNNNNNNNNNNNNNN
NNNNNNNNNNNNNNNNNNNNNNNNNNNNNNNNNNNNNNNNNNNNNNNNNNNNNNNNNNNNNNNNNNNNNNNN
NNNNNNNNCGAATCATCCATTACCAAGCAATTTCCCGGCATTGCTTACACCATTCCAGATTTGGACGCACAA
GTACGTGTGGTGGCATACGCTCAGAATGACACGGAATTCGAAACTCCGCTGGCTTGTGTCCAGGCTATCTTG
AGTAACGGGAAGACAGTGCAAACAAAGTATGCGGCCTGGCCCATTGCCGCTATCTCAGGTGTCGGTGTACTT
ACCTCAGGGTTTGTGTCTGTGATCGGTTACTCAGCCACTGCTGCTCACATTGCGTCCAACTCCATCTCATTG
TTCATATACTTCCAAAATCTAGCTATCACTGCAATGATGGGTGTCTCAAGGGTTCCACCCATTGCTGCCGCG
TGGACGCAGAATTTCCAATGGTCCATGGGTATCATCAATACAAACTTCATGCAAAAGATTTTTGATTGGTAC
GTACAGGCCACTAATGGTGTCTCAAATGTTGTGGTAGCTAACAAGGACGTCTTGTCCATTAGTGTGCAAAAA
CGTGCTATCTCTATGGCATCGTCTAGTGATTACAATTTTGACACCATTTTAGACGATTCGAATCTGTACACC
ACTTCTGAGAAGGATCCAAGCAATTACTCAGCCAAGATTCTCGTGTTAAGAGGTATAGAAAGAGTTGCTTAT
TTGGCTAATATTGAGCTATCTAATTTCTTTTTGACCGGTATTGTGTTTTTTCTATTCTTCCTATTTGTAGTT
GTCGTCTCTTTGATTTTCTTTAAGGCGCTATTGGAAGTTCTTACAAGAGCAAGAATATTGAAAGAGACTTCC
AATTTCTTCCAATATAGGAAGAACTGGGGGAGTATTATCAAAGGCACCCTTTTCAGATTATCTATCATCGCC
TTCCCTCAAGTTTCTCTTCTGGCGATTTGGGAATTTACTCAGGTCAACTCTCCAGCGATTGTTGTTGATGCG
GTAGTAATATTACTGATCATCACGGGACTTCTGGTTTATGGAACTATAAGGGTTTTCATCAAGGGAAGAGAG
TCTCTCAGATTATACAAGAATCCTGCGTACCTACTTTACAGTGATACCTACTTCTTGAACAAGTTTGGGTTC
TTATACGTTCAATTCAAAGCAGATAAGTTTTGGTGGCTTTTACCCTTATTAAGTTATGCGTTCTTAAGATCC
CTGTTTGTTGCCGTTTTACAAAACCAAGGAAGGCTCAAGCAATGATCATCTTTGTCATTGAACTAGCTTACT
TCGTTTGTCTCTGTTGGATAGACATATTTGGACATAGACTAATGTTTTCAATATTGCTATTCATTTTGGTGA
TTTGATCCATGCATTTTTCTTTTTTGTTTTTCNNNNNNNNNNNNNNNNNNNNNNNNNNNNNNNNNNNNNNNN
NNNNNNNNNNNNNNNNNNNNNNNNNNNNNNNNNNNNNNNNNNNNNNNNNNNNNNNNNNNNNNNNNNNNNNNN
NNNNNNNNNNNNNNNNNNNNNNNNNNNNNNNNNNNNNNNNNNNNNNNNNNNNNNNNNNNNNNNNNNNNNNNN
NNNNNNNNNNNNNNNNNNNNNNNNNNNNNNNNNNNNNNNNNNNNNNNNNNNNNNNNNNNNNNNNNNNNNNNN
NNNNNNNNNNNNNNNNNNNNNNNNNNNNNNNNNNNNNNNNNNNNNNNNNNNNNNNNNNNNNNNNNNNNNNNN
NNNNNNNNNNNNNNNNNNNNNNNNNNNNNNNNNNNNNNNNNNNNNNNNNNNNNNNNNNNNNNNNNNNNNNNN
NNNNNNNNNNNNNNNNNNNNNNNNNNNNNNNNNNNNNNNNNNNNNNNNNNNNNNNNNNNNNNNNNNNNNNNN
NNNNNNNNNNNNNNNNNNNNNNNNNNNNNNNNNNNNNNNNNNNNNNNNNNNNNNNNNNNNNNNNNNNNNNNN
NNNNNNNNNNNNNNNNNNNNNNNNNNNNNNNNNNNNNNNNNNNNNNNNNNNNNNNNNNNNNNNNNNNNNNNN
NNNNNNNNNNNNNNNNNNNNNNNNNNNNNNNNNNNNNNNNNNNNNNNNNNNNNNNNNNNNNNNNNNNNNNNN
NNNNNNNNNNNNNNNNNNNNNNNNNNNNNNNNNNNNNNNNNNNNNNNNNNNNNNNNNNNNNNNNNNNNNNNN
NNNNNNNNNNNNNNNNNNNNNNNNNNNNNNNNNNNNNNNNNNNNNNNNNNNNNNNNNNNNNNNNNNNNNNNN
NNNNNNNNNNNNNNNNNNNNNNNNNNNNNNNNNNNNNNNNNNNNNNNNNNNNNNNNNNNNNNNNNNNNNNNN
NNNNNNNNNNNNNNNNNNNNNNNNNNNNNNNNNNNNNNNNNNNNNNNNNNNNNNNNNNNNNNNNNNNNNNNN
NNNNNNNNNNNNNNNNNNNNNNNNNNNNNNNNNNNNNNNNNNNNNNNNNNNNNNNNNNNNNNNNNNNNNNNN
NNNNNNNNNNNNNNNNNNNNNNNNNNNNNNNNNNNNNNNNNNNNNNNNNNNNNNNNNNNNNNNNNNNNNNNN
NNNNNNNNNNNNNNNNNNNNNNNNNNNNNNNNNNNNNNNNNNNNNNNNNNNNNNNNNNNNNNNNNNNNNNNN
NNNNNNNNNNNNNNNNNNNNNNNNNNNNNNNNNNNNNNNNNNNNNNNNNNNNNNNNNNNNNNNNNNNNNNNN
NNNNNNNNNNNNNNNNNNNNNNNNNNNNNNNNNNNNNNNNNNNNNNNNNNNNNNNNNNNNNNNNNNNNNNNN
NNNNNNNNNNNNNNNNNNNNNNNNNNNNNNNNNNNNNNNNNNNNNNNNNNNNNNNNNNNNNNNNNNNNNNNN
NNNNNNNNNNNNNNNNNNNNNNNNNNNNNNNNNNNNNNNNNNNNNNNNNNNNNNNNNNNNNNNNNNNNNNNN
NNNNNNNNNNNNNNNNNNNNNNNNNNNNNNNNNNNNNNNNNNNNNNNNNNNNNNNNNNNNNNNNNNNNNNNN
NNNNNNNNNNNNNNNNNNNNNNNNNNNNNNNNNNNNNNNNNNNNNNNNNNNNNNNNNNNNNNNNNNNNNNNN
NNNNNNNNNNNNNNNNNNNNNNNNNNNNNNNNNNNNNNNNNNNNNNNNNNNNNNNNNNNNNNNNNNNNNNNN
NNNNNNNNNNNNNNNNNNNNNNNNNNNNNNNNNNNNNNNNNNNNNNNNNNNNNNNNNNNNNNNNNNNNNNNN
NNNNNNNNNNNNNNNNNNNNNNNNNNNNNNNNNNNNNNNNNNNNNNNNNNNNNNNNNNNNNNNNNNNNNNNN
NNNNNNNNNNNNNNNNNNNNNNNNNNNNNNNNNNNNNNNNNNNNNNNNNNNNNNNNNNNNNNNNNNNNNNNN
NNNNNNNNNNNNNNNNNNNNNNNNNNNNNNNNNNNNNNNNNNNNNNNNNNNNNNNNNNNNNNNNNNNNNNNN
NNNNNNNNNNNNNNNNNNNNNNNNNNNNNNNNNNNNNNNNNNNNNNNNNNNNNNNNNNNNNNNNNNNNNNNN
NNNNNNNNNNNNNNNNNNNNNNNNNNNNNNNNNNNNNNNNNNNNNNNNNNNNNNNNNNNNNNNNNNNNNNNN
NNNNNNNNNNNNNNNNNNNNNNNNNNNNNNNNNNNNNNNNNNNNNNNNNNNNNNNNNNNNNNNNNNNNNNNN
NNNNNNNNNNNNNNNNNNNNNNNNNNNNNNNNNNNNNNNNNNNNNNNNNNNNNNNNNNNNNNNNNNNNNNNN
NNNNNNNNNNNNNNNNNNNNNNNNNNNNNNNNNNNNNNNNNNNNNNNNNNNNNNNNNNNNNNNNNNNNNNNN
NNNNNNNNNNNNNNNNNNNNNNNNNNNNNNNNNNNNNNNNNNNNNNNNNNNNNNNNNNNNNNNNNNNNNNCC
GTTATCTGAAAATTATATTATAATCAGGACTGTTTCTAAAAATCCTGGTCACTTCAGTGTCCTTGACACTCA
AAGAACACGATGATACCGGCATTGACGGCAAACGCGAATATTACAAGAGCCCAGCCTAGCGTAGCAAATAAC
CTTTTGAAATTGAAGGAAATGCTAATCAGACAGTGTCAAACCGAAGATGAAAAAAATCGTGTAAACGAATTC
ACTGATAGAATACTACAAAATACAAATTCAAATAGAAACTTGAAAATCGGTATGCTATTATCAATGCTTTAC
AATTCTGTCGGTTACCAATATCTGGAGGATCATTGCCCTCAAGGTGGCGAATATTCGGATTTATTGAGAAAT
TTGATCAATGAATGTGAAGCTATTTTGCCATCTTACGAAATTATTGAACGCTACAAGAACCACTTTTATGAG
TACGTTTATCCAAGTCTACCTTTCATCGAATTAGAAATTTTTGAAGAATCATTAAGTCAAACAATTTTTCCG
GACCCAAACAACCCCTCCAAGGTGCAAATACGTATGGGTAGCACACATTTGAGAGCTAAGGTGGAAAACTTG
AGTCTTCTATTGGTTATCTTGAAACTCTCATACATGTCAATAAGGTTTTTAGATCATAGTACAGCAGACTCG
AGTTTTTATCTTTCAAAGGAAATAATTGATAAATACCCAATACCGAACGATTTTATTTTATTGAGTCAAAGA
TGTCTAGCATCGGAAAATTGGTGTGCATGCGCTAATGAAAACATCATATCATGTTTACTATATATCTGGTCT
TTTTTTGCTTTTTCTCCTGAAGAGGGTGATTTCTTTCTCGAGCACCCCACCGATGTTATCAGTAGTTTGATA
ATGATGCTTTCCACCTCGATTGGTCTCCACAGAGATCCTTCAGATTTCCCTCAATTGATTTCCCCGTCCACC
TCAGATAAAAGAACCTTGAATCACAGAAGAATACTCTGGTTGAGTATCGTTACCGTTTGTTCGTTTGAAGCA
AGTCTCAAAGGTAGACATTCTGTCTCACCGATATCTTTAATGGCCTTATTCCTAAATATTAAGGATCCTGAT
TCTCTGACGGTATATATGAACCGAGTTAGGGGCGATCTAAGCGATATCAATAATCACAAACTTTTGAGAATT
CATAAATTTACATTCAAGAGAGCCCAGCTTGCGTTACTCCTGTCGGACTTAGATAACTTGACGATGACATAC
TATGGTAGTTTCCATTTGCATTCAATTGAATTCATAAGAGAAAAGATTGAGATTTTTGTGGAGGAAACTTTC
CCATAGTACCATTAAAAAGTGTCGCACAGGATAAGTCAGACCTTGATGACATGAATGTGATTTCAGAAATGA
ATATATTATCTTCAGAAAATTCTTCTTCATTTCACAATCGAATAATGAATAAACTATTGATGTTGAGAACTT
CAATGGCCGTATTCTTGCATTTTGAAACACTTATCACTAAGATAAAAAGTATCTTCCCATTCTACAGAAATA
CTTTATGGGTTAGCTGTATGGATGCGTTGTCACTAATAAATTATTTCATAAGGTTTTTCACGGAGAATATCG
ACACNNNNNNNNNNNNNNNNNNNNNNNNNNNNNNNNNNNNNNNNNNNNNNNNNNNNNNNNNNNNNNNNNNNN
NNNNNNNNNNNNNNNNNNNNNNNNNNNNNNNNNNNNNNNNNNNNNNNNNNNNNNNNNNNNNNNNNNNNNNNN
NNNNNNNNNNNNNNNNNNNNNNNNNNNNNNNNNNNNNNNNNNNNNNNNNNNNNNNNNNNNNNNNNNNNNNNN
NNNNNNNNNNNNNNNNNNNNNNNNNNNNNNNNNNNNNNNNNNNNNNNNNNNNNNNNNNNNNNNNNNNNNNNN
NNNNNNNNNNNNNNNNNNNNNNNNNNNNNNNNNNNNNNNNNNNNNNNNNNNNNNNNNNNNNNNNNNNNNNNN
NNNNNNNNNNNNNNNNNNNNNNNNNNNNNNNNNNNNNNNNNNNNNNNNNNNNNNNNNNNNNNNNNNNNNNNN
NNNNNNNNNNNNNNNNNNNNNNNNNNNNNNNNNNNNNNNNNNNNNNNNNNNNNNNNNNNNNNNNNNNNNNNN
NNNNNNNNNNNNNNNNNNNNNNNNNNNNNNNNNNNNNNNNNNNNNNNNNNNNNNNNNNNNNNNNNNNNNNNN
NNNNNNNNNNNNNNNNNNNNNNNNNNNNNNNNNNNNNNNNNNNNNNNNNNNNNNNNNNNNNNNNNNNNNNNN
NNNNNNNNNNNNNNNNNNNNNNNNNNNNNNNNNNNNNNNNNNNNNNNNNNNNNNNNNNNNNNNNNNNNNNNN
NNNNNNNNNNNNNNNNNNNNNNNNNNNNNNNNNNNNNNNNNNNNNNNNNNNNNNNNNNNNNNNNNNNNNNNN
NNNNNNNNNNNNNNNNNNNNNNNNNNNNNNNNNNNNNNNNNNNNNNNNNNNNNNNNNNNNNNNNNNNNNNNN
NNNNNNNNNNNNNNNNNNNNNNNNNNNNNNNNNNNNNNNNNNNNNNNNNNNNNNNNNNNNNNNNNNNNNNNN
NNNNNNNNNNNNNNNNNNNNNNNNNNNNNNNNNNNNNNNNNNNNNNNNNNNNNNNNNNNNNNNNNNNNNNNN
NNNNNNNNNNNNNNNNNNNNNNNNNNNNNNNNNNNNNNNNNNNNNNNNNNNNNNNNNNNNNNNNNNNNNNNN
NNNNNNNNNNNNNNNNNNNNNNNNNNNNNNNNNNNNNNNNNNNNNNNNNNNNNNNNNNNNNNNNNNNNNNNN
NNNNNNNNNNNNNNNNNNNNNNNNNNNNNNNNNNNNNNNNNNNNNNNNNNNNNNNNNNNNNNNNNNNNNNNN
NNNNNNNNNNNNNNNNNNNNNNNNNNNNNNNNNNNNNNNNNNNNNNNNNNNNNNNNNNNNNNNNNNNNNNNN
NNNNNNNNNNNNNNNNNNNNNNNNNNNNNNNNNNNNNNNNNNNNNNNNNNNNNNNNNNNNNNNNNNNNNNNN
NNNNNNNNNNNNNNNNNNNNNNNNNNNNNNNNNNNNNNNNNNNNNNNNNNNNNNNNNNNNNNNNNNNNNNNN
NNNNNNNNNNNNNNNNNNNNNNNNNNNNNNNNNNNNNNNNNNNNNNNNNNNNNNNNNNNNNNNNTCAATGCT
ACACCAATTGTCGATAACTCATACAGGATCACAACTTCCTAATGGTTTCGATAGAGGCCAAGCGAATAATAC
TCCTTTTCCAGGTTATTTTGGAGGTTTGGATTTATTTGATTATGACTTTTTGTTTGGCAATGACTTTGCTTA
AAAATTTTCTTTCCAAACTCCTACCTATTCATTTCATCAATTAATTAATATTATATAGCCACGAATTTATGA
AACTGACCGATAATATAAAGTGCTCAATATATATATATATGTATATAACGGTTAACGTAAGAAGAGCTCTTC
CCTCTTAAACATTCGAAAAATGATTGAACCAGTATATTTGGTCGAGCAAGACTTTCTCCTTCGCATATTTTA
CGGCAGGTATGGATATATCGCCTCTTGCTGCAAACCCGTGAGCCACACCACTGAAGAGGTCTAACTGGTAAG
TAGCGTGATTATCCTTTAATTTTTCCTCCGTTAAGTGTCTTAAGTTTGCCGGAAAGATGTGATCCTCTTCCG
CTGCTGAAATCAATATTGGTTTCTTGCTATCAATTGCTTCAATTTCCTCGATGCTGACGAAAGATGGATGTG
CAATGGCTGCAGCATTGGCAAGACCCCCGTCGCCACTAATGTGTTGGACGGCAAACTTTGCACCAAAACAGT
AACCCACAACGCCAATAAACTTTGGGTCATATTCAAGTTTTAACAACTTCATGAATCCATCAACAATTTTCT
TGGTGACTTCAGGAGAATGTCTTTGAAGCCAGGCATCACGATCAATTGGTTTGTCCGATGAGATAGCATCGC
CGAATAAAATATCGGGAACAAAGACCATGTACCCAGCACTAGCAAATTTGTCGGCCGTTAATAAAACATTGT
TGAATTTATTGCCATACACATCTGTCAAGATAACTATAACTTTTTCCTTGGGAGATGTAGAGCCTGCTGCAT
AAGTATCTAAACCGAAGATTTCTTCACGACGACCCTTGGGTGTTCCATCGTGACAAACTCCTTCAAAGCAAC
ACTTGCCAGGTTGATTAGATGCCATTTGATTGTAATAATTTTATTCTGCTGTAGTTAGACGCAGTGGAAAAC
TTTAAGTCTACTGAGTCTTGAGACCTTATCACCCTTTGAAGGTTTCTTGCAAATGAGCGTGGTTTGGCATTT
TTTATCGGAAAGAAAAAAGGGGCTCCGCCTTACGCCAGATATCATAGAAATGCAACACTTCCCTAATATAGA
AATTTGGGCATTAATTATTTTGAGAATTTTGATGATTTGAATAATTTCATTAACGTAAAAGAGCATAGTGCC
ACGAATCCAACAGTGGACCCAAAAATGAGAGCCGTTTTGTCTGTAGTCGACATCTTTTGCTGCTGTTTCGTC
TGGCAATCCTGGAGTGGTTTTTTCTAGGATCAGAGCAGCTTCTGTGATTTTATGAACAATTTCATTGAGGGN
NNNNNNNNNNNNNNNNNNNNNNNNNNNNNNNNNNNNNNNNNNNNNNNNNNNNNNNNNNNNNNNNNNNNNNNN
NNNNNNNNNNNNNNNNNNNNNNNNNNNNNNNNNNNNNNNNNNNNNNNNNNNNNNNNNNNNNNNNNNNNNNNN
NNNNNNNNNNNNNNNNNNNNNNNNNNNNNNNNNNNNNNNNNNNNNNNNNNNNNNNNNNNNNNNNNNNNNNNN
NNNNNNNNNNNNNNNNNNNNNNNNNNNNNNNNNNNNNNNNNNNNNNNNNNNNNNNNNNNNNNNNNNNNNNNN
NNNNNNNNNNNNNNNNNNNNNNNNNNNNNNNNNNNNNNNNNNNNNNNNNNNNNNNNNNNNNNNNNNNNNNNN
NNNNNNNNNNNNNNNNNNNNNNNNNNNNNNNNNNNNNNNNNNNNNNNNNNNNNNNNNNNNNNNNNNNNNNNN
NNNNNNNNNNNNNNNNNNNNNNNNNNNNNNNNNNNNNNNNNNNNNNNNNNNNNNNNNNNNNNNNNNNNNNNN
NNNNNNNNNNNNNNNNNNNNNNNNNNNNNNNNNNNNNNNNNNNNNNNNNNNNNNNNNNNNNNNNNNNNNNNN
NNNNNNNNNNNNNNNNNNNNNNNNNNNNNNNNNNNNNNNNNNNNNNNNNNNNNNNNNNNNNNNNNNNNNNNN
NNNNNNNNNNNNNNNNNNNNNNNNNNNNNNNNNNNNNNNNNNNNNNNNNNNNNNNNNNNNNNNNNNNNNNNN
NNNNNNNNNNNNNNNNNNNNNNNNNNNNNNNNNNNNNNNNNNNNNNNNNNNNNNNNNNNNNNNNNNNNNNNN
NNNNNNNNNNNNNNNNNNNNNNNNNNNNNNNNNNNNNNNNNNNNNNNNNNNNNNNNNNNNNNNNNNNNNNNN
NNNNNNNNNNNNNNNNNNNNNNNNNNNNNNNNNNNNNNNNNNNNNNNNNNNNNNNNNNNNNNNNNNNNNNNN
NNNNNNNNNNNNNNNNNNNNNNNNNNNNNNNNNNNNNNNNNNNNNNNNNNNNNNNNNNNNNNNNNNNNNNNN
NNNNNNNNNNNNNNNNNNNNNNNNNNNNNNNNNNNNNNNNNNNNNNNNNNNNNNNNNNNNNNNNNNNNNNNN
NNNNNNNNNNNNNNNNNNNNNNNNNNNNNNNNNNNNNNNNNNNNNNNNNNNNNNNNNNNNNNNNNNNNNNNN
NNNNNNNNNNNNNNNNNNNNNNNNNNNNNNNNNNNNNNNNNNNNNNNNNNNNNNNNNNNNNNNNNNNNNNNN
NNNNNNNNNNNNNNNNNNNNNNNNNNNNNNNNNNNNNNNNNNNNNNNNNNNNNNNNNNNNNNNNNNNNNNNN
NNNNNNNNNNNNNNNNNNNNNNNNNNNNNNNNNNNNNNNNNNNNNNNNNNNNNNNNNNNNNNNNNNNNNNNN
NNNNNNNNNNNNNNNNNNNNNNNNNNNNNNNNNNNNNNNNNNNNNNNNNNNNNNNNNNNNNNNNNNNNNNNN
NNNNNNNNNNNNNNNNNNNNNNNNNNNNNNNNNNNNNNNNNNNNNNNNNNNNNNNNNNNNNNNNNNNNNNNN
NNNNNNNNNNNNNNNNNNNNNNNNNNNNNNNNNNNNNNNNNNNNNNNNNNNNNNNNNNNNNNNNNNNNNNNN
NNNNNNNNNNNNNNNNNNNNNNNNNNNNNNNNNNNNNNNNNNNNNNNNNNNNNNNNNNNNNNNNNNNNNNNN
NNNNNNNNNNNNNNNNNNNNNNNNNNNNNNNNNNNNNNNNNNNNNNNNNNNNNNNNNNNNNNNNNNNNNNNN
NNNNNNNNNNNNNNNNNNNNNNNNNNNNNNNNNNNNNNNNNNNNNNNNNNNNNNNNNNNNNNNNNNNNNNNN
NNNNNNNNNNNNNNNNNNNNNNNNNNNNNNNNNNNNNNNNNNNNNNNNNNNNNNNNNNNNNNNNNNNNNNNN
NNNNNNNNNNNNNNNNNNNNNNNNNNNNNNNNNNNNNNNNNNNNNNNNNNNNNNNNNNNNNNNNNNNNNNNN
NNNNNNNNNGGCTTTAATTCCACCTTACCATGGCATCAAATAAAGGTGATATTGGGTGTGTTATGGCCCTTT
GGCAAAGATAAAACGCTTGGTTAAGATCAAACTGTGTCTTGGCACTTGTCTTAATGCAAGTGTCGATCTCTT
TAAACTCCATTAATATTGGGATAAATTCTTCATCCTCCACTTTGGTATCGATATCATCATCACTGTTCTCTG
ACACGACCATTGCATTGGCATTAACATTCGATATGGAATCACATTTATTTTTGCAGAGAATGACAGGAATAT
TCAACCCCAGAGACCTGAAATGAGGCAACCAAAAGAGAGAGACATGGTCATACGATTCGTGATCGCAATACA
CAAGCCAAATTACGTCGGCGGACTTCAACTCATGGTCTAAAGCTATGAGGTCCGAATCTGAAGTGTCTATAA
GTACTGTATTCTTAGGAGAATATGTAGGTGATGATGAGAAATCTCTTGGTATACTGATGGGTGGCAGTACGT
CCTGTATGGTCGGTATGAATTCAGCTTTTGTTAATGATACAATCAGACTGGATTTACCCACCCCTTCATCAC
CGCAAATAACTACCCGAATCGTTTCTTTGGTCATTGTGTTGTTCAACACACTAGTATTTAGAAGTCCGCTAT
TTTTGTTTTCAATTTTTATTTGTTTAATATACAAATTTCATTCTTGTTTTGAGGGTAAACCACTATACCAAA
TGTTGAAGATCTAAAGGTATCGATCAAATATGTTGCTAGAGAGTGACTGAGTGTTACATTAAATATATTTAT
ATATAAACGTATGATATTTAGGGATTGTTGATTGATAGGTTGAAAAGTTTCGATCTCAATGACTCATTTTCC
TGTTCTAAAGCCTTGATTCGAGCTTCTGAAGCGTTAGCATCGAGCTTCCGTCTTTCTCTTTCGGATATCCAT
CTTCTTTGTAACTCCTCTATTCGTAAGGTCAGTTCTTTATTTGGAGTTGCCGTTAATTCATTGCCCTGTTGA
TGTGGCTGCTCTGGGGTTTCCATGGAAATCAGTGAAGAGATATATGAGTTTATTATGGACTCTAATGCAGTC
TCTATAAAAGTGTAGAGCGATTCTAGTTTGGGCTGAATCAAATTCAAGTTTTTCAACGCATTTGGTACAGAT
TTTATGGATTTCATTTTCCTGTCAAATTGGGCAATAGAACTTTCTTGTAAGATTTTCTGCAGAATATTGAAA
ATACTGTCAAGGTGTAGTAAAAGGTTCTGATTAAATTTGATAAAATTGCTTTCATATTGGGATAGTATTAAC
TTTTGGTTGTCCAAAGTATTTAACTGATTTTTCAATTGGTAATTCTCCAAGTCTAATTTGTCTAACTGATTT
TGTATTACGTGGAATTCCTCTGATTTATCGATTTGAAGGTCATTGATTTGTTTTTCCAAGTCATTGATGTAG
CTGTCCCAATTATTTTCCTTTAGTTTATTGATTTTGGTCTGAGTTTCCAGTTCTTTGGTTAAAACTTTCTCA
TTTTGTTTCATTTTAATGATGTCTTCCTTCAATTTTTCCAAATTGTTTATCAAGACAGATTGCGATTCGATC
TTTTCCTTCAGTTGGGAAATCAAATGATCCTGTTTTTCTATAACGGAACTAGAATTTTCTTCCAATTCTAAG
GAATCTAGTAGATGAGACTGCTCATTTAGTTTGGACGCTATTATTTTTTCTAATTTTTGCGATTTCTCGAAT
TTCAATCTAATGGAATTTATAAATTGATCATATTCTTTGTGCAAATTTTCTATGACAATCTCTAATTGAGTG
TCTAAGGTTTTCTCAAAACGAGACTCGGCGGCTGAAATTGGTAAGGAAGTACTGTTTGCCATTACATTTTCT
GTATCAATGTGGTTGTTACTGTCATGAATTTCGTCATTCTGGTATCCACCATCAGCATTCTCCTCTTTACTT
GATGGCGAGTCCCTACTTTCGAACTGTGATCCTGCTGGTGAGGACTGGGCCAGTGAAAGAAATTCTTCCTTG
TCCTGCTTTGATTCCGCTCGACTTTTGGAATGCAAAAAGTCCTGCAAGAATTGGATGATGAACTTGGACAAA
GTATCCATTTTTTCAAGAACATAATCCGAGCTCAGCTCTAAAGTTTCCTCCAGGGTCTCCCTCTCTTCTTTA
TCAAGAAGATGAGCATTTTCATCTTGCTCATTAAAATGCGTCAATATAAAGGACAATAGGTGATTGATCGTA
TTCACGATACTTTCCGAATTTTCTAAATTCTCTTCAACGAATTGTAGCGTATCTTGGTACTCGACTTCCTTC
GCCTTTAAATCCTGTTTCAATTTGTTTATTTCAAGATTTAGACCCTCGATAATCGAATTTCTAAAATCAGTG
TCATTGCCCAGCGATGGTGCATTGCCGTCTTTATTAGGGATTCTGCGAATGTATTCATAGAGTACTTGAATC
TTGATTTTGGCATTAGTCAACTCCTTCTCCAAATTTTTGACTTTGTTGGAATCGTTCATCAGAGCAGGCTTG
ATGGGATCGTTATGAGATGACCTCGTGGTCATGGAGTCCCTGAGTGATGGTATGGACATCCCAGAATCCATC
GAGTTTGTGAACTCACTGTCGTCATCATCACCAGTGTTGTCATTATTGCGAAGATGCCTGCCACTAGGAATC
CATCGACGTACCATGGCTATAACTTTCTTTATGTCGTTTGCTTAGTTTTTTTGATATTAGTCTTGCTTATGT
GAAATTTCGCGATTTCAATTAAAATAATAAATACATATATAAAGAATATACACAGAGGGAAGCAAAAGTAAA
CTAAAAGTGATACTTACACGAGCTTTTTTGGTTCCAAACTGTTCATGATGATGCTGGACCCTTCCCAGTTGA
CTTCTTAGTGGTCAATTGTAGGCCATGCCATCTGGAAATATCGTCCCTCAAAATTCTGTTCACCAGCTGGTG
CTGCTTGATGAGACTCAGTCCGTTAAACTTCTTGCTTGTTATGTTGATAGCAAACATGGATCCGCAGCCACC
GGAAACGTCTTGCACTTTACACACTTCAGGTTCCAGTTCCTGTTGTAGTTTATCGGTGATCATCTTCTCCTC
CGGAGTCATTGCCATCTGCGTTGAGTACCAAAGCTTTGAGCCCGTTAGAATCCTTGGCCACCGGACATGCTT
CACAGATATAGAACGTAGCATGGTCTGTGGGAGCTTCATTTCTATGTTTTACCTTCTCTTTTCGCTTTTATG
GTTCTCAGTGACCAAATAAAGAAACTTATATATGTTCCGGAATGACGAATCAAAAAGAGAATAGCATCGTTA
GCAGCAAACGAAAGTGGAAAGAGAATAATGTTCAAGAGAGCAATGAGCACAGATGGTCCCGTGGCACGTACC
ATCCTGAAGAGACTGGAATGCGGCTTTCCAGATTACAAGAACTTTGCGTTTGGCCTCTACAACGATTCTCAC
AAGCATAAGGGCCATGCTGGTGTACAGGGAAATGTCTCTGCTGAGACACATTTCCGGATTGAGATGGTCAGT
AAAAAGTTCGAAGGCCTGAAACTTCCACAACGCCATCGTATGGTTTATTCCCTCTTGCAAGACGAGATGGCT
CAGGCGAACGGTATCCATGCTTTACAATTGTCACTAAAGACCCCACAGGAGTATGAATCCAAAGCGAAATAG
AATGCATAAGCATAAGTGTACACGTTGAGTTTATTGTTTTATTTCCCCTACATATATATACATATATATGAA
ATTACTTTACGTACGTATAAGCTTTGTTCAGTCATCATGAACCAGTGTCTTTTCGTACTGTTCTAAGGACAT
TAGACCCTCGACCTGTTCCACATTAACGCCCTCACCAAGCTTCATTTTGACTAGCCAGCCGTCACCCATAGG
ATCTTCGTTCACCACACCTGGATTTTCCTCAAGATTAGTGTTAATTTCCTCTACGGTACCATCGGCAGGCTG
GTAGATCTCGGAGGCTGACTTGACGGACTCAATGGACCCTAGCGACTCACCTTGGGCAATCTCAGTGCCCAC
TTCTGGCAACTCAACATAGGTAGCGTCCCCTAAGGCATCAGTGGCGTATTTTGTAATTCCGACAAAGGCAGT
CTTGTCCTGATGCACAGCTATCCACTCATGTTGGGAAGTGTACCTCACGGCTTGAGGTCCTTGGGATGAGTA
CAAAAATGGTAGTTTATTCTTGTTTAGGGCATTGCCGGAGCTGTTTCTCAAAAACAATTTGCTCACAGTGGG
CATGCGGGTGGTCCATAGTCTAGTAGTGCGTAACATTGTCGATGTGGTATGCTTCATGTGGAGATTCCCTTT
CCCATTAGATACTTGTTTGTTGGTCTGTATATATAGAAGAAAGAGTTAGCGAAAGTGACTCCGCCGCTGAAT
GACTCCTTACGGAAGTGTCAAAATTGCGAGGTCCCTATAGCACAGAATGATAGATAAAACATTGATTTGCAA
GTTGAAGGAAGACCCTACACATGCGTATATATGATGTATGTAATGGTTGTGATCATTTTAGCCTGTCAAGCA
GTGAATCGCACTGCTTGTGTAAGCCTTCATCTTCTTGCTTTAGCTGATGCAGCAGGTCGCGAACAGTGTCCT
GCACTGGGGGTCTAAACATAATGAGAAACTTTAGCGTTTGGAAACCAAGGGAACTTCTTGCCGGATCCAGGC
AGATAGGCTTCAGTGCCTCAAGATGATCGCTTTGAAGACTGGGCAGTTCGCTCATAAGTCTGATGAAGAATC
GTCTGTGTTTGTTTTCAAGGAATGGACCCAGAGACTCGAGAACTCTTAAGGACCATTTTTTGTAGTTAGAGG
GATCTTGATGCAGCGAGGTTTGGAAGAACCATTCTTCATTGAGCCATTCAATGATCAGACTGACACGTTGCT
CGAAATCCTGGATGAAGAAGCCAAGCAGTTCTTCACGAATCAGGTCACTGGCCTCTTGTGCTTCGATTCCTC
TCGTAACCAATCTGATTAAGACGTGTAACCATGACGAGGAGTCGTCATCGTCCAGTAATATGGAGGNNNNNN
NNNNNNNNNNNNNNNNNNNNNNNNNNNNNNNNNNNNNNNNNNNNNNNNNNNNNNNNNNNNNNNNNNNNNNNN
NNNNNNNNNNNNNNNNNNNNNNNNNNNNNNNNNNNNNNNNNNNNNNNNNNNNNNNNNNNNNNNNNNNNNNNN
NNNNNNNNNNNNNNNNNNNNNNNNNNNNNNNNNNNNNNNNNNNNNNNNNNNNNNNNNNNNNNNNNNNNNNNN
NNNNNNNNNNNNNNNNNNNNNNNNNNNNNNNNNNNNNNNNNNNNNNNNNNNNNNNNNNNNNNNNNNNNNNNN
NNNNNNNNNNNNNNNNNNNNNNNNNNNNNNNNNNNNNNNNNNNNNNNNNNNNNNNNNNNNNNNNNNNNNNNN
NNNNNNNNNNNNNNNNNNNNNNNNNNNNNNNNNNNNNNNNNNNNNNNNNNNNNNNNNNNNNNNNNNNNNNNN
NNNNNNNNNNNNNNNNNNNNNNNNNNNNNNNNNNNNNNNNNNNNNNNNNNNNNNNNNNNNNNNNNNNNNNNN
NNNNNNNNNNNNNNNNNNNNNNNNNNNNNNNNNNNNNNNNNNNNNNNNNNNNNNNNNNNNNNNNNNNNNNNN
NNNNNNNNNNNNNNNNNNNNNNNNNNNNNNNNNNNNNNNNNNNNNNNNNNNNNNNNNNNNNNNNNNNNNNNN
NNNNNNNNNNNNNNNNNNNNNNNNNNNNNNNNNNNNNNNNNNNNNNNNNNNNNNNNNNNNNNNNNNNNNNNN
NNNNNNNNNNNNNNNNNNNNNNNNNNNNNNNNNNNNNNNNNNNNNNNNNNNNNNNNNNNNNNNNNNNNNNNN
NNNNNNNNNNNNNNNNNNNNNNNNNNNNNNNNNNNNNNNNNNNNNNNNNNNNNNNNNNNNNNNNNNNNNNNN
NNNNNNNNNNNNNNNNNNNNNNNNNNNNNNNNNNNNNNNNNNNNNNNNNNNNNNNNNNNNNNNNNNNNNNNN
NNNNNNNNNNNNNNNNNNNNNNNNNNNNNNNNNNNNNNNNNNNNNNNNNNNNNNNNNNNNNNNNNNNNNNNN
NNNNNNNNNNNNNNNNNNNNNNNNNNNNNNNNNNNNNNNNNNNNNNNNNNNNNNNNNNNNNNNNNNNNNNNN
NNNNNNNNNNNCAGAATTGATGTTCGTATCATTAAATTCCGTGTACCTCGAAGCAACGATAGACAATCCGTG
ATCAGTTTCGTGGTGTCCATTTGCAAGATGGCCTCTGTGGACAGCTTGATAAGTATGTCATTGGGTAGCTGG
GTCACATCCTGGTTGGAGTTCGAACTGTTCATCAATGAGTACACAGATGAGTAGGTGTTGCTGATTGGTTTG
GGTGAGTTGTTGAAAAAAGTATTGCCCTGGTGTGAAGCCTTGTTGAGGGTGTATTTTTGCAATATCTTCAGT
TGATCAAGCATGTTTTCGGTTGAAGAGCCCGTTGCAGGTGCGGACACAGGCGTGGGGGTCTTTGTGGACACC
CCTAGAGTAGACAATAACGCGGATAATTGCCTTTTCCATAGCGAGATGTACTTTAGTTTGTCCTGCCTGGAC
AACGTTTTCTTGCTATTGCCCTTGGAAGGGTCGAAGTTCAAAATTCCCTTGCTCTTGGTCTCTTCGCCAATA
ACGTGTAAAGTTTGAGAAATCTTGGTCAGCTTGGAGTAGATCGATGACCCTGATCCGGATGAGAGGGATTTT
GTAATGATTTGATTTTTTAGCCCAAATTGCACAAAGTTCTTGTACGCTCTTTCAACAAATCTCTTGGATAGT
TTGTAGTTCAAGTCAGACTTGCCTTCTAGGGGAAACTTGGCGTCGACGTTGAAACGCAACAGCCCGGAAAGA
ATTCTTATTGTTGTCTGCGGCCTTCTTTTGATGACGAAGGATAAAGAATTGATGATACCAATGAAAACGGAC
GAGACCATGTACTGTTCTTCAATTAGGTAGTTTAGCAACATATCAAGAAGTCTCTTAGCCTCGCTCTCCAAA
GCCGGTTTGTTCAACACAGGGTGGTTATCCGGGATGGTAGATGAATTAATCTCGTTGCCGCTGGGTGATTTA
GTTTGCGACAGCACGGCCTCAGATATGAACTTGATGGTCGCTAATTTCACGCCGATATTTTGGTCAATCTGC
GCCAGCCATTGTTCGACATCCGTTTCATCGTCAACGGTGGCACGCAAAGGATATGCAGTTCTCCAGTGCGAG
AGCACGAACTTCTTCAGCATACACAACTGATCAAACATTTCCTGGTTTGATGTCTTAGCAACCAGATCCAAC
ACCAGCGGGTATGAAGCGCACATAATAAGCACGATATTCTTGTACACCAGTACGTCCGCGGTGGATTGCGCC
ATAGCAAGAAGTAGTGGCAGATATTGAGCAGCAATAAACGGTCTCTCAGTATTCGCAATTGGAGAGTCCATC
GACACCACGTCTAGAACTAACTGTGTAAAAAACTTGGCCAAAGGCAACTTCAGCTTGCTGAGATTACCGTTG
TGGTACATGGATGCCGTAGTTTCGAGCACCTTGGGCAGCATCTCCGTTGGATTGTTGTGCATGGCCAGTGTC
TTGGCCTGTAACAATTGTTCCATCTCTGCAGATGACATTGCGCTGCTTAGTGGTAGTTATATGCTTCTTGCC
ACGATTTAACCATTTGTTCAGTCAAGTACTAACGGTTAAAAGGTATCGAAATATGGCAACTTTTCACTTTTA
GATCAAGTCACTATATACGACTTGAACATCAGAACGGCGATTTTCCATCAAGATGGAGTGGAAACCACGCCA
TTATAAAGGAAAGCTAGTTTTATGTCTCGTATACATGCGGAGTAGGACAGTGATATAACACACATAGCTAGA
CACAATAGACATCATGAAAAGGTCCACGTTGCTGTCGCTGGACGCATTCGCTAAGACCGAAGAGGACGTACG
AGTCCGCACCAGGGCCGGCGGGCTGATCACTTTATCGTGCATCTTGACCACGTTATTTCTGCTGGTGAACGA
GTGGGGACAGTTCAATTCTGTGGTAACAAGGCCACAATTGGTGGTGGACCGTGACCGACACGCAAAGCTGGA
GCTTAATATGGATGTGACATTTCCATCGATGCCATGTGACCTGGTGAATCTCGATATTATGGACGACTCTGG
AGAGATGCAACTAGACATTCTTGACGCAGGGTTCACGATGTCTAGGTTGAATAGCGAGGGTCGCCCCGTGGG
AGATGCTACTGAGTTGCATGTGGGTGGGAACGGCGACGGAACCGCGCCGGTTAATAACGATCCTAACTATTG
TGGGCCATGTTACGGTGCCAAAGATCAGTCGCAGAATGAGAATCTAGCACAGGAAGAGAAGGTTTGCTGCCA
AGACTGTGATGCAGTGAGATCAGCATACTTGGAGGCAGGCTGGGCTTTTTTCGACGGGAAGAATATCGAGCA
GTGTGAAAGAGAGGGCTATGTCAGCAAGATTAACGAGCACTTGAATGAAGGCTGCAGGATCAAAGGTTCTGC
ACAAATTAACAGAATTCAGGGGAATCTTCACTTTGCCCCTGGAAAACCCTACCAGAATGCATATGGACATTT
TCATGATACTTCTTTGTACGACAAGACTTCGAATTTGAACTTCAACCACATCATCAATCATTTGAGCTTTGG
GAAGCCGATCCAGTCCCACAGTAAGTTGTTAGGAAACGATAAGCGCCACGGCGGCGCCGTAGTTGCCACTTC
TCCCTTGGACGGACGCCAGGTGTTCCCGGACAGGAACACACACTTTCACCAGTTCTCGTATTTTGCCAAGAT
TGTCCCCACCAGATATGAGTACTTGGATAATGTTGTCATTGAGACCGCGCAGTTCAGCGCCACTTTTCATTC
CCGACCTCTTGCCGGTGGAAGGGACAAGGATCATCCAAACACACTTCACGTTAGGGGTGGTATCCCTGGTAT
GTTCGTCTTTTTCGAAATGTCTCCATTGAAAGTCATCAATAAGGAACAGCACGGGCAGACTTGGTCGGGCTT
CATCTTGAATTGTATCACCAGCATTGGTGGTGTCCTAGCTGTGGGCACTGTCATGGACAAGCTATTCTACAA
AGCACAGAGATCGATCTGGGGCAAGAAGAGCCAGTAGAGGAAGAGACTGTCATAGGGAAGAGCCCTTTCTAC
ATACTACTACATAATATATATATATAGTATAGAAATTGGTATATCACTACTTGTACAAATATCATATTGTAC
GATAATCGCGAAGAACGACGCACTGGTGGGAAGAAGTGGAAAACAGAAGCTTTAAGGTAGAAACAGAACAAG
AATGTGGCTATGGTAGGATAGCAGAAGAGTACCATTGCTGTTATCATTTGTTGCCTAGCCCTATCAAGACCT
GTCTGCTAATCCAACCCGAGAGATCATGGCGATCCAAACCCGTTTTGCCTCGGGCACATCTTTATCCGATTT
GAAACCAAAACCAAGTGCAACTTCCATCTCCATACCCATGCAAAATGTCATGAACAAGCCTGTCACGGAACA
GGACTCACTGTTCCATATATGCGCAAACATCCGGAAAAGACTGGAGGTGTTACCTCAACTCAAACCTTTTTT
ACAATTGGCCTACCAATCGAGCGAGGTTTTGAGTGAAAGGCAATCTCTTTTGCTATCCCAAAAGCAGCATCA
GGAACTGCTCAAGTCCAATGGCGCTAACCGGGACAGTAGCGACTTGGCACCAACTTTAAGGTCTAGCTCTAT
CTCCACAGCTACCAGTCTCATGTCAATGGAAGGTATATCATACACGAATTCGAATCCCTCGGCCACCCCAAA
TATGGAGGACACTTTACTGACTTTTACTATGGGTATTTTGCCCATTACCATGGATTGCGACCCTGTGACACA
ACTATCACAGCTGTTTCAACAAGTGCGCCCCTCTGTATACTTTTCAACTCTGTGAAGCAGCAATTTAAATTA
CCGGTAATAGCATCTGACGATTTGAAAGTCTGTAAAAAATCCCTTTATGACTTTAATTGGGCTGCAACAAAT
CCTTTGCTTTTAATGATGAGGAGCTTTTCATTATATCCGACGTTTGGGCCCCCTCTACTTCCCAGTTGGGTC
AAGGACCTAGAAGTAATAAACANNNNNNNNNNNNNNNNNNNNNNNNNNNNNNNNNNNNNNNNNNNNNNNNNN
NNNNNNNNNNNNNNNNNNNNNNNNNNNNNNNNNNNNNNNNNNNNNNNNNNNNNNNNNNNNNNNNNNNNNNNN
NNNNNNNNNNNNNNNNNNNNNNNNNNNNNNNNNNNNNNNNNNNNNNNNNNNNNNNNNNNNNNNNNNNNNNNN
NNNNNNNNNNNNNNNNNNNNNNNNNNNNNNNNNNNNNNNNNNNNNNNNNNNNNNNNNNNNNNNNNNNNNNNN
NNNNNNNNNNNNNNNNNNNNNNNNNNNNNNNNNNNNNNNNNNNNNNNNNNNNNNNNNNNNNNNNNNNNNNNN
NNNNNNNNNNNNNNNNNNNNNNNNNNNNNNNNNNNNNNNNNNNNNNNNNNNNNNNNNNNNNNNNNNNNNNNN
NNNNNNNNNNNNNNNNNNNNNNNNNNNNNNNNNNNNNNNNNNNNNNNNNNNNNNNNNNNNNNNNNNNNNNNN
NNNNNNNNNNNNNNNNNNNNNNNNNNNNNNNNNNNNNNNNNNNNNNNNNNNNNNNNNNNNNNNNNNNNNNNN
NNNNNNNNNNNNNNNNNNNNNNNNNNNNNNNNNNNNNNNNNNNNNNNNNNNNNNNNNNNNNNNNNNNNNNNN
NNNNNNNNNNNNNNNNNNNNNNNNNNNNNNNNNNNNNNNNNNNNNNNNNNNNNNNNNNNNNNNNNNNNNNNN
NNNNNNNNNNNNNNNNNNNNNNNNNNNNNNNNNNNNNNNNNNNNNNNNNNNNNNNNNNNNNNNNNNNNNNNN
NNNAAACGCTAATGAATTCCAGCCCCTACTATTTTCCCCTCTAAGAGTAAGACACAGCAAATCATGAACGCA
GAAAACCAACACCGACATCAGCCTCAGCAGTCTTCGAAGAAGCATAACGAGTATGTTAAAATTATCAAGGAA
TTCGTTGCAACGGAAAGAAAATATGTTCACGATTTGGAAATTTTGGATAAATATAGACAGCAGTTATTAGAC
AGCAATCTAATAACGTCTGAAGAGTTGTACATGTTGTTCCCTAATTTGGGTGATGCTATAGATTTTCAAAGA
AGATTTCTAATATCCTTGGAAATAAATGCTTTAGTAGAACCTTCCAAGCAAAGAATCGGGGCTCTTTTCATG
CATTCCAAACATTTTTTTAAGTTGTATGAGCCTTGGTCTATTGGCCAAAATGCAGCCATCGAATTTCTCTCT
TCAACTTTGCACAAGATGAGGGTTGATGAATCGCAGCGGTTCATAATTAACAATAAACTGGAATTGCAATCC
TTCCTTTATAAACCCGTGCAAAGGCTTTGTAGATATCCCCTGTTGGTCAAAGAATTGCTTGCTGAATCGAGT
GACGATAATAATACGAAAGAACTTGAAGCTGCTTTAGATATTTCTAAAAATATTGCGAGAAGTATCAACGAA
AATCAAAGAAGAACAGAAAATCATCAAGTGGTGAAGAAACTTTATGGTAGAGTGGTCAACTGGAAGGGTTAT
AGAATTTCCAAGTTCGGTGAGTTATTATATTTCGATAAAGTGTTCATTTCAACAACAAATAGCTCCTCGGAA
CCTGAAAGAGAATTTGAGGTTTATCTTTTTGAAAAAATCATCATCCTTTTTTCAGAGGTAGTGACTAAGAAA
TCTGCATCATCACTAATCCTTAAGAAGAAATCCTCAATCTCAGCATCAATCTCCGCCTCGAACATAACCGAA
AAACAATGGCAGCCCTCACCACAGTTACCATAAGAGGCATAGCAATAGTAGTAGCAGTAATAATATCCATTT
ATCTTCGTCTTCAGCAGCGGCGATAATACATTCCAGTACCAATAGTAGTGACAACAATTCCAACAATTCATC
ATCATCCTCATTATTCAAGCTGTCCGCTAACGAACCTAAGCTGGATCTAAGAGGTCGAATTATGATAATGAA
TCTGAATCAAATCATACCGCAAAACAACCGGTCATTAAATATAACATGGGAATCCATAAAAGAGCAAGGTAA
TTTCCTTTTGAAATTCAAAAATGAGGAAACAAGAGATAATTGGTCATCGTGTTTACAACAGTTGATTCATGA
TCTGAAAAATGAGCAGTTTAAGGCAAGACATCACTCTTCAACATCGACGACTTCATCGACAGCCAAATCATC
TTCAATGATGTCACCCACCACAACTATGAATACACCGAATCATCACAACAGCCGCCAGACACACGATAGTAT
GGCTTCTTTCTCAAGTTCTCATATGAAAAGGGTTTCGGATGTCCTGCCTAAACGGAGGACCACTTCATCAAG
TTTCGAAAGTGAAATTAAANNNNNNNNNNNNNNNNNNNNNNNNNNNNNNNNNNNNNNNNNNNNNNNNNNNNN
NNNNNNNNNNNNNNNNNNNNNNNNNNNNNNNNNNNNNNNNNNNNNNNNNNNNNNNNNNNNNNNNNNNNNNNN
NNNNNNNNNNNNNNNNNNNNNNNNNNNNNNNNNNNNNNNNNNNNNNNNNNNNNNNNNNNNNNNNNNNNNNNN
NNNNNNNNTTGACGACTTGATAATGGCGATCAATTTTAAAATTTTGAATACACATAATTAACAACAATTCAC
CAATCACCAAGATCAAATATCAGGGATGAAGATGGGGATTTTTGTTGTGTTAGGTAGCGATGAAGGTTGGAA
TGTTGCTAAAGAAAATGTTGGCGGAAAACAATGAGAAATTCTAGAACATTCGTCTGTATTGAAAAATAAAAC
TAGTATACAGCAAATACTAAATAATTCAAGAAAAAAACATTAGATAGAGAGGGGCAGATGTTCAAGCTATAC
CCATTATATTTGTCCACACTTAGTATTAAGATACGTCTGTGAAGGATGAAAAAAAATGTATAATGTGACTAG
AGGAAGTAAGGAGAAAAAACGATAGTAATCGTATTTTAGGTTGTGCGTTTTTATAATTTTTTTTTTTTTGTA
ATTCTATGCAAATGTAATATAAGTATATTTAAAGAAATAATGAGTCCTGTGAAAACAAAAAGAAAAAAAGAT
CATTAATGTATGTTAACGTATTTGCTTTGCAAATTTTAATTTATTTGTTGTTAAATGCATTTTTTTTTTGTC
GTTTCAGCGAGTTTTCTTGAGGTTGCTACTATCATTAAAATCACAATCCACAGAGGAAGTTGATCTCTTTTT
CAGTTGGGTGGGGGCAGAGCATGGGTGAGCAGTGGCCATGGGTCTAACAGGAAATAATCTTTTTGAACGCAC
AGATAAATTTTGTAATAATTTTCTATTTGACATTAGAGATGGGGTGGTGGGAGTTAGTGGGCTTGGCCAAAA
GATGCTTGAATTTTGTGGGATGCTCAGTGACCTTTTAAAAGAATTTTGGGTAGAAGAGAACGAACCTGAATG
TGAATGGTGTGATGCAGAGTCTGGGGTCGTCATTGAACTTGAAGTCTTGTAAGGGGAATTGAATGGAGATGG
AGAGGATGAAGATGAGGTTGGAGTGAAGGCAAATGGTGGAGAAATGCTATCTTTGGTCAACCTTCTTAAATG
AGTGTGATCCGAGAAATAGTCTGTGGCCGCAGATGAAACCGTAGCGCTCTTTGGAGTAGTAGCATTTGAGTA
AACACAAGTCAATGAATCGCTGTCAAAGGACTGAGCAAAGATAGTATTGTACATGGTTTCCAATTCTTGTGA
ACGGTAGAATTCTTCCAGTTTCAATTGAATACAATAGTTTTGTAATGCGTCTAAGAGAGATTTTGCTAAAGA
TGTCTTATTGCTATTCAAATATTTTGATTTGAAACTGGAGGGGAAAGAATTTTGGTCCATTGCNNNNNNNNN
NNNNNNNNNNNNNNNNNNNNNNNNNNNNNNNNNNNNNNNNNNNNNNNNNNNNNNNNNNNNNNNNNNNNNNNN
NNNNNNNNNNNNNNNNNNNNNNNNNNNNNNNNNNNNNNNNNNNNNNNNNNNNNNNNNNNNNNNNNNNNNNNN
NNNNNNNNNNNNNNNNNNNNNNNNNNNNNNNNNNNNNNNNNNNNNNNNNNNNNNNNNNNNNNNNNNNNNNNN
NNNNNNNNNNNNNNNNNNNNNNNNNNNNNNNNNNNNNNNNNNNNNNNNNNNNNNNNNNNNNNNNNNNNNNNN
NNNNNNNNNNNNNNNNNNNNNNNNNNNNNNNNNNNNNNNNNNNNNNNNNNNNNNNNNNNNNNNNNNNNNNNN
NNNNNNNNNNNNNNNNNNNNNNNNNNNNNNNNNNNNNNNNNNNNNNNNNNNNNNNNNNNNNNNNNNNNNNNN
NNNNNNNNNNNNNNNNNNNNNNNNNNNNNNNNNNNNNNNNNNNNNNNNNNNNNNNNNNNNNNNNNNNNNNNN
NNNNNNNNNNNNNNNNNNNNNNNNNNNNNNNNNNNNNNNNNNNNNNNNNNNNNNNNNNNNNNNNNNNNNNNN
NNNNNNNNNNNNNNNNNNNNNNNNNNNNNNNNNNNNNNNNNNNNNNNNNNNNNNNNNNNNNNNNNNNNNNNN
NNNNNNNNNNNNNNNNNNNNNNNNNNNNNNNNNNNNNNNNNNNNNNNNNNNNNNNNNNNNNNNNNNNNNNNN
NNNNNNNNNNNNNNNNNNNNNNNNNNNNNNNNNNNNNNNNNNNNNNNNNNNNNNNNNNNNNNNNNNNNNNNN
NNNNNNNNNNNNNNNNNNNNNNNNNNNNNNNNNNNNNNNNNNNNNNNNNNNNNNNNNNNNNNNNNNNNNNNN
NNNNNNNNNNNNNNNNNNNNNNNNNNNNNNNNNNNNNNNNNNNNNNNNNNNNNNNNNNNNNNNNNNNNNNNN
NNNNNNNNNNNNNNNNNNNNNNNNNNNNNNNNNNNNNNNNNNNNNNNNNNNNNNNNNNNNNNNNNNNNNNNN
NNNNNNNNNNNNNNNNNNNNNNNNNNNNNNNNNNNNNNNNNNNNNNNNNNNNNNNNNNNNNNNNNNNNNNNN
NNNNNNNNNNNNNNNNNNNNNNNNNNNNNNNNNNNNNNNNNNNNNNNNNNNNNNNNNNNNNNNNNNNNNNNN
NNNNNNNNNNNNNNNNNNNNNNNNNNNNNNNNNNNNNNNNNNNNNNNNNNNNNNNNNNNNNNNNNNNNNNNN
NNNNNNNNNNNNNNNNNNNNNNNNNNNNNNNNNNNNNNNNNNNNNNNNNNNNNNNNNNNNNNNNNNNNNNNN
NNNNNNNNNNNNNNNNNNNNNNNNNNNNNNNNNNNNNNNNNNNNNNNNNNNNNNNNNNNNNNNNNNNNNNNN
NNNNNNNNNNNNNNNNNNNNNNNNNNNNNNNNNNNNNNNNNNNNNNNNNNNNNNNNNNNNNNNNNNNNNNNN
NNNNNNNNNNNNNNNNNNNNNNNNNNNNNNNNNNNNNNNNNNNNNNNNNNNTCTTGGAGTCCCAAAATTTGG
ACGAAATCCAAAGCGCGGTCAAGGACAAGAGCTGGTAGTTGTAACTCTTGATAATGAACCGCGAGGAATACT
TGTCCAAGATAGTGAAAGTAAGGAACAAAGTCGAGGTCGATAGATTGAGTCTTGTGTGACAGTACATGATGA
AGTCAAAGATCAAGAAACGCATCTTCGGATTAACTTGTGGCTGAGAGTTGAAGTTAGTCAGGTTGTACAGCG
GCCTTTCTGTGTGGGAAAGACGGAAATAGTGGTCCAATTGATCATTATTGTATTCGCTGATCGCTGAGTGAT
GTGCTTGCAATTCTCTTTTAACGAGATTAGGGTTTTTAGACTTTGCACTAGCAATGGCCCGCCTCTTTTGCA
AGAGCAAGGGCAAATTAGGACATGAGGCAGCGCTGACAGAGGCGGCAGTGGCGGTGGAAGTGCCACTAGCGG
TAGCATACCTTGCATTAGCGTATCTAATTATGGTATCCTTCAATATGGCCATCGTACAGAAAGCGTATCAAA
TCAGTGTCTTGAACGAGAGTAAAAGGGAGATGCAATGGAATGTAAGAAATGCTATGGGTCAGAAAAGAAATG
CAGAGGAGTTAAACCGAATGAGGAAATGCAATGGATACGTTAAATTGGAGATGTGAGATTGCGACTGGGACT
CGGATGGATGCTTGCTTTTGGATGCTAGTACAGAGAAAAAAGAGGGAGAAAAGAAAAGAGAAATAGAAAAAG
GTTGGTTTAAGTCGGCAGAGGAGACTACTCGGGCAATTCGTTTCCTAATGGGTATAGTCCTCTTTCCTCAGA
AATCCATTTGACTGGCACACTCAGTACTACAACAAAAAATCAAGAAAGAAATTGTGTGAAAGTATACTACTC
AAGAAAATGTTTAAGAAGAAGATTATTAGCTCGAGGAAAGTACAGATATACAAATTATAAATAGGTAGGAGG
AAGAAAAAAAAAAGATGATGGCACAGACCCCACGCCAAATATGGAAATGTGGCAGAGGGACACACTAATCCG
ATAGTAAATTTATGTAACTTGATCATTACAGTGAGAGCAGGCTTGGTAATTTCTTTTTCTTGCCTGATAATT
TTTCACTTTTTCTTTTTTTTTTTCTTGAAAGTTCACAATTTTAGGGTTTGAGCACAGCGTTTGGTTGCGACA
CTTCCCCAGAAGGAAAACCGGCCTCTTTGGCTGGGGAGGGAAGAAGGGGGAGGAGAGCTCAGAAAGCCCTAT
CGCGATATGAGGGACCGATCTGTATCAGCATACTTTCGGTATCATCACGGTCGCAGGATAGAGATAGTGAAT
GAGTTAGCTGTTTTACAGGCCAAGCGTTCAAACGAGACGAATGGCGACATTTGCCCGTCAAGAAAACCCGCC
GAGTTTTTTCCTAAACGGGTAAAACAGCCATGCACCGCAGCACGTCGACGGGGTGATATTTCCAATTTGGGA
AATTTCCCAAATCAGTAATGTAGCCTCTACGGGTGTCTCTGTCAGCCCCGTGGTCGCCAGCACAGAATGTAT
CGTACCCCTGAAGGTAGTTTTTTACCGCCGTGGCACACGATAAAGGTGCACCTTGTGATAATAAGGTGGAAA
AATATATATGAAAAAGTGAAATTGATTGTGGCTGCACTAGGACATCATTATTTCTTACTTGGCTATTTACAC
GTACTTACGCTGGCTGTATATCATTTAAGGGGCGGAGGACGAAGAGGACGGACCCGAGATCATCCGGTCCAA
GAAACGGGTCATCCGGTCCTTCGCATTGTCTAGACTATCTAGGGCAGGACGGACATCCACGTGGAAAGTAGG
CATTCCGTTTTCGTCGTCGGGCCCTCCGTAGAAATCCAAGACGTATCTAACTTCCTTGAAGGTTGGAGGTTG
TTGTTCCGCTTTGCGCTCGCCTCGGAGTACAATCCAGTCGTGCCTGTCGAATGGTAGTTCTTGGCTAAAATG
GGACGGAAACAGTAGGCCGCACAGGTGCATCCAGCGAGCACGAGGGCTCAATACGCCCGGTTTCCCCATGAA
TTTCAGCAACTTAGGCTGCACGTGGCTTTCATCTGTGTGCGGTTTTTCCCATTCGAGCACTTCCTGCCAGCA
CCCTTCATTTAGAAAGTTGTGGACCTGCACCATGGACTCCACTGCATCTTCGGCGACTTCGCCGCTACCGCC
AATCTTGCCCTTTCTAACCATAGCATTGTACATCTGTTGTGGAGAAGGATACTCCCAGAACTCGTTACTGTC
TGGACTCTTGGGGATGCTGGAGATGGTCCGATCAACGGGCAAGTCCATCTTTTGGCCAGGCTGTTTGGATGC
TGCCAACTCCGGCATATTGTTCAGCGGGTTTATTCTATCGTTATCTCCCTGCATAACGGGGCACTCAGAGGA
TGGTGGCGACGACGACGACGACTCGTGCATGACTGGGCACCCTGACATGGATGATACTGCTGCCCCACCAAT
ATCTTTGCCCGTAGTTTTTTGATCTGCCCAAAACCAACCCATTTTTTGTAGTTTCTGTTGTATTTGCTCTGC
TTTATTCGTGCTACTCGTATGTGTATGCTATCTTATTAGCTGCCTATCTCATTTCTCTTAGTATTCGCATTT
AAAGCTGAGAAATTTTTTGATAATCATTTCCCGATGAAAAGAAAAAAAGGGAAAAGTCGATAAAAAGAGGTA
AGCGAAAAGAAAAAGAAAAAATAGAAAATTTGGGTGGGGGGGCGGAAGATCCCACGCCGCGCAAGAGATATT
TCAATATTACTACTACATAGTATATGCGGCGCTACCATACGTACAACTTTTTTTTTTTTTTTTTTTTTGCCT
TCTAAATTTGTAATTCGGTCACACTTTTGTCGCAATGTTGCAAACGTCTTGAAAGAATTGTAGGTGTTGTAA
ACCACAACTTGCTCCCTTGAAAGCGTTGCTGATTATTTCCTTTGAACCTGTTGCATTGTTGTATTGTTGTAT
TGCTGCTGATGTTTTAGGCACTTAGTATTAGATATTCCTAAGCCTCCCTCACCGTAAATTACCTTTATTACT
TGCATGACTATTATTAGCAGAGCATGTAGTATGGGACTCAAGACCGATATGATACACACCAAAGACGTAGGC
ACCGGCGATTAAATCAAAGGCTCCGATAGCCGAAAAGTGAGAAGAAAAAAAAAAGGAAAAAAAAGAAATTGT
CCTAATGAGCGGTGTGGCCGACTTGCCATAATATCAGTTAGGGCTACTATCAATGTTTTATCTACGTTGGAG
TAAGATCGTTTATCACTTCCATATTTGGACCAAATGAAAAGTTCAATCGGCCAAGTATTTCATGGATGGAAT
GACGTTTGGTAAGGAAGTGCTTTTTCTTTTTCCACATATTTTCCCTTTCTCTCGGGGAAATTTTGTTTCTAA
ACATAAAAAATAAAGCAACAGCAAAAAAGAGGGTCTGTCCAGCGAATAAGAAGAAAACCTCCTTTTCGGCTT
TTGAAGATAGGTTGCAGTTGTCTGCGGGCACAAATGGGCAATTTTTTTAATACTTTTTACGTATGAGACAAG
ATTTTTTTCGCCAATTATATCGCATGAAGAATAACCAGAGTTTTTCTCCGAACGTTAAGGGAGTTGAAGTAA
AAATAAAGAAAGGACCAAATGAGAATGGGTATGCTTGGTCTTAGTCTTCGAATCAAATTCTGCTTCCCTGTT
CATGGCAACGTCACCTCAATTATTTGGAAAGGGGGGGTTTTCCGACTTTATTTGAGATGACTTGAGATGTGT
GTCAATGCTAGTATTTTGGAGATTAATCTCAGTACAAAACAATATTAAAAAGAGGTGAATTATTTTTCCCCC
CTTATTTTTTTTTTGTTAGAATTGATCCAAATGTAAATAAACAATCACAACGAAAAAAAAAAAAAAAAAAAA
ATAGCCGCCATGACCCCGGATCGTCGGTTGTGATACGGTCAGGGTAGCGCCCTGGTCAAACTTCAGAACTAA
AAAAATAATAAGGAAGAAAAAATAAGCCTAATTTTTCCGGCAGAAAGATTTTCGCTACCCGAAAGTTTTTCC
GGCAAGCTAAATGGAAAAAGGAAAGATTATTGAAAGAGAAAGAAAGAAAAAAAAAAAATGTACACCCAGACA
TCGGGCTTCCACAATTTCGGCTCTATTGTTTTCCATCTCTCGCAACGGCGGGATTCCTCTATGGCGTGTGAT
GTCTGTATCTGTTACTTAATCCAGAAACTGGCACTTGACCCAACTCTGCCACGTGGGTCGTTTTGCCATCGA
CAGATTGGGAGATTTTCATAGTAGAATTCAGCATGATAGCTACGTAAATGTGTTCCGCACCGTCACAAAGTG
TTTTCTACTGTTCTTTCTTCTTTCGTTCATTCAGTTGAGTTGAGTGAGTGCTTTGTTCAATGGATGTTAGCT
AAAATGCATATTTTTTCTCTTGGTAAATGAATGCTTGGGATGTCTTCCAAGTGATTTCCTTTCCTTCCCATA
TGATGCTAGGTACCTTTAGTGTCTTCCTAAAAAAAAAAAAAGGCTCGCCATCAAAACGATATTCGTTGGCTT
TTTTTTCTGAATTATAAATACTCTTTAGTAACTTTTCATTTTCAAGAACCTCTTTTTTCCAGTTATATCATG
GTCCCCTTTCAAAGTTATTCTCTACTCTTTTTCATATTCATTCTTTTTCATCCTTTGGTTTTTTATTTTTAA
CTTGTTTATTATTCTCTCTTGTTTCTATTTACAAGACACCAATCAAAACAAATAAAACATCATTACAATGTC
TAGATTAGAAAGATTGACCTCATTAAACGTTGTTGCTGGTTCTGACTTGAGAAGAACCTCCATCATTGGTAC
CATCGGTCCAAAGACCAACAACCCAGAAACCTTGGTTGCTTTGAGAAAGGCTGGTTTGAACATTGTCCGTAT
GAACTTCTCTCACGGTTCTTACGAATACCACAAGTCTGTCATTGACAACGCCAGAAAGTCCGAAGAATTGTA
CCCAGGTAGACCATTGGCCATTGCTTTGGACACCAAGGGTCCAGAAATCAGAACTGGTACCACCACCAACGA
TGTTGACTACCCAATCCCACCAAACCACGAAATGATCTTCACCACCGATGACAAGTACGCTAAGGCTTGTGA
CGACAAGATCATGTACGTTGACTACAAGAACATCACCAAGGTCATCTCCGCTGGTAGAATCATCTACGTTGA
TGATGGTGTTTTGTCTTTCCAAGTTTTGGAAGTCGTTGACGACAAGACTTTGAAGGTCAAGGCTTTGAACGC
CGGTAAGATCTGTTCCCACAAGGGTGTCAACTTACCAGGTACCGATGTCGATTTGCCAGCTTTGTCTGAAAA
GGACAAGGAAGATTTGAGATTCGGTGTCAAGAACGGTGTCCACATGGTCTTCGCTTCTTTCATCAGAACCGC
CAACGATGTTTTGACCATCAGAGAAGTCTTGGGTGAACAAGGTAAGGACGTCAAGATCATTGTCAAGATTGA
AAACCAACAAGGTGTTAACAACTTCGACGAAATCTTGAAGGTCACTGACGGTGTTATGGTTGCCAGAGGTGA
CTTGGGTATTGAAATCCCAGCCCCAGAAGTCTTGGCTGTCCAAAAGAAATTGATTGCTAAGTCTAACTTGGC
TGGTAAGCCAGTTATCTGTGCTACCCAAATGTTGGAATCCATGACTTACAACCCAAGACCAACCAGAGCTGA
AGTTTCCGATGTCGGTAACGCTATCTTGGATGGTGCTGACTGTGTTATGTTGTCTGGTGAAACCGCCAAGGG
TAACTACCCAATCAACGCCGTTACCACTATGGCTGAAACCGCTGTCATTGCTGAACAAGCTATCGCTTACTT
GCCAAACTACGATGACATGAGAAACTGTACTCCAAAGCCAACCTCCACCACCGAAACCGTCGCTGCCTCCGC
TGTCGCTGCTGTTTTCGAACAAAAGGCCAAGGCTATCATTGTCTTATCCACTTCCGGTACCACCCCAAGATT
GGTTTCCAAGTACAGACCAAACTGTCCAATCATCTTGGTTACCAGATGCCCAAGAGCTGCTAGATTCTCTCA
CTTGTACAGAGGTGTCTTCCCATTCGTTTTCGAAAAGGAACCTGTCTCTGACTGGACTGATGATGTTGAAGC
CCGTATCAACTTCGGTATTGAAAAGGCTAAGGAATTCGGTATCTTGAAGAAGGGTGACACTTACGTTTCCAT
CCAAGGTTTCAAGGCCGGTGCTGGTCACTCCAACACTTTGCAAGTCTCTACCGTTTAAAAAAAGAATCATGA
TTGAATGAAGATATTATTTTTTTGAATTATATTTTTTAAATTTTATATAAAGACATGGTTTTTCTTTTCAAC
TCAAATAAAGATTTATAAGTTACTTAAATAACATACATTTTATAAGGTATTCTATAAAAAGAGTATTATGTT
ATTGTTAACCTTTTTGTCTCCAATTGTCGTCATAACGATGAGGTGTTGCATTTTTGGAAACGAGATTGACAT
AGAGTCAAAATTTGCTAAATTTGTTCCCTCCCATCGCAAGATAATCTTCCCTCAAGGTTATCATGATTATCA
GGATGGCGAAAGGATACGCTAAAAATTCAATAAAAAATTCAATATAATTTTCGTTTCCCAAGAACTAACTTG
GAAGGTTATACATGGGTACATAAATGCAGATGCCAGTGAACTATGTTCAGCTTCTGGGTTTCGTTTGGTGGT
TTAATCTATTTTTTATAAAAAATGACGCGGGCAGATTCAATTAGTGTCCTAAATTTATTCGCGTTTCAAGAT
TTCAAAGGATTGATCCTCTTATCAGAAACGATAAGTGCTACTCCGTCCTATTCCTCTAGCCATCTAGTACGT
ATTCTTTTCATAACATAATCCCTTATTTACAGAATGTGTTTCGAAGAAAAATTAATTAGATGGGAAGAAAAC
TGAAGTGGCTTATATAATCAGTGACATAGTGCCAATAATTACGCAAAAAGCAAAGGAAATAACACTGCTATG
GATATGGAAATCGAAGATTCAAGCCCCATAGATGACCTGAAGTTACAAAAACTGGATACCAATGTTTATTTT
GGACCCTGTGAGATATTGACACAACCTATTCTTTTGCAATATGAAAATATTAAGTTCATCATTGGTGTCAAT
CTAAGTACTGAAAAGATAGCGTCGTTTTATACCCAGTATTTCAGGAACTCTAATTCGGTAGTCGTGAATCTT
TGCTCACCAACTACAGCAGCAGTAGCAACAAAGAAGGCCGCAATTGATTTGTATATACGAAACAATACAATA
CTACTACAGAAATTCGTTGGACAGTACTTGCAGATGGGCAAAAAGATAAAAACATCTTTAACACAGGCACAA
ACCGATACAATCCAATCACTGCCCCAGTTTTGTAATTCGAATGTCCTCAGTGGTGAGCCCTTGGTACAGTAC
CAGGCATTCAACGATCTGTTGGCACTCTTTAAGTCATTTAGTCATTTTGGAAATATCTTGGTTATATCATCA
CATTCCTATGATTGCGCACTTCTCAAATTTCTTATTTCCAGGGTGATGACCTACTATCCACTAGTGACCATC
CAGGATTCTTTGCAATATATGAAAGCAACCCTGAACATATCCATCAGTACATCCGATGAGTTCGATATTCTG
AATGATAAAGAACTGTGGGAGTTTGGCCAAACCCAGGAAATTCTAAAACGTACGCAGACGAGCTCAGTCAAG
AGGAGATGTGTCAATTTACCAGAAAACTCTACGATCGATACAGAATGCTTATGGGTACCACAAAGCGAGGTC
GCTTTTGAGAGCCTCGTAGCATAACAATTTTTAATATTACGACTGTTTTTTTATTCATNNNNNNNNNNNNNN
NNNNNNNNNNNNNNNNNNNNNNNNNNNNNNNNNNNNNNNNNNNNNNNNNNNNNNNNNNNNNNNNNNNNNNNN
NNNNNNNNNNNNNNNNNNNNNNNNNNNNNNNNNNNNNNNNNNNNNNNNNNNNNNNNNNNNNNNNNNNNNNNN
NNNNNNNNNNNNNNNNNNNNNNNNNNNNNNNNNNNNNNNNNNNNNNNNNNNNNNNNNNNNNNNNNNNNNNNN
NNNNNNNNNNNNNNNNNNNNNNNNNNNNNNNNNNNNNNNNNNNNNNNNNNNNNNNNNNNNNNNNNNNNNNNN
NNNNNNNNNNNNNNNNNNNNNNNNNNNNNNNNNNNNNNNNNNNNNNNNNNNNNNNNNNNNNNNNNNNNNNNN
NNNNNNNNNNNNNNNNNNNNNNNNNNNNNNNNNNNNNNNNNNNNNNNNNNNNNNNNNNNNNNNNNNNNNNNN
NNNNNNNNNNNNNNNNNNNNNNNNNNNNNNNNNNNNNNNNNNNNNNNNNNNNNNNNNNNNNNNNNNNNNNNN
NNNNNNNNNNNNNNNNNNNNNNNNNNNNNNNNNNNNNNNNNNNNNNNNNNNNNNNNNNNNNNNNNNNNNNNN
NNNNNNNNNNNNNNNNNNNNNNNNNNNNNNNNNNNNNNNNNNNNNNNNNNNNNNNNNNNNNNNNNNNNNNNN
NNNNNNNNNNNNNNNNNNNNNNNNNNNNNNNNNNNNNNNNNNNNNNNNNNNNNNNNNNNNNNNNNNNNNNNN
NNNNNNNNNNNNNNNNNNNTCAAACGGTGGAAGAAAAACAGCGAAAAAAAAATACCCGATACCCCCTTTTCG
AATACAAATGCTGTATATTCAATTATGAATTTTTTTTTTTTTTTTTTTTTCATTTTATATATTTTTGTTCGA
GAATCACTTTTCAAGATGGTAACAACATCTTCGTCTTCCAAAATGTGACTCAACCCCACGTATTGAGGTTGA
TGTTTGACACTGCTACCGTAAACCAGAGCATTTCTAAAGTCGTCCACTAAAGATTTATGAATTTGGTTACAA
AAATCCTTGACACTGCAACGGTCTGACCTTAGCACCACAGGGTCGGTAAAATCTGGTATTTGGCCCTTTGGT
TTAGTGTAAATACGGACTAGATTTAGTCTATCCCACATGACTTGCAACAGCTCGTCCAAGTTCCAATCTTGA
CCAGACGAAATAGGCACGGCATTAGGAATTCGGTAAAGTAATTCCAATTCCTCTATTGACAGAGAATCAATC
TTGTTTAACACATAGATGGCAGGCATGTATCTTCTTGACGAAGCTTCCAAAACATCAATCAAATCATCCACA
GTGGCATCACACCTGAAGGCAATCTCAGCGCTATTTATTCTGTACTCGCTCATAACGGCTCTGATTTCGTCA
TTCCCCAGATGGGTCAATGGGACTGTGTTTGTGATGGAAATACCACCTTTCTCTTTTTTTTTGATCAAGATA
TCTGGCGGAGTTTTATTCAGACGAATCCCCACACCTTCCAGTTCCTTCTCAATGATTTGCTTATGATGCAAG
GGTTTGTTCACATCTAGGATGATAAATAACAGGTTACAGGTTCTTGCCACGGCAATAACTTGCTTACCTCTA
CCTCTACCATCCTTAGCACCATCGATAATACCAGGTAAATCCAACATTTGGATCTTGGCACCTTTATAACGA
ATGACACCGGGGACGGTAACCAGGGTGGTAAACTCGTACTCAGCTGCTTCAGACTCAGTACCAGTCAACTTG
GACAGTAATGTAGATTTCCCCACCGACGGGAACCCGACAAACCCCACACTGGCCACACCAGTTCTAGCCACA
TCAAAACCAACACCAGCACCACCACCGCTGCCGGATGAAGCACTGGTCAACAATTCTCTTCTCAGTTTGGCC
AGCTTGGCCTTCAGTTGACCCAAATGGAAAGATGTGGCCTTGTTCTTTTGGGTACGGGCCATTTCATCTTCG
ATAGCTTTGATTTTTTCAACTGTAGTAGACATTTTGCTCAATCAACAACTCTACGCTTGCACCTACTGCATC
TAGCTTCAAACACTTCCTATCATTGCACCCTCATCACACCGTAATATCCCATCTTAAAAGTGGAAAACTCTT
ATAGCTCATCGATGAAAAAAACGGGCCCTCGTCGCTTGTGATGTGAAAAAATTTTTCAAGCTTTAAGCCCAT
TGAAAGCAAGAGATCTTGCACTAGAATAAGTGGCAAAGGTGAACTTTGAGGGGATAAGAAGGGCAATCAGGA
ACATCAGACAAGTGAAAGATGGCGAAAAAGAGTAAAAAGAACCAACAGAACTACTGGGATGAGGAATTCGAA
GAAGACGCCGCCCAGAACGAAGAAATCAGTGCCACGCCAACTCCAAATCCAGAAAGCAGCGCAGGTGCAGAT
GACACTTCCAGAGAAGCAAGTGCAAGTGCTGAAGGTGCTGAGGCCATTGAAGGCGACTTCATGTCTACTTTG
AAGCAATCGAAGAAGAAGCAAGAAAAGAAGGTTATTGAAGAGAAGAAGGATGGTAAGCCTATACTAAAGTCC
AAGAAGGAAAAGGAGAAGGAAAAAAAGGAAAAGGAGAAGCAGAAGAAGAAAGAACAAGCTGCCAGGAAGAAG
GCCCAACAGCAAGCTCAAAAGGAGAAGAACAAGGAGTTGAACAAGCAAAATTTTGAAAAAGCTGCTGCTGAG
AAGGCTGCTGCTGAGAAATCCCAAAAATCTAAAGGTGAAAGTGATAAACCAAGTGCTAGTGCTAAGAAGCCA
GCCAAGAAAGTACCTGCCGGTTTGGCTGCTTTGAGACGTCAATTAGAATTGAAGAAACAACTTGAAGAACAA
GAAAAGTTGGAAAGGGAGGAAGAAGAAAGATTGGAGAAAGAAGAGGAGGAAAGATTGGCCAACGAAGAAAAA
AATGAAGGAAGAAGCTAGAGCAGCTAAAAAGGAAAAGGAGAAGGCAAAGCGTGAAAAACTAAAGGCTGAAGG
TAAGCTATTGACCAGAAAGCAAAAAGAGAAAAGAAATTATTGGAAAGAAGACGTGCCGCTTTATTGTCTTCC
GGTAACGTCAAGTTGCTGGTCTGGCCAAGAAGGATGGAGAAGAAAACAAACCAAAGAAGGTTGTTTACAGCA
AGAAGAAGAAGAGAACAACCCAGGAAAACGCCTCCGAAGCCATTAAATCTGACTCTAAGAAAGACTCGGAAG
TTGTACCTGATGACGAACTCAAAGAATCCGAAGATGTTTTGATTGATGATTGGGAAAATTTGGCTCTTGGTG
ATGATGACGAGGAGGGAACCAACGAAGAAACGCAAGAATCCACCGCAAGCCATGAAAATGAAGACCAAAATC
AAGGCGAAGAAGAAGAAGAAGGAGAAGAAGAAGAAGAAGAAGAAGAAGAAAGAGCACATGTGCATGAAGTTG
CCAAAAGCACACCAGCAGCTACACCAGCAGCTACTCCAACTCCATCCAGCGCTTCTCCAAACAAAAAAGATC
TTCGTTCCCCAATTTGTTGTATTTTGGGTCATGTCGATACCGGTAAGACTAAATTGTTAGACAAAATCAGAC
AAACCAACGTTCAAGGTGGTGAAGCTGGTGGCATCACCCAACAGATTGGTGCCACTTATTTCCCCATCGACG
CTATTAAGGCAAAAACTAAAGTTATGGCTGAATATGAAAAACAAACTTTTGATGTCCCAGGTCTTTTGGTTA
TTGATACCCCAGGTCACGAATCCTTCTCTAACTTACGTTCAAGAGGTTCTTCATTGTGTAACATCGCAATTT
TGGTTATTGACATTATGCATGGTTTGGAACAACAGACTATTGAATCTATCAAACTGTTAAGAGATAGAAAGG
CTCCATTTGTCGTTGCCCTAAACAAAATTGATAGATTATATGACTGGAAAGCCATTCCAAACAATTCATTCA
GAGACTCCTTTGCAAAGCAATCAAGAGCTGTTCAAGAGGAATTTCAATCTAGGTATTCTAAGATTCAATTGG
AATTAGCTGAACAAGGTTTGAATTCGGAATTGTATTTTCAAAACAAAAATATGTCTAAGTATGTCTCCATTG
TCCCAACATCTGCCGTCACCGGTGAGGGTGTTCCTGATTTATTGTGGTTGCTATTAGAATTGACCCAAAAGA
GGTTGTCCAAACAATTGATGTACTTGTCTCACGTGGAAGCAACNNNNNNNNNNNNNNNNNNNNNNNNNNNNN
NNNNNNNNNNNNNNNNNNNNNNNNNNNNNNNNNNNNNNNNNNNNNNNNNNNNNNNNNNNNNNNNNNNNNNNN
NNNNNNNNNNNNNNNNNNNNNNNNNNNNNNNNNNNNNNNNNNNNNNNNNNNNNNNNNNNNNNNNNNNNNNNN
NNNNNNNNNNNNNNNNNNNNNNNNNNNNNNNNNNNNNNNNNNNNNNNNNNNNNNNNNNNNNNNNNNNNNNNN
NNNNNNNNNNNNNNNNNNNNNNNNNNNNNNNNNNNNNNNNNNNNNNNNNNNNNNNNNNNNNNNNNNNNNNNN
NNNNNNNNNNNNNNNNNNNNNNNNNNNNNNNNNNNNNNNNNNNNNNNNNNNNNNNNNNNNNNNNNNNNNNNN
NNNNNNNNNNNNNNNNNNNNNNNNNNNNNNNNNNNNNNNNNNNNNNNNNNNNNNNNNNNNNNNNNNNNNNNN
NNNNNNNNNNNNNNNNNNNNNNNNNNNNNNNNNNNNNNNNNNNNNNNNNNNNNNNNNNNNNNNNNNNNNNNN
NNNNNNNNNNNNNNNNNNNNNNNNNNNNNNNNNNNNNNNNNNNNNNNNNNNNNNNNNNNNNNNNNNNNNNNN
NNNNNNNNNNNNNNNNNNNNNNNNNNNNNNNNNNNNNNNNNNNNNNNNNNNNNNNNNNNNNNNNNNNNNNNN
NNNNNNNNNNNNNNNNNNNNNNNNNNNNNNNNNNNNNNNNNNNNNNNNNNNNNNNNNNNNNNNNNNNNNNNN
NNNNNNNNNNNNNNNNNNNNNNNNNNNNNNNNNNNNNNNNNNNNNNNNNNNNNNNNNNNNNNNNNNNNNNNN
NNNNNNNNNNNNNNNNNNNNNNNNNNNNNNNNNNNNNNNNNNNNNNNNNNNNNNNNNNNNNNNNNNNNNNNN
NNNNNNNNNNNNNNNNNNNNNNNNNNNNNNNNNNNNNNNNNNNNNNNNNNNNNNNNNNNNNNNNNNNNNNNN
NNNNNNNNNNNNNNNNNNNNNNNNNNNNNNNNNNNNNNNNNNNNNNNNNNNNNNNNNNNNNNNNNNNNNNNN
NNNNNNNNNNNNNNNNNNNNNNNNNNNNNNNNNNNNNNNNNNNNNNNNNNNNNNNNNNNNNNNNNNNNNNNN
NNNNNNNNNNNNNNNNNNNNNNNNNNNNNNNNNNNNNNNNNNNNNNNNNNNNNNNNNNNNNNNNNNNNNNNN
NNNNNNNNNNNNNNNNNNNNNNNNNNNNNNNNNNNNNNNNNNNNNNNNNNNNNNNNNNNNNNNNNNNNNNNN
NNNNNNNNNNNNNNNNNNNNNNNNNNNNNNNNNNNNNNNNNNNNNNNNNNNNNNNNNNNNNNNNNNNNNNNN
NNNNNNNNNNNNNNNNNNNNNNNNNNNNNNNNNNNNNNNNNNNNNNNNNNNNNNNNNNNNNNNNNNNNNNNN
NNNNNNNNNNNNNNNNNNNNNNNNNNNNNNNNNNNNNNNNNNNNNNNNNNNNNNNNNNNNNNNNNNNNNNNN
NNNNNNNNNNNNNNNNNNNNNNNNNNNNNNNNNNNNNNNNNNNNNNNNNNNNNNNNNNNNNNNNNNNNNNNN
NNNNNNNNNNNNNNNNNNNNNNNNNNNNNNNNNNNNNNNNNNNNNNNNNNNNNNNNNNNNNNNNNNNNNNNN
NNNNNNNNNNNNNNNNNNNNNNNNNNNNNNNNNNNNNNNNNNNNNNNNNNNNNNNNNNNNNNNNNNNNNNNN
NNNNNNNNNNNNNNNNNNNNNNNNNNNNNNNNNNNNNNNNNNNNNNNNNNNNNNNNNNNNNNNNNNNNNNNN
NNNNNNNNNNNNNNNNNNNNNNNNNNNNNNNNNNNNNNNNNNNNNNNNNNNNNNNNNNNNNNNNNNNNNNNN
NNNNNNNNNNNNNNNNNNNNNNNNNNNNNNNNNNNNNNNNNNNNNNNNNNNNNNNNNNNNNNNNNNNNNNNN
NNNNNNNNNNNNNNNNNNNNNNNNNNNNNNNNNNNNNNNNNNNNNNNNNNNNNNNNNNNNNNNNNNNNNNNN
NNNNNNNNNNNNNNNNNNNNNNNNNNNNNNNNNTTTCGGCATCGAAATGAGCATGGCATACGCCGGACTTGT
CAACCCAAGTCACATTCTACAAAATTTAATGAAATTAAATAGGTAATTGTTGTATATAAAAATGTGAACCTT
TGTGTATTAGTTTCAATTCTATCTTACTTTTCATTGCCATTTTGCTTCCTTCACCTTGCTGTCTTCCACCTT
GGAAATTTTTATAGTACGCGTAAACAAAAAAGGTAAATAAGAGGCATTGAATATAAGTTGGCTTTTATTAGA
AAGTTGAGTAAGAACACGTTGAAACTGGGTTTAAGACGATCAAAACAACCATGTCTGCTCCCACTATGAGAT
CCACCTCAATATTGACAGAGCATTTGGGATATCCGCCCATCTCGCTTGTTGATGATATCATTAATGCTGTAA
ATGAAATTATGTACAAGTGCACTGCTGCCATGGAAAAATATCTGCTATCCAAGAGCAAAATCGGCGAGGAAG
ATTATGGAGAAGAGATCAAAAGTGGAGTTGCTAAGTTGGAATCACTTTTGGAAAACTCCGTGGATAAGAATT
TTGACAAACTAGAACTATATGTTTTGAGGAACGTCCTTCGAATCCCTGAAGAGTATTTGGACGCCAATGTTT
TTAGATTGGAGAACCAAAAGGATCTGGTCATTGTAGATGAGAATGAGTTGAAGAAAAGTGAGGAGAAACTTC
GAGAGAAAGTGAACGACGTGGAGTTAGCGTTCAAAAAGAATGAAATGCTATTGAAAAGAGTTACAAAAGTGA
AAAGACTGTTGTTTACGATAAGAGGATTCAAACAAAAGCTAAACGAGTTACTGAAATGCAAAGACGATGTAC
AATTGCAGAAAATTTTGGAGTCGTTAAAACCTATAGATGACACAATGACTCTACTGACTGATTCATTACGTA
AACTATATGTTGATAGTGAAAGTACCAGTTCAACAGAGGAGGTAGAGGCACTACTGCAGAGATTGAAGACCA
ACGGGAAGCAAAATAATAAGGATTTCAGAACACGATATATCGATATAAGGACGAATAATGTCCTACGAAAAT
TGGGGCTACTAGGTGATAAAGAGGACGAAAAACAGTCTGCCAAGCCGGATGCGAGGACGCAAGCAGGGGATA
TAGTTAGTATAGATATTGAAGAGCCTCAATTGGATTTACTTGATGATGTGTTATAATATAAAGTGGGAAAAA
GTATGTGCTATGATATGATGTATGTATTCACGAATGTATTATGTAGAAAAATGCTAAAAAATTGGATAAAAG
AAAACCATGTTTAAAATGCATACCACCATGTGTACTATAAGTACTTCGTAAAATTCGAATCCTGTAGCCAGC
CAACCTTCTCGAAAGCTTGGAATAGTCTTGATGCTTTATTAACGTCGATCCTACAGGCTTTTTGGGCGTCGG
TCCTTCTAAACGGCAACCCTTTCTTTAGTCTATAAACTTTTTCCAAAAATAACCTTCTCTTAGAATCCAGAT
ACAAATCACAAGGTAACCTTAGAGTTTGAGCGAGAACTAGTTCAGCAGGGTGTAGCTCGTTCCTCAGCGGGT
CTGTGGACAGGTCCATTGGAGACCCCTTCCACTCGATCTTGAGTGACTTGTTACTGTCTGTAGGAAGCGTAG
ATAAGGGCGGAGAGTAATCTGGTAATTTTTTCCATGAGACGTTTGGTATATATTGAGGAGCATCATGAATCG
CCTCAATGGATGCAATGTTAGTGTGAGGAGTGGATGCAGAGGGTGAGAACTTCTTGGCGCGATGTGGACTGG
TAGTCATCGTTCTTCTTTGTGGTGAGTATACCTTGCGTTTCCGTGGTATCCATTCAGTGTCGGATTCAAACT
TTCCTAGATTGTTATTGTAGAGAGCCTGTTTCCTCATATTATATCTTGCTTGTCTATTCAAATTCGGAGATG
CTAACGGGGAAGGTAATCTAGAAGAAGAGGAAGGCAGAGGAGGAGGAGTCATATCATCATTGTATTTGGAAT
ATTTATGTCTAGCATTATAGGCCAGATTGTTGTACCGGTTGATAATGTTCTTAGAATATGGTTGGGCCAAAT
TGCTGAAAATTTTGTATTGAGACAGAAACCCGTAGGTGGCGTAGCGGTACCTTTTTCTTGATAACCCATTGG
GCCATACAGGCTTCACGAACAGCACATTCTCTACAGCGCCTTTAGGCGTAGATCCCACTAGCACTGAAGAGG
CCATGCGGGGTGAGCCATTGTGGCTAATTTTCGACTCCAGCTTGGGCGACAAAGGTGGCGATGGTATTATAT
GTTCATCAACCAAGGAGTCAATGCTGCCAGAAAAGCATCCATTGCCATTATTTTGTGAGTTCTGGTTAATTC
TTACGTCGTACGAGCGCCCATAGGGTGAATTATTGCTATAATCACTCATGTTTAAACCGTTTTTATTACTAT
CGTTATTGTTGTTACTTGCTTTCAAATTCTGATTCAGACGTCTGAAAATGGACTGCGAATCATCCTTACCAA
TGTAATTCATATTTAATTGAGACTTTTCAGATTCAGGAGAATATAATCCCATGTTTCCCCTATAAATGTTAC
GATGCGCGAATATCCTGTTTATCGATGCCCAGTGTATGAGCCATAACGGGGATGTTATGAACCATGTGGCTA
CTTTTATAAGCGGTTCTCTTAGGAAGAAGGGGGTTCTTGATAGACCCCTGCACCTCATCTAGCGGAGGTGCA
CGGATGTACCAACAGTTTTAGTGAACATTATTCACTAAAGAAGCATTGGGCATACTCAGAGCCAATGGCAAG
CTCGTTTACCAGTTCAAATATGTCGTTTCATTATCTGTATGACTGTCGTAACTTTGAATCGATCTAATGTGT
TGACCCTGTCTCAGGCTCACCCATGGCGGCGCCTGCACCTGTGGGTGAAGGAAGAAAGACGATGTTTGTGAG
GGAACTGAATTGGGTTGAAGTTCATATCCTAAACAAACACTTCACCAGCCATGGATGCATGCCTTGTCTTTT
CGCAGTTGGTGGCATGAAAATATATATCACCCACCAAACCCTCTTACTCTTTTCTTACCAAGTAACTCCAGT
AAGTGCTCGTTTTTTTCTTCTTCCATTCAAACCTGCTTAAAAACCTCGACAAACGAGCCCCCAACGTACTAC
CACAGCAACCACTCTGGTTTTTCTATCTTGTTGTCTTTAATTGCCTCCTGACTTTGTTTTGTTTTGTTCTTG
CTTAGCGCTCTTGAAAAATATTTTACTTTTCACTATCAGATTAATGTGATAGCAATAGTTAGTGCAACAAAG
AAACAAGTCGATAAATGGTACGTTTAAAAAGTAGATATATCCTTTTTGAAATTATATTCCCACCTACAGACA
CCAACGTTGAGGAATCTGTGTCGAAAGCAGACATCTTGCTTTCGCATCACAGAGCATCGCCTGCGGATGTGT
CCATAAAGTCGATACTCCAAGAGATACGACGCTCGCTGTCGTTGAATCTGGGCGACTATGGGTCTGCAAAAT
GTAACTCTCTCTTGCAGTTGAAATACTTTTCAAATAAGACGTCTACGGGGATAATCCGATGCCATCGAGAGG
ATTGCGACCTTGTTATCATGGCATTGATGTTGATGTCGAAAATTGGCGACGTCGATGGACTGATCGTGAACC
CCGTCAAGGTAAGTGGGACCATCAAGAAAATAGAGCAGTTTGCTATGAGAAGGAATTCTAAAATTCTGAACA
TAATCAAGTGTAGTCAATCATCACACCTCAGCGATAATGACTTTATTATCAATGATTTCAAGAAAATTGGAA
GGGAAAACGAAAACGAAAACGAGGACGATTAGAATATATTAATATATAGATGTACACGTATATGCAGTAGTT
TTATTTTTTTATCTATAATACAACTCAAGCACAAGAATGCTTTGTTTTCCTAGTGCTCATCCTGGGCCTAGG
CGCCATAGTTATCCGATTTATCATCGGATTCAGCTTTAGTAAACTGAATGGGGCCGTGAGAACCACTGGCAC
CTTCACTCTTAACATTGACCGCTTCGTCCAGCTTTTCGTAGTTGGTCTTGTATATGCTTTCAATATCTTGTT
GGACGAACAGTGGGTTGTCATAAACCTGGTCTTCATGCCTTTTGGCGGAGGCATTTGCCCCTCTTGTGAAAA
ATCTTGAATCGTACTGCAGATCCGGTTGTTCTGAACGCTTTGCTGCGCCCAGAATTATCTTTTCGGATACGT
CTCTTCCTTGAGAGTACGCCAGCTCTTTTAGTCTGGCCACTGTGCTCGTTTGCTTTTTGGGCTTAACTATTG
CTCCCGTCTGCGGAGTCCCGTTGTGGTATCTGGCTCGTTGGCTCAATTCTTTCAATTTAGATTCTTTAGCAA
GCATTTCCTGTTCCATAGCAAGCCGCTTCAATTCCATTTTGGACCTGATCTCTTGTCTTGCCTTCTTGTCAG
CGTTTTCTAACGCTTCGGAGAGCTTCATAAACCCATCGTTGATGGTATTATTTTCGTTGTCAAGAGCTTTAC
CTACACGTCTTTCCAAGGCCACGGTATAACCATTTGGATTTTTCCAGTTTGACACAGCTGCAGGTATCTTCC
ACTCATTTGGATCAGCTTCTCCCCTATCATTGCTGCCATCCATATGGAGAACAGGCACGACTTCGTCGTTTT
CTGTGGGTGCTACAACCTTTCTCGCCTTCTTCCCAACGAACCTTGGCAACAATGGATCCATTTGCTTGGACA
CTACCTCAATATGGTGGCTGTTGTTCAATAATAGATTCGCGGGTGCCTGATGTGTTTCGGTGACGTACCTTG
ATGATGCCCTGTTATTTGAGTTGGCTAGTTTCGCATTCACAAGCCGCTGAATGTATGACTTGGTTCTTGCTG
TACATTCTTGGATTTCTGCTTTCGTTGGCAAAGGAACCGATAGTTCGAAATTAGACTGTCTCTTTGGAATAA
AATCATCGAGCTTAACGTTTTTAGCGATTTGGTCAGTCAATATTGCCGGCTCAACGCGATCTGAGCTCAAAG
CCGTCGAAACTCGTCCTTGAGAATGTTTTGGAGGTGGTAGTCTGTTACTAAACATATTTGGTTGAGGTTGCT
GATACGTCCTCTCGGCTCAGAGCTGCCATGTGTCAATAACCCCATAATTTGAACTTCTTTCATCAACTTTTT
AGCTGGGGAAAAATCAAATTCGTGAAGAATTACAATAATACGTTAAGGTAAAAGATTAAATATTAAAAAATA
GTATGAGTACTTTTGAATCATCAGACAAGAACAATGAAGGATATGAATAGTATTAGATATGTATTCTTTTTT
TTTTCCAGGGACATAAAGAGTTGTTTTTATAAGGTGCGGAGTTATCTCAATTTGCTTCTGATTTTAGAAGCT
ATTCTATGCCCGGTCGACTCTTTGATTTCGATCCCAAACGGCATCATGGTAGTTTCGGAGCCAGATTCGCCA
TTTTCCCACTCTAATCCATCTCGAAGACTTTTTCGAAAGGTAAACCCTTCTTCTTGTCTCAGCGTGTTATAT
TTGGACTTATGCTGTAGCGGCTTGATCATTGCCGAAGCAGGTATTGGCGGATAATGTAGCACAGCCGGCTTC
TTGTACCAACCCACCTTTGTTGGTTTAGGATTTTCTGCCTCTGTCATTGGCGGTACACCAGCAAATCTCACC
CTTTTGATGGACAATTCACTGGAGTTTGACTCCGGATCTAGAGTTAATGTCTCTATAGCCAAAGTATCACTA
CTATTGGCAATCAGGGTACTTGATGATTTTCCTGAGGAGGTGTTGTTTATACTGGATACTTTTGGTGAAGGC
GCTAACGATGAAGATGCAGAAGGATTGGGTGTAGATGCACTTTTGTTCATCAAATGCCGCACTGTATCTTGG
ACGATTTTTTGATTTAACGTCATGGTTGAGGACTGCAAAGAATTGGACCTTTGATTGTTGAGCTTTGAAGGT
GGAGCTATTGACGGATGTCTTGTAGAATTCAAATATGAGGTTTGTTGTTTGTTTGTATAGGATTGCAAAGAT
GAGGATCTAGGCCTTCTGCCGTTGATCAGTTTTCTTTTCTCCGGAGACACCATGCTTTTCTTCGTTTCTGCG
TTTTTATTGTTGAAAGTGGTCCTTACAGGCGATACTGAGGGAGACCTAGAAGAATTTGAGGCTAAATGCGCC
CTTGCCCTTGTTCTTATGCTCTCTAAAGAGGCCTGTCTTGATGGGCTTGCTGAAGATGTGGGTGAGGGGGAT
GGAGAAGAAGAGGCTGGCAGCTTTGTTATTGACGGCTTCTTCTTTAGCTTACTTTTCGCGTTTTTAACCTCT
AAATACAGAGCCTTATCTCTTTCTAGCTTTTCTTTCAAATTCTCCCGCAAGTCATTGGTTTCATCGAAGGTT
TTATAATTTTTCTCAATATATTTCCAGCAATCCATCCAATTGGATAATAATCCCATAATGGACCTCAATTTC
GGTATAATCTTGCAGATATGATTATTAAACAATTCCACAACTAAACCAGGTTGAAGGTGGAAAATGGGAGTT
CTTGAGGAATTGTTATCGGTACGCGCCGTTTGAGTCCAAAATTTTAAATTCTCCTGCAGTTCGAATAAAGCT
GTGACATCATCACATTCTGGAGAGAGCAAAGCCATCAGCTCACAAATTATCAAATCGTAATGGTACACGTTT
TCGCTGGATAATCTTGTCTTGATGTCCAAGAAATGTTGTTTATTCGGTAGGAAAATTTGCCTAGAGAAACTG
ATAATAACACACAAGACAGAAAAAACCCGCAAGTGGAAAGTGTATATCCTGTGTAGAGTCCATTCCCAATGT
GGTAGATCCTTCTGTAAATTTGACAGTGAAGTAGGTCTTGTTTCCGAAAATTTCTGCAATTGGTTGTAATAT
GTCCTTAGAATGGGGAAGATTTTCGAATGAACACAGGAGTTCAGTTTCTCCATCACTTGCCATTGCAATTTG
TAAAAGGAATGGGTGGACTTATCCCTTACTGGATCATTAATCAAAACGGCTAAATCTAGAATCAATGTCATT
TCAACTGGATTTAACAAGTCTTCAATTATTGAAGTGTCAAATGGAAGTGACCGAGCTTTGTACGCATCCCTT
TCCAATAAAATCTGTCTCAACTTGGCATTATAAATTTTTATAGCATTTTGAGCAATGCAAGACAGCGAATTT
AAAATCTTCCATTGTAGAGAATTATTGTATATGCACGATTTATAGTGATCTAGGGGTACCTCCTCGGGAAAC
ATCCAGCCCTCTACATCAATAAAATTAGTTGATAATCTCTGCTGCACTTCGCTTAGCTTTATCAGCTGGAAT
CGACAGAGCAAATGGTACCTCTTAGCCAATACGGGGCTTACATTAAATATAGGACCCTCACAAAGTGATAAG
ATGAAATTAACGAGGGGAATAATTTTGTAGGACTCGTCATTGTCTCTTTTCTTCTTCAAATGCGGTACCAGA
ACGTTTAGTAGCCTATTCAGTTCATTCAGCTTGTAAAGAGCGTTCTTATATTGAATGATTTTTATATCATAC
GAGTCCAACGGAACAGAACCTTTGATTGCCGGAATAGAAGCGCTGGCAGCAGCTTTGGCTAGCAACTTTTTT
CTCTTTTGCACATCTACCATGTTGTAATATAAAACTAGTCTAAATCCTCAACCTTCAGCTTCCAATCACTCC
TTTTATCATTGTTCATTCGCTAACAAACTTCAAACATATGCCTTTATTATGCGTCTTCCTGCTGTTTCAACC
ATTGATTGCAGGGTAACAGACATTTTTAAGGGTCTTTCCCACAGCATCTATAAGAAAGATCGTCAAAAGTAT
TAGTTAAACATTGAAAATTTGCGCCAAAGACATAGCAAGCGCAACGTATTCATTGTCCATGTCGTCATCTAC
TCCCTTTGACCCTTATGCTCTATCCGAGCACGATGAAGAACGACCCCAGAATGTACAGTCTAAGTCAAGGAC
TGCGGAACTACAAGCTGTAAGTACAGAAAGCCACAGAGTACCATCTAGGAAATTAACATTATACTAACTTTC
TACATCGTTGATACTTATGCGTATACATTCATATACGTTCTTCGTGTTTATTTTTAGGAAATTGATGATACC
GTGGGAATAATGAGAGATAACATAAATAAAGTAGCAGAAAGAGGTGAAAGATTAACGTCCATTGAAGATAAA
GCCGATAACCTAGCGGTCTCAGCCCAAGGCTTTAAGAGGGGTGCCAATAGGGTCAGAAAAGCCATGTGGTAC
AAGGATCTAAAAATGAAGATGTGTCTGGCTTTAGTAATCATCATATTGCTTGTTGTAATCATCGTCCCCATT
GCTGTTCACTTTAGTCGATAGAAGTTCACTCGCAATGCTATATATATAGGGAGCTTCCATATGTAGTGTAGG
ATATATGTATATATACATATATACATATATGGGCGTATATTTACTTTGTTCTTATTTTCTGTCTAATTTTAT
AATTTTACTGACAGTAGCTAAGCCCTCTGTATTGCTGTTCTGTGTTATTGCACTAGTGTCATAACGCAGATG
GTTTTTAGCAGAGTCAAATTGGGCAGAAAGCATAATTTCCATCTTCCCTGGCAAAGACAGATTTTCTCTTTT
GATCACGTTAGCTAAATAATTCAAGATTTCGTTCGGTACTCCAGCTTCGCCCTTGTTAGCAGGCTTGTATTT
CAACAGAATTGCTTGTATTTGGGCTGGATTCAAGGCATACCAGAAATCGAATAGTAACTTGAACTCGTTCAA
GTTGCTTATCTTCAACTGTAATATCTTGACAGCCTGAATTATTTGAATCAAATTGGGACGAACGTCTTCAAT
TCTTGGTTCAAACCAGCTCACCAACCGCTCGATATTTCTATCCACTTCGTACCCATACTTCCAATTTAACGC
GGGACATTTGGTTATTAGGTCATTAAATAGCATTACGTTCAGATACTTCAGGGTGTCGTTAAAAATTTTTGT
ATGCATTGAGTCAACAACTTGAAATTTACACAAGACAGCATCAAATTCATTTAAGAATGTGAATAATTTAGC
GAACTTCTCATCACCAGAATTTTTAAATAGCTTCTCGTTTAAAACCATATCGAAGATCTCGATGTGGGCTGA
AGCATGCTTCATGAATTTCACTAACCAAGTGGAATAAATCTTGTCGAATACTTTTAAAGTTTCATTCTCCAA
ATCATTCAAATATATCAGTGTTAACTTATCTTTTTCATCACCACCATTCGCTTCATATAATGTTTTTTGATT
TGCAGCAAATGCGGGAAGTCTGGAAAGATTACTTAACCAAAAGATACCACCAAGCATTGTTTCGTCCTTTGG
TAGACTCATAACAATGCTTTCTACAGTCAATAGGACTTTCGAGATGAATTTGCTACTTTGAATCAATAACCC
ATTTCTCACTAAGCTACTTACCACTGTAGTAATGACGTGTATAGGACCCAGAACATTGTCTCCATTCACCTC
AGTAACATTTACTTTTTTCAAGTAACCTTCTGTGACTTCTAATGTGTAACAATTCAGGTCCATTAGTAATTC
TAGAAGATCAGGATTTCCTGATTCTCTACGAATTACATTGACTAGCTTCGGTTTTACTTGTTGTCCTGCGAT
TCCCAAACCTTTCACTTTATCATTCTTATTAGCAGAATATGTGGTGGTGAAATCTTGTGCTATTACGTTTTC
AATAAACGCTAGTTCTTGCTTCATTGATTTGACTTCATCACTTAATCTTGAAGGTTTGTTACCTTTTATAGC
AGCCAAACTTTGCATATGTGACTGTATTAAAGAAGATTGCTTCTTTTTTCTCTCCTTCAAGGCATTCTTCTT
GTTTAAAGTATTCATGATTTCAACTTGTAACGTCTTCAGCTTGGAAATCTTATCATTATAACCATTTACTAT
CGTTTCGTACTCTTGCCTTTGCTTAGATGGAATATTTGACAAATCTCCCTGCAACAACTGTGTTAATCTTGT
ATATGAGTCATTTAACATCTCTAGATTCAAAATGAAAGAGTTCTTAAATTCGATAGCTTCCTCCAGTAATCC
AATCCCGTAACTAGCCCTAATATTCCGTTCTTCAACTTCTTTTTGCAGAACTATATACCTTCGTCTAGCTAA
CTGCATTCTCATGGCGCTTTGTACAAGAATGGAGCTCCTTTTCAATGTTCTGTAATCTGTTTTGTGACCATA
TGATCTGATGTAGCTTTGGATAATTACTGCCGCCATGAGCATGAATTTCCTGTTAACACTATCTAAAATCAA
TTTTCTTTTACAGGTACATTGTAGTTTTATTATTTGCCCAATGGCAGCTCTATAGTATTCCCGTTTCCATAA
TGCTCTAATGTTCGTTTGTAGTAATATGGCAGCTCTTGTCTTGAGCTCATGATCGACCCTTGTACGAACCAA
CAAACTTCTAATTTGGCTTTGGCACTTCTTTATTGATTCCATGGTCTGCAAATACTGAAGCCTATAGTATCT
TGCCCTTATCTTTTTCTGTATTATGATGCATATTTCATTCATTTTATTAGTCCTTAGCTTTTCCAAAAATGC
AAGCATTCCTGCTTTAAAGAAAATTTTGGTATTACCAATTTGGTATTTTGCTGAATCAGAGATAGTAGCATC
TAGAATAGATTGACAGAAGTTGACGATTGCCTCTTTTGGGAGGTCTGGATTATAAAGAATTCCACTCCATAA
GCTGTAGTCCGTCAGGAGGAAATATCTTTGAACGAATTCGTCAAAAGTCCATCTTGATGGAAAGCCTGCACA
TGAAATCCTGATTGTTTCCAGCACACCACAAGCTCTTAATTGCGATAAGACCATCAAATTATCGAACTCCCA
TGGCTTTTTTTCAGAATTTGGTTTTATGCAACGAATATAATGAACATTAGTAGAATTTATGATGGCCATCAA
TTCCCCGAGCGATTTTTTGAACATAGATCCCAGGGTTGGTTTCTTTTGACTTAATCTTGCTGGGATCATTAT
CTTTTTTTCAGTATTTTGCTCTTCAGGAGCATCGTCACTCCTAAGTTCTCTGTTGTCTAAAATTTGTTTGAA
AATTGGATTTGTCGTTGCTTTGAAAACATCCAGATGACCTAGGGAAACGCTGTCTCTATTCTTTTCAATAAA
CCCTTCAACTTCATATTCTACATCAACAGCATAATGGCTTACTATAAACTTCGTTTGTCCGAATCTTGGCTT
CGAAAAAACTTCATTTGAGGGCGGTTTATTAAAGGCAGAATATAGTTTTGAGGCCCATGATTCATCTGAGCC
TGATGGTAATCTACTTTCTTCATCTAATAGAGAAAGTATTCCAAGTTTATTCTCAATCAAGTCTATGCAAGG
TTGGTTGTCGCTGAACTCAATGAAAGACCACTCAATTTCCTCCTTTACATATTCTTCTTGCTCCAATTTGAA
AACGTGCTGGTTGAACTCTTGTTGTAATTTTTCATTCGCATAGTTTATACAGAATTGTTCGAATGAGTTTTT
CTCAAAATGCTCAAACCCGTAGATATCTAAAATACCAATAAAGGAAAAGACATGATCTTGTTGATCCAGCTC
AGGATCGTATAATGTCTTGTTAATGTTGTCTACTAGCCAATCAAAAAGCGTGGAATAAATAAATTTCGCCAC
AGAGTCCCTAGCAATTAGCGCTTGATTGTAATTCAAATTAGTGACAATTTTTTCAGACCTTGTGACGATTTG
TTTCTTGACAATCCATTTTGCAAAATTGAAGGGATCAATACCCAATAATTCACATGCGATTTGCAGGTTTTG
CTCTTCCGATGATAGTGATGCGTCGTTTCTAGTCATTTTCATCTCGATATTACCTATATGTAGCAAGCCTGC
AAGAATTTTGAAAATTCCAAGCTGAGTCTCGTGGTTTATACCTACTAATGACAGGGCATCAGTGGTTATCTT
GTATTCTCGAGCTTCATCTATACCAGCTATGTTCGGCTGTCCACCTTGGTTAGTATAATGGTAGTCCTTGGG
AGATGACAAATGCAGTTCTTGTTTTACCGGTTCTGGCAATCCTTCCAAAATTTGGTAAAAAATATGGTAATT
TCTTTCTGTCTCTGGCTGATAAACTAACCTGGATTTTTCCAAGAGATAGGTTCTAATTTTGGACCCCCTGAT
GGTAGTATTCTCATCAAATAAAATTTGCAGATATTTGCCGAAACGAGAGGAATTATCATTTCTGGTAGTTTT
GGCGTTACCAAAGGCTTCCATGATCGGGTTAGTAGCTAAAATTTGGCTCTCGATTTGAGACATTTCCACTTC
CCCTTCACGATTGTTGCTTTCTTGGACTGAGGCAAAGTATCTCATAATGTATTTAGCAGAGACGGTCTTACC
AGCACCGGATTCACCACTGACTACAACAGTCTGGTTAGCCTTTTCATGGACCATGAACCTGTACGCCTCCTC
TGCTATGGCAAAAAGGTGCGGCTCCAGCTCATCTTTACGCTTACTAGAATAATTCTGTATCATCTCGCGAGA
GTACAAATGGTCGACTTTGGCAAAGGGATTAGCGGCAATAAGGACAATACCNNNNNNNNNNNNNNNNNNNNN
NNNNNNNNNNNNNNNNNNNNNNNNNNNNNNNNNNNNNNNNNNNNNNNNNNNNNNNNNNNNNNNNNNNNNNNN
NNNNNNNNNNNNNNNNNNNNNNNNNNNNNNNNNNNNNNNNNNNNNNNNNNNNNNNNNNNNNNNNNNNNNNNN
NNNNNNNNNNNNNNNNNNNNNNNNNNNNNNNNNNNNNNNNNNNNNNNNNNNNNNNNNNNNNNNNNNNNNNNN
NNNNNNNNNNNNNNNNNNNNNNNNNNNNNNNNNNNNNNNNNNNNNNNNNNNNNNNNNNNNNNNNNNNNNNNN
NNNNNNNNNNNNNNNNNNNNNNNNNNNNNNNNNNNNNNNNNNNNNNNNNNNNNNNNNNNNNNNNNNNNNNNN
NNNNNNNNNNNNNNNNNNNNNNNNNNNNNNNNNNNNNNNNNNNNNNNNNNNNNNNNNNNNNNNNNNNNNNNN
NNNNNNNNNNNNNNNNNNNNNNNNNNNNNNNNNNNNNNNNNNNNNNNNNNNNNNNNNNNNNNNNNNNNNNNN
NNNNNNNNNNNNNNNNNNNNNNNNNNNNNNNNNNNNNNNNNNNNNNNNNNNNNNNNNNNNNNNNNNNNNNNN
NNNNNNNNNNNNNNNNNNNNNNNNNNNNNNNNNNNNNNNNNNNNNNNNNNNNNNNNNNNNNNNNNNNNNNNN
NNNNNNNNNNNNNNNNNNNNNNNNNNNNNNNNNNNNNNNNNNNNNNNNNNNNNNNNNNNNNNNNNNNNNNNN
NNNNNNNNNNNNNNNNNNNNNNNNNNNNNNNNNNNNNNNNNNNNNNNNNGATAGGGGGTTAGTCATCAGTAG
ACTCTAAATAGGTGGGTTTCGTAGTACAGGTAGCGTGGGATGATCATCATCATTTTCGAAGCTATTTGTTTC
AATGGATACAGTTTCTCCATCCTCCAATTTCAACTCTAAGTGGAACGTTCCTTCAAAGAAGTCATTCTTGGT
GACTTCGCCGCCTATCCAGCTTGTTCTTTGTGAGGGTACCAACACTTAGTTCCTACTTCAAATGACATGCGG
GAGAACTGGTTATAGGATTTTTTTTGTTTTTTTGTGTTTTAGAATTAGATTGAATTATAAAAAGAAGAACAA
AAGGGTATCGTATTGAAAATAAATTGTCTCGCCAAACTGGTAACAATGTTTTCAGCTAGAACAATAAGAAAA
GAAGAGAAGGTAAAAAAAAAGGTGATAACTCCGTAGGAATTGAGGAATTGAGTATGCAGAATCAGAATAAAG
GCTGACTTTCAAAAAAAGGTTGTATTACAATTGCAGGTTTTCGATAAAAGAGACCCTATTCTCATCTACTAC
TGCTAAACTTCGAGATATTTTCGAATTTTTCAGTCTTTTCTTTTTTTTTTTTCGCATTAGTTCAGAACCCTA
AAGAATGGTAAACATTCTATGGATAACCCGGAGAGTGAGTTTCTTAAAGACCTAGTTTTATTTTAAGGGTTT
TAACTCAATCTTGATGTTTTCATTGTGTACCCTAAAGAAAGTTTAAGAATAGCCCTAACTGTTACCTTTTGA
AATAAAATAAGGGGAAGGTCAAAAAGCTATTGTTCTATTGTTATGAAACATTGTCTCAAAGAGTAAGAATAA
CACAAATTGATGGCAGTTTTTTACGTAGTCCAGTAGTTGTCCAGGTACAATGCAAAATGCTCAAATAAAGAG
CTCTTCTAAAGGCAGCGGAATAGATGGTACAGATCGCAATAGCAAAGATGGTGTAGAAAAGAGACCCCTGGA
AGATGTAAAGCAAATGATTGACGCTGGAACACCAGATGTTGGCCACAAATCTACTGTTGAAACTAAGCCAAA
CGTTGGATGGCAAGCCTCTCACAGTAATTTGGCTGCATTACACGAAAAAGAGCAGAAATATGAAATGGAGCA
CCATCATGCTCGTCATAAACTGCATCGTCAAGTTATTCCGGATTACACGTCTGCCTCGACCGCAATGTTCAG
CGATTGTATGTTCAACGCAGCACCAGATAAAGTACGAAGTCTCAGTACGATGAAGTCTTCTGGACTCTCGCC
AAAACACCCATTTAACGTAGTCGCCACCTTTAAAGGACCATTCCCGCAGCATAGTGTAGAATCAAAGCCTCT
CGATGGTGGATACTCTGCCAAAGACCATTTTCCCTCATTTAAGATGTTGCAAGCCCAGCAGCACCCAGCCCA
TCGCCATTACAAAGACAACGACAAGTACGGTCTTAAATCACCTTCCCGGTCCTTCGTGAAGGACAAGAAAAG
GTTGGTTCACCGGTTTTTGAAATCCATGGAGCCTTCTTCGTCTGGGCAATCTAAGGATTCGTCTGCACTGGC
GCCGGCTTTCGATCCAATATTGCCCAATGTTATATCTAAGCCTTCCAAGCGACCCACACATCATTCGCATTC
ATCAGACGGGAGTTCTAGCACGCAGACAGATATATCGTTACAGAGCTTGCTTTACCATGATCTTGAAAGCTC
ACCAAAGAAACATGTTTCGCCCTCAAGACCGCCCTCTGTAGCTTCCGAATCCTCTCCTGCCGTTGCTAATCC
CATTGGGCTTTCGCCAAAAGACGCCTGCAATGCATCGTTTTCGCAGTCGTCCTCATCTTCGTTGTCTTCTTC
TTCATCGTCTTCATCATCGACGTCATTCTCACAGTCAGTGGCTGTTGATCCTCTTGAACCTCCTGGAAATAT
CACATATAGTAGTTCGAATCTTTCGCTAAATTCAGATGAATTAGACTACTATCAGCGTCATATCGGATTGCA
GTTACAGCAGACAGAAGCTTTACTAAAGCACAGTTTGAAAGATGAGGTTCTGAAAGATGAAAATGACCTTGT
TAAAAACATTGCAAATTTTGACAAGATCGTTAAAGAGCTAAGGGACTTAAGATCCAGGACCATTGGATGGAA
AGAGCTTGTTGAAGAGGATTATTTAATGAATTTGAAACAGGATTTTGACAAGGAAAACCCCGAATCATTTGA
GGCACGTTTGAGTGATACAATAAATACAAACGTGGCAAAATTACNNNNNNNNNNNNNNNNNNNNNNNNNNNN
NNNNNNNNNNNNNNNNNNNNNNNNNNNNNNNNNNNNNNNNNNNNNNNNNNNNNNNNNNNNNNNNNNNNNNNN
NNNNNNNNNNNNNNNNNNNNNNNNNNNNNNNNNNNNNNNNNNNNNNNNNNNNNNNNNNNNNNNNNNNNNNNN
NNNNNNNNNNNNNNNNNNNNNNNNNNNNNNNNNNNNNNNNNNNNNNNNNNNNNNNNNNNNNNNNNNNNNNNN
NNNNNNNNNNNNNNNNNNNNNNNNNNNNNNNNNNNNNNNNNNNNNNNNNNNNNNNNNNNNNNNNNNNNNNNN
NNNNNNNNNNNNNNNNNNNNNNNNNNNNNNNNNNNNNNNNNNNNNNNNNNNNNNNNNNNNNNNNNNNNNNNN
NNNNNNNNNNNNNNNNNNNNNNNNNNNNNNNNNNNNNNNNNNNNNNNNNNNNNNNNNNNNNNNNNNNNNNNN
NNNNNNNNNNNNNNNNNNNNNNNNNNNNNNNNNNNNNNNNNNNNNNNNNNNNNNNNNNNNNNNNNNNNNNNN
NNNNNNNNNNNNNNNNNNNNNNNNNNNNNNNNNNNNNNNNNNNNNNNNNNNNNNNNNNNNNNNNNNNNNNNN
NNNNNNNNNNNNNNNNNNNNNNNNNNNNNNNNNNNNNNNNNNNNNNNNNNNNNNNNNNNNNNNNNNNNNNNN
NNNNNNNNNNNNNNNNNNNNNNNNNNNNNNNNNNNNNNNNNNNNNNNNNNNNNNNNNNNNNNNNNNNNNNNN
NNNNNNNNNNNNNNNNNNNNNNNNNNNNNNNNNNNNNNNNNNNNNNNNNNNNNNNNNNNNNNNNNNNNNNNN
NNNNNNNNNNNNNNNNNNNNNNNNNNNNNNNNNNNNNNNNNNNNNNNNNNNNNNNNNNNNNNNNNNNNNNNN
NNNNNNNNNNNNNNNNNNNNNNNNNNNNNNNNNNNNNNNNNNNNNNNNNNNNNNNNNNNNNNNNNNNNNNNN
NNNNNNNNNNNNNNNNNNNNNNNNNNNNNNNNNNNNNNNNNNNNNNNNNNNNNNNNNNNNNNNNNNNNNNNN
NNNNNNNNNNNNNNNNNNNNNNNNNNNNNNNNNNNNNNNNNNNNNNNNNNNNNNNNNNNNNNNNNNNNNNNN
NNNNNNNNNNNNNNNNNNNNNNNNNNNNNNNNNNNNNNNNNNNNNNNNNNNNNNNNNNNNNNNNNNNNNNNN
NNNNNNNNNNNNNNNNNNNNNNNNNNNNNNNNNNNNNNNNNNNNNNNNNNNNNNNNNNNNNNNNNNNNNNNN
NNNNNNNNNNNNNNNNNNNNNNNNNNNNNNNNNNNNNNNNNNNNNNNNNNNNNNNNNNNNNNNNNNNNNNNN
NNNNNNNNNNNNNNNNNNNNNNNNNNNNNNNNNNNNNNNNNNNNNNNNNNNNNNNNNNNNNNNNNNNNNNNN
NNNNNNNNNNNNNNNNNNNNNNNNNNNNNNNNNNNNNNNNNNNNNNNNNNNNNNNNNNNNNNNNNNNNNNNN
NNNNNNNNNNNNNNNNNNNNNNNNNNNNNNNNTCATACATTCTGACAATTTTTTCTTGCCCACCCTCTTCAG
CCTGTGAAAAGGCAAATCCTCTTTGTTTTTTCATTCTTTGCACTTGCCTCACCTTCCTGATGGCATTTTGAA
ATTGCTGAACGTGCGGCCTAGAGTCGCTGATATTGTATTTCTGCATTTCTTGAATAACATGATACGTTTCTG
GTTCATACATTCTTTTATAGTACTTCCATAGAAAATCTCTTACCAGTGCAAAAATTGGTAAAACGATCAAAG
TTAACCAAAATACACCGGATCCATACGTGTGTTTAACCACACCATAATACTCTCTTGAGATGTTAGCATGAG
GAAATATAGAAGCATAAATTGGGAAGAATATTAACCAAAATAAGAGGGAACCAGGAATGGCAATTAAGGTGA
ATTTCGTCCATTGATTAGTTACCAAAGCAGCCTTTCCCAAAACAATAATGACACTTGTAGTGTAGACAGTTA
CACCCCAAGACCAATGATCAGCTAGTTCGCCGTGCATATTTAAGGCAAACCCATATCTGTAAATCAATATGG
TGCCAATAAATACTATTGCAGAATGGAAAAAGCCATTAATAATCCATCCCCAGAAGATGTAAACAGAGAAAA
ATTGACCCTTCTGTCCTAATTTGTACAATTGTGGGTACCGCTCAAGTAATCTACTACTAACAAATTGATCAA
ATACACCAATGACAAAAGGGGGCCAAACAGTGAAGAATAAGTTGTAGAAACTCATTGTCCATGATTCCATAA
TGGATTGACCTGAAAAGGCATTGGCAAAAACGTACCAAAACTGCGTCATGTATAATGCTGTATTCTTGTAAA
AAGAGTACAAAATTGCGACAGAAATTCTTTGATAAGACCAGGAGCCATGGACAAGTAATAGTTTTTTTAAAA
ATTTAAATTGGCCAACAGCTATATCAGCTGAACGAGCCGCTTGCATACCTTCCATACCACTAATACCGACAC
CAACATGAGCTGCCTGTATCATACTAACATCGTTGGCACCATCGCCAATGGCTAGCAGTAGTGAAGACGACT
TTCTTTTTACCATTTTAACAACCAAGGCTTTCTGTAGTGGAGATACACGGCAACATATAACCGCTTTACAAA
GCTTCGCCACAGTTAGCAAATAATCTTCTAATTCTGGTTCCCAGGCAAAGCCTAATGACTTCCCATCAATGA
CGAGCGCTAAGTATCATATCATGTGTTGACAATTGATGCTCGTTTAGAGCGTAATCTTCTCTAACAAATTTC
TCTCAGTATCATCTTCTGGTTCCTCGTTGATGATCAACAAANNNNNNNNNNNNNNNNNNNNNNNNNNNNNNN
NNNNNNNNNNNNNNNNNNNNNNNNNNNNNNNNNNNNNNNNNNNNNNNNNNNNNNNNNNNNNNNNNNNNNNNN
NNNNNNNNNNNNNNNNNNNNNNNNNNNNNNNNNNNNNNNNNNNNNNNNNNNNNNNNNNNNNNNNNNNNNNNN
NNNNNNNNNNNNNNNNNNNNNNNNNNNNNNNNNNNNNNNNNNNNNNNNNNNNNNNNNNNNNNNNNNNNNNNN
NNNNNNNNNNNNNNNNNNNNNNNNNNNNNNNNNNNNNNNNNNNNNNNNNNNNNNNNNNNNNNNNNNNNNNNN
NNNNNNNNNNNNNNNNNNNNNNNNNNNNNNNNNNNNNNNNNNNNNNNNNNNNNNNNNNNNNNNNNNNNNNNN
NNNNNNNNNNNNNNNNNNNNNNNNNNNNNNNNNNNNNNNNNNNNNNNNNNNNNNNNNNNNNNNNNNNNNNNN
NNNNNNNNNNNNNNNNNNNNNNNNNNNNNNNNNNNNNNNNNNNNNNNNNNNNNNNNNNNNNNNNNNNNNNNN
NNNNNNNNNNNNNNNNNNNNNNNNNNNNNNNNNNNNNNNNNNNNNNNNNNNNNNNNNNNNNNNNNNNNNNNN
NNNNNNNNNNNNNNNNNNNNNNNNNNNNNNNNNNNNNNNNNNNNNNNNNNNNNNNNNNNNNNNNNNNNNNNN
NNNNNNNNNNNNNNNNNNNNNNNNNNNNNNNNNNNNNNNNNNNNNNNNNNNNNNNNNNNNNNNNNNNNNNNN
NNNNNNNNNNNNNNNNNNNNNNNNNNNNNNNNNNNNNNNNNNNNNNNNNNNNNNNNNNNNNNNNNNNNNNNN
NNNNNNNNNNNNNNNNNNNNNNNNNNNNNNNNNNNNNNNNNNNNNNNNNNNNNNNNNNNNNNNNNNNNNNNN
NNNNNNNNNNNNNNNNNNNNNNNNNNNNNNNNNNNNNNNNNNNNNNNNNNNNNNNNNNNNNNNNNNNNNNNN
NNNNNNNNNNNNNNNNNNNNNNNNNNNNNNNNNNNNNNNNNNNNNNNNNNNNNNNNNNNNNNNNNNNNNNNN
NNNNNNNNNNNNNNNNNNNNNNNNNNNNNNNNNNNNNNNNNNNNNNNNNNNNNNNNNNNNNNNNNNNNNNNN
NNNNNNNNNNNNNNNNNNNNNNNNNNNNNNNNNNNNNNAAACAGTTACAGAGTTTGGTTTACGGATGATAAA
CTTATACCCTAAATCTGCACCACCTTGAACGAGGGCACCTTCATCTGGAGAGGCTGCTTGATATTTAATAGA
TCCATCGCTTTGAAATTCTGGAATGACAGTATGACAGGTAGCCAGTAATGTTAAGAAGTCATTGATAATAGG
TGAATCCTCATCAGAGGGATCATTTAACTTTTTCTTCAAATCGTCAAATTTTCTATAACCAACTTCAATCCC
ATCTTCAACAGTGGCCGTTTTATCTTCAGGTATTTTATCAATATAGCAATGGCCTGCAATAGAGCAGGATTT
AAATTCCATAATATTTCTTGTTAAAGTTCCTGTCTTGTCACTGAATATATATTCTATTTGACCAAGTTCTTC
AACCAAAGAGGATGTACGAACCACAGTTGGGGTATCAGTTTTTTCGTAGTACAAATCTAGATCTGAACCTAT
CATAAAAGCCTGATAATATTTGATTAATTCAACGGTGACAAATAGAGAAATAGGAACTAGATTCGAAAATAG
AATCCAAAATGTTAAAAAGTCTTTGAAGAATAAGCCAGCCTTGTTGGTACCCTCCAGGTAAAGGTACGATAA
ATGTTTGGCATCTGCAGTAGACATAATAACATTACCAATTGAAGAAATTAAAATTAGCACGATTAAAACTGT
GAACAATGCAATAATCTGTCTGTTGATAATTTTCTCAACCGCGGTTCTTTTAATTGGGGTTGCAGTAGCATT
ACGCAATAACTTAGTTTCATGACCAGTGAAGATAACTAAACCAAATATCCATGCAGTATTTCTTAAAGTTGC
ACCTCTTAAAATCATTTGGTCAGGAGATAACGGTATTTGACGATCATTTAAAGTCATTGTACCTTCATAAGT
ATACAAGCTAGAGTTCGGCTGTTCGGAAACAACTTTTCCGTTCATGTTCTTCAAAGTTTTAACGTCTATAAA
TTTGGCAGTTTCTACTCTCGACTGTTTGATTTTCAAATTTGTTTCACCATCCAAGTTGGCAGTTTCAATGTA
GCAAAGACCCTCCGGTTCCGAAGATGACAAAATTATGGTATCAGCAGGAATAGGTTCCTCTGATTTTACTCT
AATTATGTCACCTACACGAATATCAATCCATCGTTTCTCAACAAAGTCATCATGTGCTTCTGAAAATATTTC
TGCTGTCGAATTATTTAATTCTTTATCAGAATTAGCTCTCTTGATATCTTCGATACATTCCTTCATGGCAGA
AACAATCAAAACCACTAATAAAGTACCAATTGTGGTGTATCTATTAGTTGGCGAGACGTGAGGCACCTGTTG
AATGGCAGATGTACATAAAAAAAACAGATTAGCGTATTTGGAAAATTCTTGGAACAAAAATTTAGGCAGAAA
GGTCGCAAAATTATACTTGGTGGTAGATATATGGTTGTCACTATAACCGAAGGAGGAATTAGCGAGAGAATC
GTTGATGTGGATGACTCTTGGTTCACCATTGCCCTCTGCGTCGCCAACGTTCTTTCTTAAAATGTACCGGTT
GAAAAGAATTTTAATGTTGAACTTATTCCTCGAGTCTAGATAATTATCGTCTAATTCGTTATTAGTCACCGC
ATTGTAATGATTCATTTCGAAACTTTCGGGCCCTTTCTTCCGTTTGAACGTAAAGGCATTTTTGAGACCATT
ACCAAACCTAGCAAATAAACCGGGAGGCTTGACTGCTCGTAGGGATTGTGGTTGATATGCATCTGAGTCGAA
TCTATTGGCATTCCAAGACGTTTGGTCGTCATGGTTATTGCTCATAAATAGATTTTCATGGACATCATTTTC
AATGTTATCATCATCAGCGTCTAAGTCGATAGTCTCTTCGGGAAGTACATGACTTGGTGGTATATAATTCGC
GTTCGCATGTGAGTTGGTGACCTTTGAACGGGATCCAGAATGAGAAGTCGTGTCGTCTAAGAAGTCAATATC
GAAAAGCGTGTCGTCCTCCCCAGGTTTCCTCTTTGGGGGGGTTTCTCTGTCGTCATTCATGGTAAAATCAGG
GAATGAAAGAACCTACCAGTAAATTATTGCTTGGCGCTAACCTCTATTTGGCGTTACTGGCTTCTTGTTGCA
CTATTCCCCTTAGAATTGCCAACAATTGTTGATTATATGTTTCTTCAACTTAGTGGCATTAAACAGATTTGG
GTTTTCTGGCAAAAAAAGCCAATCACGTGATCAGGAAGATTTCAGTGATTTACGCTTCAAATAACCTTTACC
TCAGTAATCCCGTAATAGTAAGCTTCTAATAGTAAGCTTCTAATTTGCAATGTTATTAGCCCAACAGCTACT
AATGGTATTATTTTTTTTTTTTTGATAAGAAATTTAAGTGTTACAGAATGGGCCATCTTACAAATATAATAG
TCTTTATGTATTTTTATATATGTAAAAGAATTGAAATATTTTATAACTGGTTGTTATTATGGTACAGTGCGC
TGCCCAATCCACGTGGAAAAATCCTGTTCATTCAATAATAGAAACTGAAATCATGTAATGTTGCGTAGTATA
GTGCGTGAGCTTATTGTGCCACTTCTTGCTCAGCATTTTGAACTTCGTGTTCCTCCTCGTATTCGATTTCGA
CTTTAGGACGTTTAGTTTTGGCACTAGTTCCCTTCTTACGTCTCTTGGCTGAATTCTTATTTTCTTCATCAC
TATCGCTGTCGCTCTCGCTTTCACTGTCGCTTTCGCTTTCACTGGCGCTGGAAGCTTCTCTGTCAGAGTCAG
CTAACCACTTTTCTAAGTCATCCACGTCAACGTATTCACCTTCGCCATCATCTGCAACGTATTCAACTTCCC
CATCATCACTTTCCTCTTCTTCATCCCAGTCTTCTTCCTCGTCCTGAGAATTCTCCTCTTCCATTTGACCCA
TTATCTTCTTCCAGACCTTTTCGTCAACATTTAATGGTTTATCACCGTAAGCACCACTCTTTAATCTGTCCA
TCAATTCTTTTTCGATGGCTTTTTCAATCTTGGCAGCTACCAATGCCTTTCTCTCCCTGTTTTGTTCTCTTC
TTTTGACCTTTGGTGCTACACCAACGTAGTGTCTCTCCTCCTCCCTTAATGCTAAACGTCTCTCTGTTATCA
TGACCTGCGTCAATTTTGTAAATCTCTGTTTACACTTATGACGGAAAAACTTGCTCCAATGTAGTAGGTGTT
CGTCGATCTGTTGTAAAGCCTTCGTGTAATTTTTGGATAGTTTGATTCTTTCCCATAACTTGGCAGGAGTGT
GCGCTCTTTCAGGCGTCTTCATATACAAGTACAGTTTCCCATTGTCACACTTCACTGTTGCATACTTGGAGT
TGGCAAGTGGGCATGATTGCCTTGTACACAACCCAGTGACGTTATACTCATTTCTGCAAAAATTTTGACCAT
TAGGTGCCTTAATTCTATGAGAGCAGAAACTTTGATTAATCACTTGCCAAACAATTTCGTCGGACATATCCT
CGTTGTATTCTAACCGTTGTAGTTATGTACTGAAGAGAACACTGTCAAAAGAAAGAACTAAGCAATGCAATA
TCTGCCTCTATACCAATCACTTTTTCATTTTTTTTCAAAAGCTCATCGGAAAATTTTTCAAAAAAAAAAAAA
AAAAAAAAAAAAAAAAAAGGTTTATTACCCTACTGCATTTTGATAATCTGAACATAATGAGCTAATGAAAGC
AATTCTCATTTAAAAACAAGTATTCTCTCTTATTGAAGTATGCATTATCTATCATTATAAATTCTTTTATTC
TGTTCGAGTCCATGTTTTTAAAAAAAAAAAAACATGTATGTATGCTCCATCTATATATGCTCCATCTGTATA
TTTTATATGCAAAGTTTTTTACAAGAGGAATTTGGGAACTGGAGGAAAGTGGCACAATACCTCATGTGGATA
GTTCATTAATCTCTTCTTGTGTTAATGTGCTAATATAAACACACTTACTCAGCAATTCGTGGTTAACTTTGA
AAGTGTAAAACTTGGACCATTGAACCCTTTGAATGAAATTCTTGACTATTTGAACGTTCGTATCGAATTTAT
TGTAATTCACTACTTTATCTTCTAAGATCCAGTCTTTCTTCTCTGCGTTTGCTGATAGGTCCGAAAGATATA
CGACGATGAAAGGGACGCAACCCACCAGTGGATTCACAGAGTTAAGTAGATTTCTTATTGTAGAATAATTCC
TGTCTAGCGAGGGAATCTTCTTTAGCTCTTCCCAAGTCAGTAAGTCGCCTGGTTCAATCAGACGCCATGCAT
CAGTGAATTTTTGAACAACTGAAGAACTTAAGGCTAGAATGATTTCCATCAATGTGTTAAAGTTCTGAAATG
TCCTGCAGTGGTCTGCAACGTGTATAAACCTTTGAATGACATTTCTTTTCATTTTGCTGCTCTTGGTAAGAA
GTATTTCTGATATAATCCAATCCACAGTTAAGTTAAATCTGGATATAGCTAAATCAATGCCAGATAAGGTCT
CGTTCCTTACTAGTAGTTGCAACCAACTTATAACTTGTGGGCCTTCATGCTTCATCTTTAAATCTAATAAAT
CTTTCCAGTCTATTTCTCCTAAAATTTCCTTCTCTATCAAGGTCATTTGTTGCGCTACAGACAGGGAATCGT
ACATTAGTATAAATGGAACGTGACTTTCATTATTAGAAATCATTAATCTCGAATCGTGAATCCTGTATTGAC
CGATTAATTCCTGGATTTGCGCCGCTTGCACAGCAACATCAACATTAGCTGACACGTCTATTTTTTCAGGAG
AGGAGGAAGTAAAGCCTTCCTTCTCGGATTGATCTGGAGTAAAGGGGATATTCATTATAGTTTGTCTCCTTC
TTTCTATTAATAACGATTTTCTTTTTTCTGCGGGGCTATTTTGGAATGACGGCAAGTTGTTAAGGTTTAGCA
TTTCCACTTCATCTGCTAACTTGCTCGTTTTAATTCCAATAGCGTCACTACTCTTGGTGTTCTCTGGTTTTT
CGGGAATTTTCTCGTATGTACCTTCCAGTTTCATTAATGCCACGGTTATTGGATCGTCATTAATTGAATCAT
CGAGCATATTAGCAATTTCATTTAAATTTTTCTTATTCAAGGAGCCTGTAAAAGCCGACTCAGAGTTTGCTC
TCCGTGTGTTCCGGGCACTAGATGTGTCATTAATGTCGATATCGTCCATTGTCAATACACTTCCTGATATGT
TACTATTAGTTTCACTCTCGTTCTTCAGAAATTTACTTTTCAGCTCTTCAACGTTTTTCATTGGAGAAGCAA
CGTCAATGCTACCGTCATCTGGTGAAAAAAAATACTTGTTGTTTTTCGCATGGGTACTTGGACTTTCTAGGT
CATTATTGGAATCGCTTAAATCAATTGTTTTTAACTCATGCAATGAAGAAGTATTTGAGATTATATCTTGAT
TACCCCTTTGATATTCTTCTCTCAAATTTATTATCCTTTGGTGTGGCACTGGTGAATCCCTGGACGTTTCGA
AAGTTTCAACTGTGCTACCAGTGGTAATCGAATTCAAATCACTTACAACAGATTCTATTGTGGGTGCTATGG
ATAATCTGATTCTATTGGTTTCACTCACGCTGGTCCCGTTGGGAAATTCTCTCTGTGGATTTTGAGTTTGTT
TTAGAGGACTATTCTGAGCAGATTCAAAAAGCTTGCTCGTTGAGATACTGATAACGGTGGACGATGTATCAG
AGTACAACGCGCTTTTTTTATTATATTCCAGGTTGAGAGGTTCTATTTCACTTATTTCCTCTATAACTGAGT
TTGACTTGTTTTGCTCAGGATCTACTATGGATAACTCTTTGGTTGGTGTTATGGCAATGCTTTGAACTCTTG
AAATGCTGATCCTTCCACTAGCCGGTCTTACAACTGCTTGTTTGATCTTGTGATTGCAAGATGAATGTTTTT
TTCTTGTAGTTATATCATAATTATTGGCTTCTGANNNNNNNNNNGAAGTTGTCCAAGCTTTTTTTGTGCTCT
CATATTCTGATTCTGGATTTTCTTTGGTTATCATAATTCTTTTCCAGGCCATCTATAGTACTCTTTTTCTCA
TCTAAAGACTTGGTATCTTCAAATGTAAACTCTCTTAGATTTAAAAATCCAGTTTTTGTTTTTAGAGTTGGA
CTATCTGTATTATTCACGATGTTTCTGACTTTTCTTGACTTTTTCGTTACAGTATCTCTGGGTGGAGAGCTG
GATGACAACTCGGAATCGTATGAGTATGTTATTGATTCTGTGTCTTCCCTACTATCGTTTAAGGGAGACGAT
TCTTTAAGATCAGGTAGAACATTTTTCAGAGGCGAAGAAGTCATGCTTTTTTGGGATTGGGAATGATTTTTC
CTCCTTGGTGTCATATTTGTAATCGCTTCTGAGTTGGTTTTATCAGTTTCATGGAATAACAATCTTTGAGGT
CCATTCTCGTCTGTACGTGAAGAACTATTATCTTTATCAAAGAGCCTCATACTTTCTGCTGAGTAGCTACCG
TGCATTTTATTGTAATATGCTGTCGTGAGACTTTTTACTTTCCTTCGTTGCAGTGCATCATACGAGGGTGAT
GGCTGCATATTCGATTCATTGTTCTGCAGTTGCTTGTTTAAAGTATTAGTTAAAGAGATGACTGACTGAGCA
ATTGAACTTACGGTTTGATACAGATCCAAATTGTCCATAGCGCTAAAATTATCATTACTCGGTTTAAAGCTA
TTTTGTTGTAAAATCTTTATATCATGTATGTGTTCCCGACGTTCACAATCAACATTAACTGTAGGACCTCGG
TTGTTATTCGAATGTGTTTGAACTTTTTCTATCAGCTGGTTTTGTAAATGCAGTAGGGACTCCACTTCATCT
ATGGTTCTTGCACTTAGGATGTCAAATTTAGAAGAATCAGAGTTAAGAAACTCTTCCTCTTCTTCCTTGGAA
GATTTTCTATTGAGAGATGATATTGATACAACGTATTTGACAAACGCATCCATTTCAGGTTTCTGGTTTGCT
GGTTTAATAGCACTCATAAATTTTTTATCATTACTGCTATCATGGCGATTATGGTTTTTCATCCACTTAGCT
AAAAGACCAATAGCGCTGCGATGTAACACAGACATTGAAGATGTATTAGATCTACTATTACTGTTGCTATTG
TTATCTAGAGATGATGTCGTCGATGTACCTTGAAGCGTTCCGCTTTGTTCATTTAAATCTTCAGGAATATAT
AAGGAATTCAGAATAAATTCAACTTTTTTAGCCGGTGTTGGAGGCATTATTTTATCGACTGCATATGATGAC
GGGTAGTCTACGCCTTTCATTAGTGTGGATACTAGAGTGACTTTTGACAAGTGGCTGATCTTTTGTTTACTA
TCTGACATGTCCTCGCTTTCATTATCAACTGAAGGTTCTTTCGCTATTCGGTGCTTCGAGTAAACATTTGAT
GTATTATCGGGAAATAAAAGCATAGAAGGGCTTCTCTGGTTTTTGGAAGAATTTGAAGACTGTAGCTTCTCC
GGCAGTCTAAATACATCAGAAGTTTTATATAATGATAAAACGCTTTGGTTACGAAAATCAGGACTGGCAAAA
CTTTGCCTGGCGTAAATGCTCAGTCGGCTTCCTCTTTTGTGTAGGCTTTCTAGTTGCGTGAAATCCTTTAAC
GAATAATGCAGCCATGCATCAAAGTCTAATTTATCAGGTTCATTTAGTTCAATATTCTCCCAAACCAACTTA
GAACAATGCACCCAGTTTTTTTTCAGATTGATTATACAGCTGGAAATTATTTTTGGGTACTGTTCAATGTGT
TTGTCGTTTAGAAACTCGATCAACCGAAGTCTTAATGTTATGTTCGGTAAAAAATCTTGCACAAAATAATTC
AGTATGGAATGCCTCAACAACACAAACGTCCTCACGAGGGCAACTTCACCAATTCGCCTTCTCTTAGCTTTT
GCAGCATTTGTTGTGATCTCCCTAATACACCATCGAAATCTATAGATGAGTAAGTCGTGTAAGTCTTGAGGC
GTTATAAAATTCCTATAAATAAGGAAAAAATCTGCAGATGCGTTGTAGTCTACACCTTCCAAAGGGGAAGAA
AGGTGTACAATTAACGCGGGCAGGTCTGCACTATTCACTGGTTTGGATAAACAATCGCTTTCATAGCTAATA
ACATTTGAGGATGGAGTCGGGTAGTAATCTTTCTGGCTAAATATTTCCATGGTTCAGGGTAGCGAATCTTTG
AATGGCTAGAGGCTATGTAAAGCAAACAAAAAGGTTCGCGTAAATCAACGAGCGAATAACACGAGTACGGTT
GGGGTGGGCTAAAGGGTTCAAGAAATTATCAGTTTCTGTTTACAGTTTTTTTTTCATTGTTGATAAAAAGAT
CAAGAATTTCATTATTCGCGAAAATCAAAATGCAGAAAGGAAAAAATAGAAGGGTAATAAAACAGCATCGGA
TCGCAAAGATGAGTAAGGAGAACAGCCTGGTTAACAATTAAAGAGTGTTTATCGAAATTCATTATATAGTGG
TTTATATAGACCACTTCTTCTGCTGGTTGATATAGAAATTTTATTTAATTCTTGTTTTTTACTTATGTACTT
ACTACGATGATCTTAATTCATGCTTCTTGCTTGTCGGCAATGTCCCAAGTGGAAAACCAGTTTAAGTAGCGG
AAGTTACTACTTGGTCCCTCCATACCAAATGATATTGGGGAGAAGTACCAGAAGCAACCAATTACAAGTGCC
ATGAATCCGGCGTATAGGACGAACCGCATGATACGGCCGCACTTAGATCTGGACCATTTTTGCAAACCGGCG
TCGAAACAGTACGCCAAAATGATCAGTGCAAAATACAAGGCAGGCAAGTAATGATGAACGTAGGTGACTCTA
GACATGATAACGAATGGCATGTAGTGTANNNNNNNNNNNNNNNNNNNNNNNNNNNNNNNNNNNNNNNNNNNN
NNNNNNNNNNNNNNNNNNNNNNNNNNNNNNNNNNNNNNNNNNNNNNNNNNNNNNNNNNNNNNNNNNNNNNNN
NNNNNNNNNNNNNNNNNNNNNNNNNNNNNNNNNNNNNNNNNNNNNNNNNNNNNNNNNNNNNNNNNNNNNNNN
NNNNNNNNNNNNNNNNNNNNNNNNNNNNNNNNNNNNNNNNNNNNNNNNNNNNNNNNNNNNNNNNNNNNNNNN
NNNNNNNNNNNNNNNNNNNNNNNNNNNNNNNNNNNNNNNNNNNNNNNNNNNNNNNNNNNNNNNNNNNNNNNN
NNNNNNNNNNNNNNNNNNNNNNNNNNNNNNNNNNNNNNNNNNNNNNNNNNNNNNNNNNNNNNNNNNNNNNNN
NNNNNNNNNNNNNNNNNNNNNNNNNNNNNNNNNNNNNNNNNNNNNNNNNNNNNNNNNNNNNNNNNNNNNNNN
NNNNNNNNNNNNNNNNNNNNNNNNNNNNNNNNNNNNNNNNNNNNNNNNNNNNNNNNNNNNNNNNNNNNNNNN
NNNNNNNNNNNNNNNNNNNNNNNNNNNNNNNNNNNNNNNNNNNNNNNNNNNNNNNNNNNNNNNNNNNNNNNN
NNNNNNNNNNNNNNNNNNNNNNNNNNNNNNNNNNNNNNNNNNNNNNNNNNNNNNNNNNNNNNNNNNNNNNNN
NNNNNNNNNNNNNNNNNNNNNNNNNNNNNNNNNNNNNNNNNNNNNNNNNNNNNNNNNNNNNNNNNNNNNNNN
NNNNNNNNNNNNNNNNNNNNNNNNNNNNNNNNNNNNNNNNNNNNNNNNNNNNNNNNNNNNNNNNNNNNNNNN
NNNNNNNNNNNNNNNNNNNNNNNNNNNNNNNNNNNNNNNNNNNNNNNNNNNNNNNNNNNNNNNNNNNNNNNN
NNNNNNNNNNNNNNNNNNNNNNNNNNNNNNNNNNNNNNNNNNNNNNNNNNNNNNNNNNNNNNNNNNNNNNNN
NNNNNNNNNNNNNNNNNNNNNNNNNNNNNNNNNNNNNNNNNNNNNNNNNNNNNNNNNNNNNNNNNNNNNNNN
NNNNNNNNNNNNNNNNNNNNNNNNNNNNNNNNNNNNNNNNNNNNNNNNNNNNNNNNNNNNNNNNNNNNNNNN
NNNNNNNNNNNNNNNNNNNNNNNNNNNNNNNNNNNNNNNNNNNNNNNNNNNNNNNNNNNNNNNNNNNNNNNN
NNNNNNNNNNNNNNNNNNNNNNNNNNNNNNNNNNNNNNNNNNNNNNNNNNNNNNNNNNNNNNNNNNNNNNNN
NNNNNNNNNNNNNNNNNNNNNNNNNNNNNNNNNNNNNNNNNNNNNNNNNNNNNNNNNNNNNNNNNNNNNNNN
NNNNNNNNNNNNNNNNNNNNNNNNNNNNNNNNNNNNNNNNNNNNNNNNNNNNNNNNNNNNNNNNNNNNNNNN
NNNNNNNNNNNNNNNNNNNNNNNNNNNNNNNNNNNNNNNNNNNNNNNNNNNNNNNNNNNNNNNNNNNNNNNN
NNNNNNNNNNNNNNNNTACCATTATAACTTGATTTGAGAGCCAAGTTATGTGAGAAATTTTCTCCGACATGT
AACCGAAATCTCTACCATTTCCCTCTTGATGTATTTGGACACGGCCTGTACTTATCAATTCGTATACGGCGG
AGTTGATGTATGAATTGAAGTCACCACAAATGAGCACAGGAAACTTCTTAATGTCCTGTCTAAAATTGTGCG
ATGTCTCCTCCTTTAGCAGCGTTTCCAGATGATCTAACAGGACACCTACTTGGAATGTCTTGACATCATTAA
ATTTTGGATCCCAGTGCAAATGCGTGGTGACCGCCCATATGGTGTCGCCACTAGGGATGTGTTGTAGCTTTA
AGAACAGTGCAACGTTGTCTTTGTTCATTGCACGGTTTAAATAATCTTCAGTTCTTTGGAACTTCTTGTGTT
TCATCCAAGCACCGCTGAAATCCATGGCGTCTTTGGTGATCAACTTGAATTGGTCCCTTTTGAAAAAAATGC
AACACCCGTCCACTTTCTTGGAGTCCTTGGAATGCATGGTCTTGGCTCTTGCCTTTGCATGGAAGATGCCTG
TATAACCGTGCTTGTCCAATAAGGGCACCCAATACTCTTCAAAAGTCTTAGACTCCACTTCTTGTAAACACA
ACAGATCACTGTCATACGAGAGAATCTGCTCCTTTAATTTATTGCGCCTGTAATCCCAACTTAACGCCCACG
ACGGTGTGTAACGGTACATTTTTGGGGTGGCATAGTGTTGACATAAGGTGTTGTAGGATAAGACGGTGAACG
TCCTCTTGGCTAAATCGGTGGCCAGATGCTCAGTGGATTGCTGCAAAGAATCGTACTCCCTCTGTGGTTCCC
CATCGGTATTGATTTCGATGAACCTACGTTCATGCGGTAAGGGAATCTCTGGTCTGTTGTCCCTTAGGTAGA
AAATCAATCCCGTGACAGATTTTTCTGTAAGGATCTTTAAAAACTGTTTTTCTAAGGGGTTTCCTTCTACAC
CAAGAAACTGAANNNNNNNNNNNNNNNNNNNNNNNNNNNNNNNNNNNNNNNNNNNNNNNNNNNNNNNNNNNN
NNNNNNNNNNNNNNNNNNNNNNNNNNNNNNNNNNNNNNNNNNNNNNNNNNNNNNNNNNNNNNNNNNNNNNNN
NNNNNNNNNNNNNNNNNNNNNNNNNNNNNNNNNNNNNNNNNNNNNNNNNNNNNNNNNNNNNNNNNNNNNNNN
NNNNNNNNNNNNNNNNNNNNNNNNNNNNNNNNNNNNNNNNNNNNNNNNNNNNNNNNNNNNNNNNNNNNNNNN
NNNNNNNNNNNNNNNNNNNNNNNNNNNNNNNNNNNNNNNNNNNNNNNNNNNNNNNNNNNNNNNNNNNNNNNN
NNNNNNNNNNNNNNNNNNNNNNNNNNNNNNNNNNNNNNNNNNNNNNNNNNNNNNNNNNNNNNNNNNNNNNNN
NNNNNNNNNNNNNNNNNNNNNNNNNNNNNNNNNNNNNNNNNNNNNNNNNNNNNNNNNNNNNNNNNNNNNNNN
NNNNNNNNNNNNNNNNNNNNNNNNNNNNNNNNNNNNNNNNNNNNNNNNNNNNNNNNNNNNNNNNNNNNNNNN
NNNNNNNNNNNNNNNNNNNNNNNNNNNNNNNNNNNNNNNNNNNNNNNNNNNNNNNNNNNNNNNNNNNNNNNN
NNNNNNNNNNNNNNNNNNNNNNNNNNNNNNNNNNNNNNNNNNNNNNNNNNNNNNNNNNNNNNNNNNNNNNNN
NNNNNNNNNNNNNNNNNNNNNNNNNNNNNNNNNNNNNNNNNNNNNNNNNNNNNNNNNNNNNNNNNNNNNNNN
NNNNNNNNNNNNNNNNNNNNNNNNNNNNNNNNNNNNNNNNNNNNNNNNNNNNNNNNNNNNNNNNNNNNNNNN
NNNNNNNNNNNNNNNNNNNNNNNNNNNNNNNNNNNNNNNNNNNNNNNNNNNNNNNNNNNNNNNNNNNNNNNN
NNNNNNNNNNNNNNNNNNNNNNNNNNNNNNNNNNNNNNNNNNNNNNNNNNNNNNNNNNNNNNNNNNNNNNNN
NNNNNNNNNNNNNNNNNNNNNNNNNNNNNNNNNNNNNNNNNNNNNNNNNNNNNNNNNNNNNNNNNNNNNNNN
NNNNNNNNNNNNNNNNNNNNNNNNNNNNNNNNNNNNNNNNNNNNNNNNNNNNNNNNNNNNNNNNNNNNNNNN
NNNNNNNNNNNNNNNNNNNNNNNNNNNNNNNNNNNNNNNNNNNNNNNNNNNNNNNNNNNNNNNNNNNNNNNN
NNNNNNNNNNNNNNNNNNNNNNNNNNNNNNNNNNNNNNNNNNNNNNNNNNNNNNNNNNNNNNNNNNNNNNNN
NNNNNNNNNNNNNNNNNNNNNNNNNNNNNNNNNNNNNNNNNNNNNNNNNNNNNNNNNNNNNNNNNNNNNNNN
NNNNNNNNNNNNNNNNNNNNNNNNNNNNNNNNNNNNNNNNNNNNNNNNNNNNNNNNNNNNNNNNNNNNNNNN
NNNNNNNNNNNNNNNNNNNNNNNNNNNNNNNNNNNNNNNNNNNNNNNNNNNNNNNNNNNNNNNNNNNNNNNN
TTGGTCTTTGGGTATTGAAAATCTTCGGGTCTTGGTGGCAACCTTTCATTTTCGTGGGTCTCGATGTTCCAC
CAGGTCCTCTTGTCCCTCTTGAATGGGTTTTTCATGCAGACAACCTCTTGTTGTCTGAAACCCCATTCGGGC
AAACTGTTACCGGTTTGAGCCAAGTAACAGCCCATCTCCAAGTTCTTGATACGGAAAGAGGTGGTCAATGTG
TGCAACTTCTCAGGGTCTTCATCTCCTCTTTGGTCCATGATCTCAATAACCCAATTGTCTTTGTTGTCACCA
ACAACATTGTCACCGTAACCAGAAACCTCCCATTGTGTCTTTGACACTGGTGCAGCAACTGGGTGGGTGTGC
AAGTTTCTGCCCGTGCTTTTGTGTACCAATCTATAGGAGGTACCTGGCTTCAAATACTCGATGTCAGTTTCG
TTTTCTGACCATGATGGTAAGCCTCTTTCTCTGTTGAAAAACCATTCGTTGTTAGCATCTTTGTAACCATAA
CAGGTTACTTGTTGTTGGTTGGACCCATCTGGATAAGTTTGTATATGTGAGTGCAATAGAGATCCTCCAAGA
GCTTGGTTTTTTGATGGAAACAACGGAGGAACCTAGAGCAATGTCACGGGGGCCTTGTCCGACGTCAGAACC
CACTAATCTTGCTTGGAAAAGAGATGGCATGTTAGCATCACCTGTACCAGAATGCGATAATAGGTCAAAATG
TATTTTGAAGCACAATAGGAAAATGCAGAAGGGGACGATAATAAGACCAAATATTCTTGCCAACCAGTGGTT
AATATAGGTTTTCCATGACATGGATTTATCTGCCAAAAAGGTCCATAAGTCAATCACAGTATAGATACCGAC
CATAGTGATGATAAATAGACCCACCATTTTGACGGAAATAGTGCAACCCAAAGAAATACCAGTGATCAACAG
CCATTTCCACCACTTTCTAGAGAACGGCTTGGACCTCTGGTTGTGGAACATAACAAAACTAAAGAACGATGC
GACAGTGAAGAAAAGTAGCATGGAGTCCAAAAGAATGAACCTGCCCAAAGTACTATACGAGTTTTCAAACAA
AACCAACACGGTCATCAGCCAAACTGTTGGTAAAGAAAATCCAATAGCTTTGGCAGTGAAGTAGGCCAATGG
CACACAGAGCGCGGAAAATGACGCGTTGAACAGTCTCATTTTAACATAATCCAAATAGTCTGGGTAAATTTC
CCCAGAAGGGAAGTCCCAAGAACCGTTGTAGCCTGCCAAATAACCAGACAACCCGACCAGCATTTTTCCTAG
GGGAGGATGGACATCGTGGTAAAATTCGTGTCTCAAGTAATAAGAACCAAATTTACCAAAGTGCGCCTCATC
CCAAACAACATGGTTGTTGATGCCGATTTTGTACATCCTGGTAAACAACGCCAATGCAGTAAAGATCACCGG
CATTACAACGGATTCCAGGCGTAACAGTGAGCTTTGTGCAGCGGGCTTTTCCTTCGAGAAATCTTCCGCGTC
TCTCTCATCAGCGCTCGAAAGTTCCTCACTGACGTTGATGGAAGACGATTCTCTTTGTCTCAGTGTATTCTC
TTGCTTAATGTGGGCGGCATTGTTTTTGCTGTACCCGGTAGACGAAGACGAGGACATGATTGCTGGACCACG
GTTCGAAACAGAATGACAGTAGCGATGTGGACTAAGCCGGTTCTCCTTGGTAATGTTGTTAGTCTCGAGAAA
TGACCTTTTTTTTACCCTCAAAAAGAATGCAACACTATTAATAAACAGTACACGAAACGGATCTTTCCGTAA
GTTCTTTTGTTCTTTTTTTTCGTATTCTTTTCTTATGTTTTTTTTTTCAGGTCGACGTGTCCAATAATATGT
ATGTTTGTCGCTATGTACGAGATATTATTGTTAAGTGACAGTAAATCGTATCACGACTGTAAATGATGGCGT
TTCGGTATGTACAGTATCTATCTACCTGATAATAAAGTCAATTATGAAGACGAATACGTAGCTTATGATGCT
ACCCAGAGCTAGTCCTGTAGAAACGAAAATATTAGTGAATCCACCGGCCGCTTCCTTCTCGTCGTCGTTGTC
CAGTTGCTCTGGCACCTTCATGAACTCATAGAGATGACGTGCCCGTTGGTTACGCCGAAAAGGAACTGCAGT
AGCATGTAACACAAGTCAACGATTACGGAGCCATTTGTGCNNNNNNNNNNNNNNNNNNNNNNNNNNNNNNNN
NNNNNNNNNNNNNNNNNNNNNNNNNNNNNNNNNNNNNNNNNNNNNNNNNNNNNNNNNNNNNNNNNNNNNNNN
NNNNNNNNNNNNNNNNNNNNNNNNNNNNNNNNNNNNNNNNNNNNNNNNNNNNNNNNNNNNNNNNNNNNNNNN
NNNNNNNNNNNNNNNNNNNNNNNNNNNNNNNNNNNNNNNNNNNNNNNNNNNNNNNNNNNNNNNNNNNNNNNN
NNNNNNNNNNNNNNNNNNNNNNNNNNNNNNNNNNNNNNNNNNNNNNNNNNNNNNNNNNNNNNNNNNNNNNNN
NNNNNNNNNNNNNNNNNNNNNNNNNNNNNNNNNNNNNNNNNNNNNNNNNNNNNNNNNNNNNNNNNNNNNNNN
NNNNNNNNNNNNNNNNNNNNNNNNNNNNNNNNNNNNNNNNNNNNNNNNNNNNNNNNNNNNNNNNNNNNNNNN
NNNNNNNNNNNNNNNNNNNNNNNNNNNNNNNNNNNNNNNNNNNNNNNNNNNNNNNNNNNNNNNNNNNNNNNN
NNNNNNNNNNNNNNNNNNNNNNNNNNNNNNNNNNNNNNNNNNNNNNNNNNNNNNNNNNNNNNNNNNNNNNNN
NNNNNNNNNNNNNNNNNNNNNNNNNNNNNNNNNNNNNNNNNNNNNNNNNNNNNNNNNNNNNNNNNNNNNNNN
NNNNNNNNNNNNNNNNNNNNNNNNNNNNNNNNNNNNNNNNNNNNNNNNNNNNNNNNNNNNNNNNNNNNNNNN
NNNNNNNNNNNNNNNNNNNNNNNNNNNNNNNNNNNNNNNNNNNNNNNNNNNNNNNNNNNNNNNNNNNNNNNN
NNNNNNNNNNNNNNNNNNNNNNNNNNNNNNNNNNNNNNNNNNNNNNNNNNNNNNNNNNNNNNNNNNNNNNNN
NNNNNNNNNNNNNNNNNNNNNNNNNNNNNNNNNNNNNNNNNNNNNNNNNNNNNNNNNNNNNNNNNNNNNNNN
NNNNNNNNNNNNNNNNNNNNNNNNNNNNNNNNNNNNNNNNNNNNNNNNNNNNNNNNNNNNNNNNNNNNNNNN
NNNNNNNNNNNNNNNNNNNNNNNNNNNNNNNNNNNNNNNNNNNNNNNNNNNNNNNNNNNNNNNNNNNNNNNN
NNNNNNNNNNNNNNNNNNNNNNNNNNNNNNNNNNNNNNNNNNNNNNNNNNNNNNNNNNNNNNNNNNNNNNNN
NNNNNNNNNNNNNNNNNNNNNNNNNNNNNNNNNNNNNNNNNNNNNNNNNNNNNNNNNNNNNNNNNNNNNNNN
NNNNNNNNNNNNNNNNNNNNNNNNNNNNNNNNNNNNNNNNNNNNNNNNNNGCAGAGACCCTAACAACACATC
AGTGATATGTCCGTCTTCCACATTCCAATTCTCGTTCACTTTCCGACTGATTTTGCTCACGCTGAACATGAC
CACACAAATGGTGACCACGAGTGTTGTGGTAAAAAAGTATAGAAGAATCCCGCCCGTAGTAGACACAGAAGA
GTTCTCGATGAAGGCTAGGGCAAAAAGCACTAGGGAGGGCAGGACACCAGCAACGGCTTGCCCCACCATGAC
ACCTTGACTGTACTCGGAACCGAAGACGTTGGCTATGGCCATGATACCATTCTGTGTCATGGCTGTCCCCAT
GGAACTGATCACTACAAGCATCATTATAAACATGAAATTGAACCATTTAGGTAAAAGGAAATGCAAAATTGT
AAAGAAGCACATGACAGTAAAGACAATAATCTCCCACACAAGCCCGTTTATGACCCTTCTCGAGTATTTGTA
CTGTCTTTTGGCCAAGTAGATGTTGAACAGCATTGACGATATGGTAGAAAAGGACATCATAGAGCTTGTGAA
GATCTTTGCCCAAATGGAGGTGTCTTTAAAATATCGTGCTTAAAAATATTGCGAGGCACTGAGGATACAGTT
TCCACGGCCCATAAAAGACCTATTCCTTATGGCGAAAAATGTAATATATGAAAGATTTTTCAACTTTTTTTC
CTTAACGGCAATGTATCCAGTGGTTCGGTTGACACAGATTGCTCTCTTTCAGAATAATTATCGCCTTCTTCA
TCTGAGTGCTCGTTGTTCTCTGATTCATGTTCTTCTCCAGAGCGTGATATCTCCTCTGAATGCGTATCGGCC
AGTGCAGGCTCTGGCACCGCAAGGATTGGCTTCTTGATGGTATCAGTGTCCGCACTAGTACTCATTTTTGCA
ATCTGGTATGCTTTCTTGCGTTTGATGATAAGCTGTCGCCGTAACGTAAATCATTCATCCTTTCCTATGATT
TTTTAAGTCAATTTTTTTTTCTTTTTCGGGAAATTAATTCTGTTTTTGGCATTAATAACAACAAGAAGAATT
AAGGATTCGTTATAGAATACAAGATTCTTGGTTTGGTTAAATAATTTTGGCTCTCTTAAATATTATAAAAAG
ATACTTAAGTAAGAAAGAAACAGGACGAAAAAGATACGCAAAAGAGAGAGAGAGAGAGAGAGAAAAAAAAGA
TGAGAAAAAAAAGTATAACGTGAAGGCTTTATGGGAAGTGCGGTGAGATTGGGATCGTTTCAATTTTATAAT
GAGGTAGTGTACAGAGAGGAGGGAGGGAGTGGGATGAAAGTGTGCGGTTTATACTTTCTTACTGCCTGTGTT
TGTCTTCATAAATTCAAATCTTGCTAACAATGGTATATGGTCACTGGGGAATTTGTCGTTGGGGAACCCGAT
AAACTTACTCACGTATTCAGGGTCCACTTCACCCAATAGCCCACGCACCCTTAGAGCATGTGTAGAAAACCA
TATATAGTCGATAACATCTGTGAATGACGGTGTGAAATTGGTGAATGGTAGTTCTCCGATACAATTATAACT
TGATTTGAGAGCCAAGTTATGTGAGAAATTTTTCTCCGACATGTAACCGAAATCTCTACCATTTCCCTCTTG
ATGTATTTGGACACGGCCTGTATTTATCATATCAATTCGTATACGCCGGAGTGATGCTATGAATTGAAGTCN
NNNNNNNNNNNNNNNNNNNNNNNNNNNNNNNNNNNNNNNNNNNNNNNNNNNNNNNNNNNNNNNNNNNNNNNN
NNNNNNNNNNNNNNNNNNNNNNNNNNNNNNNNNNNNNNNNNNNNNNNNNNNNNNNNNNNNNNNNNNNNNNNN
NNNNNNNNNNNNNNNNNNNNNNNNNNNNNNNNNNNNNNNNNNNNNNNNNNNNNNNNNNNNNNNNNNNNNNNN
NNNNNNNNNNNNNNNNNNNNNNNNNNNNNNNNNNNNNNNNNNNNNNNNNNNNNNNNNNNNNNNNNNNNNNNN
NNNNNNNNNNNNNNNNNNNNNNNNNNNNNNNNNNNNNNNNNNNNNNNNNNNNNNNNNNNNNNNNNNNNNNNN
NNNNNNNNNNNNNNNNNNNNNNNNNNNNNNNNNNNNNNNNNNNNNNNNNNNNNNNNNNNNNNNNNNNNNNNN
NNNNNNNNNNNNNNNNNNNNNNNNNNNNNNNNNNNNNNNNNNNNNNNNNNNNNNNNNNNNNNNNNNNNNNNN
NNNNNNNNNNNNNNNNNNNNNNNNNNNNNNNNNNNNNNNNNNNNNNNNNNNNNNNNNNNNNNNNNNNNNNNN
NNNNNNNNNNNNNNNNNNNNNNNNNNNNNNNNNNNNNNNNNNNNNNNNNNNNNNNNNNNNNNNNNNNNNNNN
NNNNNNNNNNNNNNNNNNNNNNNNNNNNNNNNNNNNNNNNNNNNNNNNNNNNNNNNNNNNNNNNNNNNNNNN
NNNNNNNNNNNNNNNNNNNNNNNNNNNNNNNNNNNNNNNNNNNNNNNNNNNNNNNNNNNNNNNNNNNNNNNN
NNNNNNNNNNNNNNNNNNNNNNNNNNNNNNNNNNNNNNNNNNNNNNNNNNNNNNNNNNNNNNNNNNNNNNNN
NNNNNNNNNNNNNNNNNNNNNNNNNNNNNNNNNNNNNNNNNNNNNNNNNNNNNNNNNNNNNNNNNNNNNNNN
NNNNNNNNNNNNNNNNNNNNNNNNNNNNNNNNNNNNNNNNNNNNNNNNNNNNNNNNNNNNNNNNNNNNNNNN
NNNNNNNNNNNNNNNNNNNNNNNNNNNNNNNNNNNNNNNNNNNNNNNNNNNNNNNNNNNNNNNNNNNNNNNN
NNNNNNNNNNNNNNNNNNNNNNNNNNNNNNNNNNNNNNNNNNNNNNNNNNNNNNNNNNNNNNNNNNNNNNNN
NNNNNNNNNNNNNNNNNNNNNNNNNNNNNNNNNNNNNNNNNNNNNNNNNNNNNNNNNNNNNNNNNNNNNNNN
NNNNNNNNNNNNNNNNNNNNNNNNNNNNNNNNNNNNNNNNNNNNNNNNNNNNNNNNNNNNNNNNNNNNNNNN
NNNNNNNNNNNNNNNNNNNNNNNNNNNNNNNNNNNNNNNNNNNNNNNNNNNNNNNNNNNNNNNNNNNNNNNN
NNNNNNNNNNNNNNNNNNNNNNNNNNNNNNNNNNNNNNNNNNNNNNNNNNNNNNNNNNNNNNNNNNNNNNNN
NNNNNNNNNNNNNNNNNNNNNNNNNNNNNNNNNNNNNNNNNNNNNNNNNNNNNNNNNNNNNNNNNNNNNNNN
NNNNNNNNNNNNNNNNNNNNNNNNNNNNNNNNNNNNNNNNNNNNNNNNNNNNNNNNNNNNNNNNNNNNNNNN
NNNNNNNNNNNNNNNNNNNNNNNNNNNNNNNNNNNNNNNNNNNNNNNNNNNNNNNNNNNNNNNNNNNNNNNN
NNNNNNNNNNNNNNNNNNNNNNNNNNNNNNNNNNNNNNNNNNNNNNNNNNNNNNNNNNNNNNNNNNNNNNNN
NNNNNNNNNNNNNNNNNNNNNNNNNNNNNNNNNNNNNNNNNNNNNNNNNNNNNNNNNNNNNNNNNNNNNNNN
NNNNNNNNNNNNNNNNNNNNNNNNNNNNNNNNNNNNNNNNNNNNNNNNNNNNNNNNNNNNNNNNNNNNNNNN
NNNNNNNNNNNNNNNNNNNNNNNNNNNNNNNNNNNNNNNNNNNNNNNNNNNNNNNNNNNNNNNNNNNNNNNN
NNNNNNNNNNNNNNNNNNNNNNNNNNNNNNNNNNNNNNNNNNNNNNNNNNNNNNNNNNNNNNNNNNNNNNNN
NNNNNNNNNNNNNNNNNNNNNNNNNNNNNNNNNNNNNNNNNNNNNNNNNNNNNNNNNNNNNNNNNNNNNNNN
NNNNNNNNNNNNNNNNNNNNNNNNNNNNNNNNNNNNNNNNNNNNNNNNNNNNNNNNNNNNNNNNNNNNNNNN
NNNNNNNNNNNNNNNNNNNNNNNNNNNNNNNNNNNNNNNNNNNNNNNNNNNNNNNNNNNNNNNNNNNNNNNN
NNNNNNNNNNNNNNNNNNNNNNNNNNNNNNNNNNNNNNNNNNNNNNNNNNNNNNNNNNNNNNNNNNNNNNNN
NNNNNNNNNNNNNNNNNNNNNNNNNNNNNNNNNNNNNNNNNNNNNNNNNNNNNNNNNNNNNNNNNNNNNNNN
NNNNNNNNNNNNNNNNNNNNNNNNNNNNNNNNNNNNNNNNNNNNNNNNNNNNNNNNNNNNNNNNNNNNNNNN
NNNNNNNNNNNNNNNNNNNNNNNNNNNNNNNNNNNNNNNNNNNNNNNNNNNNNNNNNNNNNNNNNNNNNNNN
NNNNNNNNNNNNNNNNNNNNNNNNNNNNNNNNNNNNNNNNNNNNNNNNNNNNNNNNNNNNNNNNNNNNNNNN
NNNNNNNNNNNNNNNNNNNNNNNNNNNNNNNNNNNNNNNNNNNNNNNCATTGGGCCAATTGGTCGAGCAACT
GGCGCGAGTTGTTGTTGCTGGAAGTGTGTACATCGCTGTTGTTCATGAGTCCCGGCGGAGGTATCCCGGTGA
GCTGGTTCATGTGTAGCTGCTGCTGTAGAGCGTTTGGTGTACCCTTTCCTAGTAGCCCGGCATGCTGCTGTT
GCTGCTGTTGCTGTTGCTGCTGCGGGCCCAGATTAGGGTAGCCTAGTAAAGAAGGGTCGTTCATTAGCGGTA
GTTTGCAGGGATAACGTCAGTCGGAGTTCCCTTGCTGGTGTCCCTTATGCTGTGCCCTTGTGCTTGAGAACC
TTCTCTAAGGTGGAAACTTTTTCAAATTTTTTCGTTGTTGGCCCGTTTTTCGCAAGTACGGGCGATAACAAA
AGGCCTAAACGGCTACTTTACCTTTGAGATCTACCACGATGAGAATTAATGCTGAATGGACATCTATGTATA
TGATAGTGGGTATATAGTTACTTATCAGTGCTAGAGCACGATCCACGTGGTGGCACATCCGCCAAACACGCG
AGGTTTTCCAGAGTATTGGCCCACGAGCTGCAGTCCAGGCTGGGAGCCCTTTTGCGGGCCGCAGTTGCCATG
CTCTCCCCAGCCCCAGCAGTATACATTGTAACAGTGAGACTTGCCTTCTTGATTAGCAGTAGTTAGAATACC
GTGCTCACTCCCGGTTGCAACACCGACAATAGGGAAGTCTAGGCGCTCTTGCGGGAAGAGTTGGGAATGTGT
GCCCCTACCAAACGACTCTACCGTATTGAGGCGCGCATTCCACAGGTGGATCGAGGTCCACATGCACAGTAC
CACTAGATTGTGTCTTTTTTGCTGTTGTTTGAGCTCGAACCCAGTGGGCAGGCGACCGGATGCGTGCACTAT
GCGGCCGCCCTCGTCCACTATGACCATGAAGTCCTTGCCCATGGCCACGTAGTCTACGGCCACAGACCCGGT
ATCGTACACCAATACGGGCTCTTTCAGTGATCGGGATTTGGGCTCTTGCAACTGACACTTTGTGTTGCTGCC
CCAGCCGTATACTCGGGTGCCCTGCACCCCCCCAAAGTTCTGGAAACATCCGTATACTGCGATGCGCTCATC
GTTGGAAATCAATGGCACATGTTGCTGAGTGAAACTCGTAACAACCGCCTTCCTCTCTTGCCATACACGGCC
ATCACATCCACAATAACTGTCGTGTCCCAACCGCACGCCCAATCCACACGGGTGCCGGGACTTCAAAGGCCT
CCAGTCATGCCCTGCCAGCAATGGCATAGCACCACTATTCAGTTCTCCCCNNNNNNNNNNNNNNNNNNNNNN
NNNNNNNNNNNNNNNNNNNNNNNNNNNNNNNNNNNNNNNNNNNNNNNNNNNNNNNNNNNNNNNNNNNNNNNN
NNNNNNNNNNNNNNNNNNNNNNNNNNNNNNNNNNNNNNNNNNNNNNNNNNNNNNNNNNNNNNNNNNNNNNNN
NNNNNNNNNNNNNNNNNNNNNNNNNNNNNNNNNNNNNNNNNNNNNNNNNNNNNNNNNNNNNNNNNNNNNNNN
NNNNNNNNNNNNNNNNNNNNNNNNNNNNNNNNNNNNNNNNNNNNNNNNNNNNNNNNNNNNNNNNNNNNNNNN
NNNNNNNNNNNNNNNNNNNNNNNNNNNNNNNNNNNNNNNNNNNNNNNNNNNNNNNNNNNNNNNNNNNNNNNN
NNNNNNNNNNNNNNNNNNNNNNNNNNNNNNNNNNNNNNNNNNNNNNNNNNNNNNNNNNNNNNNNNNNNNNNN
NNNNNNNNNNNNNNNNNNNNNNNNNNNNNNNNNNNNNNNNNNNNNNNNNNNNNNNNNNNNNNNNNNNNNNNN
NNNNNNNNNNNNNNNNNNNNNNNNNNNNNNNNNNNNNNNNNNNNNNNNNNNNNNNNNNNNNNNNNNNNNNNN
NNNNNNNNNNNNNNNNNNNNNNNNNNNNNNNNNNNNNNNNNNNNNNNNNNNNNNNNNNNNNNNNNNNNNNNN
NNNNNNNNNNNNNNNNNNNNNNNNNCATCACGCTGTGGTTCCCACCGCACGCTATCTTCCTGACTATTGCTC
CATCATCTCCTGGCACAGACCTCTGTGGGGTATCCATATCCTCATCGTGCCCCAGTCCCAGTTGCCTTTGCC
CATTAGACCCAAACGCATACACACAACTCATCGATACAAGCCTGTTATAGCCTTTAATGATCACATTTCATC
ACTTGCGCTTTGGATCTGCCTGCATTATCAAGGCTCAAACGGCTGCGTTACCCCCGTCGCCGCGAAATTTTT
CATAATTTTTCACTTTGTAGGATTAAAAGAGATTATGAGCCCATCTCGCAATGCAACACGTAACTTAAATCA
GTACTGGCGTGTGCTATAGTGCTTTATATTCGAGTTTGTTGCTACTGGTGGACACCCGACTATCTACAGTAA
GGAACGTAAACAAGAAAAAGAGAGAAAATACGCTATAGTTGAAAACATGAGTGGTTCGCATTCAAATGATGA
GGATGACGTAGTGCAAGTGCCCGAGACGTCCTCTCCCACCAAGGTAGCATCGTCGTCTCCCTTAAAGCCTAC
TTCGCCAACAGTTCCGGATGCAAGTGTGGCGTCTTTGAGAAGCAGGTTTACTTTCAAGCCTTCAGATCCCAG
CGAAGGAGCTCATACTTCGAAGCCGCTCCCATCTGGGAGTCCTGAGGTAGCACTGGTTAACCTTGCGAGAGA
GTTCCCCGATTTCTCTCAAACTCTGGTGCAGGCTGTTTTCAAATCTAACTCTTTTAACTTACAGTCTGCCAG
GGAACGTCTTACAAGATTGAGGCAGCAAAGACAAAATTGGACATGGAACAAGAACGCATCTCCCAAGAAGTC
AGAAACCCCGCCACCTGTCAAGAAGTCATTACCACTGGCAAACACAGGCCGTTTATCATCTATCCATGGCAA
TATCAACAACAAATCCTCCAAGATTACCGTGGCCAAACAGAAAACGTCCATTTTTGACCGTTACTCAAACGT
CATCAACCAGAAACAATACACTTTTGAGCTGCCAACTAACTTGAATATAGACTCGGAGGCACTGAGCAAGTT
GCCCGTGAACTACAACAAAAAGAGAAGGCTGGTAAGGGCAGATCAGCATCCAATTGGCAAGTCTTATGAGTC
ATCCGCTACACAATTAGGTTCTGCAAGAGAGAAACTGCTGGCGAACCGCAAATACGGTCGTCATGCAAACGA
CAACGATGAAGAGGAGGAAGAGAGTATGATGACGGACGATGACGATGCAAGTGGCGACGACTACACAGAATC
CACGCCGCAGATAAATCTGGATGAACAAGTTTTACAGTTTATTAATGACTCTGATATTGTCGATCTCTCGGA
CCTCTCAGATACCACGATGCATAAGGCTCAACTCATAGCCTCACATAGGCCATATTCTTCTTTAAATGCCTT
TGTAAACACAAATTTCAATGATAAGGACACTGAGGAGAACGCATCGAACAAGAGAAAAAGACGTGCGGCTGC
ATCCGCCAATGAGAGTGAGAGGCTGCTCGATAAAATCACCCAAAGTATAAGAGGTTACAATGCAATTGAGTC
TGTGATCAAGAAATGTTCTTCCTACGGTGATTTGGTCACTTCGCAAATGAAGAAATGGGGTGTGCAAGTGGA
AGGCGATAACTCTGAGTTGGACCTGATGAACCTTGGGGAAGACGATGACGACGACAATGATGATGGCAATAA
CGATAATAATAATAGCAACAATAACAATACCGCTGGCGCAGACGCCACTAGCAAGGAAAAAGAAGATACAAA
GGCCGTAGTGGAAGGTTTTGATGAAACTAGCGCAGAACCTACTCCAGCACCAGCACCAGCACCAGTGGAAAG
AGAAACAAAACGAATTAGAAACACAACTAAGCCAAAAGTGGTCGAAGATGAAGATGACGATGTAGATTTGGA
GGCAATCGATGACGAATTGCCGCAGTCTGAGCATGAAGATGATGACTATGAAGAGGAGGACGAAGACTATAA
CGATGAGGAAGAAGATGTGGAATATGATGATGGTGACGATGATGACGATGATGACGATGAATTTGTCGCTAC
CAGAAAAAACACACACGTGATCTCCACCACGAGCAGAAATGGCCGTAAACCTATTGTCAAGTTCTTCAAGGG
CAAACCCAGACTGTTAAGCCCCGAAATTTCACTAAAAGACTACCAACAAACGGGTATAAACTGGTTGAATCT
GCTATACCAAAACAAGATGTCATGTATCCTTGCAGACGACATGGGTCTAGGTAAAACATGTCAAGTCATTTC
ATTTTTCGCATATTTGAAACAAATAAACGAACCGGGTCCTCACTTGGTTGTTGTGCCATCATCGACGCTAGA
AAATTGGTTAAGGGAGTTCCAGAAATTCGCACCTGGTTTGAAGATTGAACCCTACTATGGCTCTTTACAAGA
AAGGGAAGAATTGCGTGATATCCTGGAAAGGAACGCTGGGAAATATGATGTTATCGTGACCACGTATAACTT
GGCTGCAGGTAATAAATACGACGTTTCGTTTTTGAAAAATAGAAACTTCAATGTTGTGGTTTATGATGAAGG
TCATATGTTGAAAAATTCCACTTCAGAGAGATTTGCCAAACTGATGAAAATTCGTGCCAATTTCCGCCTTTT
ATTAACTGGTACGCCATTACAAAATAACTTGAAGGAACTAATGTCGCTGTTGGAATTTATCATGCCAAATCT
TTTCATTTCCAAAAAGGAATCATTTGACGCAATCTTCAAACAACGTGCCAAGACCACAGACGATAACAAAAA
TCACAACCCGCTATTAGCGCAAGAAGCCATTACAAGAGCTAAAACGATGATGAAGCCATTTATTTTGAGAAG
ACGTAAGGATCAAGTGTTGAAACATTTGCCACCAAAGCACACGCATATTCAGTATTGTGAATTGAACGCAAT
ACAAAAAAAAATATATGATAAGGAAATACAAATCGTGTTAGAACATAAGAGAATGATTAAAGATGGCGAATT
GCCAAAAGATGCAAAAGAAAAGTCTAAATTACAATCTTCAAGTTCCAAAAATTTAATAATGGCATTGCGAAA
GGCCTCTCTGCATCCACTTTTGTTCAGAAATATCTATAATGATAAAATCATCACTAAAATGAGTGATGCCAT
ATTGGATGAACCTGCTTATGCTGAAAACGGTAACAAAGAGTATATTAAGGAAGATATGAGCTATATGACGGA
TTTTGAGTTGCACAAACTATGCTGCAATTTCCCGAACACGTTATCCAAATACCAACTTCATAATGACGAGTG
GATGCAATCTGGGAAGATAGACGCTTTGAAAAAATTGCTGAAACAATCATTGTTGACAAACAGGAAAAGTGC
TGATATTTTCCTTATTCACTCAAGTCCTGATATTCTAGAGATGGTTTGTCCACCTTAGATATAATTTTTAGA
TTAGATGGTCACGCAGTGATGATAGACACTACTATAGATAGTTTCGGATTTTGAGTTGCAACAAACTATGTT
GCCAATTTCGCGAAACACGTGATGCGAATCCAACTTCAACAGACGAGCGGATACAATCTGGAAGATAGACGC
TAATACCATCATAATGACGAGGATATCGGGAAGACGCTGAAAAAATACTGAAACAATCATTTGTTTGAAGAA
GTAGCGGTTTTGAGTTGCCAAATTGCAATTCCGACACTGTGTGAAAACGAAGTATTAAGGAAGATATGAGCT
ATTGACGGATTTGAGTTGCACAAACTATGCTGCAATTTCCGACACGTTATCCAAATCCAACTTCATAATGAC
GAGTGGATGCAATCTGGGAAGATAGACGCTTTGAAAAAATTGCTGAAAACAATCATTGTTGACAAACAGGAA
AAGGTGCTGATATTTTCCTTATTCACTCAAGTCCTGGATATTCTAGAGATGGTTTTGTCCACCTTAGATTAT
AAATTTTTAAGATTAGATGGTTCCACGCAAGTGAATGATAGACAACTACTAATAGATAAGTTTTATGAAGAT
AAGGATATTCCCATTTTCATCTTATCAACAAAGGCAGGTGGATTCGGTATTAATTTGGTGTGCGCAAATAAT
GTTATTATATTCGATCAAAGTTTTAACCCACATGATGACAGACAAGCTGCTGATAGGGCACATCGTGTGGGA
CAAACAAAGGAAGTTAATATAACCACTTTAATTACTAAGGATTCCATAGAGGAAAAGATTCATCAACTGGCC
AAAAATAAACTAGCTTTAGATTCGTATATCAGTGAAGATAAAAAATCTCAAGATGTGTTGGAAAGTAAAGTT
AGTGATATGTTGGAGGATATAATTTATGATGAAAACTCGAAACCGAAGGGAACCAAAGAATAAATAAATAAA
AATATAGTAAAAAAGTAAATAGATAAGCAGAAAATAAACCAAAAAAATAACATATTTATTTTCTTCTGCGTG
AACGCACCATGTGGAAAAAGAGAGTTGATAGAACAAAGGACAAAGAAATTTAGAACGGTAAAAATATTTTCT
AGAGTATAATATACATATATGTGTATATATACATAGGTTAGTATGTATAGCTAGGTAATTTTAATCTGGGGA
GAGAAATGGTGAACTTTTTTCAATTTATTGATTCGGTTGTTGATTGATATCTTGTGGTGCTGCTTCAATTTC
AGCTTGAGTTTCTACTAAATTTTCAGGGACCATTGGATGATCAAGGTTAAATAAAACGCTACCAATAGTATT
TGTAGAAATGGCAAAGCCCGCTAAAATGGGCACGGACTCAATCAAACCGGCCAAGAAACCAAATGAGGCATA
TTGGCCAGCGTGGAGATAAATATTTTCACGTCTTTGTATGTTGTCGAAATTTTGTAAACGTAAAACTTTCGT
GAAGTAAATTTGAGTGATGAAAGGAGAAATTAAAATATGAAAAAGGATTGGTCCAATAAGTGGGAAAAAAGA
TATAACCAACAGCACAAAAAGAACCGACAGGCCTAACATGTACTTGACCAACTTGAATGGGAAATAGTAAGC
CCAGAAATATATCGAGTTAATAGGTGCATAGTACTTGATTGGTTTGACTTCACTCAAATTCTCCTCTAAACC
ATTCTTCTCTAAGCACACCTCCACTAAATGATTATTAAAATGACTGAGTCTCATAAACAATAAAGTGAAAAC
ATTTGCTTGCAAAAAGGAATGAAAAATGGCAATGAAAAGCCCAATAGGGCCCAGCACAATCAAAAAAGCTGT
GTACATTGGCGTAATTGTAGCCCAATACACAAAGCTTACCAGGGCAAACATTATCAAGTAACTCGATAATAT
ACCTAACATAGTCGTTGAGTAACTGCTCTTATTGGTGTTGAACTCTAAAAACCCTTTGAACGGGTACATGAA
TGCACCTCCTGTGAATGCATCTTTGAAAAAGTTCATTAGCACGTATCTGGTACGGCTCATAACTTTGCTGAA
GTGCTTCTTGTAAACTTTATCCAAGTACTGATTGAAGGGGATGTTGACATATGGCAGTTTTTCATACGATTG
GCCTCCGCCAAACTTGTACACCAAACCACCAATACCTGCCAGCGCTAATGAACCTGTAAAACTCATTTCCTG
TTGTTGTTATTGTTTGTATAATGTACCTTTGTTCCCTACACTATAACAACACTTATTCGTGGCAAGAACGAA
AATAAAAAATGATTTGAAACTTCCTTTTCCACATCTATATCTATATATATATGTATATGTATAATACTTATT
ACTATGATATTATTCCATGTGTCACAAAACCAGAAAGATCCCGTCGTATTATTGAGTCACGTGCTTTATTCC
ATGGCGGGTAATAAATATTAAAACAAGGGTTTTTTAAGTAAATGATTACATGCTAAGGAAGTGGTGAATAAG
ATTTGGCAAGGGGCAGGTCGCTAACCACAACATAGCATTCGTTGAAAAGGAAATCAACGTTACAAAGTGCAG
TTTTTTGTATTATTTTCCTATTATCCTCTTCTTTTCCTTTGTTTCAGGCGTCGTTGCACCTTTTTGCTATAC
AAAAGCTCATAAAAGATTAGAAACCCCGGATATCGTCACAACAGCGGTATATTATAGTTATTTTGCATCTTT
TTGGTAAGTCAGAAATTAGAAACAGTAGCTTACCAATTGAGTGAAAGTTTCCGTTCGTCATCTCCCTCTTTT
GTTTTTTTTCACCTTTGTTTTTCTGTTTCTTCTATTTTTGTTTTGTTTTGTTTTGTTTGTTCTCTCCCTAAT
TTGCATATAGGTAAACATCAAAGAAGGTAATGCCCTACATCGGTGCCTTCCAATCTCTTCACATCAATTCAT
TTGTTAATTTTGAAGGNNNNNNNNNNCAGTTTTTGTATTATTTCCTATTATCTCTCTTTCCTGTCCAGCGTC
GTTGCACTTTTGCTATACAAAGCTCATAAAGATTAGAAACCCCGGATATCGTCACACAGCGGTATTATATTA
GTTATTTTGCATCTTTTGGTAAGTCAGACATAGGAAACCAGTAGCTTACCCAATGAGTGAAAGTTTCCGTTC
GTCATCTCCCTCTTTTGTTTTTTTTCACCTTTGTTTTTCTGTTTCTTCTATTTTTGTTTTGTTTTGTTTTGT
TTTGTTCTCTCCCTAATTTGCATATAGGTAAACATCAAAGAAGTAATGCCCTACATCGGTGCTTCCAACCTC
TCAGAACATTCATTTGTTAATTTGAAGGAGAAACATGCGATTACACATAAAGGTACGAGCAGTTCTGTAGCA
TCTTTGCAGACACCACCGAGCCCTGATCAAGAGAACCATATTGACAATGAATTAAAAAATTACGATACGTCT
TTAAGTGACGTTTCAACCCCGAATAAAAAGGAAGGTGATGAGTTCGAGCAAAGTTTAAGAGATACATTTGCG
AGCTTTCGGAAGACTAAACCCCCACCTCCTTTAGATTTTGAACAACCAAGACTTCCTTCGACAGCTTCTTCA
TCCGTTGATTCAACCGTATCATCGCCCTTAACGGATGAAGACATAAAGGAGTTAGAGTTTCTTCCGAATGAA
TCAACTCATTCTTATTCGTACAATCCACTTTCGCCAAATTCCCTGGCAGTCAGATTGAGGATTTTGAAGAGA
TCATTGGAATCATAATACAAAACCCAAGTATGCTACTGGAGCCTACTCCAGATGATTTGCCTCCTTTGAAAG
AGTTTGCGGGCCGTAGGAGCAGTTTACCGTAGACATCGAGCTTCTGCTATCAGTTTAATGACAGAATAGAGC
CAGATTTGGACGTAGAGCAGTTTACCAGGACATCGGCTTCTGCAAACATTTATGAGCAGAATAGAGCAGATT
TGGACACTACCTCGCTACTTTAATGCATTGNNNNNNNNNNNNNNNNNNNNNNNNNNNNNNNNNNNNNNNNNN
NNNNNNNNNNNNNNNNNNNNNNNNNNNNNNNNNNNNNNNNNNNNNNNNNNNNNNNNNNNNNNNNNNNNNNNN
NNNNNNNNNNNNNNNNNNNNNNNNNNNNNNNNNNNNNNNNNNNNNNNNNNNNNNNNNNNNNNNNNNNNNNNN
NNNNNNNNNNNNNNNNNNNNNNNNNNNNNNNNNNNNNNNNNNNNNNNNNNNNNNNNNNNNNNNNNNNNNNNN
NNNNNNNNNNNNNNNNNNNNNNNNNNNNNNNNNNNNNNNNNNNNNNNNNNNNNNNNNNNNNNNNNNNNNNNN
NNNNNNNNNNNNNNNNNNNNNNNNNNNNNNNNNNNNNNNNNNNNNNNNNNNNNNNNNNNNNNNNNNNNNNNN
NNNNNNNNNNNNNNNNNNNNNNNNNNNNNNNNNNNNNNNNNNNNNNNNNNNNNNNNNNNNNNNNNNNNNNNN
NNNNNNNNNNNNNNNNNNNNNNNNNNNNNNNNNNNNNNNNNNNNNNNNNNNNNNNNNNNNNNNNNNNNNNNN
NNNNNNNNNNNNNNNNNNNNNNNNNNNNNNNNNNNNNNNNNNNNNNNNNNNNNNNNNNNNNNNNNNNNNNNN
NNNNNNNNNNNNNNNNNNNNNNNNNNNNNNNNNNNNNNNNNNNNNNNNNNNNNNNNNNNNNNNNNNNNNNNN
NNNNNNNNNNNNNNNNNNNNNNNNNNNNNNNNNNNNNNNNNNNNNNNNNNNNNNNNNNNNNNNNNNNNNNNN
NNNNNNNNNNNNNNNNNNNNNNNNNNNNNNNNNNNNNNNNNNNNNNNNNNNNNNNNNNNNNNNNNNNNNNNN
NNNNNNNNNNNNNNNNNNNNNNNNNNNNNNNNNNNNNNNNNNNNNNNNNNNNNNNNNNNNNNNNNNNNNNNN
NNNNNNNNNNNNNNNNNNNNNNNNNNNNNNNNNNNNNNNNNNNNNNNNNNNNNNNNNNNNNNNNNNNNNNNN
NNNNNNNNNNNNNNNNNNNNNNNNNNNNNNNNNNNNNNNNNNNNNNNNNNNNNNNNNNNNNNNNNNNNNNNN
NNNNNNNNNNNNNNNNNNNNNNNNNNNNNNNNNNNNNNNNNNNNNNNNNNNNNNNNNNNNNNNNNNNNNNNN
NNNNNNNNNNNNNNNNNNNNNNNNNNNNNNNNNNNNNNNNNNNNNNNNNNNNNNNNNNNNNNNNNNNNNNNN
NNNNNNNNNNNNNNNNNNNNNNNNNNNNNNNNNNNNNNNNNNNNNNNNNNNNNNNNNNNNNNNNNNNNNNNN
NNNNNNNNNNNNNNNNNNNNNNNNNNNNNNNNNNNNNNNNNNNNNNNNNNNNNNNNNNNNNNNNNNNNNNNN
NNNNNNNNNNNNNNNNNNNNNNNNNNNNNNNNNNNNNNNNNNNNNNNNNNNNNNNNNNNNNNNNNNNNNNNN
NNNNNNNNNNNNNNNNNNNNNNNNNNNNNNNNCCCTTGGCAAATCAGAGCTGCGAATGATCTAGCCGTGCTT
AGTATTCGGTATCTCACAGAATGCCATTCGCGCTTTAACCTTGATGGATTTAATTCACACCGATAGCAGAAA
TTTTGTTTTACACAAATTACTTTCTACGGAGGGTCAAGAAATGGTTTTCACAGGCGAAATCATTGGTATAGT
TCAACCAGAAACACTCAGCTCATCCAAAGTAGTATGGGCATCGTTTTGGGCAAAAAGGAAAAACGGCTTATT
AGTTTGTGTTTTTCGAAAAGGTTCCTTGCGATTATGTTGATGTACTTTTGAACCTGGATGATTTTGGGGCCG
AGAATATTGTAGACAAATGTGAGTTATTATCAGATGGACCCACATTGTCTTCCTCTTCTACATTATCGCTAC
CTAAGATGGCTTCTTCACCAACTGGTAGTAAATTAGAGTATTCGTTGGAGAGGAAAATCCTGGAAAAGAGTT
ATACTAAGCCTACTTCAACAGAGAATCGCAACGGCGATGAAAACCAACTTGATGGAGATAGTCATTCTGAAC
CATCGCTGTCATCATCGCCAGTAAGGTCGAAGAAAAGTGTAAAGTTCGCAAATGATATTAAAGACGTCAAGA
GTATAAGCCAATCGTTAGCCAAATTAATGGATGATGTGAGGAATGGGGTTGTATTTGATCCCGATGACGACC
TTTTGCCTATGCCCATCAAAGTTTGCAACCACATTAATGAAACAAGATATTTTACTCTAAATCATCTATCTT
ATAATATCCCATGCGCGGTTTCCTCCACTGTGTTGGAGGATGAGCTGAAATTGAAGATTCACAGTTTACCTT
ACCAGGCGGGTTTGTTTATTGTGGATTCGCATACTTTAGATATTGTAAGTTCCAATAAATCTATTTTAAAAA
ACATGTTTGGTTATCATTTTGCTGAGCTGGTGGGAAAATCCATTACTGAAATAATTCCTTCTTTCCCAAAAT
TCCTCCAATTTATAAATGACAAATATCCTGCGTTGGATATCACACTCCATAAAAATAAAGGTTTGGTATTAA
CAGAACATTTTTTTAGGAAAATTCAGGCAGAGATTATGGGTGATCGTAAAAGCTTTTATACGTCGGTGGGTA
TTGATGGCCTTCATAGGGATGGCTGTGAAATCAAAATTGATTTCCAGCTGCGTGTCATGAATTCTAAAGTGA
TTTTGCTTTGGGTTACACATTCGAGAGACGTGGTATTTGAAGAATATAATACAAATCCATCTCAATTGAAGA
TGCTGAAGGAGAGTGAATTAAGTTTAATGAGCAGTGCAAGTAGTTCTGCCAGCTCTTCCAAAAAATCTTCGT
CTAGGATATCCACCGGGACATTAAAGGACATGAGTAATCTGTCAACATATGAGGATTTGGCCCACCGAACGA
ATAAGCTTAAGTATGAAATCGGAGATGATTCTAGAGCACATTCTCAATCTACTTTGTCCGAGCAGGAACAAG
TTCCCCTGGAAAACGATAAGGACAGTGGCGAGATGATGCTTGCAGACCCCGAAATGAAGCACAAGTTAGAAT
TGGCCAGAATTTACTCAAGAGATAAATCTCAATTTGTGAAAGAAGGAAATTTTAAAGTTGACGAAAATTTGA
TTATTAGCAAAATTTCACTTTCCCCAAGCACTGAATCCTTAGCAGATTCTAAAAGTTCTGGGAAAGGGCTTT
CTCCACTTGAAGAGGAAAAGCTAATTGACGAAAACGCTACAGAAAACGGATTAGCGGGATCACCTAAAGACG
AAGACGGAATCATAATGACTAACAAGCGAGGAAACCAACCTGTTAGTACTTTCCTACGCACCCCGAAAAGAA
CATCGGTGCTCAAAAGCATGTTAAGAAGTTTTCGGACTTCGTAAGTTCGCAAAAAATGGGTGAAGGTGCATA
TGGTAAGGTCAACCTATGTATTCATAAGAAGAATAGGTATATTGTGGTGATTAAGATGATTTTTAAAGAAAG
AATCCTTGTAGATACATGGGTTAGAGATAGGAAATTAGGCACTATACCTTCTGAGATCCAAATTATGGCCAC
GTTGAACAAAAAACCACACGAGAATATTTTACGGTTACTGGATTTTTTTGAAGACGACGATTACTATTATAT
CGAAACTCCCGTACATGGTGAAACAGGATGTATAGATCTTTTCGATCTAATTGAATTTAAAACCAACATGAC
CGAATTTGAAGCAAAATTGATATTCAAGCAGGTTGTAGCGGGAATAAAACATCTACACGACCAGGGTATTGT
TCACAGAGATATCAAGGATGAGAATGTTATCGTAGATTCTAAAGGCTTTGTTAAGATTATTGATTTTGGATC
TGCTGCGTATGTCAAAAGTGGACCATTTGATGTTTTTGTTGGGACAATAGATTATGCTGCCCCTGAAGTCTT
AGGAGGAAACCCTTATGAGGGCCAACCACAGGATATTTGGGCTATTGGTATTCTATTGTATACGGTGGTCTT
CAAAGAAAACCCCTTCTACAATATAGATGAAATATTAGAAGGCGACCTGAAATTCAATAATGCAGAGGAAGT
TAGTGAAGATTGCATTGAGTTAATCAAGAGTATTTTGAACCGTTGCNNNNNNNNNNNNNNNNNNNNNNNNNN
NNNNNNNNNNNNNNNNNNNNNNNNNNNNNNNNNNNNNNNNNNNNNNNNNNNNNNNNNNNNNNNNNNNNNNNN
NNNNNNNNNNNNNNNNNNNNNNNNNNNNNNNNNNNNNNNNNNNNNNNNNNNNNNNNNNNNNNNNNNNNNNNN
NNNNNNNNNNNNNNNNNNNNNNNNNNNNNNNNNNNNNNNNNNNNNNNNNNNNNNNNNNNNNNNNNNNNNNNN
NNNNNNNNNNNNNNNNNNNNNNNNNNNNNNNNNNNNNNNNNNNNNNNNNNNNNNNNNNNNNNNNNNNNNNNN
NNNNNNNNNNNNNNNNNNNNNNNNNNNNNNNNNNNNNNNNNNNNNNNNNNNNNNNNNNNNNNNNNNNNNNNN
NNNNNNNNNNNNNNNNNNNNNNNNNNNNNNNNNNNNNNNNNNNNNNNNNNNNNNNNNNNNNNNNNNNNNNNN
NNNNNNNNNNNNNNNNNNNNNNNNNNNNNNNNNNNNNNNNNNNNNNNNNNNNNNNNNNNNNNNNNNNNNNNN
NNNNNNNNNNNNNNNNNNNNNNNNNNNNNNNNNNNNNNNNNNNNNNNNNNNNNNNNNNNNNNNNNNNNNNNN
NNNNNNNNNNNNNNNNNNNNNNNNNNNNNNNNNNNNNNNNNNNNNNNNNNNNNNNNNNNNNNNNNNNNNNNN
NNNNNNNNNNNNNNNNNNNNNNNNNNNNNNNNNNNNNNNNNNNNNNNNNNNNNNNNNNNNNNNNNNNNNNNN
NNNNNNNNNNNNNNNNNNNNNNNNNNNNNNNNNNNNNNNNNNNNNNNNNNNNNNNNNNNNNNNNNNNNNNNN
NNNNNNNNNNNNNNNNNNNNNNNNNNNNNNNNNNNNNNNNNNNNNNNNNNNNNNNNNNNNNNNNNNNNNNNN
NNNNNNNNNNNNNNNNNNNNNNNNNNNNNNNNNNNNNNNNNNNNNNNNNNNNNNNNNNNNNNNNNNNNNNNN
NNNNNNNNNNNNNNNNNNNNNNNNNNNNNNNNNNNNNNNNNNNNNNNNNNNNNNNNNNNNNNNNNNNNNNNN
NNNNNNNNNNNNNNNNNNNNNNNNNNNNNNNNNNNNNNNNNNNNNNNNNNNNNNNNNNNNNNNNNNNNNNNN
NNNNNNNNNNNNNNNNNNNNNNNNNNNNNNNNNNNNNNNNNNNNNNNNNNNNNNNNNNNNNNNNNNNNNNNN
NNNNNNNNNNNNNNNNNNNNNNNNNNNNNNNNNNNNNNNNNNNNNNNNNNNNNNNNNNNNNNNNNNNNNNNN
NNNNNNNNNNNNNNNNNNNNNNNNNNNNNNNNNNNNNNNNNNNNNNNNNNNNNNNNNNNNNNNNNNNNNNNN
NNNNNNNNNNNNNNNNNNNNNNNNNNNNNNNNNNNNNNNNNNNNNNNNNNNNNNNNNNNNNNNNNNNNNNNN
NNNNNNNNNNNNNNNNNNNNNNNNNNNNNNNNNNNNNNNNNNNNNNNNNNNNNNNNNNNNNNNNNNNNNNNN
NNNNNNNNNNNNNNNNNNNNNNNNNNNNNNNNNNNNNNNNNNNNNNNNNNNNNNNNNNNNNNNNNNNNNNNN
NNNNNNNNNNNNNNNNNNNNNNNNNNNNNNNNNNNNNNNNNNNNNNNNNNNNNNNNNNNNNNNNNNNNNNNN
NNNNNNNNNNNNNNNNNNNNNNNNNNNNNNNNNNNNNNNNNNNNNNNNNNNNNNNNNNNNNNNNNNNNNNNN
NNNNNNNNNNNNNNNNNNNNNNNNNNNNNNNNNNNNNNNNNNNNNNNNNNNNNNNNNNNNNNNNNNNNNNNN
NNNNNNNNNNNNNNNNNNNNNNNNNNNNNNNNNNNNNNNNNNNNNNNNNNNNNNNNNNNNNNNNNNNNNNNN
NNNNNNNNNNNNNNNNNNNNNNNNNNNNNNNNNNNNNNNNNNNNNNNNNNNNNNNNNNNNNNNNNNNNNNNN
NNNNNNNNNNNNNNNNNNNNNNNNNNNNNNNNNNNNNNNNNNNNNNNNNNNNNNNNNNNNNNNNNNNNNNNN
NNNNNNNNNNNNNNNNNNNNNNNNNNNNNNNNNNNNNNNNNNNNNNNNNNNNNNNNNNNNNNNNNNNNNNNN
NNNNNNNNNNNNNNNNNNNNNNNNNNNNNNNNNNNNNNNNNNNNNNNNNNNNNNNNNNNNNNNNNNNNNNNN
NNNNNNNNNNNNNNNNNNNNNNNNNNNNNNNNNNNNNNNNNNNNNNNNNNNNNNNNNNNNNNNTTCCTTAAA
GGATCCTTTCAATTATATTGAATAAGATCTTACCTGCTGTGCAGAATTGAGTATGGACGAAAGTGAAACAGT
GAGATCTGCTTTGGCTTCTAAGATTACAAATATTGTATTACTGTTGAATAAAGATCAAGTCATTAACAATTT
TCTTCCGATTTTACTGAATATGCTAAGAGATGAGTTCCCTGACGTTCGTTTAAATATCATTGCCAGCTTGAA
GGTTGTCAATGACGTAATAGGAATTGAGCTGCTATCAGACTCTTTGTTACCTGCCATAACAGAATTAGCCAA
GGACGTGAATTGGAGAGTTAGAATGGCTATAATTGAGTACATACCTATCTTGGCAGAACAATTAGGTATGCA
ATTTTTTGACCAACAGTTAAGCGATTTATGTCTTTCATGGTTGTGGGATACTGTTTATTCTATCAGAGAAGC
CGCAGTGAATAATTTAAAAAGGTTAACGGAAATATTTGGCTCTGATTGGTGTCGTGATGAAATTATTTCAAG
ACTGCTCAAATTTGATCTACAATTACTGGAAAATTTTGTCTCGAGGTTCACAATACTCTCTGCTCTAACCAC
TTTGGTGCCCGTGGTATCGTTAGATGTCGTTACTGAGCAACTATTACCATTCATTTCTCACTTGGCTGATGA
CGGTGTTCCAAATATTAGGTTTAATGTGGCCAAATCCTACGCTGTGATAGTGAAGGTTTTAATTAAGGACGA
GGCCAAATATGATGCATTAATTAAGAACACAATTTTACCCTCATTGCAAACGCTGTGTCAAGACGAAGATGT
TGATGTAAAATACTTCGCTAAGAAAAGTTTGGCAGAATGTCAAGAACTTTTAAAAAATTGATACTAGTTCAA
ATATATACATACATACACATATGTACACTTGAATGAATAAAAAGTATACATATTAACAACTAGGCCTGCTTT
CTTTTCTTTTCTTTTTTTTTTTTTTTTTACCACACTTAGTCCTCTACTTTAACAGAAATATCATTTTCCAGT
TTGACCATAGTTTCNNNNNNNNNNNNNNNNNNNNNNNNNNNNNNNNNNNNNNNNNNNNNNNNNNNNNNNNNN
NNNNNNNNNNNNNNNNNNNNNNNNNNNNNNNNNNNNNNNNNNNNNNNNNNNNNNNNNNNNNNNNNNNNNNNN
NNNNNNNNNNNNNNNNNNNNNNNNNNNNNNNNNNNNNNNNNNNNNNNNNNNNNNNNNNNNNNNNNNNNNNNN
NNNNNNNNNNNNNNNNNNNNNNNNNNNNNNNNNNNNNNNNNNNNNNNNNNNNNNNNNNNNNNNNNNNNNNNN
NNNNNNNNNNNNNNNNNNNNNNNNNNNNNNNNNNNNNNNNNNNNNNNNNNNNNNNNNNNNNNNNNNNNNNNN
NNNNNNNNNNNNNNNNNNNNNNNNNNNNNNNNNNNNNNNNNNNNNNNNNNNNNNNNNNNNNNNNNNNNNNNN
NNNNNNNNNNNNNNNNNNNNNNNNNNNNNNNNNNNNNNNNNNNNNNNNNNNNNNNNNNNNNNNNNNNNNNNN
NNNNNNNNNNNNNNNNNNNNNNNNNNNNNNNNNNNNNNNNNNNNNNNNNNNNNNNNNNNNNNNNNNNNNNNN
NNNNNNNNNNNNNNNNNNNNNNNNNNNNNNNNNNNNNNNNNNNNNNNNNNNNNNNNNNNNNNNNNNNNNNNN
NNNNNNNNNNNNNNNNNNNNNNNNNNNNNNNNNNNNNNNNNNNNNNNNNNNNNNNNNNNNNNNNNNNNNNNN
NNNNNNNNNNNNNNNNNNNNNNNNNNNNNNNNNNNNNNNNNNNNNNNNNNNNNNNNNNNNNNNNNNNNNNNN
NNNNNNNNNNNNNNNNNNNNNNNNNNNNNNNNNNNNNNNNNNNNNNNNNNNNNNNNNNNNNNNNNNNNNNNN
NNNNNNNNNNNNNNNNNNNNNNNNNNNNNNNNNNNNNNNNNNNNNNNNNNNNNNNNNNNNNNNNNNNNNNNN
NNNNNNNNNNNNNNNNNNNNNNNNNNNNNNNNNNNNNNNNNNNNNNNNNNNNNNNNNNNNNNNNNNNNNNNN
NNNNNNNNNNNNNNNNNNNNNNNNNNNNNNNNNNNNNNNNNNNNNNNNNNNNNNNNNNNNNNNNNNNNNNNN
NNNNNNNNNNNNNNNNNNNNNNNNNNNNNNNNNNNNNNNNNNNNNNNNNNNNNNNNNNNNNNNNNNNNNNNN
NNNNNNNNNNNNNNNNNNNNNNNNNNNNNNNNNNNNNNNNNNNNNNNNNNNNNNNNNNNNNNNNNNNNNNNN
NNNNNNNNNNNNNNNNNNNNNNNNNNNNNNNNNNNNNNNNNNNNNNNNNNNNNNNNNNNNNNNNNNNNNNNN
NNNNNNNNNNNNNNNNNNNNNNNNNNNNNNNNNNNNNNNNNNNNNNNNNNNNNNNNNNNNNNNNNNNNNNNN
NNNNNNNNNNNNNNNNNNNNNNNNNNNNNNNNNNNNNNNNNNNNNNNNNNNNNNNNNNNNNNNNNNNNNNNN
NNNNNNNNNNNNNNNNNNNNNNNNNNNNNNNNNNNNNNNNNNNNNNNNNNNNNNNNNNNNNNNNNNNNNNNN
NNTTACACTCTTTGTCTACGGTATCTGTATTGTACTGAGCCTACCCACTGTCTGTGGAGGATATGGGTTTAC
TGAAACGGTGAGTGCCATACATCGCTTGATATCGGTATGATGGTGTGTGCTGCTTCATTGGTATATGGACAA
CGATTATTTGAAAAGATGTAGAGCCAAGGGGAAATTAGTGCCCGAGGCCAGATTGTACGCAATGGTCATTGC
AGGTACCGTTTTCCCTATTGGTATCTTATGGTTCTGTTGGACGGGCTACTATCCTCACAAGATTCATTGGAT
GGTCCCCACAGTAGGAGGGGCCTTCATCGGGTTCGGTTTAATGGGTATTTTCTTGCCATGTTTAAACTATAT
CATTGAATCGTATCTATTGTTGGCAGCTTCTGCCGTCGCTGCAAACACTTTCATGAGGTCTGCATTTGGTGC
ATGCTTCCCATTGTTTGCAGGATATATGTTCCGTGGCATGGGTATCGGTTGGGCTGGTTTGTTATTAGGTCT
ATTTGCCGCTGCGATGATTCCCGTGCCTTTACTATTCTTAAAATATGGTGAATCTATCAGAAAGAAATCCAA
GTATGCTTACGCCGCTTAAGAAAAAGAAAAGCAGAAATCATGCTCTTTCCATATTTGCATTTTTTTTTTTTT
TTTTTCATTGTTATTACCCACCCTGCCCCACGCTCAAAGGGCTCGATAACGACATAGCATTATAGACATTGT
GCAGCGTAAAGCTGACATATAAAGAAATTACAAAAAAAAATTAAAAAAAAAAAAAAAAAACAATCAAAAAAG
ACACACAACTACAGAACAAAGGAAATCTTTTTCTATGCACAAGCACAAGAGTACTTAGAGAGTAGTGATATC
CCCTTTTTTTTCTACTATTTTTTTTTCCCATTTTTTTCCTCCAAGACTCCTCTCATGTGGTTGTTATGTATA
GCCCATAGTTACTAAATAAAACACTAATTAATGATTAATAATCCCTCTCTAATAAGAAATAGATAAAAGCTA
TTGTTCATCTCATCGCCGGTTCTCGGCGTTGTCCGTACCCTTGGCCAAAACTCGGGCGGGGGCTTATTAGTC
ATACCCTCAGATTTCATTGGTCAAATAACAGCCACCCGGTAAATGCCCCGTTTAATGACTTCTTTATTTTGG
ATAAAATTGACAGGGAATTTCAACGAAATAAGGGAAAAGATTGAGATGCTTTNNNNNNNNNNTGAATTTATC
GGAATACTGTATATCCAGTGACGCAGGAACAGAGAAGATGGATAGCGACGAGGAGAAGTCGTTGGCCAATCT
GCCGGAGTTGAAGTACGCTCCCAAGCTATCCAGCCTGGTGAAGCAAGAGACGCCCACCGAGAGCTTGAAAAG
ACCACACGAAGATGAGAAAGAGGCGATAGATGAGGCCAAGAAGATGAAAGTGCCGGGAGAGAACGAGGACGA
AAGCAAGGAAGAGGAAAAGAGTCAAGAACTGGAAGAGGCAATTGACAGTAAGGAGAAGAGCACCGACGCCAG
GGACGAGCAAGGGGACGAAGGTGATAATGAGGAGGAAAACAACGAGGAGGATAATGAAAACGAAAACGAGCA
TACAGCACCGCCTGCGCTGGTGATGCCCTCCCCCATCGAAATGGAGGAACAGAGGATGACTGCGCTGAAGGA
AATCACCGACATCGAGTACAAGTTCGCGCAATTGCGCCAAAAACTATATGACAATCAATTGGTGCGGTTGCA
AACGGAGCTGCAGATGTGTCTGGAAGGGTCACACCCGGAATTGCAGGTCTACTACTCGAAGATTGCCGCGAT
CCGTGACTACAAGCTACACCGAGCGTACCAGCGACAGAAGTACGAGCTTTCATGCATCAACACAGAAACAAT
CGCTACCAGGACATTCATTCATCAGGACTTCCACAAGAAGGTCACCGACCTGCGAGCCAGGCTGCTGAACAG
AACCACGCAGACCTGGTACGATATCAACAAGGAGCGCCGCGATATGGATATAGTCATCCCAGATGTCAATTA
CCACGTCCCCATCAAACTTGATAACAAGACGCTGAGCTGTATCACGGGCTACGCCAGCGCAGCACAGCTGCG
CTATCCCGGCGAGCCCGTGGCAGAGGACCTCGCTTGCGAAAGCATCGAGTACCGCTACAGAGCCAACCCGGT
GGACAAACTCGAAGTCATTGTGGACCGAATGAGGCTCAATAACGAGATTAGCGACCTCGAAGGCCTGCGCAA
ATATTTCCACTCCTTCCCGGGTGCTCCTGAGTTGAACCCGCTTAGAGACTCCGAGATCAACGACGACTTCCA
CCAGTGGGCCCAGTGACCGCCACACTGGACCCCATACCACTTCTTTTTGTTATTCTTAAATATGTTGTAACG
CTATGTAATTCCACCCTTCATTACTAATAATTAGCCATTCACGTGATCTCAGCCAGTTGTGGCGCCACACTT
TTTTTTCCATAAAAATCCTCGAGGAAAAGAAAAGAAAAAAATATTTCAGTTATTTAAAGCATAAGATGCCAG
GTAGATGGAACTTGTGCCGTGCCAGATTGAATTTTGAAAGTACAATTGAGGCCTATACACATAGACATTTGC
ACCTTATACATATACAGACAAGACAAAACCAAAAAAAATATGACTCTACAAGAATCTGATAAATTTGCTACC
AAGGCCATTCATGCCGGTGAACATGTGGACGTTCACGGTTCCGTGATCGAACCCATTTCTTTGTCCACCACT
TTCAAACAATCTTCTCCAGCTAACCCTATCGGTACTTACGAATACTCCAGATCTCAAAATCCTAACAGAGAG
AACTTGGAAAGAGCAGTTGCCGCTTTAGAGAACGCTCAATACGGGTTGGCTTTCTCCTCTGGTTCTGCCACC
ACCGCCACAATCTTGCAATCGCTTCCCTCAGGGCTCCCATGCGGTCTCTATCGGTGATGTGTACGGTGGTAC
CCACAGATACTTTCACCAAAGTCCCCAAACGCTCACGGTGTGGAAACCCTCCTTCACTAACGATTTGTTGAA
CGATCTACCCTCAATTGATAAAAGAAAACACCCAATTTGGTCTGGATCGAAACCCCCAACCAACCCAACTTT
GAAAGGCCCCGAACATCCAAAAGGTGGCAGAACTTATCAAGAACCNNNNNNNNNNTGGCGGCCAACACGTGA
TCTTGGTTGTCGACAAGACCTTCTTGTCCCCATATGTCTCCGATCCATTGAACTTCTCTGCGTACATCATTG
TCCACTCCGCTACCAAGTAAATCTTCGGACTCTCGCACTTTGTGGTCGATGTCCTGTTTACTAATAACAGAC
CTTTGAACAAACGTCTGCAGATCTTACTTGACGCCATTGGTGCTATCCCATCTCCTTTCAATGCTTGGTTGA
CCCACGTAGGTTTGAAGACTTTGCATCTACGTGTTGCACACTTTGCCCTCAGCGCCAACAAAATCGCTGAAT
TCTTGGCAGCAGACAAGGAAAACGTTGTCGCAGTCAACTACCCAGGTTTGAAGACACACCCTAACTACGACG
TAGTGTTAAAGCAACACCGTGATGCCCTTGGTGGTGGTATGATCTCCTTCAGAATCAAGGGTGGTGCTGAAG
CTGCTTCCAAGTTCGCCTCCTCCACAAGACTGTTCACATTGGCCGAATCCCTTGGTGGTATCGAATCTCTAT
TGGAAGTGCCCGCTGTGATGACCCACGGTGGTATCCCAAAGGAGGCCAGAGAGGCCTCTGGTGTTTTTGACG
ACTTGGTTAGAATCTCTGTCGGTATTGAAGACACTGACGATCTTTTGGAAGACATCAAGCAAGCCTTGAAAC
AAGCCACCAACTAATCGCCAGTGCCACGTCTCTGCCTTCGACCGGACCTTTTTAAGTACGATAAATATCCTT
TTATAAATATATAGTCTAAAATATCCATTAATACTGTGCTCAATCAATCGTGTTAGATGATTTAGTTTTTTC
CAAATCGTTATTATAGTGCAGAAGTAGTATACATAAAGGCATATGCATGCGATTTGGAAGTAACGCTCGCCG
TAGACAAGTAAGAATGCCTGCTGTCTTGAGAACCAGGTCCAAAGAATCCTCTATAGAGCAGAAGCCTGCTTC
CAGAACTAGAACGAGATCAAGAATGGGCAAGCGTGGTCGTGACGATGNNNNNNNNNNTATTCAATGATTCGT
CTATTCAGCAAATATTTAAGGGAAGCTCAAGTAGATATTGAGGCCATCAAGCAACAAGCTCTTGAACTTCGT
GGTAACACTAGAATTGACTCTCGTGGCGCTGATACGAACACACCTTTGGAATATTTATCAAAGTATGCCATT
GATATGACTGAGCAGGCTCGTCAAGGTAAACTTGACCCTGTCATCGGCCGTGAAGAAGAAATAAGAAGCACT
ATTAGAGTTTTAGCAAGAAGAATTAAGTCCAACCCATGTTTAATTGGTGAGCCAGGTATCGGTAAGACCGCT
ATTATTGAAGGTGTTGCTCAAAGAATCATTGACGATGACGTTCCCACTATCTTACAAGGCGCTAAATTGTTC
AGTCTAGATTTGGCCGCATTAACCGCAGGTGCTAAATACAAAGGTGATTTCGAAGAAAGATTCAAAGGTGTT
TTGAAGGAAATCGAAGAATCAAAGACTCTAATTGTGTTATTCATTGATGAAATTCACATGTTAATGGGTAAT
GGTAAGGACGACGCTGCTAACATCTTGAAGCCAGCTTTGTCCAGAGGCCAATTGAAGGTCATCGGTGCCACC
ACCAATAACGAATATAGATCTATTGTGGAAAAGGATGGTGCCTTTGAAAGAAGATTCCAGAAAATTGAAGTC
GCTGAACCAAGTGTGAGACAAACAGTGGCCATATTGAGAGGTCTGCAACCAAAGTATGAAATACATCATGGT
GTAAGGATTCTGGATAGCGCCTTAGTCACTGCTGCTCAATTAGCCAAGCGTTACTTGCCATATAGAAGATTG
CCAGATTCTGCTTTGGATTTAGTTGATATTTCTTGTGCTGGTGTCGCCGTCGCAAGAGATTCTAAGCCAGAA
GAATTGGATTCCAAGGAACGTCAATTGCAATTGATTCAAGTAGAGATAAAAGCTCTAGAGAGAGATGAAGAT
GCCGACTCCACCACTAAAGATAGATTAAAGTTAGCTAGGCAGAAGGAAGCTTCATTGCAAGAAGAATTGGAA
CCTCTAAGACAACGTTACAATGAAGAAAAGCATGGCCATGAAGAATTGACACAAGCTAAAAAGAAATTGGAT
GAACTGGAAAACAAGGCCCTTGATGCTGAACGTAGATATGATACTGCTACCGCCGCTGATTTAAGGTACTTC
GCCATCCCAGATATCAAAAAGCAAATCGAAAAGCTTGAAGATCAGGTTGCTGAGGAAGAGAGACGTGCTGGT
GCCAACTCCATGATCCAAAATGTGGTCGATTCAGACACCATTTCTGAAACAGCTGCAAGATTGACTGGTATC
CCTGTTAAGAAGTTGTCAGAATCTGAAAATGAAAAATTGATTCATATGGAACGTGACTTATCATCTGAAGTC
GTGGGCCAAATGGATGCCATTAAAGCTGTTTCCAATGCCGTTAGATTGTCTAGATCAGGTTTAGCTAATCCA
AGGCAACCAGCATCCTTCTTATTTTTAGGTTTGTCCGGTTCCGGTAAAACTGAATTGGCTAAAAAAGTTGCT
GGATTTTTGTTTAATGATGAGGACATGATGATCAGGGTCGATTGTTCTGAATTAAGCGAGAAGTATGCGGTC
TCTAAGTTGTTGGGTACCACGGCAGGTTATGTCGGGTACGATGAAGGTGGCTTTTTAACTAACCAACTGCAA
TACAAACCATACTCCGTTTTGTTATTCGATGAAGTAGAAAAGGCACATCCTGATGTTTTGACTGTCATGCTA
CAAATGTTGGATGACGGTAGAATTACTTCTGGTCAAGGTAAGACGATCGACTGTTCCAATTGTATTGTCATC
ATGACTTCCAATCTAGGTGCTGAATTTATCAATTCTCAACAAGGATCAAAGATCCAAGAATCTACCAAGAAT
TTGGTCATGGGTGCTGTTAGGCAACATTTCAGACCAGAATTTTTGAACAGAATTTCTAGTATAGTCATTTTC
AACAAGCTATCTAGAAAAGCTATTCATAAGATCGTGGATATTCGTTTGAAGGAAATTGAAGAGAGATTCGAG
CAAAATGATAAACATTACAAGTTGAATTTAACTCAAGAGGCCAAGGACTTCTTGGCCAAATATGGTTATTCC
GATGATATGGGTGCACGTCCACTGAACAGGTTAATTCAAAACGAAATCTTGAACAAACTGGCACTAAGGATC
TTAAAGAATGAAATCAAGGATAAGGAAACTGTCAATGTCGTCTTGAAGAAGGGTAAATCTCGTGATGAAAAT
GTTCCTGAGGAAGCTGAAGAATGTCTGGAAGTTCTACCAAATCACGAAGCTACTATAGGGGCTGACACGTTA
GGTGATGACGATAATGAGGACAGTATGGAAATTGATGATGACCTAGATTAATTTAATATAGTGTGATTTTTA
AAAACTTTCGAACAAGAATCAGTAATATAATATATATAATTAATAAAACTAATGGAATTTGTTTAATTGAAC
TTGACACCCGAGCAAAAGAGCTCACATTTTAACGTTTAGTTCATCTTGCTGTGAATAATCTAAAAGTAAACA
ATGGACAAAAAAGTCCACTGGACGTCAAATCTTTTTTTATTGTATTTGGGACATATGGCGTTGATAACTAAA
GTTTAAAGGAAGTAATAAGTGAAGGTTAAATCTGGACCTCTTTACTTTCATATTAGAAGTATAAAACACACG
CGGATTGGTCCATTATTAGAATACGGGTACTACAATAATGGTTTTGATAGTTACTGTACATTTGAATGTAGC
GACTCATATGACTCATATATATGACTACCAAATCATGTTAAAATTAGTATATCTTTAACTTAGACTTCAGTA
CTATCTGAACTGCACGTTTAAATTTTTACCATAGCAGTCATGTAATATTAANNNNNNNNNNTTTACGACTTC
TCTGGTCAGTCCAGAAGAACCTGGTTCAGGGTGAGATGTTTGAACTGTATGGCGAAGACTAAGAAAATGTTA
GTGAATCTACCCCAGCAGCGACGGAGAGTCGACATCTGGAACGATTCTTTGATTCGAGATAAGATGCAGAAA
ATGTGCGATTGTGTAATGAGTGGGGGTCCTCACACGTTCAAAGTTAGACTTTTCATACTGAAAAATGACAAA
ATCGAACAGAAATGGCAAGATGAGCAAGAGTTGAAGAAAAAGGAAAAGGAACTGAAACGAAAGAACGATGCA
GAGGCCAAAAGATTGAGGATGGAGGAGAGGAAAAGGCAGCAGATGCAAAAGAAAATAGCCAAGGAACAAAAA
CTTCAATTGCAGAAGGAAAATAAAGCCAAGCAGAAGTTGGAACAGGAGGCGCTGAAGCTAAAAAGAAAGGAA
GAAATGAAAAAACTAAAGGAACAAAATAAAAATAAACAGGGTTCACCTTCTTCCTCCATGCATGACCCAAGA
ATGATAATGAATTTGAATTTGATGGCACAAGAAGATCCAAAACTAAACACTTTAATGGAAACCGTCGCAAAG
GGTCTTGCCAATAATAGTCAACTGGAGGAATTTAAAAAGTTTATTGAAATTGCCAAAAAAAGGTCAATAGAT
GAGAACCCAGTTAATAAGCGTCCATCTGTCACAACAACGCGACCTGCACCTCCCTCTAAAGCTAAAGACGTA
GCCGAAGATCACCGGTTAAACTCGATAACCTTGGTGAAAAGTTCCAAAACCGCTGCCACGGAACCTGAACCA
AAAAAAGCTGATGACGAGAATGCAGAGAAGCAACAGTTTAAAGAGGCAAAGACAACTGCCGAATCGACTCAA
GTAGATGTCAAGAAAGAAGAANNNNNNNNNNATATGCTTTGACCGCTTTCCACAGAAATACGTTCAAGGGGC
GGATATCATCCTGGAGTATTTACAATTCTCCCGGTCGAGGTATTACCTGCCTAAGAAATCAATAGTAGAATT
TTTGGAGGATACGGGTGAGATTATAATATCTTGGATTGTTATACACAATTCTAAAGAAATTGAGAAGTTCAA
AACCAAGAAAATAAAAGCTAAACTGAAAGCCGACCAAAAACTAAACAAGGAAGATGTCAAGCCAGGCTCTGA
TGTGGAGAAGGAAGTCAGCTTTAATCCTCTTTTTGAAGCTGATTGCCCTACCCCTCTCTACACCCCAGTGAC
AATGAAGTTATCGGGAATTCACAAAAGATTTAACCAAATCATCCGAAATAGCGTTTCTCCAATGGAAGAAGT
TGTTAAAGAAATGGAAAAAATTCTGCAAATTGGTACTAGATTGTCTGGCTATAATCTGTGGTACCAATTGGA
TGGATACGATGATGAAGCTTTGAGCGAAAGTTTGCGGTTCGAACTAAATGAGTGGGAGCACGCCATGAGAAG
CAGAAGACACAAAAGATAAGGTGTTCGGTTACTTTATTCTGCTTTAACGCCATTATGATTATACACATTGTA
TTACTTATTTTTTAACCTGTATATTAAAACCTTTATTTTATTTCACATTACTCATCATGTGGAGTACTGGAA
TTGTATGCCAAACTTTGCCGGGAAAACTGGTATATTGCCGTTTTCTGTATCAGTTGCTGATATAGATATTGC
ATTATCATTCTTTTCATCATCGGATAAACTTTCTTGAAAGCCTCTAGTGAATACCAGCTCTGTCCCGGCAGA
TATTAAAAATCCCCTCCATTTGCCTTCCCATAATAGTTTTAAAGTCTTGTCACGTAATGACGTGCTTAGTTT
CCAAACACTGGTAAAAATGGAACTATTTATTTTGTTATCAAATTTTTCGATGGTAGATCTTTCTTCATCGAT
TTTTCTTAATGACGACGAGAATGCATAAGTCAAATCATTTAGTAGCTTTTGTTTGTGAACAGGTATATCTAG
TGTAGAAGGAATATCGTTAACAGCTGAATTCAGATCCGGTACGTTTTCGTGCAGTAGTTTAGTCGCTCTGCT
GTTTGGATTTATATCAACCAATTCGTCGGAGATTGGTTCTAATTTATCATTATTGTTTTTATTGGTTTCAAG
CAAATGATGCTTTTTTTGCCAAAATTCGCACCCAAATGAAAGATTTGATTCAATCGAATAAAGATTAAAATC
ATACTTCGCGCAAAAAGTAGAATTTGTCCCTGTCTTGGCCGAATATGTGGAGGATATATGGCCGAATAATGG
ATTCCAAGATAATGTCAAAGTTAGTGGTCGTCCTGTGTTTGTAGAATGTGTGTAATATCTTAAAGTTGTCGA
ACAACCGGGGCTTAAACTTACTAACCCTAACCAAAATTCAGCACCAAGCGACAACGAAGAATTATTGTACAG
TGAGGTGTTAAACTTGGAAGGCGTGGTAAGGAAATTGTGTAATACTCTATAACCACATAATAGATCACTGGT
GGAAAATATCCACTCCTGTAAATTGCGGTGAGAATCTCTTTGAAAATAGCACGTTAAAACGTTTAAGCTTTC
TTTGAAACTACTGACACCCTTAAGCATAAATTGGGTTTGTGGACTTAGTCGTTTTATTATCATTGCTTCCAA
ATCAGAGCTGGGATAGTACATTCTACCATAATAAAGGGATTTTTTAACAAATTTCGAGTCATGTAGTAATTT
CTTGTCATTGTCGACTGTGGTGTTGTCACTACTCAACGTATTCCCACTACTAACACTGAAATTGAGGTTTGG
TTGCAATTGTCTGTATGTTTCCGTGGCATCTTGTAATGGGATATCAGTAGAGTTGCGCATGAAATTCTCCAA
TTGCTGTGCATCGGAGTATAAATAACTCAGAGAACCATTTATCCTGGACCTCGTAGAAAAATCTAAAGAATT
GAATGTATTGGGAGTAGATTTGTTGGAAATTTGCAGGTGTATTGCTGAGGAATTCGGAATCTAATAATGTTC
TCGATGTGGCCGTATATCCTCGTAGCTATTTTGCGTACTCCAATGGGTGCCTCTGAATAAAAATGCCCTTTA
NNNNNNNNNNTCTTATTACATTATCAATCCTTTCACTACAGCTTCCTCTAACCTCGATGACAGCTTCTCATA
ACCTATGTCATCATCTAACACCGTATATGATAATATAGTGATAGTTATAACTATTAGTTGATAGACGATAGT
GGATTTTTATTCCAACAGATATAAGAATTACAAAAAGAGAACTGTTATTTCTACATAATAATATTACGATTA
GTACTCCTTTTATATGTTTCTTTATCCATTTACATTATCAATCCTGATTAAAATTCCCACGAACCCCCAGTA
CTAGATTGTTCATAATGGATCAAGTTCACAAGTTAATAAGGGCGTGTGGTCTAGTGGTATGATTCTCGCTTT
GGGCGACTTCCTGACTAAACAGGAAGACAAAGCATGCGAGAGGCCCTGGGTTCAATTCCCAGCTCGCCCCTT
TATTTTCTTTTTTTGGACCCAAAGCACTAGCTTAGGCTGTCCATCTTTGTTCTTGATTCTAAAGATCACAGT
AGAATAATGGTTTATTTCTTAGAGTTCTACAAGTTTTAGCGTACTACTGAACAATGAATGTCCTGATTTTTT
AAAACTCGCGCATATTTGGAGGCCATATCGTGCCACCAACTTTACTACAGTCAAACACCTGTGCCCAATTCT
ACCACTTATTAAACAATTACTTAGTAAGATCAGCAAGCGGTTCATCTGTCCCCCATTCATATATGGCTTTCA
CCCTCTTTACCTGTTTGAAACAGAAAAAAAATTACAACTAATGGTATGCAATTCATAAAGCATAGGCCAAAA
GACCCTGATACAGATATATGCTAAAACAATAATTATAAAGGATTATGCCGTAGGAAGGCTGAGAATCCTCAG
TTTGTGCACTTTGAAATTCAAAATACAAAAAACTGTTGACAAATTAGTATCATAACTATCTATCGCATATAT
TCACGTCACATACCGCCTCTGTGGCAATTGACAACACTTATCCCTATCAAAGACAATACAAAGTATTTGTTA
CCGAGTGAGATTATTTAGTACAATATGTGGGTAATAAAAACTAATCGGAGATATTTTTTTACGTTTTTTGAT
GCAAACGCAATAAATTCTTGATTTTTGAAATTTTGCAGGACATCAAGATACGTTTCTTTTAAGCAGTTTGGA
TTGCTTCTTTCGTTCCGAAAGTAAAACGTAATGAAAACCCCTATAGTATTGTGACGCGTTTTCCAACTCTGC
CCTTAGCTTGATTTGACGGCTTAGAACAAAGGAACAGTAGCACGAACACTTCAAGTGCAAATGACAGTTTAA
TTGTGGGTAAAAAAGGTAGCCTCAAAGTTGCATTTTTTATGGACTGTAAAGAACATACGATTGTTATACACT
TTTGAACAACCAAGATGTACTACCTCAATTGTAGTGAATTAATGTCGAAATTTGTTAGATGCCCCGAATAAA
TAGTAACTTTATTTAGGGAAAGCACTCGAATTTTTGTTATTACGGTCACGCCATATTTTAGCATGTACTTAG
TAAAAGACCCATTTCGCCATCACTATTTTTACCATTTTTTTCTATACGATTTGGGAGCAAATACCTGAACTG
CACACTAATGGACATAATCACTTGGTTGAAAAAGTACTATAGTAGACTATACGTCGTACGCTGCAATCTATT
TTAAGCACAGAAAGCATCCTTCGTATGATAATATAACCTTTTTGGTAACAGAGTTACCATTGAAGCGACATT
GCAGTGAAACTTGTTTCAAGATGTAGTTGGGAGGAATTATGTGTTGAGTTCGTCCACTTTATGAGCTCGAAG
ATAACGAGAAAATTGCTAAGATGCCGGTGTTGGCTTCTTGCATATGAAGAGGCACCAATAAAACGATGCATT
AATTCTTTATTACGGAAGTTCCGAAGCAGCGAAGAATGAAAAAGAATACAAGCGCTCATAATTGTCCTCGGT
GGACATCATATACAGCATAAAAGTGTCTTTTTTAAGTTCTCTCCCCTAAAGATCACAAACTTCACGTAATTA
GTAACGTGTAGACTACTAACCTTGAAAAAACGAACCCCTTTTCTGCCTAGCAACCGTTTAAGATATACCAAA
AAAGGCAACTGTGATGACTTCTGAACGAGGGTCCACGCCAAGTCACGCCAAGTTTGTTTTCGGATCTTCTGC
TAGCAGAAACTCAACACACCTACATGAAAGGTAAAGGGTTTCTTAGAAACATTCACTGTACCGTGCATTGTT
CAAACCTGCGCGATTGCTTGGCAACGGCGAGAATTACATTACAAGAAGGTGTGCTTTCATAAACGAGAAGTA
ATAAACTTGTGTCGTTCAGAAACAATAGTATCTCATATTGGCTACAATGGAGAAACTTACGATGTGTATTCA
GTATATTGGTTAGAAAACTGTAGTTTGTTAGTTGAAAAATTAATATAAATAGGGTGTTTTTAATCAGCTGTA
ATAGAAGTACATCCTCATCCTTCTTCTTCACTAAGCTCACATCATCACTAAAGCAACAACCAAAAAACAACA
AATACAATGGTCAAATTAACTTCAATTGCTGCTGGTGTCGCCGCTATTGCCGCTGGTGTCGCCGCTGCACCA
GCTACCACCACTTTATCTCCATCTGACGAAAGAGTTAACCTGGTTGAATTAGGTGTCTACGTCTCTGATATC
AGAGCTCATTTGGCTGAATACTATATGTTCCAAGCCGCTCATCCAACTGAAACTTANNNNNNNNNNATCGTG
CAGGTAGTACAGTGCAGTCTACGTGGCACGAGAAATACACAGAATCAGTATGACAAGTGAGTCGAACAGAGC
ATATGTCATATTTATTGTTTGAAAAAATTTCTGTGGCTTAAAGACGATAATGCCATTGTGAAATTTTGGAAA
AGTGTCACGATACAATCCCAACCGAGGATCGGAGCTGTGGATGTGAAATTAGTCCTCAACCCCAGAGCATTT
AGTGCAGAGATTAGAGAAGGATGGGAGATTTATAGAGACGAGTTTTGGGCCAGGGAAGGTGCTAGAAGACGC
AAACAAGCGCACGAACTCCGACCTAAATCAGAATGAAAGAGTTGGAGGGCTTCTTCCTTCGAATAAGAGGTC
ATATTTACCTATGTAAAATTGTAACCATCTATGTTCACACATAAATTATATTTTATACATTATTAGAAGTGA
AGCTGTTGTGTCGTGAAAATTTTACAAATCCGTCATTTCATATTTAAGTTTTCCAACAAGTGCTAGAAAACC
TAGGGGTTGTTGAAATTGGTTAAACAAGGCATCTTATTATACATACAACAGCATAACGCTAGAGGGGCAAGA
AGGAAGAACTTAAAATAATAGGTGTAAAATGACTTTGGCTTTTAATATGCAACGGTTGGTGTTTCGTAATTT
GAACGTTGGGAAGCGCATGTTCAAGAACGTCCCCTTATGGAGGTTTAATGTCGCCAATAAATTAGGAAAGCC
CTTAACTCGCTCTGTAGGGTTAGGCGGTGCTGGCATAGTTGCTGGTGGCTTTTACTTGATGAATCGCCAGCC
TTCTAAGTTGATATTCAATGATTCTTTAGGGGCAGCTGTCAAACAAGAGGGTCCCTTGGAACCAAATGTGGG
CAACAGTACGGCAATTACCGAGGAAAGGAGGAACAAAATAAGTAGTCACAAGCAGATGTTTTTAGGATCATT
ATTCGGTGTTGTTTTAGGGGTTACGGTGGCTAAGATATCAATTTTGTTTATGTATGTCGGTATTACAAGCAT
GCTTCTTTGTGAATGGTTGCGGTACAAGGGATGGATTCGCATTAATTTGAAAAATATCAAATCTGTAATTGT
TTTGAAAGATGTAGACTTGAAGAAACTGCTTATTGATGGGTTATTGGGTACAGAATACATGGGTTTTAAAGT
ATTCTTTACATTGAGTTTCGTATTAGCAAGTTTAAATGCTAACAAATGAGCAAGACAAATGACCAGATATAA
ACGAGGGTTATATTCTTTCGTTTTATACTTTTTTATTTTTGGTATTTCATTTATCCTATACAGTAAATATAC
ATAGGGCTAAGGAAGAAAAAAAAATCACGTCGAATATAAACCTAATTGTGTTCTATATTGCGGACATATATT
TTTCGTAGATTGAAAAGTTCTTAAACGTAATTTTTTTGACGACCAGTGAAGAGGAATTGAATAAGTAGAACT
TGGGCAATACTTATAACGGCAATGATAATGATAATCAATATAGATAACCAAGTCAACCTTGATTCGGTGGAA
TTGACGGTAGACATGTTTCTCCATTCTCTGGCTCTCAAATAGTTCAAAGTCTTCGTGATTTTGTTCAAGTTT
CTATCTATTTCCTCCACGGCGTTATTGGCAATAATGTCATCGTTATTGACATCAGCTTCATGCTCGTCAGTC
AAAGTTTTTTCCTTTTCTAGTGTAATTTCTACCTTTTTCAACGCTGTACCATAGTTATTGGAAAAACAAAAG
GTATACTTCCCCACTCCAAACGATTTTAATAAAAAGTCTGAGTACTTCTTTTGTTTCTCACTAGTAATCACA
GATCCATCAGGAGCAGTAATATCAAAATCAATCTCAAAATTACCACCGGTTAGAACTTGGTAACCCACAGCC
AGGGAATCATCCTCAGTAACCATATCGTAGTACAGGCATTCTTTGCTGAATGCTGGTAAACTGATAGCAACT
GGTGCATAACTGGAAGATGCAGCCACTGAATTGACCAACGCCAAAATTAAAACAATGAAGAAAGAGGGTAGA
GCAATTGTAGATTTGATCATGGTTTTCCTTTACAATGAGTGTACTCCACTGTTTATCTTATTCTAGTTTGGG
TCACCTGATGCAGAATTGGCGGTGTCGATCCCTAAGGTTAATGAATCGAAATCACTGGAGATTTTGTTAGTT
TTTCATTTTAACTAGTTCAAGTTTTGGCAAAATGTACTTTTTCGTGTTTCGGGACACGTCGCTGAAAAGGAT
TGAAATATAACCAAACGCCATCATGTAAGGTGCAGTGAACATTAGCGCTGAGAGGATTGAGGATTGCTTTAT
GAAAGTTTATGAACATTTTCTTGAATTAAATAAATAGGTCTAAAAACACTTGGGGCCGAGATGCTGTAGCAA
TTTGTAATATTATTTAAAGTTCACAGAGTGGCTTCCTTGGCGGATCTGAAAAATAGGTAGTGATTAAGGCTA
TATAATATTAGGTACACAAAATATACTAGAAACTCTCCTCGAAGACCTACAGAAGGGAACCAATGCCACGAC
ATTAAAATATTGTTATCTCTTTTTATTCAGTGCTTGTATTTCAGCTTCCATTGAAAACGATGACTGTCTTCT
CAATCTTCATGTCGAGCCCTCACACTGTACATGATAATATACTAGTACCATGAAAACTAGTCGATAGATGAT
AATTGANNNNNNNNNNGGGGGAGAAAAGGGGTAGGTGATCCGATAAGTTAAAAAAAAGTAAAATGGGAAAAG
GGAACCAAAAAGGCATTTTGCCCATTTTTGTATTAAAATAATTCCACCCTTGAAGAAAGAAAGAACATCAAA
TTAGTACCGGGCGTGTGGTCTAGTGGTATGATTCTCGCTTTGGGCGACTTCCTGATTAAACAGGAAGACAAA
GCATGCGAGAGGCCCTGGGTTCAATTCCCAGCTCGCCCCGAATAATTTTTTTTTGCCTATCTATAAAATTAA
AGTAGCAGTACTTCAACCATTAGTGTTAGCGATAATCAAGAAGTGAAACTCTTTCTCTATTTTTTTTTTAAT
TGAAAAATTTCCTTTCTCTATAGCGTATAGAATATATGTTACATGTATATATATATATAAAGTAAAAACGTT
CGGAAAATTCCTCATTATACCCAGATCATTAAAAGACATTTTCGTTATTATCAATTGCCGCACCAATTGGCT
TAATCAACTTCTTCAACGGTTGGACCTTCAGCCTCTGGAGCTGGAGGAGCACCACCTGGGAAACCGCCTGGA
GCACCACCTGCAGCGCCACCTGGAGCACCACCAGCTTGGTACAACTTAGACATGATTGGGTTGGCAATGTCT
TGCAACTCCTTCAACTTGTCATCGAATTCTTCCTTGCTGGCAGTGGTGTTGCTGTCTAACCAAGAAATAGTC
TCTTCAGCCTTCTTGGTGACGGTGTCCTTGTCAGCTTGTTCCAATTTGTCACCAGCTTCAGAAATGGTGTTC
TTCAAAGAGTAAGCAATGGATTCCAATTGGTTCTTGGAAGCAATTCTTTGAGATTCCTTTTCATCTTCTTCC
TTGAATTTTTCGGCTTCAGCAACCATCTTTTCGATATCTTCCTTGGACAATCTACCCTTGTCGTTGGTAATA
GTGATCTTGTTAGACTTACCAGTACCCTTTTCGACGGCGGAAACATTCAAAATACCGTTAGAGTCGACATCG
AAAGTGACTTCAATTTGTGGGACACCTCTTGGAGCTGGTGGAATACCACTCAATTCGAACTTACCCAACAAG
TTGTTGTCCTTAGTCTTGGCTCTTTCACCTTCAAAGACTTGAATCAAGACACCTGGTTGGTTATCAGCATAA
GTGGAAAAGATCTCGGACTTCTTTGTTGGAATGGTAGAGTTTCTTGGAATCAACTTGGTCATGACACCACCA
GCAGTTTCAATACCCAAGGATAATGGAGCGACATCCAACAACAATAGATCTTGAGTCTTGGAAGATTCGTCA
CCAGTCAAAATAGCAGCTTGAACAGCAGCACCGTAAGCAACAGCTTCATCTGGGTTGATAGATCTGTTTGGT
TCCTTACCGTTGAAGTAGTCAGTGACCAATTTTTGGACCTTTGGAATTCTGGTAGAACCACCGACCAAGACA
ATTTCATCGACTTGAGATTTGTCCAATTTAGCATCTCTCAAGACCTTTTCAACTGGGTCCAAAGTAGATCTG
AACAAGTCAGCACACAATTCTTCGAATCTGGCTCTGGTGATGGAAGTGTAGAAATCGATACCTTCGAACAAA
GAGTCAATTTCAACGGAAGTTTGAGCGGAGGAAGACAAAGTTCTCTTGGCTCTTTCACAAGCGGTTCTTAAT
CTTCTCAAAGCTCTTTGGTTGGTAGACAAGTCCTTCTTGTTCTTTCTCTTGAATTCTTGGATGAAGTGGTTG
ACCAATCTGTTGTCAAAATCTTCACCACCCAAATGGGTGTCACCAGCGGTGGCCTTAACTTCAAAGATACCG
TCTTCAATGGACAACAAAGAGACATCGAAAGTACCACCACCCAAGTCGAAAATCAAGACGTGTTCTTCCTTA
CCCTTCTTGTCCAAACCGTAAGCAATGGCAGCGGCGGTAGGTTCGTTAATAATACGCAAGACATTCAAACCA
GCAATGGTACCAGCATCCTTGGTAGCTTGTCTTTGAGAATCGTTGAAGTAAGCTGGGACAGTGACGACAGCG
TCATTGACCTTGGCACCCAAGTAAGATTCGGCAGTTTCCTTCATCTTACCCAAGACCATGGAGGAGATTTGT
TCTGGGGTAAAGTTCTTGGTTTCACCCTTAAATTCAACTTGAATTTGTGGCTTACCGTCAACATCGATCAAC
TTGAATGGGAAGTGCTTCATGTCAGCCTGCACTTCTGGGTCGTTGAAGTTTCTACCGATCAAACGCTTAGCG
TCGAAAACGGTATTCGAAGGATTCATAGCAGCTTGATTCTTAGCAGCATCACCAATCAATCTTTCAGTGTCA
GTGAAAGCGACAAAAGATGGAGTGGTTCTGTTACCTTGATCGTTGGCAATAATGTCCACACGATCATTAGCA
AAGTGAGCAACACACGAGTATGTTGTACCTAAATCAATACCGACAGCTTTTGACATATTATCTGTTATTTAC
TTGAATTTTTGTTTCTTGTAATACTTGATTACTTTTCTTTTGATGTGCTTATCTTACAAATAGAGAAAATAA
AACAACTTAAGTAAGAATTGGGAAACGAAACTACAACTCAATCCCTTCTCGAAGATACATCAATCCACCCCT
TATATAACCTTGAAGTCCTCGAAACGATCAGCTAATCTAAATGGCCCCCCTTCTTTTTGGGTTCTTTCTCTC
CCTTTTGCCGCCGATGGAACGTTCTGGAAAAAGAAGAATAATTTAATTACTTTCTCAACTAAAATCTGGAGA
AAAAACGCAAATGACAGCTTCTAAACGTTCCGTGTGCTTTCTTTCTAGAATGTTCTGGAAAGTTTACAACAA
TCCACAAGAACGAAAATGCCGTTGACAATGATGAAACCATCATCCACACACCGCGCACACGTGCTTTATTTC
TTTTTCTGAATTTTTTTTTTCCGCCATTTTCAACCAAGGAAATTTTTTTTCTTAGGGCTCAGAACCTGCAGG
TGAAGAAGCGCTTTAGAAATCAAAGCACAACGTAACAATTTGTCGACAACCGAGCCTTTGAAGAAAAAATTT
TTCACATTGTCGCCTCTAAATAAATAGTTTAAGGTTATCTACCCACTATATTTAGTTGGTTCTTTTTTTTTT
CCTTCTACTCTTTATCTTTTTACCTCATGCTTTCTACCTTTCAGCACTGAAGAGTCCAACCGAATATATACA
CACATAATGGCATCCACCGATTTCTCCAAGATTGAAACTTTGAAACAATTAAACGCTTCTTTGGCTGACAAG
TCATACATTGAAGGGTATGTTCCGATTTAGTTTACTTTATAGATCGTTGTTTTTCTTTCTTTTTTTTTTTTC
CTATGGTTACATGTAAAGGGAAGTTAACTAATAATGATTACTTTTTTTCGCTTATGTGAATGATGAATTTAA
TTCTTTGGTCCGTGTTTATGATGGGAAGTAAGACCCCCGATATGAGTGACAAAAGAGATGTGGTTGACTATC
ACAGTATCTGACGATAGCACAGAGCAGAGTATCATTATTAGTTATCTGTTATTTTTTTTTCCTTTTTTGTTC
AAAAAAAGAAAGACAGAGTCTAAAGATTGCATTACAAGAAAAAAGTTCTCATTACTAACAAGCAAAATGTTT
TGTTTCTCCTTTTAAAATAGTACTGCTGTTTCTCAAGCTGACGTCACTGTCTTCAAGGCTTTCCAATCTGCT
TACCCAGAATTCTCCAGATGGTTCAACCACATCGCTTCCAAGGCCGATGAATTCGACTCTTTCCCAGCTGCC
TCTGCTGCCGCTGCCGAAGAAGAAGAAGATGACGATGTCGATTTATTCGGTTCCGACGATGAAGAAGCTGAC
GCTGAAGCTGAAAAGTTGAAGGCTGAAAGAATTGCCGCATACAACGCTAAGAAGGCTGCTAAGCCAGCTAAG
CCAGCTGCTAAGTCCATTGTCACTCTAGATGTCAAGCCATGGGATGATGAAACCAATTTGGAAGAAATGGTT
GCTAACGTCAAGGCCATCGAAATGGAAGGTTTGACCTGGGGTGCTCACCAATTTATCCCAATTGGTTTCGGT
ATCAAGAAGTTGCAAATTAACTGTGTTGTCGAAGATGACAAGGTTTCCTTGGACGACTTGCAACAAAGCATT
GAAGAAGACGAAGACCACGTCCAATCTACCGATATTGCTGCTATGCAAAAATTATAAAAGGCTTTTTTATAA
ACTTTTTATAATTAACATTAAAGCAAAAACAACATTGTAAAGATTAACAAATAAATGAAAAAAACAACGAAA
TAACTTAGGTTTTAGGCTAAAAAAACAGAAGGAATTTTGAACGATAAACTTTTCGACTGCACACGAAACATT
ATTACTAATTTGTGTAACCACTATATAAGGAATCGTGTTTATTAATTGAATTTATTCCGGGAATATTCAAGT
TATGTATATCTCTTTTCATATTCTTAAGTACACATACTCATAATATCTTGTCGAAAATACGCGGTGTAGGGA
GTTATGGTGGATAACTTTTTCACGATTAGAAGAAAAGGAAAATTTCATTATTCGTAGCTTAACATGGCAAAA
ACGAGAAAGACATATAATCAAAACGTGAGTTTCCTGTGGAAAAAAAAAAAAGGGAACCTCTGGTTACGATGA
TATACCTGCGTGAAAAAGGACAGTTATTACCAATACATACAAAGGCTTAATAAGTGTAAAATATATATCTAC
CGAGACCATTACTCATTACACCTAGAATGGAGCAAAATGGCCTTGACCACGACAGCAGATCTAGCATCGATA
CGACTATTAATGACACTCAAAAGACTTTCCTAGAATTTAGATCGTATACCCAACTAAGTGAAAAACTGGCAT
CTAGTTCTTCATATACGGCACCTCCCCCGAACGAAGATGGTCCTAAAGGGGTAGCTTCTGCAGTGTCACAAG
GCTCCGAATCCGTAGTCTCATGGACAACTTTAACACACGTATATTCCATCCTGGGTGCTTATGGAGGGCCCA
CGTGCTTGTATCCGACAGCCACGTATTTTTTGATGGGCACTTCTAAAGGATGCGTACTCATTTTTAATTATA
ATGAACATTTGCAGACAATCCTAGTGCCGACCTTATCTGAGGACCCTTCTATTCACTCAATAAGAAGTCCAG
TGAAATCAATTGTCATATGTTCCGATGGTACTCATGTAGCTGCCTCATACGAGACCGGAAATATATGCATTT
GGAACTTGAACGTAGGGTATAGAGTGAAACCCACTTCTGAACCAACAAATGGTATGACCCCAACGCCTGCCT
TACCGGCAGTCTTACACATCGATGACCATGTGAACAAGGAAATCACAGGGTTAGACTTTTTTGGTGCTCGGC
ATACAGCCCTGATTGTTAGTGATAGGACAGGTAAAGTATCACTCTATAACGGTTACAGAAGAGGCTTTTGGC
AGTTGGTGTATAATTCAAAAAAAATTTTAGATGTGAACTCTTCCAAGGAGAAATTAATAAGGTCAAAGTTGT
CTCCACTAATATCACGGGAGAAAATTTCCACTAATTTGTTGAGTGTACTCACAACTACACATTTTGCCCTTA
TTTTATTATCGCCACACGTTTCTTTGATGTTTCAAGAAACTGTTGAACCCTCAGTACAAAATTCTCTAGTCG
TGAATAGCTCTATTTCATGGACTCAAAACTGTTCCAGGGTTGCTTATTCCGTAAATAATAAAATTTCTGTTA
TTTCCATATCTTCATCAGACTTCAATGTTCAGTCCGCTAGCCATTCTCCTGAATTTGCAGAATCTATATTAT
CCATTCAATGGATTGACCAGCTCCTACTTGGTGTTTTAACCATATCGCACCAATTTTTGGTATTGCACCCCC
AACATGACTTCAAGATCCTGTTAAGATTGGATTTTCTGATTCACGATTTGATGATCCCACCTAATAAATATT
TTGTAATAAGTAGAAGAAGTTTCTACCTGTTAACAAACTACTCATTTAAAATTGGCAAATTTGTGTCTTGGT
CAGATATTACTTTAAGACATATTTTGAAAGGCGACTACTTGGGTGCATTGGAGTTCATAGAATCACTTTTGC
AACCTTACTGTCCACTGGCAAACTTGTTGAAGCTAGATAATAATACGGAAGAGAGGACTAAGCAACTTATGG
AACCATTTTACAATCTGTCCTTGGCTGCCCTAAGGTTTCTTATAAAAAAAGATAATGCCGACTACAATAGGG
TTTACCAATTATTAATGGTAGTTGTTCGTGTTTTGCAGCAATCTTCCAAAAAACTAGACTCAATTCCTTCTC
TAGACGTCTTTTTGGAACAGGGTCTGGAGTTCTTTGAATTGAAGGACAACGCGGTATATTTTGAAGTTGTAG
CAAATATTGTTGCCCAAGGATCAGTTACGTCAATTTCCCCAGTTCTTTTCAGGTCCATAATTGATTACTATG
CTAAGGAGGAGAATTTAAAAGTAATTGAAGACTTAATCATCATGTTAAATCCTACTACGCTTGATGTTGATC
TTGCCGTCAAACTATGCCAAAAGTATAATTTGTTCGATTTATTAATATATATTTGGAACAAGATCTTTGATG
ATTATCAAACCCCAGTGGTGGACTTGATATACAGGATTTCTAACCAAAGTGAAAAATGTGTGATCTTCAATG
GTCCTCAAGTACCTCCTGAAACGACTATATTTGATTACGTAACGTATATCCTTACTGGCAGGCAATATCCAC
AAAACTTGTCTATATCACCAAGTGATAAATGCTCCAAAATACAAAGGGAACTTTCAGCATTTATTTTTAGTG
GCTTCTCCATAAAATGGCCGTCGAACAGCAATCATAAACTTTACATATGCGAAAATCCAGAAGAAGAGCCAG
CATTTCCTTACTTTCACCTTTTATTGAAATCGAATCCGAGTAGGTTCTTAGCAATGCTCAATGAAGTGTTTG
AAGCGTCCTTGTTTAACGATGACAATGACATGGTTGCATCAGTTGGAGAAGCAGAATTGGTAAGTAGGCAAT
ATGTTATTGATCTACTATTGGATGCTATGAAAGATACGGGAAATTCAGACAACATCAGGGTACTTGTTGCAA
TTTTCATTGCAACTAGTATATCAAAATATCCTCAATTTATTAAAGTGTCTAACCAGCCCTCGACTGCGTTGT
TAATACCATATGCTCTCTAGGGTTCAAGGTATATATGAAATTTCTCAAATAGCTCTGGAGTCGCTTTTACCC
TATTATCATTCAAGAACAACAGAAAATTTTATACTGGAACTAAAAGAAAAAAATTTCAATAAAGTTCTTTTC
CATATCTATAAAAGTGAAAATAAGTACGCCAGTGCGCTTTCACTTATTTTAGAAACTAAGGACATCGAAAAA
GAATATAACACGGACATTGTATCCATAACCGACTACATACTCAAAAAATGCCCACCTGGAAGTTTAGAATGT
GGCAAAGTTACTGAAGTTATCGAGACGAACTTTGATCTTCTTCTCTCAAGGATCGGTATCGAAAAATGCGTC
ACAATTTTTTCTGACTTTGACTATAATCTTCATCAAGAAATCCTGGAAGTAAAGAATGAGGAGACTCAGCAA
AAGTATTTGGATAAGCTTTTTTCTACGCCAAATATCAACAATAAGGTCGATAAGCGTTTAAGAAATTTACAC
ATCGAATTGAACTGTAAATACAAGAGCAAAAGGGAAATGATTCTTTGGCTTAATGGTACAGTTCTCAGCAAC
GCTGAGAGCTTACAAATTCTGGACTTATTGAATCAAGACTCTAATTTTGAAGCTGCAGCTATAATTCACGAA
CGCTTGGAAAGTTTTAACCTAGCAGTCAGGGATTTATTAAGTTTTATTGAACAATGTCTAAATGAAGGGAAA
ACAAATATATCTACTTTATTGGAATCTTTGAGGAGGGCCTTTGATGATTGTAATTCTGCTGGTACCGAGAAA
AAATCGTGTTGGATATTATTGATTACATTCCTGATCACTCTATATGGGAAATATCCTTCACACGATGAAAGG
AAAGATTTATGTAATAAACTACTTCAAGAAGCATTTTTGGGATTGGTTAGGTCCAAGAGTTCCTCTCAGAAG
GATTCAGGTGGGGAATTCTGGGAAATAATGTCTTCTGTTCTTGAGCACCAAGACGTTATTTTAATGAAAGTT
CAGGATTTAAAGCAACTGCTACTGAATGTTTTTAATACTTATAAATTGGAAAGATCTCTTTCTGAGTTGATT
CAAAAGATTATAGAGGATTCTTCGCAAGATCTTGTTCAACAGTATAGAAAATTTCTGAGTGAAGGGTGGTCT
ATACACACCGACGACTGCGAAATCTGCGGGAAAAAAATATGGGGAGCTGGTCTGGACCCATTACTTTTTCTA
GCTTGGGAAAATGTACAGCGCCACCAAGATATGATTAGTGTAGATCTCAAAACTCCCCTTGTCATATTCAAA
TGTCACCATGGCTTTCACCAGACTTGCCTCGAAAACTTGGCCCAGAAACCCGATGAATATTCTTGTTTAATT
TGCCAGACGGAATCTAACCCAAAAATAGTATAACATTTCTAAATATTTAATACAACTTTGGTTACATAAAAG
TAAAATTTATACACCTCATTTCATTATGTAGATTCAAATATAGAATACCAATTATGATTGACCCAATAGCCA
TCAAAATCAGTACTTATTAATACTTGTCTTTCTAGGAGCCATTTGCATATTTCTGATATTTCATGAAGCGAA
AGTACTTCACGGCACCTAGATTGCAATCTACTCAATGTTATCCCAGGATGAAATATTATTTCGTTAACGACC
ATAGTAACTACCTGCTTCCATATGTTTGGCCTAATGGAACCAGATCCATTCACCCATAAACGAGAAAATGGT
TTGCCCAGTGGAACTTTGACAGCAGACTTCCTTGCTGTATTCAATTTTGTCTGAGAATTGGCATATATAATC
AGAGGGGGAGTTAATGTTCGTATTTCAAATCTCCTTGAAGTATACGTTAAAGGTCGAACATTTCTCACCATT
GGAATTACATCCATATTCAATAGCTCTCCCGAAATCAAATCAATTAAAACCCAAGAGGATATATCGGACGGC
TCTTGATTGATAACAATAGCGTTTCCGGCCTCCAATAATTCATTAACCTTACATCTATACTGAAAAGCTACA
CCAAAATCTTTATAATTTCCTCTATTTTCCAAAATGTCTGGTAAAGTATCAGTACATTCAAGTTTTGAGCCA
TGGAGATAAATTTGCTTTTCCTTAGCCATATCCATGATGACGTTATCTATTGATTCGTTTCCAACGTTCTTC
AACGCCTCTATTTCATTTCTAGTGGTCGAAGGACTTTCTATTAATATGGACCGGATCACTGTGCGAATATAA
TCGTCGCTTTGACTCTTCGATAAGTCCTTAGTAGAAGCGGAAATCTTTCTAGTGTAAGTTTTTTTTAAAGAA
GAGATCTCTCTTTGAATCATAGAAGACATGGCCAGATCGTTGCCAGAATGTGTAAGTGTGTCATCACGTACC
AGAGTAAATTTTTTTCTATTCTCTTCGTAGTTCTTATAAAGAAAGAGCGGCCTTTTTATTTCCTTTTCATCA
AAAGAGGTCCAAATATCAAGCAATTTGATAAGATCTAGTTCTTCAACATCCCTCAGTGAAATCTTTTCACTT
TTAATGGCTAGAACGAGCATTTTTTTCCACTTATCGACATATGCCCTCCAACCACTATGACCCATTCTTACT
CGCCGTGCCGTCCATTTCTTTTTTAGGTTATCTAAAGAATTATTAGGAAATAATTTTGTTATTTTGTCCCAC
ATTATTTCATTTTTAATACTTTTAGTAACTACAACAGCTCTGATTAAAGCCTGAACACCATCTTTAGTGCCT
GCATGATAGACAGTTTTGTCTTCTTTAGTATTTTCCACGACCACCGTTGTCCTACCAGCAGACACTTTTTTG
TCTCTCCTTTTGATCTTTCCATCTGATACGTTGACCGACGTACTCTTCTTAGAGATAGCGTCATCTGAAGCT
TTGATCTTAGCATTCTTTTGGCGGTTCTGAAACTTACGAATTCTTTCAACTGATTTCTTTCCTCTGTGAAAC
CTATTTTTTTCCGTTTGGTCAAAGAAGTATATTTCCGTATCATGTATAACATCAGTAAAGGTTGCTTTTTTA
CTATCTTTTTCTTTCAGGATGTACCTTTGGATAGCGTCCTCTCCAACAGTGGGCAAAAAAATAATTTTTCTT
CCTGATACAGGCTCTGTTCTGGCTCCTAATTTTTCGCTTTCTACCATCAAATCAACATCACCACGGACAGTC
TTTTTATCCAATGTCGTTGTGGAGCCCATATATTTAGAAACGCTTTCGTAAAATTGTTCTCTCAGGTATGCT
ACCCCACCAATCGTATTCATAACTTTCAAAATGGCTCTCTGTCTCTGTAGTGAACGCAAAGAGCGGGCAGAA
AAGCCGCCGAAGTTAACCACCTTGCCTTTGACAACAGTGCCTCCGTTTGAACTTGGACTATCTTCAGCAGAT
TTCGGCTCCTGTGCAGTGCTGACATGCTGCTCTAGCTTAATCCTTTTGGGATTCGAAATGTTTCCTGCAACA
GAAGCATCAGTACTGTTTTTAACCTGCCTCTTCCGTTTGTTTTTATTCGGAGTTTTTTTTTGAGTTTGGGGG
AATTTTTAATTCACCGTGCCAGAAGAATATATCCTGTCCATCGCTGTCCGTTGTAAATCTAACAGTGTTGTT
GAGTGCGACGAAATTATCCTCGTTGAGAGTTTTCAAATCGGTATGAGATTTGCCTAGCTCATCAAACCCTTT
TGGAACGGATATTTCGTCTTCCGCATTTGTTAACTTTTGAAAGTTCTGAGCTGTGAACAGCCTAAAAAACTT
CTTCTTTCCCTCAAAATCGTATATGCGAAAAAGCCTATAACCCCCTGTATTTTCTTTTTGCTTATCCACACT
TTCTAAATAATATTCGCTTGATTTGGTGAAAGCTCGCTGAAATTCTTTTCCGGTAATTCGATTTACAACATC
CATAGTTGAAATTCCTTTAAGGCCAGACTTATCTGCAATGTCATAAGTCTGATTTTGAAGTGGATAAAATCG
ATTAAGAAGAACTTCATTCTTTACAGCATCCTCTTTCTCTTCCATAACAAGGCCTTGATTTTGTAATAAATC
AGTCGCATTGAAATTATCTAAACCTTCGACTAAGTCTTCATCTTCGAAAGCTGCCTTGCTATCTGATACAGA
ATCTTCATCCGCGCTATTGCTATCATACTCAAATGAAGGCGAGCCTTTAGAGTCTGGAATATCTTTCACATA
TTTTACACATCTGATTTTAATGGCAGGATTCTTGGGTGATACTACAAGCACTTTCTTTAAGTACTCCTTTTC
ATCTAACCATGCAATAGCTGCAATAAAAGCTTTAGAAAGTCTTTTCTCTTTGTCAAATTTCAATTCACGCTT
TAAATCAATTATCTGGCGAATACCATTTTTTGATCGTTTTACCACCTCAACTATTGTCGCTAAATGATCCCT
AATATTAATATAGGGATTACTATCCACCCCGTCATGGCTGAATTTTTTTAGCTTCAATTGCTTCACGACGTG
TCCCTTATAAATCAGTTGTGAACTTGTTAACAGGTGGTTTATTTTCTTGATACGTCCAGTCACACTTCTAGG
ATCTTGCCCAGTTACCTGCGCCAAATCCATAGTATTGATCCCTTTTTCTCCTGATTTGGCAACTTCGAGAAG
TAGTTCAAATGCAGAATTTCCAATAGTTGACTCCTTTTTTGTGTATCCCGTTAATAATGTCCATAGGCTGTC
CTCAGTAATCCCAACCGAGTATGAATGATTAGCGTCGCCTATAATATCAGTCACATTTTTAGTTGTTATAGC
ACCATCACAATACACCTCAATGTCCTTTTTCAATATCACGCATGAAAGCACGAACTGTTTAACTTTTTTATC
AGACAAATCAAAATATTTACCAGATATATCCCACAGCTGATTCAAAGTGATTTCTTTAATGTGTCGTTAGTA
AATAATCTTTCACAATATAGTACGTTTATCACCTAAACGGAGCCGAAAAGGAGAATGAGACATGAACATACT
TCCCTTATTTGAAGCAATTTTATCAGACACTATTTGTACGAGTTCGTCAGGATAAATCGTCAGTACCATTTT
TCTTGTGGCTAGTTGGCTTCAACCAAACGTCCTCTTCTCTCTTATGGCAAGAAGAAAGTTATATGTGTGACT
GGTTGTTTATTTCACTTTCGCGACTGAAAGCGCCGCCCTTTATGATGCAAAAAACCAAGCGGTATTTGAAAA
TGCAGATTTGCAGAAATAAAAGAAATAAAAATAAAAATCTTATAATTTTACCAGCTTCAATAACTCGATTTG
CATAAGTGTGCCTTAGTATGCTTATTATATTGACTTTGACATTGAACTTCAAAACCTTTTATGTAATGATTT
AAGTCTTGTCACATGACATAATAATAAATAATTTTAAAAATATAAAATATTTTTAATAGTTTTTAAATATTT
TACAGTTTATTTTTTAAATTTATTTATATGTTTTTGTTTTCCGAAGCAGTCAAAGTATTTTAATTTTCGGAG
CTTTCATTTCAAGCGCCTTTTTTTTACACATAATACGATCAAGATAAATTATTATAGTGGTACAGAACTCTT
AAGCACTAGGCGGTGGACCTTATTAGCTCAATCTTGAGTCAGTCCATGTATCGTTTTATAATACTTTTTTAA
GCACTTTCTTTAATAAATATTCCATTGAAGTACTGTTACTGAAATGAGATGAACTGTTCAGAATGTAGAAAT
GGCGCCAGAAATCAATCATTGTTTAGCAAAAACACCTTTCGTCTGCTGCCTCGGGTGTTTTTTCAAATTATT
TCAGCAGGTAAATTAAGATAGTTATTCGAGTGATTGCCAAATATCATGTTCTACTTCGAAGACTTATAGCTA
ATTAATTTTTTCATAATGAAGGTGTCGTTAATTGTTCTGATTAGTAACATGAAACTCAAAAATCATCAAAAA
AAGAAAAGCTAAATGTATACTTTTTTGTCTACATTAGTTACCTTTTATTACATGAGAAAGTTATTTTTCTTC
TTTTTTTTTTTTTTTTTTTGAAACTTTTTCCTCTCGGAAAATAAAAGATATATTTACAAGTGAAAGCTTATT
GTAATGTGTACTTTTAAACATCAAATAACAGACCTTTACATCAAATAAGCACCGCAAGATATCCTAAAATCG
ACATCCAATGCATCGTAAATCATTGAGGAGGGCTAGCGCTACTGTGCCTTCCGCTCCCTATCGAAAGCAGAT
TATTAGCAATGCACACAATAAACCAAGCCTTTTCTCTAAAATTAAAACTTTCTTTACCCAAAAAGATTCAGC
CAGAGTGAGTCCAAGGAATAATGTTGCTAATAAACAACCACGCAATGAGTCTTTTAACAGAAGAATCTCAAG
TATGCCTGGAGGTTATTTCCATTCTGAGATATCCCCAGATTCTACTGTAAACCGTTCCGTAGTTGTTTCTGC
AGTGGGTGAAGCCAGAAACGACATTGAGAATAAAGAAGAGGAGTATGATGAAACACATGAAACTAACATCTC
CAATGCAAAGCTTGCAAACTTTTTTAGTAAAAAAGGTAATGAGCCTTTATCAGAAATTGAAATAGAGGGTGT
GATGTCATTGTTACAAAAATCAAGCAAATCCATGATAACTTCGGAAGGAGAACAAAAATCAGCCGAAGGTAA
TAATATCGACCAGTCGCTTATCTTGAAGGAGTCAGGAAGTACACCAATCAGCATATCTAATGCGCCGACCTT
CAACCCAAAATATGATACTTCAAATGCGTCAATGAATACGACTTTGGGAAGCATTGGTTCAAGAAAATACAG
TTTCAATTATTCTAGCCTGCCCTCACCATACAAAACAACCGTTTATAGATATAGTGCAGCGAAAAAGATCCC
CGATACATACACAGCCAACACATCTGCTCAAAGTATAGCATCTGCTAAATCGGTAAGAAGTGGTGTTTCAAA
GTCAGCTCCTAGTAAGAAAATAAGTAATACAGCTGCGGCATTGGTCTCACTATTAGATGAAAATGACAGTAA
GAAGAATAATGCAGCTTCAGAACTTGCTAATCCATACTCCTCATATGTAAGCCAAATACGCAAACATAAGAG
AGTTTCTCCAAATGCTGCACCAAGGCAAGAGATCAGTGAAGAAGAAACTACTGTTAAGCCATTATTTCAAAA
CGTTCCTGAACAAGGCGAAGAACCAATGAAACAACTGAACGCCACCAAAATTTCACCATCTGCGCCAAGCAA
AGATTCTTTTACTAAATACAAACCTGCAAGGTCCTCATCCTTACGCTCAAATGTCGTCGTAGCTGAAACCTC
ACCTGAAAAGAAGGATGGTGGAGATAAACCTCCATCCTCTGCTTTTAACTTCTCGTTTAATACTTCAAGAAA
CGTTGAACCTACTGAGAATGCTTATAAGAGCGAGAACGCACCATCTGCATCATCAAAGGAATTCAATTTTAC
CAACCTACAGGCGAAGCCGTTAGTTGGAAAGCCAAAAACCGAACTTACAAAGGGCGATTCTACTCCCGTCCA
ACCAGATCTTTCGGTTACTCCTCAAAAAAGTTCATCGAAAGGCTTTGTTTTTAATAGTGTTCAAAAGAAATC
ACGGTCCAATCTTTCACAAGAAAACGATAATGAAGGTAAACATATCAGCGCCTCAATTGATAACGACTTTTC
AGAGGAAAAGGCGGAAGAGTTTGATTTCAATGTTCCCGTGGTGTCTAAGCAGCTAGGAAATGGCTTGGTTGA
TGAAAATAAAGTTGAGGCTTTCAAGTCCCTATATACCTTTTGATAATGAAAATTTTAGCCGTGACATAATTA
CCGTATAGCCCAACTCAATACGTAAGTTTGTGTAAAATACCATTCCAAGATGATATTATTTAGTCATTTTTT
TTCCACTTTCTCAAAAAGAAGGAATACCTTTAGCGGCTCTTATAAACTATAAATTTCTAGAAGATACATAAA
AGGTTTTTAGTCTGATCATAAAATTTTTTGCTTAACAAAAAATTTGCCCAGGTGTTTCATTTGCCAGCCACA
AGTAACAGCGAGAACAATTAATTGAATGACAATCCACCACATAGCACGAGAATTAACAGCTTCAGAGGCGTC
TCTAAAGGTAGCTTCACGATCTCTCATCAATTTTTGCTCTCTTCTAATTTCGCCGATCTTGGAGTTTAGGAC
GTTAACCTTGGCATGTAGAATGTCAATAGTGGCTTTACCCTTAGAATCTAACTTTTCATCAGAGCCCACTTG
GAATTCAACGTCAATCTTCGTTTTAGCCTTAATCAACCAGCCACCAGCTTCGGGCTGAATACAGATTTTATG
TTCACCCGAATCAGACGCAAGGAAAGTTAAATCACCACTTGCTGAACCTTTCTGATGAACAACCAGGTGGTT
ATCATCAAAAGTTTCCTCAATATCAATCAAGACACCAAAATCTTGCGCACCAGCGTCTCTGTAATTTTGTAA
TTGGTCATCGTAAATTTGTGCCTTGTAAGTTGCTTGGAACAAAGTACCTTTAGACAATTCCTTGTGGAAGCA
CTTACGTTCAGCACCAGAAGTATAATAATAGAACGCAGTAACTTGAGCTGGTAAAACTAGACAGCAGGCAAA
AACCTGTAAAAGAGAGGTTAAAAGCATGATTAGTAGAGAGATTGGTTACCTTTAAATACTTTTCCAAACTAC
AGAGGGAAGATAGAGTAAGTTTTGTATGGACACATTTCTGCTGATGTGTTTTTTTTTTCACTTATTACCCGA
TTCGTCTTTTTTTTTNNNNNNNNNNNNNNNNNNNNNNNNNNNNNNNNNNNNNNNNNNNNNNNNNNNNNNNNN
NNNNNNNNNNNNNNNNNNNNNNNNNNNNNNNNNNNNNNNNNNNNNNNNNNNNNNNNNNNNNNNNNNNNNNNN
NNNNNNNNNNNNNNNNNNNNNNNNNNNNNNNNNNNNNNNNNNNNNNNNNNNNNNNNNNNNNNNNNNNNNNNN
NNNNNNNNNNNNNNNNNNNNNNNNNNNNNNNNNNNNNNNNNNNNNNNNNNNNNNNNNNNNNNNNNNNNNNNN
NNNNNNNNNNNNNNNNNNNNNNNNNNNNNNNNNNNNNNNNNNNNNNNNNNNNNNNNNNNNNNNNNNNNNNNN
NNNNNNNNNNNNNNNNNNNNNNNNNNNNNNNNNNNNNNNNNNNNNNNNNNNNNNNNNNNNNNNNNNNNNNNN
NNNNNNNNNNNNNNNNNNNNNNNNNNNNNNNNNNNNNNNNNNNNNNNNNNNNNNNNNNNNNNNNNNNNNNNN
NNNNNNNNNNNNNNNNNNNNNNNNNNNNNNNNNNNNNNNNNNNNNNNNNNNNNNNNNNNNNNNNNNNNNNNN
NNNNNNNNNNNNNNNNNNNNNNNNNNNNNNNNNNNNNNNNNNNNNNNNNNNNNNNNNNNNNNNNNNNNNNNN
NNNNNNNNNNNNNNNNNNNNNNNNNNNNNNNNNNNNNNNNNNNNNNNNNNNNNNNNNNNNNNNNNNNNNNNN
NNNNNNNNNNNNNNNNNNNNNNNNNNNNNNNNNNNNNNNNNNNNNNNNNNNNNNNNNNNNNNNNNNNNNNNN
NNNNNNNNNNNNNNNNNNNNNNNNNNNNNNNNNNNNNNNNNNNNNNNNNNNNNNNNNNNNNNNNNNNNNNNN
NNNNNNNNNNNNNNNNNNNNNNNNNNNNNNNNNNNNNNNNNNNNNNNNNNNNNNNNNNNNNNNNNNNNNNNN
NNNNNNNNNNNNNNNNNNNNNNNNNNNNNNNNNNNNNNNNNNNNNNNNNNNNNNNNNNNNNNNNNNNNNNNN
NNNNNNNNNNNNNNNNNNNNNNNNNNNNNNNNNNNNNNNNNNNNNNNNNNNNNNNNNNNNNNNNNNNNNNNN
NNNNNNNNNNNNNNNNNNNNNNNNNNNNNNNNNNNNNNNNNNNNNNNNNNNNNNNNNNNNNNNNNNNNNNNN
NNNNNNNNNNNNNNNNNNNNNNNNNNNNNNNNNNNNNNNNNNNNNNNNNNNNNNNNNNNNNNNNNNNNNNNN
NNNNNNNNNNNNNNNNNNNNNNNNNNNNNNNNNNNNNNNNNNNNNNNNNNNNNNNNNNNNNNNNNNNNNNNN
NNNNNNNNNNNNNNNNNNNNNNNNNNNNNNNNNNNNNNNNNNNNNNNNNNNNNNNNNNNNNNNNNNNNNNNN
NNNNNNNNNNNNNNNNNNNNNNNNNNNNNNNNNNNNNNNNNNNNNNNNNNNNNNNNNNNNNNNNNNNNNNNN
NNNNNNNNNNNNNNNNNNNNNNNNNNNNNNNNNNNNNNNNNNNNNNNNNNNNNNNNNNNNNNNNNNNNNNNN
NNNNNNNNNNNNNNNNNNNNNNNNNNNNNNNNNNNNNNNNNNNNNNNNNNNNNNNNNNNNNNNNNNNNNNNN
NNNNNNNNNNNNNNATATCAAACAGAATGTATTCATTCCCTTAAAATCACGAGTTCTAATATCAAACATTTA
ATTGTCTCGCAAAATGGTGAAAGATTAGCTATTAACTGCTCCGATAGAACAATAAGACAATACGAAATAAGT
ATTGATGATGAAAACTCTGCGGTTGAGTTGACCTTAGAGCATAAGTACCAGGATGTGATTAATAAATTACAG
TGGAACTGTATCCTCTTTAGTAATAATACTGCCGAATACTTAGTCGCTTCTACACATGGTTCTTCTGCACAT
GAACTATACATCTGGGAAACGACTAGTGGAACGTTGGTGAGAGTCCTGGAAGGGGCTGAAGAGGAGTTGATA
GATATAAATTGGGACTTCTATAGTATGAGTATAGTGAGTAATGGTTTTGAATCTGGGAACGTGTATGTGTGG
TCTGTTGTTATTCCGCCAAAGTGGAGTGCTTTGGCGCCAGATTTTGAAGAAGTAGAAGAGAATGTCGACTAT
TTGGAGAAGGAAGATGAATTTGATGAGGTCGATGAGGCAGAACAGCAGCAAGGACTAGAACAAGAGGAAGAA
ATAGCTATCGATCTTCGGACGAGAGAGCAATATGATGTTAGAGGTAATAACTTGCTTGTAGAACGGTTCACA
ATCCCTACAGATTATACGAGGATAATTAAGATGCAGTCATCATAGGTTTCTCTTCAAAAGGAGAAAGTTTAA
ATAGGCAACTGACACTGAAGAGGTATAGTCATGCCTACCGCGATTTCTTTGACACAGAATTGAAAAATTTTG
CATTTTTTGGTAATTTCCTAATAATACGAAGTGCAATAATCTCACTTTGATAGGAGCACGTCATGATGGTAA
TTTCATACTACTGAACGTAAATGTTGAAGGTGAATTTGTAAAGCTTTGTTATTTGAAGCTGTACACCTAAAG
GGCGGTAAATTGTTGGGTGTTAGTACCATGCCATTAATTAGAATTTGTTAGCATTTTTATTCATTTGTGCAT
TATGGGTTCAAATTCATATGACTGAACGTGTAGTTTCATATCCAGTCATCAAGAGATGCTGAACCGCCCTTC
AAAAACTTGACGAAATAGAAGTTTTTTTTTTACATTTCTCATATGTTACATAGATTAAATAGTACTTGATTA
TTTGATACATTAAGCTAACAAAGCCTTGGATAACTCATCGGCAAGATAGTCGGCTTCAGCCCTGTAATTCAA
GCTGTGTAGGTTAGCAACGGTATATCTAATTCTGCTTTGATCATTGTATGTATCCTCACGCGCTCTAATCCT
AAAGTCATATTCGTTCATTTGGATACTTTGAGTAATTTTTGTGAATTCGTTGGGGTCTTCTTCCTTCAAAGA
CATTAATGTATTAGCATCAACACCCAATAATTGTTTAGCTTGGTCGTCAAATAAAGTGAGCCATAGTTGATT
GGTTTCGTCAATAATTGATATTGTCAAGATGTATCTCCAATTTGGCCTTGCATTATTGGTGTCGCACTTCTC
ACATCTCCAAGTACCATCAGGCTGTTCCAGAACTTTCTTATTACAATTCTCATTAGAACAGGCAGGATATGC
AAAATTATCAACTTTTAAGAAACTTATAGCAGCTTTAACACTAAAAAAGTCACCTTTCTCGCTTCTTCCTAG
ATTTTCAGCTTGAGCTCTAGCAATAGTAATACGCTGAGCAATGAATTTTGTTAAGCTAGCAGCCGATTGACC
ACCCATACCGGGTTCTTGCTTTAAAGTGATGAAGTTTGCGTTGCGGCCCTTGGAATCATACCAACCCTTTAA
GGCATATGCCTCAGGAATTTCTGGATTCGGAATCAGGGTACTAGAAAATCCCATAGACAAAGATTTGCCACC
AAAATCCGTCACACGAACACCTTTAATGGCAGCAACAGAACCTTCAGGAAGGTTGAAATCAAGGGCTTGCTG
ATTCCATAGGCCAACAGAGATAGAAAACCCAGAGTCGTCAACAATTGTGATGTCACGACGATCGAATTTCTT
CCCAGCCCTTGAAGTTAGCTCAAAATGTGGGTTTATAGTTTGGATAATACCGAGGACGTCTACGTTGGAATT
TACTTCCTGGTTTCTGATAGCATCTAGTTTGATGAAATTGAAATGGGTTTTCGGAACATTACTTTCATCGAA
ACATTCTTCTATAACAGTGTCTCTATCCAAATTCACGTCATAGGGGTGTGTTAGATTAGTAAATTGGGGCAT
AGCTGGTTGGAGTTTGCTTTTGATACATAGTAACTACCTTCATAAAATTCATAAGGTGGTGTACATTAATAA
TTGAGGCTTACCTTGTTGGAGTTCTGCCTATGATACATACATACTTGCCTTCTTGTAAATCTTCGTTTAATT
TAGTAGCAAAATCNNNNNNNNNNNNNNNNNNNNNNNNNNNNNNNNNNNNNNNNNNNNNNNNNNNNNNNNNNN
NNNNNNNNNNNNNNNNNNNNNNNNNNNNNNNNNNNNNNNNNNNNNNNNNNNNNNNNNNNNNNNNNNNNNNNN
NNNNNNNNNNNNNNNNNNNNNNNNNNNNNNNNNNNNNNNNNNNNNNNNNNNNNNNNNNNNNNNNNNNNNNNN
NNNNNNNNNNNNNNNNNNNNNNNNNNNNNNNNNNNNNNNNNNNNNNNNNNNNNNNNNNNNNNNNNNNNNNNN
NNNNNNNNNNNNNNNNNNNNNNNNNNNNNNNNNNNNNNNNNNNNNNNNNNNNNNNNNNNNNNNNNNNNNNNN
NNNNNNNNNNNNNNNNNNNNNNNNNNNNNNNNNNNNNNNNNNNNNNNNNNNNNNNNNNNNNNNNNNNNNNNN
NNNNNNNNNNNNNNNNNNNNNNNNNNNNNNNNNNNNNNNNNNNNNNNNNNNNNNNNNNNNNNNNNNNNNNNN
NNNNNNNNNNNNNNNNNNNNNNNNNNNNNNNNNNNNNNNNNNNNNNNNNNNNNNNNNNNNNNNNNNNNNNNN
NNNNNNNNNNNNNNNNNNNNNNNNNNNNNNNNNNNNNNNNNNNNNNNNNNNNNNNNNNNNNNNNNNNNNNNN
NNNNNNNNNNNNNNNNNNNNNNNNNNNNNNNNNNNNNNNNNNNNNNNNNNNNNNNNNNNNNNNNNNNNNNNN
NNNNNNNNNNNNNNNNNNNNNNNNNNNNNNNNNNNNNNNNNNNNNNNNNNNNNNNNNNNNNNNNNNNNNNNN
NNNNNNNNNNNNNNNNNNNNNNNNNNNNNNNNNNNNNNNNNNNNNNNNNNNNNNNNNNNNNNNNNNNNNNNN
NNNNNNNNNNNNNNNNNNNNNNNNNNNNNNNNNNNNNNNNNNNNNNNNNNNNNNNNNNNNNNNNNNNNNNNN
NNNNNNNNNNNNNNNNNNNNNNNNNNNNNNNNNNNNNNNNNNNNNNNNNNNNNNNNNNNNNNNNNNNNNNNN
NNNNNNNNNNNNNNNNNNNNNNNNNNNNNNNNNNNNNNNNNNNNNNNNNNNNNNNNNNNNNNNNNNNNNNNN
NNNNNNNNNNNNNNNNNNNNNNNNNNNNNNNNNNNNNNNNNNNNNNNNNNNNNNNNNNNNNNNNNNNNNNNN
NNNNNNNNNNNNNNNNNNNNNNNNNNNNNNNNNNNNNNNNNNNNNNNNNNNNNNNNNNNNNNNNNNNNNNNN
NNNNNNNNNNNNNNNNNNNNNNNNNNNNNNNNNNNNNNNNNNNNNNNNNNNNNNNNNNNNNNNNNNNNNNNN
NNNNNNNNNNNNNNNNNNNNNNNNNNNNNNNNNNNNNNNNNNNNNNNNNNNNNNNNNNNNNNNNNNNNNNNN
NNNNNNNNNNNNNNNNNNNNNNNNNNNNNNNNNNNNNNNNNNNNNNNNNNNNNNNNNNNNNNNNNNNNNNNN
NNNNNNNNNNNNNNNNNNNNNNNNNNNNNNNNNNNNNNNNNNNNNNNNNNNNNNNNNNNNNNNNNNNNNNNN
NNNNNNNNNNNNNNNNNNNNNNNNNNNNNNNNNNNNNNNNNNNNNNNNNNNNNNNNNNNNNNNNNNNNNNNN
NNNNNNNNNNNNNNNNNNNNNNNNNNNNNNNNNNNNNNNNNNNNNNNNNNNNNNNNNNNNNNNNNNNNNNNN
NNNNNNNNNNNNNNNNNNNNNNNNNNNNNNNNNNNNNNNNNNNNNNNNNNNNNNNNNNNNNNNNNNNNNNNN
NNNNNNNNNNNNNNNNNNNNNNNNNNNNNNNNNNNNNNNNNNNNNNNNNNNNNNNNNNNNNNNNNNNNNNNN
NNNNNNNNNNNNNNNNNNNNNNNNNNNNNNNNNNNNNNNNNNNNNNNNNNNNNNNNNNNNNNNNNNNNNNNN
NNNNNNNNNNNNNNNNNNNNNNNNNNNNNNNNNNNNNNNNNNNNNNNNNNNNNNNNNNNNNNNNNNNNNNNN
NNNNNNNNNNNNNNNNNNNNNNNNNNNNNNNNNNNNNNNNNNNNNNNNNNNNNNNNNNNNNNNNNNNNNNNN
NNNNNNNNNNNNNNNNNNNNNNNNNNNNNNNNNNNNNNNNNNNNNNNNNNNNNNNNNNNNNNNNNNNNNNNN
NNNNNNNNNNNNNNNNNNNNNNNNNNNNNNNNNNNNNNNNNNNNNNNNNNNNNNNNNNNNNNNNNNNNNNNN
NNNNNNNNNNNNNNNNNNNNNNNNNNNNNNNNNNNNNNNNNNNNNNNNNNNNNNNNNNNNNNNNNNNNNNNN
NNNNNNNNNNNNNNNNNNNNNNNNNNNNNNNNNNNNNNNNNNNNNNNNNNNNNNNNNNNNNNNNNNNNNNNN
NNNNNNNNNNNNNNNNNNNNNNNNNNNNNNNNNNNNNNNNNNNNNNNNNNNNNNNNNNNNNNNNNNNNNNNN
NNNNNNNNNNNNNNNNNNNNNNNNNNNNNNNNNNNNNNNNNNNNNNNNNNNNNNNNNNNNNNNNNNNNNNNN
NNNNNNNNNNNNNNNNNNNNNNNNNNNNNNNNNNNNNNNNNNNNNNNNNNNNNNCAATAGAATGGGCTGGAT
TGGTTAAGCTGGGAATCAGTCATGTATAATTATTTTCTCAGAATTTATGTATTTATAAGGTTTTCAGAAGCA
TACATATGTGTAATACAATTTTTAAATTTGCATTGATATTTTGATGCATTCAGCGGGAAAGTAGTTGTTTAT
CACTAGACATATAATTATGTTTATTTATATTTAGTGGGAGCAAAACAGTTTATTGAATGTTTACCAGAACCG
AAAAAAAAGCTCTTCTAAACTGTTGACATCCAGTTCATTTACTTCCACGTGTAGATGTGAAGGAACAAATAT
TTTAGCATCGTTCATACAAGTAATTATGCTATATTATCGATCCTCGGATTTCAGCTTCCGTTATATCGGATG
ATTGTTACTCGACCTTTATGTCGTCTTTTTACATCATATATGATAATATGCTAGCAGTTTTAATACAAATTG
ATCGAAGATAGTTGGTTCTGAGAAATGGGTGAATGTTGAGATAATTGTTGGGATTCCATTGTTGATAAAGGC
TATAATATTAGGTATACAGAATATACTAGAAGTTCTCCTCGAGGATATAGGAATCCTCAAAATGGAATCTAT
ATTTCTACATACTAATATTACGATTATTCCTCATTCCGTTTTATATGTTTATATTCATTGATCCTATTACAT
TATCAATCCTTGCGTTTCAGCTTCCACTAATTTAGATGACTATTTCTCATCATTTGCGTCATCTTCTAACAC
CGTATATGATAATATACTAGTAATGTAAATACTAGTTAGTAGATGATAGTTGATTTCTATTCCAACATACCA
CCCATAATGTAATAGATCTAATGAATCCATTTGTTAGTTAATAGTTTAAATGTTTTTATCGGAAGAGGTTTT
GTCATCACATCAGCAATGTTCTTCTTGGTCTCGATGTAGTATACGTATAAATTATTACCTGATACTTCATCT
CTAAGTCTCATTGCCTTTGTGCCAAAAAATCTGTTTCTAAATTTCTCTTCATTTGTAGACTTAATTATACTG
ATCGTTGATCTACTATCAGTAAGTAAGCCTTTAATAATTGGTTTCTTGTTAAGTTCTTGTATCAGGTAACTT
AGATTATTTAATAATGGGACAGATTCACTTATCGCGTGTATTTCTGCTTCCGTAGTTGAAGTACATGTTAAT
GAAGCCTTGGTGGACTTTCCTCCAATTACCTTTCCATTAAGTAAATATATGTTGCCAATTTGTGATTTATAA
TACGGTTGGTTGCCATACGAAGCATCACTTATTGCGACTAGTTTATTATCTGGCTCGGTAGGTTTGTTTTTG
TGCCATATCAGTTGTTTATCTCTAGTGTCCCACATGAATTGTATCAACTCATATGTCATGTCTAAAACTTGC
CTAGAGGGGAATAGTATATGTTGAGCAAGTGTGTTGATGTAGTATAGTAAGTCAAATCTAAATTTATATCCA
ACATATGAAGCTAGACCAATCAACTTTTGCATTTCATGTACCTTCTCTTTGTATTCATCTTCATCTATTTCT
AGTTCATCCTGGTCTATATAAAGACCTGGTTGACCTGGAGCTCTAAGTTTCTTTCCTTTTGGGTTCAAAGGT
ACGTTTAGTTTGGGTAATTTTTCTGTCAAGGATTTTTCCATACCTAATTTCATGTACTTGCTTCTTTGATAT
TTGATCTCTAAGCCAAGTATGTCGTACTGAATTTCGTTATCACTTTCACCCAGATTTATTATCTTTGTATCG
TATTGTTTCTTGAGTGTTGTTATGATTTTCTTATTTGCATTTAAGTCTTTGCTGAACAATATCATATCATCA
ACGAATAAGCAAATTGTTACTTGACTATTCTTAAATACGCATGACCATCCACGAACTTCTTCCATACCACAC
TGTTTTATCAGGTATGATTTGATAGTTTCGTACCAGTTCGCTCCACTTTGTTTCAATCCATAAAGTGATTTC
TTCAAACGTATCAACTTATCATTCATTCCTAAATGTGGTGGAGGTCTTATGTATAATTCTTCTTTGATGTCT
GCATACAAATATGCCGAAGATATGTCTAATTGTGTAATATAGTAGTTATTGTCTAATGCAAGTGACAGGGAT
GTCATTAATGCATAGTGATGTACGGTATTGGATTGCATGCCTGAGTCGTAAGTGTCAGGATGCTGAATATCA
CCTCTTGCAACAAATCTAGCTTTATGAGTACCGTCACGTTTCCTGTTGAAGATAAACATTGAATTTATTACT
CTTTTAGGGTCTATTTCTTTTCTGTCATAATATTTGTCAGTGTCCCAAGTATTCATTTTCAATAGTTGGTTG
ACTTCTTTGTGGTATGCTTCGATATATTTTTCCTTTTCTTTAATATCTTTATTATAGGTGATTGCCTCATCG
TATCTTAAGGTTGTCCGTATTGGTTTGATTGATTTTACTGCTTTTACAGCTGCAATCAGGTGAATTCGTTTC
TTCGATCTCGGAGGTTCTAAACTACGCATATTCTTAGTATTCCATGTGTCTCGTGATACCTTAATTTCAGTT
TCATTATCTTCTAATGATCTTTTCTTACTGTTGATAGTAGTATAGGCATTAGAGTCACCAATACCACCCAAA
CTGGAATTAGTTTGACGAGAATTGATCGGTGGAAGTTCTTTAAAGGAGTCTGATAATTCGGTAGGAGGTTCT
GGAGGCAGATCGGGAAGTGGAAGATCAGCAATTATAGATTCCTCTGTATTCTCCTTAGGACAGGTATCTGAC
GTTTTGATAGGAACGACGTGGTGTAGTGAATTACTTTCTGATGAGGAAGTATCGATCGAAGGTGAACGGTGT
ATAATCCTTTTCTCAGTCTCCTGTTCGCTTGTCTGCGGAACAGTTTTATTATTGGTACCACCCGTACTGGAT
ATTGGTACGTTTGTATGATTAGTCTCATTGTCACTGTACGAGTCTGAGTGTCTGAAATCTTTAGATTTACTG
GCGTACGACGACTCATGTGTGTTAGATTGGGACATGGGAGCAAGTAAAGGAACATTTAATTTATGCATACCA
CCCGAACCGGTACTCTCGATATTGGAATTTGGGGGGTGCTAGATCTCTTCTTTGATGGAAGAATATTAGATT
CAGATATGTTGGGGTCAACTTCTCTGGGGNNNNNNNNNNNNNNNNNNNNNNNNNNNNNNNNNNNNNNNNNNN
NNNNNNNNNNNNNNNNNNNNNNNNNNNNNNNNNNNNNNNNNNNNNNNNNNNNNNNNNNNNNNNNNNNNNNNN
NNNNNNNNNNNNNNNNNNNNNNNNNNNNNNNNNNNNNNNNNNNNNNNNNNNNNNNNNNNNNNNNNNNNNNNN
NNNNNNNNNNNNNNNNNNNNNNNNNNNNNNNNNNNNNNNNNNNNNNNNNNNNNNNNNNNNNNNNNNNNNNNN
NNNNNNNNNNNNNNNNNNNNNNNNNNNNNNNNNNNNNNNNNNNNNNNNNNNNNNNNNNNNNNNNNNNNNNNN
NNNNNNNNNNNNNNNNNNNNNNNNNNNNNNNNNNNNNNNNNNNNNNNNNNNNNNNNNNNNNNNNNNNNNNNN
NNNNNNNNNNNNNNNNNNNNNNNNNNNNNNNNNNNNNNNNNNNNNNNNNNNNNNNNNNNNNNNNNNNNNNNN
NNNNNNNNNNNNNNNNNNNNNNNNNNNNNNNNNNNNNNNNNNNNNNNNNNNNNNNNNNNNNNNNNNNNNNNN
NNNNNNNNNNNNNNNNNNNNNNNNNNNNNNNNNNNNNNNNNNNNNNNNNNNNNNNNNNNNNNNNNNNNNNNN
NNNNNNNNNNNNNNNNNNNNNNNNNNNNNNNNNNNNNNNNNNNNNNNNNNNNNNNNNNNNNNNNNNNNNNNN
NNNNNNNNNNNNNNNNNNNNNNNNNNNNNNNNNNNNNNNNNNNNNNNNNNNNNNNNNNNNNNNNNNNNNNNN
NNNNNNNNNNNNNNNNNNNNNNNNNNNNNNNNNNNNNNNNNNNNNNNNNNNNNNNNNNNNNNNNNNNNNNNN
NNNNNNNNNNNNNNNNNNNNNNNNNNNNNNNNNNNNNNNNNNNNNNNNNNNNNNNNNNNNNNNNNNNNNNNN
NNNNNNNNNNNNNNNNNNNNNNNNNNNNNNNNNNNNNNNNNNNNNNNNNNNNNNNNNNNNNNNNNNNNNNNN
NNNNNNNNNNNNNNNNNNNNNNNNNNNNNNNNNNNNNNNNNNNNNNNNNNNNNNNNNNNNNNNNNNNNNNNN
NNNNNNNNNNNNNNNNNNNNNNNNNNNNNNNNNNNNNNNNNNNNNNNNNNNNNNNNNNNNNNNNNNNNNNNN
NNNNNNNNNNNNNNNNNNNNNNNNNNNNNNNNNNNNNNNNNNNNNNNNNNNNNNNNNNNNNNNNNNNNNNNN
NNNNNNNNNNNNNNNNNNNNNNNNNNNNNNNNNNNNNNNNNNNNNNNNNNNNNNNNNNNNNNNNNNNNNNNN
NNNNNNNNNNNNNNNNNNNNNNNNNNNNNNNNNNNNNNNNNNNNNNNNNNNNNNNNNNNNNNNNNNNNNNNN
NNNNNNNNNNNNNNNNNNNNNNNNNNNNNNNNNNNNNNNNNNNNNNNNNNNNNNNNNNNNNNNNNNNNNNNN
NNNNNNNNNNNNNNNNNNNNNNNNNNNNNNNNNNNNNNNNNNNNNNNNNNNNNNNNNNNNNNNNNNNNNNNN
NNNNNNNNNNNNNNNNNCCGCCCTTCAAACACTTGACGAAATAGAAGTTTTTTTTTTACATTTCTCATATGT
TACATAGATTAAATAGTACTTGATTATTTGATACATTAAGCTAACAAAGCCTTGGATAACTCATCGGCAAGA
TAGTCGGATTCAGCCCTGTAATTCAAGCTGTGTAGGTTAGCAACGGTATATCTAATTCTGCTTTGATCATTG
TATGTATCCTCACGCGCTCTAATCCTAAAGTCATATTCGTTCATTTGGATACTTTGAGTAATTTTTGTGAAT
TCGTTGGGGTCTTCCTCCTTCAAAGACATTAATGTATTAGCATCAACACCCAATAATTGTTTAGCTTGGTCG
TCAAATAAAGTGAGCCATAGTTGATTGGTTTCGTCAATAATTGATATTGTCAAGATGTATCTCCAATTTGGC
CTTGCATTATTGGTGTCGCACTTCTCACATCTCCAGGTACCATCAGGCTGTTCCAAAACTTTCTTATTACAA
TTCTCATTAGAACAGGCAGGATATGCAAAATTATCAACTTTTAAGAAACTTATAGCAGCTTTAACACTAAAA
AAGTCACCTTTCTCGCTTCTTCCTAGATTTTCAGCTTGAGCTCTAGCAATAGTAATACGCTGAGCAATGAAT
TTTGTTAAGCTAGCAGCCGATTGACCACCCATACCGGGTTCTTGTTTTAAAGTGATGAAGTTTGCGTTGCGG
CCCTTGGAATCATACCAACCCTTTAAGGCATATGCCTCAGGAATTTCTGGATTCGGAATCAAGGTACTAGAA
AATCCCATAGACAAAGATTTGCCACCAAAATCCGTCACACGAACACCTTTAATGGCAGCAACAGAACCTTCA
GGAAGGTTGAAATCAAGGGCTTGCTGATTCCATAGGCCAACAGAGATAGAAAACCCAGAGTCGTCAACAATT
GTGATGTCACGACGATCGAATTTCTTCCCAGCCCTTGAAGTTAGCTCAAAATGTGGGTTTATAGTTTGGATA
ATACCGAGGACGTCTACGTTGGAATTTACTTCCTGGTTCTGAATAGCATCTAGTTTGATGAAATTGAAATGG
GTTTTCGGAACATTACTTTCATCGAAACATTCTTCTATAACAGTGTCTCTATCCAAATTCAGTTCATAAGGG
TGTGTTAGATTAGTAAATTGGGGCTTAGCTGGTTGGAGTTTTGCCTTTGATACATAGTATACTTTGCCTTCT
TGTAAAATTTCGTTAAATTTTGTAGCAAAATCATTAAACGCCGTGGCTCGGATTTCTCCAGAGGTATCCAAG
AAGTTGACATTGAATAGTTTACCATCACCTCTTTGATTGTGCCACGTTTTAATTTCTCCCTTGTAGGAAACT
CTTGCTTTGATAGTCCAAACGTTTTGGTATGGAGACAGTTGTTCGATGGCAAAAATTGGTCTGGTTTTTTGC
GAATTAGGGTTTTCATTGGCGAATTTTCTCTCATTTGCATTCAAGTTTGAGTTTGAATGCAGCATATCAGGG
ACACCAGCATTGCTGGCGTTTGTTTGATTGGCAACATTACCGCTGTCAGTTATATCTTCGTCTTTTAAGGTT
TCATTTGGATGCTCTGAGAAATAGTTATCCAAAAAAGTACTAGTTTGGTTGACCATATCAGCACGCGACTGG
ACCAACTCAAAGTCATCTACTAAAAGAACGTATTTCTTCCTTTCCCTGACAATAGCAGGTTCTGCAATTATC
ACGCGAATGATATCACCCCTTTGTAGTTCCATTGACTGGAACTTGGATGCAGCTTGGTTTCTCAACAGAGCC
TTCATATGGTAAATACCATCGGAAATCATGATCAAATTCTTTCTGTTGCTGTTAGCTCCATCAGATTTCCTG
GTGTTATAAACTTGATAAACGCCACCGGTGGGATTATCGTACCTTTGCTTATTGGTGAAGATGCTATGAAAA
TCGCCCTTCGAAAGTTGAACACTGCTCATCTCTTGTAAGTATAATCTGGTTTTCTTGCTGGTTTCGCCTTTA
CCGTAATAAGAAGAGTGAATAGTTTTTGTTTTACGTGTAGAACTTAAAGTGATAACATTTGTTCAAGTAATC
CTTTATGTTAGTTCACGCGTCTTTTGTCGCCTCGTCTAATTTTTACGCGTGACATTTTTCCAAGCAGAGATA
TTTTATTGAGCAGCGAACAAAAGTTAGAGAATAAGAAAGTGATGCGATAAGAAATCCACCCAACTAGCATAG
ATCCTTTCGTATANNNNNNNNNNNNNNNNNNNNNNNNNNNNNNNNNNNNNNNNNNNNNNNNNNNNNNNNNNN
NNNNNNNNNNNNNNNNNNNNNNNNNNNNNNNNNNNNNNNNNNNNNNNNNNNNNNNNNNNNNNNNNNNNNNNN
NNNNNNNNNNNNNNNNNNNNNNNNNNNNNNNNNNNNNNNNNNNNNNNNNNNNNNNNNNNNNNNNNNNNNNNN
NNNNNNNNNNNNNNNNNNNNNNNNNNNNNNNNNNNNNNNNNNNNNNNNNNNNNNNNNNNNNNNNNNNNNNNN
NNNNNNNNNNNNNNNNNNNNNNNNNNNNNNNNNNNNNNNNNNNNNNNNNNNNNNNNNNNNNNNNNNNNNNNN
NNNNNNNNNNNNNNNNNNNNNNNNNNNNNNNNNNNNNNNNNNNNNNNNNNNNNNNNNNNNNNNNNNNNNNNN
NNNNNNNNNNNNNNNNNNNNNNNNNNNNNNNNNNNNNNNNNNNNNNNNNNNNNNNNNNNNNNNNNNNNNNNN
NNNNNNNNNNNNNNNNNNNNNNNNNNNNNNNNNNNNNNNNNNNNNNNNNNNNNNNNNNNNNNNNNNNNNNNN
NNNNNNNNNNNNNNNNNNNNNNNNNNNNNNNNNNNNNNNNNNNNNNNNNNNNNNNNNNNNNNNNNNNNNNNN
NNNNNNNNNNNNNNNNNNNNNNNNNNNNNNNNNNNNNNNNNNNNNNNNNNNNNNNNNNNNNNNNNNNNNNNN
NNNNNNNNNNNNNNNNNNNNNNNNNNNNNNNNNNNNNNNNNNNNNNNNNNNNNNNNNNNNNNNNNNNNNNNN
NNNNNNNNNNNNNNNNNNNNNNNNNNNNNNNNNNNNNNNNNNNNNNNNNNNNNNNNNNNNNNNNNNNNNNNN
NNNNNNNNNNNNNNNNNNNNNNNNNNNNNNNNNNNNNNNNNNNNNNNNNNNNNNNNNNNNNNNNNNNNNNNN
NNNNNNNNNNNNNNNNNNNNNNNNNNNNNNNNNNNNNNNNNNNNNNNNNNNNNNNNNNNNNNNNNNNNNNNN
NNNNNNNNNNNNNNNNNNNNNNNNNNNNNNNNNNNNNNNNNNNNNNNNNNNNNNNNNNNNNNNNNNNNNNNN
NNNNNNNNNNNNNNNNNNNNNNNNNNNNNNNNNNNNNNNNNNNNNNNNNNNNNNNNNNNNNNNNNNNNNNNN
NNNNNNNNNNNNNNNNNNNNNNNNNNNNNNNNNNNNNNNNNNNNNNNNNNNNNNNNNNNNNNNNNNNNNNNN
NNNNNNNNNNNNNNNNNNNNNNNNNNNNNNNNNNNNNNNNNNNNNNNNNNNNNNNNNNNNNNNNNNNNNNNN
NNNNNNNNNNNNNNNNNNNNNNNNNNNNNNNNNNNNNNNNNNNNNNNNNNNNNNNNNNNNNNNNNNNNNNNN
NNNNNNNNNNNNNNNNNNNNNNNNNNNNNNNNNNNNNNNNNNNNNNNNNNNNNNNNNNNNNNNNNNNNNNNN
NNNNNNNNNNNNNNNNNNNNNNNNNNNNNNNNNNNNNNNNNNNNNNNNNNNNNNNNNNNNNNNNNNNNNNNN
NGTAAGTTTACTTCCACTTGTAGGCCTATTATTAATGATATCTGAATAATCCTCTATTAGGGTTGGATCATT
CAGTAGCGCGTGCGATTGAAAGGAGTCCATGCCCGACGTCGACGTGATTAGCGAAGGCGCGTAACCATTGTC
ATGTCTAGCAGCTATAGAACTAACCTCCTTGACACCACTTGCGGAAGTCTCATCAACATGCTCTTCCTTATT
ACTCATTCTCTTACCAAGCAGAGAATGTTATCTAAAAACTACGTGTATTTCACCTCTTTCTCGACTTGAACA
CGTCCAACTCCTTAAGTACTACCACAGCCAGGAAAGAATGGATCCAGTTCTACACGATAGCAAAGCAGAAAA
CACAACCAGCGTACCCCTGTAGAAGCTTCTTTGTTTACAGCACTTGATCCATGTAGCCATACTCGAAATTTC
AACTCATCTGAAACTTTTCCTGAAGGTTGAAAAAGAATGCCATAAGGGTCACCCGAAGCTTATTCACGAGTC
AGTCTGACTCTTGCGAGAGATGAGGATGTAATAATACTAATCTCGAAGATGCCATCTAATACATATAGACAT
ACATATATATATATATACATTCTATATATTCTTACCCAGATTCTTTGAGGTAAGACGGTTGGGTTTTATCTT
TTGCAGTTGGTACTATTAAGAACAATCGAATCATAAGCATTGCTTACAAAGAATACACATACGAAATATTAA
CGATAATGTCAATTACGAAGACTGAACTGGGACGGTATATTGCCATTGGTGGCCAGAGGTAAAGTTAGAGAC
ATATATGAGGTAGACGCTGGTACGTTGCTGTTTGTTGCTACGGATCGTATCTCTGCATATGACGTTATTATG
GAAAACAGCATTCCTGAAAAGGGGATCCTATTGACCAAACTGTCAGAGTTCTGGTTCAAGTTCCTGTCCAAC
GATGTTCGTAATCATTTGGTCGACATCGCCCCAGGTAAGACTATTTTCGATTACCTACCTGCAAAATTGAGC
GAACCAAAGTACAAAACGCAACTAGAAGACCGCTCTCTATTGGTTCACAAACATAAACTAATTCCATTGGAA
GTAATTGTCAGAGGCTACATCACCGGATCTGCTTGGAAAGAGTACGTAAAAACAGGTACTGTGCATGGTTTG
AAACAACCTCAAGGACTTAAAGAATCTCAAGAGTTCCCAGAACCAATCTTCACCCCATCGACCAAGGCTGAA
CAAGGTGAACATGACGAAAACATCTCTCCTGCCCAGGCCGCTGAGCTGGTGGGTGAAGATTTGTCACGTAGA
GTGGCAGAACTGGCTGTAAAACTGTACTCCAAGTGCAAAGATTATGCTAAGGAGAAGGGCATCATCATCGCA
GACACTAAATTCGAATTCGGTATTGACGAAAAGACCAATGAAATTATTCTAGTGGACGAGGTGCTAACGCCA
GACTCCTCTAGATTCTGGAACGGTGCCTCTTATAAGGTAGGAGAATCCCAAGATTCTTACGATAAGCAATTT
TTAAGAGACTGGCTTACTGCTAATAAGTTGAACGGTGTTAACGGCGTCAAAATGCCCCAAGACATTGTCGAC
AGGACAAGGGCCAAATATATAGAGGCTTATGAAACATTGACAGGGTCTAAATGGTCTCACTAACGTGATTTA
CATATACTACAAGTCGCCAGTGTAACTCCTCACTGAATATGATTCATACATACCCGTATGTATTAATGTATA
AATGTTCTCAGAGCAAATTTTATCGATATCTTGTTTGCCAGTGGTATGCAGGTTTGGCAAATTTTTTACCAT
AATATCCGTTTATAGATTCTGGAACCTTACCAACTTTCTTACCGCTAATTACTTCCCTGGCTCGCTCCTCCA
CTGCCTGGGTAAATTGTTCCTTCAACTGACTCAGTTCTCTTTCGTATTCAATAGCTTGCTTCTCGAGGATTT
TTTCAATGTTTGTCAGCTCATTTTCATAGTCCAGTAACTTCCTTTCAAATCTCTCTAATTGCAACGACTTTC
TTGCAGTTCGTATCTGAATATCTTGCAGTAATTCAAAAGTGGAAGGCCTGGTTCTTAAGTTCACATCTATCA
TTGAATGTATTATGGCATTAAGCCCTCTAGAGTAATACTCAGGGACGGTGTCACATTTCCCGTTTTTAATCT
TAGTTTGTAGCTCGAGATAATTTTTTGCCTGAAATGGGGGGTGCAACGAACACATCTCAAAAATAACACAAC
CTAGTGACCAGATGTCGGATAGTGGGGAGTATGGTTGGTCCATCAACACTTCAGGCGACATGTAATATGGTG
TACCGACGTATGTTGTGGCAAATTGAATACTAGTTTCCAGAGATTTGGCTAACCCAAAATCACCTAACTTTA
CCACAACTTGACTATAGTCCATAGGGCTCCCCCTTTTCCCTGAATTCACTCTATGGTCTCTGTAATAATTAC
TATTCACTTCCTCGTGACCGTCTACTTGTTCATTAATATTGTAATCGCTNNNNNNNNNNNNNNNNNNNNNNN
NNNNNNNNNNNNNNNNNNNNNNNNNNNNNNNNNNNNNNNNNNNNNNNNNNNNNNNNNNNNNNNNNNNNNNNN
NNNNNNNNNNNNNNNNNNNNNNNNNNNNNNNNNNNNNNNNNNNNNNNNNNNNNNNNNNNNNNNNNNNNNNNN
NNNNNNNNNNNNNNNNNNNNNNNNNNNNNNNNNNNNNNNNNNNNNNNNNNNNNNNNNNNNNNNNNNNNNNNN
NNNNNNNNNNNNNNNNNNNNNNNNNNNNNNNNNNNNNNNNNNNNNNNNNNNNNNNNNNNNNNNNNNNNNNNN
NNNNNNNNNNNNNNNNNNNNNNNNNNNNNNNNNNNNNNNNNNNNNNNNNNNNNNNNNNNNNNNNNNNNNNNN
NNNNNNNNNNNNNNNNNNNNNNNNNNNNNNNNNNNNNNNNNNNNNNNNNNNNNNNNNNNNNNNNNNNNNNNN
NNNNNNNNNNNNNNNNNNNNNNNNNNNNNNNNNNNNNNNNNNNNNNNNNNNNNNNNNNNNNNNNNNNNNNNN
NNNNNNNNNNNNNNNNNNNNNNNNNNNNNNNNNNNNNNNNNNNNNNNNNNNNNNNNNNNNNNNNNNNNNNNN
NNNNNNNNNNNNNNNNNNNNNNNNNNNNNNNNNNNNNNNNNNNNNNNNNNNNNNNNNNNNNNNNNNNNNNNN
NNNNNNNNNNNNNNNNNNNNNNNNNNNNNNNNNNNNNNNNNNNNNNNNNNNNNNNNNNNNNNNNNNNNNNNN
NNNNNNNNNNNNNNNNNNNNNNNNNNNNNNNNNNNNNNNNNNNNNNNNNNNNNNNNNNNNNNNNNNNNNNNN
NNNNNNNNNNNNNNNNNNNNNNNNNNNNNNNNNNNNNNNNNNNNNNNNNNNNNNNNNNNNNNNNNNNNNNNN
NNNNNNNNNNNNNNNNNNNNNNNNNNNNNNNNNNNNNNNNNNNNNNNNNNNNNNNNNNNNNNNNNNNNNNNN
NNNNNNNNNNNNNNNNNNNNNNNNNNNNNNNNNNNNNNNNNNNNNNNNNNNNNNNNNNNNNNNNNNNNNNNN
NNNNNNNNNNNNNNNNNNNNNNNNNNNNNNNNNNNNNNNNNNNNNNNNNNNNNNNNNNNNNNNNNNNNNNNN
NNNNNNNNNNNNNNNNNNNNNNNNNNNNNNNNNNNNNNNNNNNNNNNNNNNNNNNNNNNNNNNNNNNNNNNN
NNNNNNNNNNNNNNNNNNNNNNNNNNNNNNNNNNNNNNNNNNNNNNNNNNNNNNNNNNNNNNNNNNNNNNNN
NNNNNNNNNNNNNNNNNNNNNNNNNNNNNNNNNNCCAAAAGTGTCTTGGTAGGTATAATGGATGACTTTCGT
ACAGACCCAAATGAACCTCTTCCCAATTTCTCGAGAACTTGGTATTCTGACCTTGGTGAGTGTCCTGCTGCT
GCTGAGGACTACGGTATTCTTGGAAAAACTGTCGTCTATGCATACTCACACAGAGAATTGATTCAATTATCA
AATAGCACTCTCATTGAAATTAGTATTGTGAATCTTGCTCTTTTCATGTTATATGATTTGATATTCTTTTGA
AAAGTCGCTTTTATTTACGTTTAACCTAATTAGGAAACGTAATGAAAAAAATTCAGAAACCTTAAAAAAAAA
ACTTGGCTGCAACCTATCGGAAGACTGTGCCACTGCAATCATGTCAGATATCGTATTTCAGATTTATTGATC
TATAGCTAGAAACATTAACAAAATGCGCTTTGAGTCGTTCATACATTTAATCCCCAATTGAAAAAAAAAAAA
AAAGAAAAGAAAAAAAGCATATATATGTATATGCTTTTTTATCATTACTGGCCTCTTTAAATTCAAAAACTT
TTCTGATCTCTTTTCCAAACAGATGAGTTTTCAGTATTGGATGGTTCACAATTCTATATATAGTGTTAATGT
AATGCTGTATTATTTCTCTATATATGTATGTATGCACATGCAATTCCTACATTATGTTTGAAACGTTGTAAT
GGGGACGGAAAAGCCGTCACTTTTATCTTTGGAGGATCGCAAATTACTACGCTCATCTTTTGTTGGAGAACT
ACCAATTGCTGCAGTGACGCTTGAAACTTTTTGCAGGCTTCCTTTTTTGATAATGAACGGATATCCTCACAT
AGCTGACAGATCAAAACTGAGTCCCCCCCAACTTGATTTGAATTCCTTTTTGGGTCATCCTTGTTCCAGTTG
TTGTTTAAAAACTCCGTTATTTGTACTAAAATGGCACGAAGTTTGAAAACAGTGGCCTTATTACGACGATTT
GGTTCGGTTTGCTTTATAGGATCCGGCTGTCCTGTGTAGTCATATAGCTTCAATAACGATTTTGTGAATATT
AGCTTTATGAATTTCAATAGATCGATTTGAATAAGTAAACTGTTGAAATAGGTATCAAAGAAAGAAACAATC
TTTTCATAAAAGTTCGGGTGAAATATGATATTAATTGTAAGGTTTTCAAAACCGGGCAATGAGCATATCTTC
GTGAAAATGCTAATTAGTTTACTGAGGTTAACGTCATCGTCATTCAATGCATAAAACAGGTCAACTAATTGA
TCAATCGGTAATTCAATAGCAGCGTCATTGTTGACCTTTATGAGGAAAACACTATGAGACTCTGATGAGCCC
ACTGTAGGAGCCACATCATCATTTACATTGCGTAACGTAAAATGCAAGCAGTTCAGTATGATCTCCAGTCCA
CTTATGGAGGTGTTATTCTTTTTTCTGATGAAATTCATAGCTGTAGAAAATAAAGAAGCACTCATTTGGTCC
ATATCCAAACTCATTTCAACGCATATAGCAGTGATTTGTTTCCAAATGAAAGCTGCTGTCTTTGCGTCGTCG
ATAAAGGGAATGATGGTATCAATATTCCGGATAAAAGCAAAAAAAGCATCGTTGTCAAGCAGATCATTTAAA
AAAGTGCTGTTTATATGTACTGTAAGGTAACAAAGCTTGGTGAAGTACTTTAAAACAGATAAATCTTTGATT
TGGGCCATGTCAACAAAAAAAGATGTTAGCCAGGTAAAGAAACCCTCCGGTAATTCAATTAGTAGTCTTGAT
TTTGAAGATATGGTCAGATGGGGAAAGTTTGAAATGCTCTTGTGTCGCATTGGAGAAGAGGGACGCGTTGCC
ATCAAAGAATGAACAGGGGACCTTGATGGAGACTGTACCGAATTCACTGGTGAGTTCCTCGTGGGTGAGGAG
GATAACGGTAGAGAGGAAGAAGAAGGAATAGCGGACTTGTGTATTTTATCGTCATTCGTGGTTATCATATAG
TTTATTGATTTGAAGACTACGTAAGTAATTTGAGGACTGATTAAAATTTTCTTTTTTAGCTTAGAGTCAATT
AAAGAGGGCAAAATTTTCTCAAAAGACCATGGTGCATATGACGATAGCTTTAGTAGTATGGATTGGGCTCTT
CTTTCATGGATGTTATTCAGAAGGAGTGATATATCGAGGTGTTTGAAACACCAGCGACACCAGAAGGCTGTG
GATGTTAAATCGTAGAACCTATAGACGAGTTCTAAAATATACTTTGGGGTTTTCAGCGATGCAAAATTCGGA
GGATACATTATTCCACATTCAATTAAAGTCTGAGGGTAGTCGATGACGAACTCTTTGGCTAAATGTTCGAAT
TTAATGATCAGTGGAATTCCTCCCATAGCGATGAATTTCAGTCGCAACCTAGAGTGGTTATGCTGGGTATCG
TAAACAAAAATGGAGCCAAATGCAGTTATTAATCGTTTATCAACAGTTGTGCGCGACAGACACTCGATAATT
GTATCAGCGATGTTCTCGAGGGAGCAAACACTGAAAAGCACATGCAAGTCCGTCAAAGGCTTAGATGAACTC
TTCAATTGGCTCAACAATTGACTTTCAGTGGGGGGCATTAAATCTAGTTCTTGATTGTTTTCTGCCCAGGCA
GCGGGAGCCGCTGCAAGACTGAATTTAGAGGGTGATATATTTAGTTTCTCTTCTTGAAAATCGGCATCCCAA
TGATAATCAGCGTCGGTAAAGTCCTCCTTGAACTTGTTGAGCTTGTCGACCTTCACATTTTCGGTAGAGTTG
ATCCACACATGCTTGAGTAACTGGTCGGCTGTCGGCCTCTTGTACATGTTCTTCACAAAGCATTTAGATAAG
AAATCCTTTAGTGGCTCAGAGAAAGAGCTAGGTGGGTAGTAGGTATCATTTTCAACAGCGTAGTAGATATTG
GCCTCTGTCAAATTGTGGTAGGGTGGATTCTTTGTGAGCATTTCAACTACAGTGGCACCTAGAGACCAAATG
TCGCTGAGCGTAGAAGCTCCCCTGTTGCCCAGGATCTCTGGAGCCATCCAATTGAGTGTGCCCGCTAGCGTT
AAGGCGCTGGAGTTCACAATAGTGGAAACGCCAAAATCAGCAAGTTTGACAGTGTTATCAGCACTCAGCAGG
ATGTTAGCCGCCTTGATGTCCCTGTGGATGACTCCTTCACCGTGTAAATATTTCAGCCCCAATAGGGTCTGT
GTCACATAGGTTTTCGATTCATTTTCACTTAATCCGGTAGAGCTCCTTGAAATGAGCCTCCTCAAAGAACCA
TTAGCGCAGTATTCGAGAGGATATACAATTCATAGCTTTTTCGTATGAAGCCCGGGGTATTTAACAATATTG
GTTATGGGTTAAATTTTTTTAACAGGGCTAATTTCTGCCATAATATCATTAAAGTTCCCTCATCATTTTTCG
TACACGACCTCCTTTATTGCCACGACTTGGGCAGTATGTTTATTAATGGGCTTTGTAAACTACCCCGAAAGA
ACCCCTCCCAATGACCTGCTTCAAGTGGGATTGCACGGATTTCTCAAATGCCCTCTGGAAGGNNNNNNNNNN
NNNNNNNNNNNNNNNNNNNNNNNNNNNNNNNNNNNNNNNNNNNNNNNNNNNNNNNNNNNNNNNNNNNNNNNN
NNNNNNNNNNNNNNNNNNNNNNNNNNNNNNNNNNNNNNNNNNNNNNNNNNNNNNNNNNNNNNNNNNNNNNNN
NNNNNNNNNNNNNNNNNNNNNNNNNNNNNNNNNNNNNNNNNNNNNNNNNNNNNNNNNNNNNNNNNNNNNNNN
NNNNNNNNNNNNNNNNNNNNNNNNNNNNNNNNNNNNNNNNNNNNNNNNNNNNNNNNNNNNNNNNNNNNNNNN
NNNNNNNNNNNNNNNNNNNNNNNNNNNNNNNNNNNNNNNNNNNNNNNNNNNNNNNNNNNNNNNNNNNNNNNN
NNNNNNNNNNNNNNNNNNNNNNNNNNNNNNNNNNNNNNNNNNNNNNNNNNNNNNNNNNNNNNNNNNNNNNNN
NNNNNNNNNNNNNNNNNNNNNNNNNNNNNNNNNNNNNNNNNNNNNNNNNNNNNNNNNNNNNNNNNNNNNNNN
NNNNNNNNNNNNNNNNNNNNNNNNNNNNNNNNNNNNNNNNNNNNNNNNNNNNNNNNNNNNNNNNNNNNNNNN
NNNNNNNNNNNNNNNNNNNNNNNNNNNNNNNNNNNNNNNNNNNNNNNNNNNNNNNNNNNNNNNNNNNNNNNN
NNNNNNNNNNNNNNNNNNNNNNNNNNNNNNNNNNNNNNNNNNNNNNNNNNNNNNNNNNNNNNNNNNNNNNNN
NNNNNNNNNNNNNNNNNNNNNNNNNNNNNNNNNNNNNNNNNNNNNNNNNNNNNNNNNNNNNNNNNNNNNNNN
NNNNNNNNNNNNNNNNNNNNNNNNNNNNNNNNNNNNNNNNNNNNNNNNNNNNNNNNNNNNNNNNNNNNNNNN
NNNNNNNNNNNNNNNNNNNNNNNNNNNNNNNNNNNNNNNNNNNNNNNNNNNNNNNNNNNNNNNNNNNNNNNN
NNNNNNNNNNNNNNNNNNNNNNNNNNNNNNNNNNNNNNNNNNNNNNNNNNNNNNNNNNNNNNNNNNNNNNNN
NNNNNNNNNNNNNNNNNNNNNNNNNNNNNNNNNNNNNNNNNNNNNNNNNNNNNNNNNNGATTATGCCTCTGT
TCCATACAAGGACGCCAGAGGACATTGTTACATTACAGTAGTTCGCCGCTAGATGACAAACGGCATCCTTAC
CGATATGAGATGAGCAAAGCTACATAATGGCAACAAGCGTTATGAACAGCCTTGTCTTTACGACCACAGAAA
AGCCGTATTAGAGCTCTTCAGCTGCAAAATTTTCTTCTAATATGATGCAAAGCCATCAAAAATCATGCATAG
TTATGAAATACCTGATGAAACGCTTCGAGTTCGTGCTCAAGAAATTACTGAAAGGTTACCGAGAAGAAAAAT
ATCTATGAGACACGATAAGGCCCCTTCTGAATCCATTGTCCTGGGCTTGTTCATTCTATTTACCACTTAAAA
TTGATCCTTTCAAAGGAATTTTTTTCTATTTCCAATAGTATATTTGTACAAAAACTACAAAAATGGATAAAA
AATAACAGTAATTTGTGACTACTGTAAATATCACTGATTTGGATTTTGTAATGAGTACTGCTCATGCCCATG
CCGATGCAAGTGGATCATAAATTTTACTAAACGATATTCGATAATGCGCCAAGCCTTTATAAGGAACTCAAA
ATAACCCATATGGACAGTTTCAGAAGGCCAAATAACGATCAAGGACATTCACTCATGTTTTTCAAAGGCGAA
GAGTGTAAAATTTTCTTCTATATAGTTCGAATATTTTATCTTATAAATTTCAGTCGTCATTTTCCACATTCG
AACTCAAATAATGATAAAGAACGCTGCAGTAATGGCTTAAAAAAACATACTTTATAACCCATTATCTCTTAC
GTGTAATTTAAAATTGTTTATAGTACTATTTGGTTATGCTTGTATGCCTCTATTATTTACCTGATCTTTTTA
TGTTTTCTTATGATTGAATTATTTTTATTCTAAATTCCTCACGAATTTATACTGAAGATTTCCTTCCAGGCG
AGAATAATAAACACATATTTATGATGATAACAAGACGAACGTGTATTAAGCTCCCAGTACGAGGGAAGCAGT
AAAAATTATCCCAAGATCCATTTAAAATGGATAACTCCACGAGCTACAACAAAATACTAAGGGAATAGGCCG
TTATTTCCGTAAAGGATGGTTTAATAATAAGAAATTTATAATATTAATAATACATATATACAAAAATTTATA
TTTATATACATGCGCCTAACTATTCATACTATTAATTTCATATTATTAAGCTTTTTTTTTTTCATTTATCAT
TTTTTTTCGTAACCTCTCATACCTGTACAGGTTTCATTCGTAAAGCAGAGACTCTAGTTTGCGATAGTGTAG
ATACCGTCTACGGATAGAGCGCTAGAGATAGCTGGCTTTAATCTGCTAGAGTACCATGGAACACCAGTGATA
ACTCTGGTAACTTGGTCGGCGGGAATACCAGTCAACATGGTGGTGAAATCACCGTAGTTGAAAACAGCTTCT
GCAATTTCAACTGGATAAGTTTCAGTTGGATGAGCAGCTTGGAAAGAGTAGTATTCAGCCAAATGAGCTCTG
ATATCGGAAACATAAACACCTAATTCAACCAAATTAACTCTTTCGTCAGATTGAGATAGTGTAGTGGTTGCT
GCAGCGGAGGCACCAGCGGCAATGGCGGCGACACCAGCGGCGATTGAAGTTAATTTGACCATTGTATTTGTT
GTTTTTTGGGTTGTTGCTTAGTGGAGATATAAGCTTAACTGGAAGGAAAAGAACAGAGAAATGTCTCAAACA
AAGCTGATCAAGCCGCTGTATTTATATGAAACTTTGAACAACTACATCTGCACACATGGGCTCTTACTGGTC
GCCCATCTCACACTCATGCCTTCCACATTCCACTTAGCGACTAAGTCATTATTACTATGGGGACGGGTTGTT
CTTGAACGATGCTATACTTCGTATAGGAAGCCGTTCTTTTATGCCCCATCCTTTCATATGTTCCATAGCACA
AGAATGTTCTCTACAGGAAAAGTGCCTATAGGGCTGCAGCTGCAGTTTTGGCCAAGAAATAGAACCAAAGCC
AAATTTATTTTGGGCCCTCGTTCAAGGGCCATCTCACCCTTGGCACTAAACGGTTAGTAGGAGGGAAATCGG
ACTTTTCCCAAATTAGAAACAATGAAAAATTAAGTGTGAGCTCTTAGAGTCGCATCTGCAGGAATATGCACA
CAAAAAGGGGAGCTGTACGTAAATAATCAGACCACACAAACTATTGCCAACCATTTGATACTCACGCTAGAT
ATGATGGGGGTTCTTGTTTGGACAACACAAGTCTCAGAGCCAGCGTAGATATGCTTGCACATAAATGACGAC
TGGGGCATCAATTGAATCGGGTTACATTGTGCGAGCTATTACATGAAGAGAATATGCCTTTAGGGTAATTTC
CAAATGTAGGAAGTCTCGCTAAGTAGGGCGCCCAAATCTGTATAGCGATGTTGTTGAGGCCATATAGTAAAA
TGACGTGCCAATTACCGAGCTTTTGATGGAGGTAAAATCTAAGATTAATCTTGCGCCTTGAAACCACTAGAA
ATGAAAGGAATTGGTGAAAAAATAATCGCGCAATAGATGACATGGAACGACAGAAGTCTTGTATTGTGCACG
AATCCGCAATATTCAAAGCCGAAGTTCATATACGAATGCGAACTATTTCTTAGGGTAGCTCTCTGTATGGGC
CGCCATAAATTAGTACCAAAAGATAGGTTTTTGAAAAGGCTACAATGTGCTTTTTTCCTTCTTGCTTTCGAG
TCCGGTGAACAGAATATTACGACGTCCTTGTATTAAGAGCCAGACCTCCTGTTAGCGTCACTATAAGAGTAA
GTCTGAAATACGCAACAACTACAGTGCAATGAAAAAGTGCTCAACTCAATGACAATAAACAATTTAACCATG
GCAGGTTAAAATATTACTGCGATCAGTAAAAATGGGGATATCACCTTTTGACACATAACATAGCAATAAAGT
AACAGATCATTAGTGATCGGACAACCTGAACCAACGATATAATGTCGAAGCCACCACTACCTTTAAGATTAG
TAGCGCTGCAGGGGGAGACAATGAGAGAAATTTCCCGCCACATGAACTGAGTCAGGAGTTTTTTTTTTCTTG
CTGGAGAATCATTTAATTTCATGGTTAAACTCCTCTATAAGCATCCCATTCTCCCATGCCTGAAAACACTTT
TGTCCATTCGATCCTCATGCAGCCCTCGTTAATATGCTAAAATGGCTCATTAAATTCTAGATTGTATCGTTC
GAGAAACGTCAGGCATGATAGATGTTGCAATCACAGAACATTGATTATTTAATCCTACTCTCAATATGTTCA
ATAAGTTGAAGAGTTGCTGATCTCCCCGTATATCTTATGAACCAAAGCATGGTGGGTGAATGTTATGGTTAT
CCTTGTTAAATGATTGATAGACTGGATTGAGCGGAAAGACATGGGTCAATATGCTGATCTTGACATTTTTCA
AAATCCACGGGGGATCAAATCAACTTCTTATAGCGTATCACCTCTTTTACATTGTTTAATGATGTTAAAATT
GCGATATTATAGTCAGTTAAGTTACTCAAACGCACAGATTTAATAGAAAACTGCGTCTTCGTTGCCTAGTCG
ATCATAATGAATTCGCAGATTATTTCGAATTTGGTCTCCTTCGAAATCAAGTTTATTCTCTTCACAACAAGG
AATGCTTTTAACTTGAACAAAACTCGTAAACTATTTCCCCACTGTTGCTTCGGGACGACCCAGTTATTCAAT
ATCTTGCAATGCTAATTTTTTTTTTGGGAGAGCAGTTGCAAATATTGCAAACACATCTAAAGCGTACCCACA
ATTTATGACTTCCTGGAGCCCAGAACGGCCCAAAAAAAAAAGATGCGTTCTTTTTATACCAATATATTAGAT
ACGTAAACTCTACTCATATTGCAGGTATGCCCACATCTGGATATTGACTTTGCCAATATTCCCGCACAGCAT
GGGCTTGAATTTCGGCTGCTTTAAAGAGGCACCACTTTACGGTTGGTTCAACATCAGGATTTTGAGTTGCAG
CCTGATTTTCTGGAACACTGATGAACGGCTGTGTATTCGCTGTATCCCACTGTACATCAGGATATTTTCCCT
TTATGAGATCCTTGAAAAATTCATAGCACTGGTGTTCACAAAAAAAGTGGTATGGTGTTTTCCATAAGCCAG
CCTTGAACAAATATTGATTCATATTATACGTTATGGTTTTCCATTCTTTCCCAGCTATCGATGGTCTATGAG
TTATTACCTCTAGTAGAAGTTTTGTACGGAATGTTTCATTACTTATTGGTCTACTGAATGACCATATCTGAA
GGACTACCATAGAGCCACCTAAACATATCCGGATCACCATGGCAGGGGAGAGAACACCAGAAAACCAAATGT
CTGTTAAAGTCGCCAAAATCGTCACGACAAAAAGGAGGAAATTGATCATTATATACTTGGCGCGTACAATTT
CGTAAAGCAAATAACTCTGGTATGATGCAAACTCATCCTCTGGAAGGACGATATCAGCTGAGATTAAAGGAC
TTTCAGGGTTGTCAGGAGATCCTTCCTTCAATGGGGTTGCTTTAGGATCGTCCGTGACATGAGTGTNNNNNN
NNNNNNNNNNNNNNNNNNNNNNNNNNNNNNNNNNNNNNNNNNNNNNNNNNNNNNNNNNNNNNNNNNNNNNNN
NNNNNNNNNNNNNNNNNNNNNNNNNNNNNNNNNNNNNNNNNNNNNNNNNNNNNNNNNNNNNNNNNNNNNNNN
NNNNNNNNNNNNNNNNNNNNNNNNNNNNNNNNNNNNNNNNNNNNNNNNNNNNNNNNNNNNNNNNNNNNNNNN
NNNNNNNNNNNNNNNNNNNNNNNNNNNNNNNNNNNNNNNNNNNNNNNNNNNNNNNNNNNNNNNNNNNNNNNN
NNNNNNNNNNNNNNNNNNNNNNNNNNNNNNNNNNNNNNNNNNNNNNNNNNNNNNNNNNNNNNNNNNNNNNNN
NNNNNNNNNNNNNNNNNNNNNNNNNNNNNNNNNNNNNNNNNNNNNNNNNNNNNNNNNNNNNNNNNNNNNNNN
NNNNNNNNNNNNNNNNNNNNNNNNNNNNNNNNNNNNNNNNNNNNNNNNNNNNNNNNNNNNNNNNTTTTTAAT
AAGATTGCATGTTTAACAAACGATTTAACTTGCTTTTGCTTACAAGTCAAGTAAACCTTATCCTGATAGCTT
AGGAAAAATAGACTTGAATGTGTCGAACATTTCAAACCTCAATTGGTATTTTCCTTTTTTTCAACTGTACGT
ACATAGCTTTTCGCTTTCTTTAGCGCCCCCAGATGAAAGTATATATCGTAACAAGGATGGGAACATGAAAGG
TACTGAAAAAACATCTGTATTTATTAAAAGTAAATCAAAAGCAGACTGGGAAGTTCTGTCGTAGGGATTTTT
TTTTTAATGTTATGTGTGTAGGATTATTCTATTTCCTTGAATTTCTCGATCGAGATTTTTCGTACCTGTGTA
TTTTTGGATATAAGAGTGTTTCTGATCTATTGAGTGAGCAGGTCTCCAGCGGAATATAGAGTAGATTGAATA
TGGAAGAGGACTACATTAAGGCTTATTGTTAGTTAGTTACTGTTAGGACGCTTCGGCGAGCTGATGTCTGAC
TTCTCGTTGTATCAAAGAGCTCCCAATACGCCAGCGCATTTAAACTATGATCACGGAATGCTGGATTAGTAG
TATAGCAAAAGTAACACTTGTCCACCGCAGACTCCATCACTTAGTCAACACCTTGGGTGTTTTACCGCTGAT
AATGGCCCGAAAATCGCCAGATATATATCATCATTGTTCTTCGCGAATAATACGTAACACAGTCTCTTTTCG
AAATTTAGATGAGGACCATAGGCATGACTTATTTACTGAGATGTCCCTGCGTTAAAACTTTTACTGGCCGAT
TGCTAACTTTATATTTGTTAATAAAACTATTCACGCCTGTGTCCTAATTGTTGGATAATACCTAAACAATAA
CGATGTTGTATAGCTAAGAGGACGACCAGACAAAAAGTTATAAACTTTACCCTCGTTGAAAATGGGGCAGCC
ACCTATGAATCACTTCCCATTACAATGCCGAATAGCAAAATATGTAGTAGAACACGTACACGCATGATAATT
ACTTCCATGCTGTACTTATTTTTTGGGTGTCTCTTCAGAAAGAATGCTTTATATAACCATGTGTTTGAATTA
GCGATCAGCTAATAACAAGTCAGTGTCCAAATAGTTAAAACATTGTGACCCAAATATCACAAATAAGTGGTT
GTTTGGCCGAGCGGTCTAAGGCGCCNNNNNNNNNNNNNNNNNNNNNNNNNNNNNNNNNNNNNNNNNNNNNNN
NNNNNNNNNNNNNNNNNNNNNNNNNNNNNNNNNNNNNNNNNNNNNNNNNNNNNNNNNNNNNNNNNNNNNNNN
NNNNNNNNNNNNNNNNNNNNNNNNNNNNNNNNNNNNNNNNNNNNNNNNNNNNNNNNNNNNNNNNNNNNNNNN
NNNNNNNNNNNNNNNNNNNNNNNNNNNNNNNNNNNNNNNNNNNNNNNNNNNNNNNNNNNNNNNNNNNNNNNN
NNNNNNNNNNNNNNNNNNNNNNNNNNNNNNNNNNNNNNNNNNNNNNNNNNNNNNNNNNNNNNNNNNNNNNNN
NNNNNNNNNNNNNNNNNNNNNNNNNNNNNNNNNNNNNNNNNNNNNNNNNNNNNNNNNNNNNNNNNNNNNNNN
NNNNNNNNNNNNNNNNNNNNNNNNNNNNNNNNNNNNNNNNNNNNNNNNNNNNNNNNNNNNNNNNNNNNNNNN
NNNNNNNNNNNNNNNNNNNNNNNNNNNNNNNNNNNNNNNNNNNNNNNNNNNNNNNNNNNNNNNNNNNNNNNN
NNNNNNNNNNNNNNNNNNNTAGGGGGGCCCCCCCAGCAAAAAAAATTATAAACTTTTTCCCCCTGGTAAAAA
AGGGGGCGCACCCCCATAATATCCTTTTCCCCATAAAAAAGCCGGAATGGCCAAATTTTGTTAGTAGACACA
TGTCCCCGCAGGAAAAATTCTTTTCCAAGGGGCCCACTTTTTTTTGGGGGGGGTTTTTTCAAAAAAGAAATG
TTTAATTAAAACAAAGGGTTGAAATTAGGGATCTCAGGTAAAAAACCAAGGCCGGGGTCCAAAAAAGTAAAA
ACCATTACAACCCAAAATATCACCAAATAAGGTGGTTGTTGGGCCGAGCCGTTTAAAGGGGCCTGGATTCAA
GAAATTTTCTGGCCCGCAGGTTAACTGTGGGAATTGGGTGTCTCTTCAGAAGAATGCTTTATAAACCATGTG
TTTGAATTAGCGATCAGCTAATAAACAAGTCAGTGTCCAAATAGTTAAAACATTACAACCCAAATATCACAA
ATAAGTGGTTGTTTGGCCGAGCGGTCTAAGGCGCCTGATTCAAGAAATATCTTGACCGCAGTGAACTGTGGG
AATACTCAGGTATCGTAAGATGCAAGAGTTCGAATCTCTTAGCAACCATTATTTTTTCTTTTTCCTCCTATA
CTTCATAATCTACGTAGGAATGAAAGTACCAACATTATACCAATGAGGGTGTGTTTCGTGGATGCATATACT
CTGAAGATAAAAACAAACTCAAGTCCGCTTCCTACGGTTTGAGTATTTCTTACCACTACATAATAAAGAATA
TTACGTTAACTGTAAAATCAAGTAGACTTGGAAAATACAACGAGAACACTTTCCTGATTCTGCATCAGCGTT
TTCTTATCACCAGCTGTACTTCTACATTAGCTAACTCTCCTTTCTATAAAGGGCGTCTTTCACTTCACTTGT
GCCATGTTACAAAGCTCCAAACACACTTCTAACTGAGTACAATGCACGATCCCACTGACAGACAAAACAGCT
TCACAGAATTTGATCATGCCATCGTAAAAACCACGTAGTAAGGAATAAAAAATCCCGAAGTCGATCATACTA
TGTAGAGATGTACATGAATAGTCTAGGAATCTGGTCTTCCACCATGTTGCTTTGGTCTGCTTCAAGCGCTAT
GGAAGCGCTCGCCATGAGATATGCTGTTTCAAGGCAAAATAACAAAGCTCTTTGTAAAGAAATACAATTCAG
AGAAGAAGCTACAGCATTTTGTTTCTGGATGATCCCTGCAGGTTCATACTACTAAGTAAATCTTGAACAGTT
CAAATTTCAACAATCCAGAAACCGCTCTTTTTATATACTCTACCAAACGAGATGAAACAGCATTTTTTTACT
CTTATAAGGTACCAATATTTTGACGTATGCTTTCTTTAACGTTCACGATCGGGCTGGGCCATTAAACTTACC
TTAGATATTATTTGGAACAGCACCGCAAGTGCTGATGTCCCAGAAATGGGCGCCGGTTCAATTAGGTCGTGA
AGTCAGACATATGGAGACTCTCGGACTGAAAGCACTAAGGGATGATAGCTGGCATGCCAATTCCATTTTAAA
TTTACACATCAAGTTACAGGGTTTGGGAAAATCACGTTCAAAGCCTGAAAATTTGAGGTTGTTCACGGAAAT
CATTTGGTTATGTCTGTCGGCCTGCTATTTAGAGACATTTTTTATTGCAACAACCTACTCTATGCACTTACA
CGGAATCGCAGAATAACGCGCGCACAACACAATTGGGAAACGATAGGATTTTGAATAGTGTATTGCTTTGTA
CCGATTTAAATAATTCTTTCTCGTGTTGAATCCGAGTTGAAGATGAGTATGCTTTGAAGAGGTGAAATATCA
TCAGTAAAAAAAAATAACGACAACTGCAGGACTCGAACCTGCGCGGGCAAAGCCCAAAAGATTTCTAATCTT
TCGCCTTAACCACTCGGCCAAGTTGCCAAAATTGTATGTTATTTGTTGTATCTCAAAATGAGATATGTCAGT
ATGACAATACGTCACCCTGAACGTTCATAAAACACATATGAAACAACCTTATAACAAAACGAACAACATGAG
ACAAAACCCGACCTTCCCTAGCTGAACTACCCAAAGTATAAATGCCTGAACAATTAGTTTAGATCCGAGATT
CCGCGCTTCCACCACTTAGTATGATTCATATTTTATATAATATATAAGATAAGTAACATTCCGTGAATTAAT
CTGATAAACTGTTTTGACAACTGGTTACTTCCCTAAGACTGTTTATATTAGGATTGTCAAGACACTCCGGTA
TTACTCGAGCCCGTAATACAACATTATTTTCAGTGATAAAATATGTAAACCAATTATAAGAAAAAGGATTGC
GTTGCATCACAACTGTAAACCATTAATTAAAAAGAGCAATTGCTATTTAGATTTGTTGCTGAGAATTGGCTA
AAAAATCTGATAATTGTAGGACTTCTATTATTGCTAGGGGCAATGTGTTGGAATGCAATTCTGTTGGAATAA
AAATCCACTATCGTCTATCAACTAATAGTTATATTATCAATATATTATCATATACGGTGTAGAGATGATGGC
ATAAGGTATGAAAAGCTGTCATCGAAGTTAGAGGAAGCTGAAGTGTAAGGATTGATAATGCAATAGGATAAT
GAAACATATAAAACGGAATGAGGAATAATCGTAAGATTGGTATATAGAAATATAGACTCCATTATGGGGATT
CCTAGACCCTCGAGGAGAACTTCAAGTATATTCTGTATACCTAATATTATAGCCTTTATCAACAATGGAATC
CCAACAATTATCTCAAAATTCCCCCAATTCTCAACATCCGACTGCCATGCAATGTGCTTTTCTGGATCTCAC
TCATGATCATAATGGCCCTGTAAAAGGCTCGCACTATTATTATTATATCTTCACTATATATTATTTCGGAGG
CTGTACCTATCAGTGAAAAAACGCCTCTAAAAATGAAAAAAAAAAAGAATATGAAAGGGGTTCTGAATTGCT
AAAATATTTCGTCAAAGCTCAATTAGTATCATGATCAAGTCGTAATTCGAATCAGCATAACAACCTCCAAAA
CCATATAATAACCTTACACAAGACAAGATATCAATTCAACATGCAAACCCCTTCAGAAAATACCGACGTCAA
GTTGGATACTCTCGACGAACCCAGTGCACATTTAATCGAGGAAAATGTGGCTCTTCCAGAGGATACATTCAA
TTCGTACTGGAGTTATATACTTAATGAAATCGCTCGTTGTAAACCGCTAATGATTATGTTCCTAATACCTGT
GTGTTTGGTTTTATTGATTACGTTTTTTCATGATATCAAAGGTATCCTTGTGTTTTTAGTGATTTCTCTTAT
CCTCTCTATTATCATTTTATTGATCGGTATAACTGCCTTCGTGTCTGAGACCTTGAATAAGGGTTTCATAAT
TAAGCTTTTAGTAGAAGTCATTACACGTAAACCAGCAGTAGGGGGGAAGGAATGGAGAATAATCGCATATAA
TATGAACCAGTATCTGTTTGACCATGGGATATGGCATACTCCGTATTACTTTTTTTGTGAACATAGGTGCCA
TAAATTTTTCAAAAGCCTTATCAAACAGACAAGGTCGAATGCACATTTGAGTTCACCAACGAACGGTGCAGA
GAATACGCAGTCAAACACACCAGCAAAAGAGGTTTCAAATGAGATGGTAAAACCTTATATCTTTAGTTCTGA
TCCAGTTTTAGAAGCTTACCTTATTAAAGCTGCGGAAATTCACAAAGAAGCTGAATTTGAGTATTGGAGAAA
GCAATACCCAGAGGTTGATTTGCCTTAGGGCCGAATTTTTGGTATTTATCTAGTATATTCTAATATAAAATG
TACGAGCATCATTAACTTCAAGAACATTACGAAGCCCGCAATTAAGTGTCAGTCCATCTGGGTGTAAAAGTT
ATGTACGCTCGAAACAAATTTTATGTAGTTTACTTTAGATGCAAATGCTATTATATATTTTGCTTTATGATC
CTCGGCTTGATGCTCGCCAACGTGAGATAGCTGGTCATCACAATAGATCAGCCGGGACGCTTTTCGATCACA
TCGAATCCCTTCGGGACGTTGCAACAATACGTGAAAAATGCCTCAAAAATAATAAATACAATGGTGAACAAC
GTTAAAAAAGCATAAAACAGCTGGCTATTTTGATCAGGATAACATCTATAAGTGCCATATTAAGGCAAGATA
TCAATTGACCATGCAAACACCTTCAGAAAATACCGACGTAAAGATGGATACTCTCGACGAACCCAGTGCACA
TTTAATCGAAGAGAATGTAGCTCTTCCCGAAGACACATTCAGTTCACATCTGAGTTATGTACTTTATGAAAT
TGCTCATTGTAAACCGATCATGTTTATGATCATCATAATCGTGAGTTTGATCTCATTGATTGTGCTTTTTCA
TGATAACGACGGGTGCACTGTGATCTTAGTGATGTCCCTTATAGTAGCCTCCATGGCTTTAATGGTGGTTGC
AGCATTCACATTCGGGAAAGCGATCACTGAACAGGAGTTCATGATAAAGCTTTTAGTGGAGGTGATCGCACG
CAAGCCTGCGGGGAAGGAATGGGGTACTGTCGCATATAATATGAACCAATATCTATTCATGAAGAGACTATG
GTATACCCCGTACTATTTCTATAGCGGCAAGAAGTGCCATGAGTTCTTCACCACTCTTATCAAGGAAGTGAA
TTCTGGTTCGCACTCGGATTCCTCATCGAATAGTGCCGAGGATACACAATCACCTGTCTCAGCAGGGAAGAC
TTCAAATGGTCTAAACAACTTTTATAGTATTAGATCAGACCCTATTTTGATGGCATATGTTTTGAAGGCAAC
ACAAATAGAAAAGGAGGCTCAAAGTGAATACTGGAGAAAGCAATATCCTGACGCTGATTTACCTTGAAGCGG
AAGCATTTTATTCACCAAGTATACTTACTTTTCTTTAAAACGAGAACAAGAATCGAATTCAAGAACATCTCG
AAGCCAGAATTGAGCATCATATATTCGAGCTGTACAAACATCATGGCCTACAACTATCGTATTTGTAAGTTT
TTTTAGAGGTTTTCATATTTGTTTAATAAGGGTTCTGTCAGTTTTTGTCACATTCTATTGTTGTGCGCTTCG
CATAATGCAGCCCAAAAAATCCCAACAATAGAAAAAGAAAAAAAGGATCTCAAAAAGGGTTTGGTGTTGTAG
TTATAAGAATAACTAGTGAATAAAAAAAATGTTGTTTGGTCCGTATTAGATTCATCAAAAATTTTGAACTCA
AATCGTGTATGCAATCGCAACCACAAAATAAAAAATATTAGACTGGATGTGTTGAGTGGAGATGGTGCCAAT
TTAGTTGAGGGAAATGTGGTCCTTTCCAAAGACATGTTTCAATTCGTACTTAAGTTATTCACTTTACGAATT
ACGAGGGGGCTCATTGTAAGCCGATAATGGTTATGTTTCTGGCAGCTGTAATTTTGATTTCACTGACTAATT
TCCGAGTATACCATCTCATGTCCCTTCTATCCTCTTTTTTCATCTCCGGGACAGACCGACAATAAAGCATCT
AATATTAGGCCTTCGTTAGAGGTAAGCACACGCCAGCGTTCGGTGGAAGGGGAATGAAACATTATCACGTAC
AAGATGAATAAATATCTATTTGACCATAAAATATGGAGTACTCCTTACTACTTTTATTGCGAAGAAGATTGC
CACCGTCTTTTTCTAAGTTTTATTGAGGGAAGAACTTTCGAGAAGCCAACTAGCAACGCTGAGGAAAATGTA
CAGGAGACTGAAGCTGGCGAATCTTTCACATTAAATCCCGGACCAGATTTTCAAAATTGCTTTTCCAAGACA
GCGGATATTGTAGAACAATCTCAAGTGAAGTATTGGCAAGATATTGGTGCAATTATTTGAAAGAAAGGAGAA
ATATTCTGACAGTAACTTGCTAGCAAAGGGATTTACCAATCCACTGACGCTAAAATGGGGTAGTAAATTAGA
TAAATTGCATTCTAACGTGACTTTATATAGTGGGAAATAGATATGTAGCACACAAAACGGCATGATTATGCT
TAATTAATTCCTATTTTTTAACGTAAATACTCTCCCAGAACGATCAGAAAACTTAACCTGCAACCATCTTCG
CTGTGCTAACAACTTATGTCACCTTCAATACCATTTTCATTTTGTATCATTCCGGAACTTTAGTATTGAATG
AAAAATGCCTCCGAAGCAAAAAGCAGGTGATGAAAAGTTTCAATTAGTATAAGACAGATCGCTATTTTGATC
AGCATAACATCTTTCAACACCATAACACAGCTATAGAGAAGACAAGATATAAACTGGGCATGCAAACATCTT
CAGAAAGTACCGACGCCAAGTCGGATTCTCTCGACGAACCCAGTGCATATTTAATTGAGAAAAATGTGGCTC
TTCCCAAGGACATATTCGNNNNNNNNNNATGACAATGGAGTATCACTGAGTATTTGATGATTAGGTGTGTAG
ACACAGATGTCTTCATACTTGGTGTGTACACGCAGTTCGGAGGAAAATGGGTGGTGGTGAAGGGAAAGTAGC
ATATATGATACAGAAGCCCTTCCGGCCCGAGAGGATTAAGCAAATTGCAGAAGGTTATGAATTGATCCCGAG
TCATGTTTGGCAAACGTTTCATATGCTAGAGCCTTGAATAGTGAACATCAAATGGAACTTGTTGAACAATTG
GGTGAAGAACTTAGTTCTGGAGATTATCGCCTTATCGTGGTAGATTCTATAATGGCAAACTTCAGAGTAGAC
TACTGCGGTAGAGGTGAACTAAGCGAAAGACAGCAAAAGCTAAATCAACATCTTTTCAAATTGAATAGATTG
GCAGAGGAATTTAATGTTGCAGTATTTCTAACAAACCAAGTTCAATCAGACCCAGGTGCTTCTGCATTATTT
GCCTCGGCAGATGGTAGGAAACCAATTGGAGGGCACGTCCTGGCACATGCGTCAGCAACAAGGATTTTGTTG
AGAAAAGGGCGTGGTGACGAAAGAGTTGCCAAGTTACAAGATTCCCCAGATATGCCTGAAAAAGAATGTGTC
TACGTAATTGGTGAAAAAGGTATTACCGATTCAAGTGACTAGTTTTTGTATACTTTTTTAATGAAGATGACA
TTGCTCCTTTATTAAACTTTTCTTTTACTTTGTGTTATTAATATTATTAATATCTTGTTATGATTCTTTGTT
TTAGCAGCTCCGAAAGAAAGGAATACTATAATATAATTGTTGTAATTCGGAAAAAAAATATTAAATTACTCT
GGTGCATATGCGTATATAAAATTGAGCATTACCTAACGCCATATATTACTATCTAAAGTCCTCACAGATGAT
GTGTTTTCAAAATCAATGATTGGAGCTCCTCATCATCCTCCCCGGTAAACTGGTTCGGTTTCAGATCCATTA
TCCAGATAACTTCAACGGGCTAGTGTACGCAGATTGAAGGGTACCTATACATAAAGTACGTTCCTTCTTTCA
CTTGAAAAAACCCCGATAATCCTTTGAACAGAATAATAACTAATATAAATCTCCCTTCTTGACAGAACTTTT
CAGTNNNNNNNNNNATCTGAATAAATGGTAATAGTTGGCAGGTACTGACCGAAGAAGTTGAATCAAGTAAGG
CTGGGCTCAGAAAGTCCTTCGAAGTCATATTCAAACTTTGTCCGCTGTTAGACACAATATAAATAGGGCCTA
ATGGCACAATTGGGTACCCAACACTAACAGCATTACTCACTGGGTCAACGTAAGGAATTAAGTCAAATTTTC
CCAGTGTACCGGTAAACAGCGAAGGATCCACCCCTCCAAGAAGTAGCTTCCCACAATTAGATATTGGATCTC
TATATGTTTTGTACGTGGAAGTGTCTCCAGCCAACCACAGTGAATATGACGAACTTTCAATGATATCTGCAT
CTTTCAATAAGGATAGAAAATAAGACTGTTCTGTGTATTGTGAGCTATCGATAGCATTGCCTGGGTTTGTGA
CCTTCCCGCTTAAACCTAACAAGCCTGAAGTCTTAAAATTCGAGGACTGAATATCAAAGAAGGAAACGTTTG
AAATCGATAGGCTTCCCGAGTCAAATTGTACGTTATCTCGAGTTACCATTAAATCGGTTATCAAAGCGGTCG
AGGAATTTTCTGAGGAAACATTTGTAAAATTCATATCGTCTGTCACCAAAGTACAGTTAACAGCTCTACCAT
CAATGAAAGAAATCTCATATATTTGGCCAGGAGAAACAGGAACAGATGATGTAGAGTCATTCATGAGGTAGC
TGGGATGCTTATGATATACACTGGAGTATTCGTTATGACTTTCGCTTGTTCCGGAAACCAGATTTATGTACG
GTTGGATAATATCCACTAGCAAACGTTGGCGTTGACCGGGAGTGCCAAATGTGCTATTAACATAGTAGTTTC
CTCTACCATCTTTACCCACGGCTAGTACAGGAAACGGATCCTCCGTTGACGAAGAGGTTCCAGACTTTGCTG
TAGTTGTTGTATTTGCAGTACTAGCCGTTGCAAACTCTAACTGAAAAGTTGATATGAGCCACAGATACCATA
AAATTAGGCATGTCATAGCAAAAAATCAACGGCAAATAAAGCAAGCACGCAGTCACGATACGTTCAAAGATC
TTTCCAAGTTCTGTATCCTTCTAGAACGATTAGTCTAACGCAACTGATATATCCAACATTCTAAATATAACT
TATTTTGGTATTAGCTGCATCATTCTACCATGATGAGCTGCGGCGTTCAATATCTCATTTTTTTTTGGTCGG
GGTAACGAGGTTCATTGTTACAAATAGCACGACCAAACGAGCGGTATGATACAAAGCACTGCAAGTCATAGC
TGAGGAAAAAAAAATGAAGATGTCATTGTTTGGGTTAANNNNNNNNNNGAGTATCCTGGTGTCGATGAGTTT
TTTTAGACAGAAGACGGGAGACACTAGCACACAACTTTACCAGGCAAGGTATTGACGCTAGCATGTGTCCAA
TTCAGTGTCATTTATGATTTTTTGTAGTAGGATATAAATATATACAGCGCTCCAAATAGTGCGGTTGCCCCA
AAAACACCACGGAACCTCATCTGTTCTCGTACTTTGTTGTGACAAAGTAGCTCACTGCCTTATTATCACATT
TTCATTATGCAACGCTTCGGAAAATACGATGTTGAAAATGCCTCTAGAGATGAAAAACAATCGTAAAAGGGT
CCTGCGTAATTGAAACATTTGATCAGTATGCAGTGGCACAGAAACAACCAGGAATACTATAGTCATAGGCAA
TACAAGGTATATATTGGCTATGCAGACCCCTCCAGAAAGTACCGACGTCAAGTTAGATACACTTAACGAACC
TAGTGCACATTTAATTGAGAAAAATGTGGCTCTTCCTAAGGACATATTCCGTTCGTACTTGAGTTATTGGAT
CTATGAAATCGCTCGCTATACACCAGTCATGATTTTGTCCCTGGTAATAGGGGTTTTGGTTTTATTAATTAT
ATTTTTTAATGACAACGAAGCTTGTGTTTTCAATTCTGCAATATTTGCTTTTACTTCTCTTGTAGGTTTGTT
AATAATATTAAGTGATGGTAATCCAAAGCTAGTCAGTCGTCGAAATTTTAGGACCGAGCTTTTAGTGGATGT
CATCACACGTAAACCGGCGGTAGAAGGGAAAGAATGGAGGATCATCACATACAACATGAACCAATATTTGTT
TAATCATGGGCAATGGCATACTCCGTATTACTTTTACAGCGATGAGGATTGCTACCGTTATTTTCTACGCCT
TGTTGAGGGAGTAACCCCCAAGAAGCAAACAGCCACGTCAATTGGCAATTCTCCGGTCACCGCTAAGCCTGA
AGATGCCATCGAGTCAGCTTCTCCTAGTTCCAGACTGAATTATCAAAACTTTTTGCTCAAGGCAGCGGAGAT
CGAACGACAAGCTCAGGAAAATTACTGGCGAAGGCGGCATCCCAATATCGATGCGCTTCTTAAAAAGACGGA
ATAGCTTAGAGACACTACCATACGTAAAGCGAACATAAACTAGAGTATGATATATAATCAGCACTAACTGGC
CGGAAAACGGCCGAAGGAAGCCTCGAAAAGTCGATTCGTGTTGGACCCATTTGCTGAACAAAGTGGTTCATT
GCCTACCTATTATGGTAGTAGTCGTGATAATCGTGTGGTTGGTTTTGTCAACGGTGCATTTGCATTTTCATG
ACAATAAACCTTGCGTTTTCGTTCTCGGGATATTACTTTCCCTCCACTTCTTTCGCCTCAATAGCTCCTATA
AGCATTCTCAGGGCGTATGTCGGTGATCGAGATTTCCAAGCAAGCTTTTAGTGGAAATCATCGCGCGCAAGC
CAGCGGTAAAGGGAAAAGAACGGAGGACGATTACATACAAGATGAACGAATAAATAAATTAATAATAAATAA
TATAAAAAGTACAGTAGCATTAAATATTACTAAGTTTAATGATTAAAAATTGGTTAATTGTCAAGAAAATCT
AAGGTATTAATAAATAAATAATACTAAGACAACTTGCAGCGAAAGCATCAGCCCCAATGAAAATTAATCAGA
ATTGAATCTGAGCGTATTTATTTGATAACGGCTTACGTAACTGTTGGAATAAAAATCAACTATCATCTACTA
ACTAGTGTTTACGTTACTAGTATATTATCATATACAGTGTTAGAAGATGACGCAAATGATGAGAAATAGTCA
TCGTTTTCAATGGAAGCTGAAACGCAAGGATTGATAATGTAATAGGATCAATGAATATTAACATATAAAACG
ATGATAATAATATTTATAGAATTGTGTAGAATTGCGGATTCCCTTTTATGGATTCCTAAATCCTAGAGGAGA
ACTTCTAGTATATTCTGTATACCTAATATTATAGCCTTAATCAACAATGGAATCCCAACAATTANNNNNNNN
NNNNNNNNNNNNNNNNNNNNNNNNNNNNNNNNNNNNNNNNNNNNNNNNNNNNNNNNNNNNNNNNNNNNNNNN
NNNNNNNNNNNNNNNNNNNNNNNNNNNNNNNNNNNNNNNNNNNNNNNNNNNNNNNNNNNNNNNNNNNNNNNN
NNNNNNNNNNNNNNNNNNNNNNNNNNNNNNNNNNNNNNNNNNNNNNNNNNNNNNNNNNNNNNNNNNNNNNNN
NNNNNNNNNNNNNNNNNNNNNNNNNNNNNNNNNNNNNNNNNNNNNNNNNNNNNNNNNNNNNNNNNNNNNNNN
NNNNNNNNNNNNNNNNNNNNNNNNNNNNNNNNNNNNNNNNNNNNNNNNNNNNNNNNNNNNNNNNNNNNNNNN
NNNNNNNNNNNNNNNNNNNNNNNNNNNNNNNNNNNNNNNNNNNNNNNNNNNNNNNNNNNNNNNNNNNNNNNN
NNNNNNNNNNNNNNNNNNNNNNNNNNNNNNNNNNNNNNNNNNNNNNNNNNNNNNNNNNNNNNNNNNNNNNNN
NNNNNNNNNNNNNNNNNNNNNNNNNNNNNNNNNNNNNNNNNNNNNNNNNNNNNNNNNNNNNNNNNNNNNNNN
NNNNNNNNNNNNNNNNNNNNNNNNNNNNNNNNNNNNNNNNNNNNNNNNNNNNNNNNNNNNNNNNNNNNNNNN
NNNNNNNNNNNNNNNNNNNNNNNNNNNNNNNNNNNNNNNNNNNNNNNNNNNNNNNNNNNNNNNNNNNNNNNN
NNNNNNNNNNNNNNNNNNNNNNNNNNNNNNNNNNNNNNNNNNNNNNNNNNNNNNNNNNNNNNNNNNNNNNNN
NNNNNNNNNNNNNNNNNNNNNNNNNNNNNNNNNNNNNNNNNNNNNNNNNNNNNNNNNNNNNNNNNNNNNNNN
NNNNNNNNNNNNNNNNNNNNNNNNNNNNNNNNNNNNNNNNNNNNNNNNNNNNNNNNNNNNNNNNNNNNNNNN
NNNNNNNNNNNNNNNNNNNNNNNNNNNNNNNNNNNNNNNNNNNNNNNNNNNNNNNNNNNNNNNNNNNNNNNN
NNNNNNNNNNNNNNNNNNNNNNNNNNNNNNNNNNNNNNNNNNNNNNNNNNNNNNNNNNNNNNNNNNNNNNNN
NNNNNNNNNNNNNNNNNNNNNNNNNNNNNNNNNNNNNNNNNNNNNNNNNNNNNNNNNNNNNNNNNNNNNNNN
NNNNNNNNNNNNNNNNNNNNNNNNNNNNNNNNNNNNNNNNNNNNNNNNNNNNNNNNNNNNNNNNNNNNNNNN
NNNNNNNNNNNNNNNNNNNNNNNNNNNNNNNNNNNNNNNNNNNNNNNNNNNNNNNNNNNNNNNNNNNNNNNN
NNNNNNNNNNNNNNNNNNNNNNNNNNNNNNNNNNNNNNNNNNNNNNNNNNNNNNNNNNNNNNNNNNNNNNNN
NNNNNNNNNNNNNNNNNNNNNNNNNNNNNNNNNNNNNNNNNNNNNNNNNNNNNNNNNNNNNNNNNNNNNNNN
NNNNNNNNNNNNNNNNNNNNNNNNNNNNNNNNNNNNNNNNNNNNNNNNNNNNAAACGAGAACAAGAATCGAA
TTCAAGAACATCTCGAAGCCAGAATTGAGCATCATATATTCGAGCTGTACAAACATCATGGCCTACAACTAT
CGTATTTGTAAGTTTTTTTAGAGGTTTTCATATTTGTTTAATAAGGGTTCTGTCAGTTTTTGTCACATTCTA
TTGTTGCGCTTCGCATAATGCAGCCAAGAAAATCCAAACAATAGAAAAAGAAAAAAAGGATCTCAAAAAGGG
TTTGGTGTTGTAGTTATAAGAATAACTAGTGAATAAAAAAGCTGTTGTTTGGTCCGTATTACATTCGTCAAA
AATTTAGTACTCAAATCGTGTATGCAATCGCAACCACAAAATAAAAATATTAGACTGGATGTGTTGAGTGGA
GATGGTGCCAATTTAGTTGAGGGAAATGTGGTCCTTCCCAAAGACATGTTCAATTCGTACTTAAGTTATTCA
CTTTACGTGTTACGAGGGGGCTCATTGTAAGCCGATAATGATTATGTTCCTGGCATCTGTAATTTTGATTTC
ACTGACTAATTTCCGAGTATACCATCTCATGTCCCTTCTATCCTCTTTTTTCATCTCCGGGACAGACCGACA
ATAAAGCATCTAATATTAGGCTTTCGTTAGAGGTAAGCACACGCCAGCGTTCGGTGAAAGGGGAATGAAACA
TTATCACGTACAAGATGAATAAATATCTATTTGACCATAAAATATGGAGTACTCCTTACTACTTTTATTGCG
AAGAAGATTGCCACCGTCTTTTTCTAAGTTTTATTGAGGGAAGAACTTTCGAGAAGCCAACAAGCAACGCTG
AGGAAAATGTACAGGAGACTGAAGCTGGCGAATCTTTCACATTAAATCCCGGAGAAGATTTTCAAAATTGCT
TTCCAAGACAGCGGATATTGTAGAACAATCTCAAGTGAAGTATTGGCAAGATATTGGTGCAATTATTTGAAA
GGAAGGAGAAATATTCTGACAGTACCTTGCTAGCAAAGGGATTTACCAATCCACTGACGCTAAAATGGGGTA
GTAAATTAGATAAATTGCATTCTAACGTGACTTTATATAGTGGGAAACAGATATGTAGCACACAAAACGGCA
TGATTATGCTTAATTGATTCCTATTTTTTAACGTAAATACTCTCCCAGAACGATCAGAAAACTTAACCCGCA
ACCATCTTTGCTGTGCTAACAACTTATGTCGCCTCAATACCATTTTTATTTTGTATCATTCCGGAACTTAGT
ATTGAATGAAAAATGCCTCCGAAGTAAAAAGCAGGTGATGAAAAGTTTCAATTGGTATAAGACAGATCGCTA
TTTTGATCCGCATAACATCCTTCAACACCATAGCAGAGCTATAGAGAAGACAAGATATAAACTGGGCATGCA
AACATCTTCAGAAAGTACCGACGCCAAGTCGGATTTTCTCGACGAACCCAGTGCATATTTAATTGAGAAAAA
TGTGGCTCTTCCCAAGGACATATTCGGTTCGTACTTAAGTTATTGGATATATGAAGTTACTCGTCATAAAGC
GGCAGTAATTTTGCTCGTACTTATTGTGACTTCAATTTTATTATAGTGTTTTTTTNNNNNNNNNNNNNNNNN
NNNNNNNNNNNNNNNNNNNNNNNNNNNNNNNNNNNNNNNNNNNNNNNNNNNNNNNNNNNNNNNNNNNNNNNN
NNNNNNNNNNNNNNNNNNNNNNNNNNNNNNNNNNNNNNNNNNNNNNNNNNNNNNNNNNNNNNNNNNNNNNNN
NNNNNNNNNNNNNNNNNNNNNNNNNNNNNNNNNNNNNNNNNNNNNNNNNNNNNNNNNNNNNNNNNNNNNNNN
NNNNNNNNNNNNNNNNNNNNNNNNNNNNNNNNNNNNNNNNNNNNNNNNNNNNNNNNNNNNNNNNNNNNNNNN
NNNNNNNNNNNNNNNNNNNNNNNNNNNNNNNNNNNNNNNNNNNNNNNNNNNNNNNNNNNNNNNNNNNNNNNN
NNNNNNNNNNNNNNNNNNNNNNNNNNNNNNNNNNNNNNNNNNNNNNNNNNNNNNNNNNNNNNNNNNNNNNNN
NNNNNNNNNNNNNNNNNNNNNNNNNNNNNNNNNNNNNNNNNNNNNNNNNNNNNNNNNNNNNNNNNNNNNNNN
NNNNNNNNNNNNNNNNNNNNNNNNNNNNNNNNNNNNNNNNNNNNNNNNNNNNNNNNNNNNNNNNNNNNNNNN
NNNNNNNNNNNNNNNNNNNNNNNNNNNNNNNNNNNNNNNNNNNNNNNNNNNNNNNNNNNNNNNNNNNNNNNN
NNNNNNNNNNNNNNNNNNNNNNNNNNNNNNNNNNNNNNNNNNNNNNNNNNNNNNNNNNNNNNNNNNNNNNNN
NNNNNNNNNNNNNNNNNNNNNNNNNNNNNNNNNNNNNNNNNNNNNNNNNNNNNNNNNNNNNNNNNNNNNNNN
NNNNNNNNNNNNNNNNNNNNNNNNNNNNNNNNNNNNNNNNNNNNNNNNNNNNNNNNNNNNNNNNNNNNNNNN
NNNNNNNNNNNNNNNNNNNNNNNNNNNNNNNNNNNNNNNNNNNNNNNNNNNNNNNNNNNNNNNNNNNNNNNN
NNNNNNNNNNNNNNNNNNNNNNNNNNNNNNNNNNNNNNNNNNNNNNNNNNNNNNNNNNNNNNNNNNNNNNNN
NNNNNNNNNNNNNNNNNNNNNNNNNNNNNNNNNNNNNNNNNNNNNNNNNNNNNNNNNNNNNNNNNNNNNNNN
NNNNNNNNNNNNNNNNNNNNNNNNNNNNNNNNNNNNNNNNNNNNNNNNNNNNNNNNNNNNNNNNNNNNNNNN
NNNNNNNNNNNNNNNNNNNNNNNNNNNNNNNNNNNNNNNNNNNNNNNNNNNNNNNNNNNNNNNNNNNNNNNN
NNNNNNNNNNNNNNNNNNNNNNNNNNNNNNNNNNNNNNNNNNNNNNNNNNNNNNNNNNNNNNNNNNNNNNNN
NNNNNNNNNNNNNNNNNNNNNNNNNNNNNNNNNNNNNNNNNNNNNNNNNNNNNNNNNNNNNNNNNNNNNNNN
NNNNNNNNNNNNNNNNNNNNNNNNNNNNNNNNNNNNNNNNNNNNNNNNNNNNNNNNNNNNNNNNNNNNNNNN
NNNNNNNNNNNNNNNNNNNNNNNNNNNNNNNNNNNNNNNNNNNGGGACTCCAACGGCAACACCCCATTGCAC
ATCGCCGCCTACCAGTCCCGTGGTGATATAGTAGCCTTCCTCCTGGACCAACCAACCATCAACGACTGCGTG
CTCAACAACTCCCACTTGCAGGCCATCGAAATGTGCAAGAACCTAAACATCGCGCAGATGATGCAGGTGAAA
CGCTCCACATACGTTGCAGAGACCGCCCAGGAATTCAGAACAGCTTTTAACAACAGGGACTTCGGCCACCTA
GAATCTATCCTCTCCAGCTCTCGAAACGCAGAACTGCTCGACATCAACGGTATGGACCCGGAGACTGGCGAT
ACCGTTCTGCACGAATTCGTCAAGAAAAGAGACGTCATCATGTGCCGCTGGTTGCTTGAACACGGTGCTGAC
CCCTTCAAGAGAGACCGCAAGGGCAAACTGCCCATCGAGCTCGTTAGGAAAGTCAATGAAAACGACACCGCC
ACCAACACCAAGATCGCCATCGACATCGAACTGAAAAAACTATTGGAAAGGGCCACCAGGGAGCAAAGTGTC
ATCGACGTCACAAACAACAACTTGCACGAGGCCCCCACTTACAAAGGCTACCTGAAAAAATGGACCAACTTC
GCTCAAGGCTACAAATTGCGTTGGTTCATCCTTAGTAGCGATGGGAAACTATCCTACTACATCGATCAGGCC
GACACTAAGAATGCCTGCAGGGGCTCCCTAAACATGTCTTCGTGCTCTCTGCATTTGGATTCGTCTGAAAAG
TTGAAATTCGAAATTATCGGCGGTAACAACGGTGTTATCAGGTGGCATTTAAAGGGGAACCACCCCATCGAG
ACAAATAGATGGGTTTGGGCTATCCAGGGCGCCATAAGATACGCAAAGGACAGAGAAATTTTGCTGCATAAT
GGCCCCTATTCGGCTTCTTTGGCCTTAAGCCATGGCTTGTCATCCAAAGTGTCCAATAAAGAAAACTTGCAT
GCAACTTCAAAACGGTTGACCAAGAGCCCGCATCTGTCCAAATCTACACTGACACAAAACGATCACGATAAT
GACGATGACAGCACTAACAACAACAACAACAACAACAACAACAAAAGTAATAATGATTATGACGATAATAAT
AATAATAATAATGACGATGATGATTATGATGATGATGAAAGTAGACCCCTCATAGAACCATTACCGTTGATT
TCATCCAGAAGCCAAAGCTTAAGTGAAATCGCTTCCGGTCCACATTCTAGGAAGTCTACAGTCTCGTCTACG
AGGGCAGCCGATATACCATCAGACGACGAGGGTTACTCTGAGGACGATTCTGATGACGACGGTAACTCCTCT
TACACAATGGAAAACGGCGGTGAAAACGATGGCGACGAAGATCTAAATGCCATTTATGGTCCCTATATTCAA
AAACTACACATGCTACAAAGATCCATTTCCATCGAGTTGGCATCTTTGAACGAATTGCTGCAAGATAAACAA
CAACACGATGAGTACTGGAACACCGTCAACACTTCTATTGAAACCGTCAGCGAATTTTTCGACAAATTAAAT
CGGTTGACCTCTCAAAGGGAAAAAAGAATGATTGCCCAAATGACCAAGCAACGGGATGTTAACAATGTTTGG
ATTCAATCGGTAAAAGATCTGGAAATGGAACTGGTTGATAAAGACGAAAAATTGGTTGCCTTGGATAAAGAA
CGGAAAAATCTGAAAAAAATGCTTCAAAAAAAATTGAACAATCAACCACAGGTTGAAACTGAGGCTAATGAA
GAATCCGATGATGCAAATTCAATGATAAAAGGATCCCAAGAATCAACAAATACCCTTGAGGAAATCGTAAAA
TTTATCGAAGCAACAAAGGAAAGTGATGAGGATTCTGACGCCGACGAATTTTTCGACGCAGAAGAAGCTGCT
TCCGACAAAAAAACCAATGATTCGGAAAACTTAACCACAAGCAAGGAGACTCCAGCTAATGCAAAACCACAA
GAAGAAGCTCCTGAAGACGAGAGCCTTATTGTGATCAGTTCTCCACAGGTGGAAAAGAAGAACCAACTATTA
AAAGAGGGATCATTCGTCGGATATGAAGACCCAGTGAGAACCAAACTGGCTTTAGACGAAGATAATCGTCCC
AAGATTGGTCTCTGGTCTGTTTTAAAGTCTATGGTCGGTCAAGACTTAACCAAACTAACTCTACCGGTATCG
TTCAATGAGCCAACATCCTTACTACAGAGAGTATCTGAAGATATTGAGTATTCTCATATTCTTGACCAAGCT
GCCACTTTTGAAGACTCCTCTTTAAGAATGCTATATGTAGCTGCCTTTACTGCATCAATGTACGCATCTACC
ACTAACAGAGTGTCTAAACCATTCAACCCCTTACTCGGTGAAACTTTTGAATATGCCAGAACTGATGGTCAG
TACCGATTCTTCACCGAACAAGTCTCTCACCACCCACCTATCTCTGCTACTTGGACAGAATCGCCCAAATGG
GATTTTTACGGTGAATGTAATGTTGATTCGTCATTCAATGGGCGCACGTTCGCCGTGCAACATTTAGGATTA
TGGTACATTACTATCCGGCCTGATCATAATATTAGTGTTCCCGAGGAAACTTATTCCTGGAAAAAACCAAAT
AACACTGTTATCGGTATTTTAATGGGGAAACCACAAGTAGACAACAGTGGGGACGTCAAAGTCACAAACCAT
ACCACAGGCGACTATTGTATGCTGCATTACAAAGCCCATGGCTGGACCTCAGCCGGTGCATATGAAGTCAGA
GGTGAAGTATTCAACAAGGACGATAAAAAATTATGGGTTCTTGGTGGGCATTGGAATGATTCCATTTACGGG
AAAAAAGTAACTGCTAGAGGCGGAGAACTGACATTAGACAGAATAAAAACGGCAAATTCTGCCACGGGAGGA
CCAAAACTAGATGGGTCTAAGTTTCTGATATGGAAAGCAAATGAAAGGCCTTCAGTGCCATTTAATTTAACG
TCGTTTGCATTGACTTTGAATGCTTTGCCACCCCACTTGATACCATATTTAGCACCCACAGATAGTCGTTTA
AGGCCCGATCAAAGGGCTATGGAAAATGGTGAATACGATAAAGCTGCCGCGGAAAAGCATCGTGTTGAAGTA
AAACAAAGGGCAGCAAAAAAAGAAAGGGAACAAAAAGGAGAAGAATACAGACCTAAGTGGTTTGTCCAGGAG
GAGCACCCCGTTACCAAAAGTCTATACTGGAAATTTAATGGAGAGTATTGGAACAAAAGAAAAAATCATGAC
TTTAAAGATTGTGCTGATATTTTCTAAGCTGTGCAATGTAGTCACAATAACACTCGTTCATTTGTATCCATT
GCGAATGCCGGTACATCGGAAAACAGGATAGGACCTATTTAATTATATAGTATGAAGTATTCATAACTTCTT
GAGGCATCAATACATCATATTCCATGAGCTGCGTGGCATTCATACTCATTGATTTAAAGGTTTTTTATTTTC
ATGGAAAAGATTAACCGGGCTGAACGAAATATATTAAAGATGCTAAAACTTATGCTTTCATTGACTTTCAAT
AGTGTCCACTAACCAAAAAAAAAAACTACTCTAACAAGGGATCCCCATGGATTCAAAGCCGATACCAAACAG
ATATTACTCTGCATAGAATTCAAAATATTATCCATATAAAGATGGGAAAGAATTCCAAAAGGAAAATTCTGC
TCTAGAAGGTCACAAAACTAGTAAGAAGTTGACCCCCCTGCCATTAAAAAACGTTTTTAACAGCTCTAGCAA
TATTCTAATTTCGAAAGTGCTCTCAAAAGAATTTATTCATTTGCGAAAAAAAGAATATCTCAAAATTTTCTC
GATCACGTACAACATCGTAGTATTTAAAGGATTATTAAGTCAACGAATAATTTCCACAAGAAAGGTACCTCT
AGTTTTGGTGATGAAGCAAGACAATAACTGGCAAGGGCTCTCACTAAATATCAACCCCTTTCAAATAAAAAA
AGGATCATGGCTGGCAGCGCCCACAACAATTAAACTCTGTTACTATCAAAAAACATTGAGCCCAAGAATGGA
ATAAAATTTTCACTACACCTCGGACATGGATTTGTACATGTCCTATTATCCTGTAATTTTGACATATACTGA
TATGGACCTCTTGTTTCGTATAAATCGCTATTTATTTCCCCAGATAACTAAAGAAAATCCTTCAACCCAGCG
TTCTATATTACTATATTCTCAACCCACCATTTTCCTGCTGTGCGATAATTCTCATTCAATACTACCATTTCA
AACCTAGAAAAGGGTGTCTTTATTAAAACTGTAAGAAAATTTTATCATGAACTCTGATAAAAAGTCTTCTGA
AGATCAACTTTTTGATTTTTCAAAAATTAAAGAAACTGTTGTCTCCATTTATGGCCTCATATCTGAAGGAAA
TTCGTCTGCTATTAGTCATACCACTATCTTCTTTTTGAAACTGCATTTCAAGGTTGATTAGGAAGCATCTAA
CAATCATTCGATAGGGAAAACAGAAAGGCCGTTACAGTTTTTTAATAATATCAATATCAAGAGAAAGAACTA
GGGACATTGCAAAATCAAAACTTCTGATACTTGGTTTTACGTAAAAATTACCAACACTTAAACGTTAAAATT
TCAAACTATCTACTGAAATATAAATTTTCAGTCGAAGAGATGAAACGATTATTTTCTTGAATAATTCGTTGT
CACAATTTAACAGAAAAATTACTGTTTTTTTTAAGTAGTTCACAAAGAGACTCAAACTGAGATCATGGAGAC
GTCGGCAAGCAATTGATTGTTAGTTGTTATCAAAACTCATTAGCTTCGGTAAAACTACATAGATTGAAAATC
AGTAGTAACATACAACGTCGTTTGCATGGGGTTACAAACCGACCAACCTGATGCTTTCAAAAATTCTTTACC
TACTGGTTCACAGTGGCCAAGAAGCATATAAATCTGTACTTTGCAGTAAAAAACAGATGATATTGCTCATTC
CCAGTGATTGCCAAATACGATTTATAACAGATTGAAGTTATCTTTTTCGAAAGCTCTATCATATGGCTTTGA
GTAATAAGGTGAGATTTTTTTGGTGAAGAAAATAAATACGGTGCCTTGATGCAAAAATTTTAGCCGCAAATC
TCATCTTCAGTCCCACATGATTCACCTGATTACGACTCACTATTTCATCTGTTCCATAAATCTCGGCTTTTT
ATATACAGAACATTAGACAACGGGAAGAGAAAAACGTCAGTATAACCCACTTTTGTTCGTAAAAAAAGTTTA
TTCACTTCTACTCCGTACCAATCAATGACTTTAATGGTGAAACAATGATGAGGAGAGTAAGACGATGTAATT
TTCATAAAGGAATATCATCCCATGTTAGTTTACTGGCGGCTACGAGTGAGAATATATACTTTAAGAGTGTAA
CCATACCAGTAATTGTGTTCCAAACAAGTTTGTGAAGCGCGTGTGCTGAAAGTAAAAAAAACTTACCTTAAT
AACGCAATTTTTGGCGAGGTTAAAATATTAAATATAAAAAGCCTTCCAAGTAATTTTGCCGACTAAAAAGTA
ACACAAAGCTCCACTGGTTCTCGGCTTCTTCTTCTTTCAAAAGGATCTTCAAATCCGCTTCCACTTAAGCAG
CTTTTTGCTACGACTTCTTCTGAGACACCCAGTTTCCCGCGGGCACTTCTGCCCGCCAAAAAAGTTTATTTT
CTGGAAAGCTTATTTTGAATTAAANNNNNNNNNNCAATCATTCGATAGGGAAAACAGAAAGGCCGTTACAGT
TTTTTAAAATATCAATATCAAGAGAAAGAACTAGGGATATTGCAAAATCAAAACTTCTGATATTTGGTTTTA
CGTGAAAATTACCAACACTTAAACGTTAAAATTTCAAACTATCTACTGAAATATAAATTTTCAGTCAAAGAG
ATGAAACGATTATTTTCTTGAGTAATTCGTTGTCACAATTTAACAGAAAATTACTGTTTTTTTCAAGTAGTT
CACAAAGATACTCAAACTAAGATCATGGAGACGTCGGCAAGCAATTGATTGTTAGTGATTATCAAAACTCAT
TAGCTTCGGTAAAACTACATAGATTGAAAATCAGTAGTAACATACAACATGGTTTCCATGAGATTACAAACC
GGCCAACCTAATGCTTTCAAAAATTCTTTGCTTACTGATTCACGGTGGCCAAGAAGCATATAAATCTGTACT
TTGCAGTAAAAAACAGATGGTATTGCTCATTCCCAGCGATTGCCAAATACGATTCATAACAGATTGACTTAT
CTTTTTCGAAAGCTCTATCATATGGCTTTGAGTAATAAGGTGAGATTTTTTTGGTGATGAAAATAAATACGG
TGCCTTGATGCAAAATTTTTAGCCACAAACCTCTCTTCAGTCCCACATGATTCACCTGATTACGACTCACTA
TTTCATCTGTTCCATAAATCTCGGCTTTTTATATACAGAACATTAGACGACGGGAAGAGAAAAACGTCAGTA
TAACCCACTTTTGTTCGTAAAAAAAGGTTATTCACTTCTACTCCGTACTAATCAATGACTTTAATGGTGAAA
CCATGATGAGGAGAGTAACACGATGTAATTGTCATAAACTAATATTATCCCATATTAGTTTACTGACGGCTA
CAAGTGAGAATATATACTTTTAAGAGTGTAACCATACCAGTAATTGGGTTCCAAACAAGTTTGTGAGGCGCG
TGTGCTGAAAGTAAAAAAAACTTACCTTAATAACGCAATTTCTGGCGAGGTTAAAATATTAAATATAAAAAG
CCTTCCAAGTAATTTTGCCCACTAAAATGTAACACAAAGCTCCACTGGTTCTCGGCTTCTTGTTCTTTCAAA
AGGATCTTCAAATCCGCTTCCACTTAAGCAGCCTTCTGCTACGACTTCTTCTGAGACACTCGGTTTCGCGCG
GGCACTTCTGCCCACCAAAAAAGTTTATTTTCCGGAAAGCTTATTTCTAAATAAACTTCTGAGGAATTTTTT
TTCCGCAAATTTCCATGCAACGTCGAACTCTCAAATTCTCACGAGATTATTTGACTTGCTTTCCTTTCCCCC
TTTTTCCACGCACTACGTCAATGCAAGTGATCCGCTTTTGAAGAAGCAAAAAATACTTCTTTCAGCTCGTAC
CGGCATTTTTATTATTTGTCAAAACTGGCGTTTGGAAACCAGCTCTTCACTTTTTCTTCGTGGTTTCTTCGT
GGTTTTTTCGAGAGTTTTGTTTAAGCCCCTTTTATGGATGCATGAGAAAAAAAAAAAGGTTTGCTACAACCA
TCTCAGGTCTCTTGAAGGATAGTTCGAAGCTCGCCTGACCGTCTTTGGGTGACCAGGCTTGGTTTTCAGTTT
TTTTTAGCTCATTGAGATATGTGATCCCGTTCCTAGATATTATGAGGGAATTTTATATATCAAATTGATTTT
CACCGCGAATTCCAGAAGGATGGGCAAAAGAGGGCTTGTTGGCGTGGGAGGATGGTCGCGGCTGAAAATTTT
CACCACGAGCAGTTTCTTGTGAGACATCCTAATACTTTTGCATTTTTACCAAGCAGTCGTCCGTAGCAAAGC
ATAGGTTAGTAATAACAATGTGCAAATAAAAAACTATCTTACAGGCAATTATTTTGTGGCAAAGCAAGGTCC
ATGTTTTCTTGAAAGGTAAGAAGTGGCTTTGGGACAGCTCATATAGACAGATTTAAGTTTTTGATCTGAGAA
GCGAATGAAATGTCTTCAGTATCATTCAATTTAGCATCCTTTTCATTGACTTTGAATGTTTTACCGCCCCAA
TCAATGCCATAATTAGCACCCCATGGATGGTCGTTTAAGGCCTGAAGAGTTATGGAGCATTGTGAATAAAAT
AAAAAATTACTTAGGAAAAGCATCGTGTTGAAGTAAAGCAAAGAGCAGCAAAAAATAAATGGAGTAAATATG
AGAGAAATACAGATCAGAATGGTTCGTTCAAGAGTCCATACTATAAACCCGATGGTGACTTTTGCACAAAAA
AACAATGGTTTCGAAGATTGTGCTCATATTTTCTGAGCTCAACATATGCTCGCAAAAACACCTACTAATTGA
TGTTTACCAAGAACGCGAGTACAGTCATATATAGATGTAGTAGAGTTGAGATATTCTGAATCGGAAGTACGA
TATTTCAATTCCTAGATTGCAAAAATTTATATATTTGGAGCTTCTTGAAAGAAAAAGTGTCCAACATCCTGC
ATGAAGTTTGATCACTTTAGCTGGTCCCATTCGAAGAACCTTTTTTTTTTTTTTTTTTTTTGAGATTCTTCA
TATTCTGTTATTAAATTTTTAGACTTTAATTTTTACTTTCTATGTAACGTTCACTCTTACCCTAAATATTAA
ACTATTTGATAAAATATTACACTGAAAGGTGTTACAACTTTTCCTAGACCAACCTTAATATAAACGTTACGA
TATAAAATAAACAGTAATTTTAAGATTCCATTGTTGAATGTGACACGTAACTCTAGGCCATACCTGGTTTAG
TATTTTTTAAAAGAACTCTTGCTACAGCATATTTTACGTTTGCATAAAAATAAAAGAAAAGCTTCCTTATGA
AACACTGGTTAAGAAAAGAAAATGGAGTGGTTACATACTCCAAAATAAATTACTCTTAATATCTGTTTATCC
AATGAGGAGCAGATCTCAAAGATAATCAGACTTGTTATTGAAGCAATTGAAGTAAGTCTTCCATTGAAATCA
CGCTAATTATTAAGCAATATGGTGGATTAAACAACTCTGACGGGACCGTACTACTTGATGAAAAGTTATATA
CAATATTGAATAACAGCATAATGCTGTATGATGTTGAGCGGAAGATTGTATAAAAATGTCCTTTTCTAAAAT
CATGAAAAACGAACCCTTTAAAGTAATTTTGTAGCGAAATTTAACCTCACGAGTTCATGATCATAACTCGTT
ATCATTTTTGTAATATTGAATCGGTCTCTATAGAGCCTCATGAGAAGATAGAGGACCCGAAATAATTCTCCC
TTCAAACATTATGGCCAATAAGTGTCAGGAAGTGAAGCATTGACATGACAGCAGCACATTAAAACTCTATTG
AATATAAATACGATCCACGACATGTCGTTTACAAAGCGCTAAAAACTCATGAGCCAACTATTCCCTAAATTT
CCAAGATCTATCATATATTTTTCCCTAATTTTCCAAGAGGAACCTCCATAAAATAATGCAGAAAAACATTTG
TTTGATCTATTTTAAAAGGCATATCGCATGTTATAGTGAATCTGAAGATTGCTTCTCTCGTCAGTATTAATG
CACTATATTACGTTTCAAATAATTCGTAGATTGTCTCAAGTTTTCAGTATATTTGCCTTCATGACCCACCGG
TCCTCTTCCCTCAAGTGCTCAACGATGGGAGCTTCAGAAAAATCCAGCAGCATAGTTGAGTTCTGATTCTCT
CCTTGGTAGTTTTTTCCTTTGGTGATTTCGGATTCATAATGAAAATGTTTCGTATATTCTATGACTAAAGTT
GTTATTGTTGTAAGTATTTCTGCTTCCTCTTGCAACAATTCCGCTCCCACTTATAATGCACCGAGGTGAATT
GGTCATCCTTACGAAAATACCCAGATAGAAATGGAGTAGTTGCGTGATCGTTTACTGCATCTTTTGCGCCTT
TTAATCAATCTTGACGTGGATATCTTGTTTTGCTTGAACCACCACCTGTATTGCTGGTATAAATCACCATAT
TAACCATCGTTTTCAATCAACGCAACTTTTAGTGTATTGTCTGCAACATCTGATTTCCCTCTGGTAAGTCAC
CTAATCTAAAATCTCTATTTTGAATCCACGGAGACATACNNNNNNNNNNNNNNNNNNNNNNNNNNNNNNNNN
NNNNNNNNNNNNNNNNNNNNNNNNNNNNNNNNNNNNNNNNNNNNNNNNNNNNNNNNNNNNNNNNNNNNNNNN
NNNNNNNNNNNNNNNNNNNNNNNNNNNNNNNNNNNNNNNNNNNNNNNNNNNNNNNNNNNNNNNNNNNNNNNN
NNNNNNNNNNNNNNNNNNNNNNNNNNNNNNNNNNNNNNNNNNNNNNNNNNNNNNNNNNNNNNNNNNNNNNNN
NNNNNNNNNNNNNNNNNNNNNNNNNNNNNNNNNNNNNNNNNNNNNNNNNNNNNNNNNNNNNNNNNNNNNNNN
NNNNNNNNNNNNNNNNNNNNNNNNNNNNNNNNNNNNNNNNNNNNNNNNNNNNNNNNNNNNNNNNNNNNNNNN
NNNNNNNNNNNNNNNNNNNNNNNNNNNNNNNNNNNNNNNNNNNNNNNNNNNNNNNNNNNNNNNNNNNNNNNN
NNNNNNNNNNNNNNNNNNNNNNNNNNNNNNNNNNNNNNNNNNNNNNNNNNNNNNNNNNNNNNNNNNNNNNNN
NNNNNNNNNNNNNNNNNNNNNNNNNNNNNNNNNNNNNNNNNNNNNNNNNNNNNNNNNNNNNNNNNNNNNNNN
NNNNNNNNNNNNNNNNNNNNNNNNNNNNNNNNNNNNNNNNNNNNNNNNNNNNNNNNNNNNNNNNNNNNNNNN
NNNNNNNNNNNNNNNNNNNNNNNNNNNNNNNNNNNNNNNNNNNNNNNNNNNNNNNNNNNNNNNNNNNNNNNN
NNNNNNNNNNNNNNNNNNNNNNNNNNNNNNNNNNNNNNNNNNNNNNNNNNNNNNNNNNNNNNNNNNNNNNNN
NNNNNNNNNNNNNNNNNNNNNNNNNNNNNNNNNNNNNNNNNNNNNNNNNNNNNNNNNNNNNNNNNNNNNNNN
NNNNNNNNNNNNNNNNNNNNNNNNNNNNNNNNNNNNNNNNNNNNNNNNNNNNNNNNNNNNNNNNNNNNNNNN
NNNNNNNNNNNNNNNNNNNNNNNNNNNNNNNNNNNNNNNNNNNNNNNNNNNNNNNNNNNNNNNNNNNNNNNN
NNNNNNNNNNNNNNNNNNNNNNNNNNNNNNNNNNNNNNNNNNNNNNNNNNNNNNNNNNNNNNNNNNNNNNNN
NNNNNNNNNNNNNNNNNNNNNNNNNNNNNNNNNNNNNNNNNNNNNNNNNNNNNNNNNNNNNNNNNNNNNNNN
NNNNNNNNNNNNNNNNNNNNNNNNNNNNNNNNNNNNNNNNNNNNNNNNNNNNNNNNNNNNNNNNNNNNNNNN
NNNNNNNNNNNNNNNNNNNNNNNNNNNNNNNNNNNNNNNNNNNNNNNNNNNNNNNNNNNNNNNNNNNNNNNN
NNNNNNNNNNNNNNNNNNNNNNNNNNNNNNNNNNNNNNNNNNNNNNNNNNNNNNNNNNNNNNNNNNNNNNNN
NNNNNNNNNNNNNNNNNNNNNNNNNNNNNNNNNNNNNNNNNNNNNNNNNNNNNNNNNNNNNNNNNNNNNNNN
NNNNNNNNNNNNNNNNNNNNNNNNNNNNNNNNNNNNNNNNNNNNNNNNNNNNNNNNNNNNNNNNNNNNNNNN
NNNNNNNNNNNNNNNNNNNNNNNNNNNNNNNNNNNNNNNNNNNNNNNNNNNNNNNNNNNNNNNNNNNNNNNN
NNNNNNNNNNNNNNNNNNNNNNNNNNNNNNNNNNNNNNNNNNNNNNNNNNNNNNNNNNNNNNNNNNNNNNNN
NNNNNNNNNNNNNNNNNNNNNNNNNNNNNNNNNNNNNNNNNNNNNNNNNNNNNNNNNNNNNNNNNNNNNNNN
NNNNNNNNNNNNNNNNNNNNNNNNNNNNNNNNNNNNNNNNNNNNNNNNNNNNNNNNNNNNNNNNNNNNNNNN
NNNNNNNNNNNNNNNNNNNNNNNNNNNNNNNNNNNNNNNNNNNNNNNNNNNNNNNNNNNNNNNNNNNNNNNN
NNAAAATTTTCCTCTTTTCTTAATAAGGTGGAGCTTTTGGCTTCCAGTATGCTTTTCACGGAATTATTTCTC
ATGTACATTTAGCTCCATTTCCAGTGCCTCCGATAGGGAGGCATCATGGTACTACCGTGACGGAGAATACGT
AGGCTGACTTTTTCGTCAGTTTGTTGTCCGTTTACAAAAATGGGGAAAGAATTCTAGCCTTCCTCTGCTCAT
TAATTGCCCTCACAAGAATTTGGAAGTGCGTAGAACAGGTAAAAGATTGTACTACAGAGGTATTGTGGAACC
TTCTACAGTACTTCGGAATACACCTAAAAGGTTGTTGGATGCTAAATTTAGCAAAAGTCTTTTTTAGCTCAC
TATTAGGCTTGTTAAAGTCTGAAATTGTTGAAAGGCACTCAAAAAGATAAATCAACAATCAGCATTAACGGC
ACAGTTGAAAGAGTCACCCACTTGAAATTAGCTCGGTTATCAAATATAATTATCTCTGGTAAAGAGCTCTGC
AGCAGGGTTAATCTATTCGCATACTTACGCTGTAGGAACATTTTATTATTAGGATCCGACTACTGCCTACAT
ATTTATTCGGAAGGCATGATGTCGAAAATTTTTGAGCTTATAAAAGGAACATATTTCACTCTTGCTCGTTTG
ATGTAAGCTCTCTTCCGGGTTCTTATTTTTAATTCTTGTCACCAGTAAACAGAACATCCAAAAATGACAATG
CCTCATCGCTATATGTTTTTGGCAGTCTTTACACTTCTGGCACTAACTAGTGTGGCCTCAGGAGCCACAGAG
GCGTGCTTACCAGCAGGCCAGAGGAAAAGTGGGATGAATATAAATTTTTACCAGTATTCATTGAAAGATTCC
TCCACATATTCGAATGCAGCATATATGGCTTATGGATATGCCTCAAAAACCAAACTAGGTTCTGTCGGAGGA
CAAACTGATATCTCGATTGATTATAATATTCCCTGTGTTAGTTCATCAGGCACATTTCCTTGTCCTCAAGAG
GATTCATATGGAAACTGGGGATGCAAAGGAATGGGTGCTTGTTGTAATAGTCAAGGAATTGCATACTGGAGT
ACGGAGCTATTGGTTTTTATACTACCCCAACNNNNNNNNNNNNNNNNNNNNNNNNNNNNNNNNNNNNNNNNN
NNNNNNNNNNNNNNNNNNNNNNNNNNNNNNNNNNNNNNNNNNNNNNNNNNNNNNNNNNNNNNNNNNNNNNNN
NNNNNNNNNNNNNNNNNNNNNNNNNNNNNNNNNNNNNNNNNNNNNNNNNNNNNNNNNNNNNNNNNNNNNNNN
NNNNNNNNNNNNNNNNNNNNNNNNNNNNNNNNNNNNNNNNNNNNNNNNNNNNNNNNNNNNNNNNNNNNNNNN
NNNNNNNNNNNNNNNNNNNNNNNNNNNNNNNNNNNNNNNNNNNNNNNNNNNNNNNNNNNNNNNNNNNNNNNN
NNNNNNNNNNNNNNNNNNNNNNNNNNNNNNNNNNNNNNNNNNNNNNNNNNNNNNNNNNNNNNNNNNNNNNNN
NNNNNNNNNNNNNNNNNNNNNNNNNNNNNNNNNNNNNNNNNNNNNNNNNNNNNNNNNNNNNNNNNNNNNNNN
NNNNNNNNNNNNNNNNNNNNNNNNNNNNNNNNNNNNNNNNNNNNNNNNNNNNNNNNNNNNNNNNNNNNNNNN
NNNNNNNNNNNNNNNNNNNNNNNNNNNNNNNNNNNNNNNNNNNNNNNNNNNNNNNNNNNNNNNNNNNNNNNN
NNNNNNNNNNNNNNNNNNNNNNNNNNNNNNNNNNNNNNNNNNNNNNNNNNNNNNNNNNNNNNNNNNNNNNNN
NNNNNNNNNNNNNNNNNNNNNNNNNNNNNNNNNNNNNNNNNNNNNNNNNNNNNNNNNNNNNNNNNNNNNNNN
NNNNNNNNNNNNNNNNNNNNNNNNNNNNNNNNNNNNNNNNNNNNNNNNNNNNNNNNNNNNNNNNNNNNNNNN
NNNNNNNNNNNNNNNNNNNNNNNNNNNNNNNNNNNNNNNNNNNNNNNNNNNNNNNNNNNNNNNNNNNNNNNN
NNNNNNNNNNNNNNNNNNNNNNNNNNNNNNNNNNNNNNNNNNNNNNNNNNNNNNNNNNNNNNNNNNNNNNNN
NNNNNNNNNNNNNNNNNNNNNNNNNNNNNNNNNNNNNNNNNNNNNNNNNNNNNNNNNNNNNNNNNNNNNNNN
NNNNNNNNNNNNNNNNNNNNNNNNNNNNNNNNNNNNNNNNNNNNNNNNNNNNNNNNNNNNNNNNNNNNNNNN
NNNNNNNNNNNNNNNNNNNNNNNNNNNNNNNNNNNNNNNNNNNNNNNNNNNNNNNNNNNNNNNNNNNNNNNN
NNNNNNNNNNNNNNNNNNNNNNNNNNNNNNNNNNNNNNNNNNNNNNNNNNNNNNNNNNNNNNNNNNNNNNNN
NNNNNNNNNNNNNNNNNNNNNNNNNNNNNNNNNNNNNNNNNNNNNNNNNNNNNNNNNNNNNNNNNNNNNNNN
NNNNNNNNNNNNNNNNNNNNNNNNNNNNNNNNNNNNNNNNNNNNNNNNNNNNNNNNNNNNNNNNNNNNNNNN
NNNNNNNNNNNNNNNNNNNNNNNNNNNNNNNNNNNNNNNNNNNNNNNNNNNNNNNNNNNNNNNNNNNNNNNN
NNNNNNNNNNNNNNNNNNNTCGATATCATACTCATATTATAATGCCGAACCAGGATATCCGTACGACCTCAT
GGGAAGATAAAACATCCAAATAGTTCCTTTATTGAATATTGTAGCTATGAAGTGCTAGTAAGTGGGGTATCG
ACGTGATGACACCCATGCTAAAGCTCCACTAAAGACAAATACGAACCACGTATGCCATTTATAAAGAGCTAA
AAAGCTTCCGAACAACCTGCTCCGGAAACCTGAAGAAGTGTATCATATATATTTATTCTAATTTGCTCTCAA
AAATTTTCATTAAACAACAGGAGAAACGATTGAGACATACAGCAAGCTATAGTGAAATCTGAATATTACTTT
TCTCTTTCAGTGTTACAGTACTATATTAAATCCCAAACAAAGTGTACTTGTTTAATTTGCTGCTTATCCTAC
GCCAATTTTTCAAATGAATCTGGAACAATTGATAAGATACCTTTATTACAGCAATAGCAAGCGCGTGACAGG
CTTCATCGTTTTAGATAACAATCTGTATGGTCAACTCAACGATTCTTAGGGGCTACAATTAAACTTGAAATA
AACATGATTCCTCATGTAATGTTTAAGCTCTCAAGATATTTGTCTTCACTTCCCGTTTGGCTCTCTTAACAA
TAGAAGGTATTAAAAGAATTCGACAGTATGGTTGAGTACTAGTATCTCCTTGTAGTTTTTTTCCCTTGTGAT
TTTGGGTTTGCTCATAATACGATGTAGCGCATATTCAATGACTAAAGTTGTTATTGCTTCCTCTGACGACAA
GTCCGCTCCCACTTATAGTGTCCTGAGTGATTATTTATTTTTATGTGAACACCAAAAGGAATAAAGTAGGTC
CGTGTCCATTTACTGCTTCTTTCACACTTTTAGCCAATCTTGACGTGGATATCTTGTTTTGCCTAACCCATT
CTCTGTGTTGTTAGTATAGTCCACCATATCACTTACCATATCAATTATTATGTTCAGTTAACTCACCTTTAA
AGTACTGTGCACAACACCCTATTTCCATCTGATCGGTCGCTTTATCTGGAATATCTGTTTTCAATCTACGAA
GACATAAGTTTGAAAAATATAACCAGAGTTCATCGAGACCCTGCCCGCCACAACTACCATTGAAATACTGAA
ATATGAGCCAAAAGTTTCAATCTGGTATTCTGAATGAAATAATAATCCGACTATAGAGAGCGATTTATTTGG
CTTTTGGGTAGTATGATTATCCTTGTCTGGAGTTAGATATAGGAGAAATTAAGAAGGGCCACGAAATTTATC
CTATGGTATGGGAAACAAAAAAAAAACTCCAGTGCTGCTAATTAGAACTAAAATATGAAAAAAAAAGGAAGA
GGCGAGGATGAGTATATCTAACCCACATAGCTTGAAAGTTGCTCGCTACATGCTAAAAGTTTACTCAAATTA
CAAATCATCACTTTCATGAACATCCTCTACTAGCTATTATGAAGGCGCAGAGAGTGGTCTCGTAACCAATTT
ATGCAAGTNNNNNNNNNNNNNNNNNNNNNNNNNNNNNNNNNNNNNNNNNNNNNNNNNNNNNNNNNNNNNNNN
NNNNNNNNNNNNNNNNNNNNNNNNNNNNNNNNNNNNNNNNNNNNNNNNNNNNNNNNNNNNNNNNNNNNNNNN
NNNNNNNNNNNNNNNNNNNNNNNNNNNNNNNNNNNNNNNNNNNNNNNNNNNNNNNNNNNNNNNNNNNNNNNN
NNNNNNNNNNNNNNNNNNNNNNNNNNNNNNNNNNNNNNNNNNNNNNNNNNNNNNNNNNNNNNNNNNNNNNNN
NNNNNNNNNNNNNNNNNNNNNNNNNNNNNNNNNNNNNNNNNNNNNNNNNNNNNNNNNNNNNNNNNNNNNNNN
NNNNNNNNNNNNNNNNNNNNNNNNNNNNNNNNNNNNNNNNNNNNNNNNNNNNNNNNNNNNNNNNNNNNNNNN
NNNNNNNNNNNNNNNNNNNNNNNNNNNNNNNNNNNNNNNNNNNNNNNNNNNNNNNNNNNNNNNNNNNNNNNN
NNNNNNNNNNNNNNNNNNNNNNNNNNNNNNNNNNNNNNNNNNNNNNNNNNNNNNNNNNNNNNNNNNNNNNNN
NNNNNNNNNNNNNNNNNNNNNNNNNNNNNNNNNNNNNNNNNNNNNNNNNNNNNNNNNNNNNNNNNNNNNNNN
NNNNNNNNNNNNNNNNNNNNNNNNNNNNNNNNNNNNNNNNNNNNNNNNNNNNNNNNNNNNNNNNNNNNNNNN
NNNNNNNNNNNNNNNNNNNNNNNNNNNNNNNNNNNNNNNNNNNNNNNNNNNNNNNNNNNNNNNNNNNNNNNN
NNNNNNNNNNNNNNNNNNNNNNNNNNNNNNNNNNNNNNNNNNNNNNNNNNNNNNNNNNNNNNNNNNNNNNNN
NNNNNNNNNNNNNNNNNNNNNNNNNNNNNNNNNNNNNNNNNNNNNNNNNNNNNNNNNNNNNNNNNNNNNNNN
NNNNNNNNNNNNNNNNNNNNNNNNNNNNNNNNNNNNNNNNNNNNNNNNNNNNNNNNNNNNNNNNNNNNNNNN
NNNNNNNNNNNNNNNNNNNNNNNNNNNNNNNNNNNNNNNNNNNNNNNNNNNNNNNNNNNNNNNNNNNNNNNN
NNNNNNNNNNNNNNNNNNNNNNNNNNNNNNNNNNNNNNNNNNNNNNNNNNNNNNNNNNNNNNNNNNNNNNNN
NNNNNNNNNNNNNNNNNNNNNNNNNNNNNNNNNNNNNNNNNNNNNNNNNNNNNNNNNNNNNNNNNNNNNNNN
NNNNNNNNNNNNNNNNNNNNNNNNNNNNNNNNNNNNNNNNNNNNNNNNNNNNNNNNNNNNNNNNNNNNNNNN
NNNNNNNNNNNNNNNNNNNNNNNNNNNNNNNNNNNNNNNNNNNNNNNNNNNNNNNNNNNNNNNNNNNNNNNN
NNNNNNNNNNNNNNNNNNNNNNTGGTGATAGTTATCATTTTATGGCACTTGTAGTTTGGAGGAAAAATGATC
GGATAATCAAAACGAAATTCCTGAAGTGATTTGTGTCCCTAAAAGAAAATCTTCAGGTATAACTGCAAACGC
CAAATGCCACAAAGCCCCAAAAATTTCCGTGTCTTTTCCCGATGCTATCCTTGATTAAGGAACTTTTGACTG
TCAAAAGTGAAAATATCTATATGGACTCTTTTGAAGAATTAAAAGAAATAGGCAAATGCCACTTGTGTACAT
TACACTACCTACTAAACGATTTCGTAACCTAGGCTAATACGCGAAACAAGCGTTTTTTTATTTAGTGAAGCA
TCATATTACCTAAGCGCCACTTTGCTTGACGTTAGTAACAAAAATGGTGAAATTGTAATAGAAGAAACTTTC
GTCCGCAAACTATTGAGGTACTATGCTTGTCCGTCTCAAGCTGTTTGATGCAAGAGAACGGTCAACTCAATT
TCCGGCTAGTACGTCACTTTTCCTACGGTGGCTTCGCAGACGAATGTTTTCCGACACATGATACTTATCACC
GAAAAACCTTATTTCACGGAAAAAACCTTATTTACATTAAAGTTTGAAAAATTTTCTTCTTTTCCGCAATAT
GGTGGGGCCTTTGACTTCCAGTATGCTTTCACGGAATTATTTCTGATGTACATTTAGCTCCATTTCCAGTGC
CTCCGATAGGAAGGCATCATGGTACTACCGTGACAGAGAATACGTAGGCTGACTTTTTCGTCAGTTTGTTGT
CCGTTTACAAAATTGGTGAATGAATTCTAGCCTTTGCTCATTAATTGCCCTCACAAGAATTTGGAAGTGCGT
AGAACAGGTAAAAGGTTGCACTACAGAGGTATTGTGGATCCTTCTACAGTACTTCGGAATACACCTAAAAGG
TTGTTGGATGCTAAATTTAGCAAAAGTCTTTTTTAGCTTACTATTAGGCTTGTTAAAGTCTGAAATTGTTGA
AAGGCACTCAAAAGATAAATCGACAATTAGCATTAACGGCACAGTTGAAAGAGTCACCCACTTGAAATTAGC
TCGGTTATCAAATATAATTATCTCCAGTAAAGAGCTCTGCAGCAGGGTTAATCTATTCCTATACTTCCGCTG
TAGGAACATTTTATTATTAGGATCCGACTACTGCCTACATATTTATTCGGAAGGCTTGATGTCGAAAATTTT
TAAGCTTATAAAAAGAACATATTTCACTCTTGCTCGTTTGATGTAAGCTTTCTTCCGGGTTCTTATTTTTAA
TTCTTGTCACCAGTTAACAGAACATCCAAAAATGACAATGCCTCATCGCTATATGTTTTTGGCAGTCTTTAC
ACTTCTGGCACTAATTAATGTGGCCTCAGGAGCCACAGAGGCGTGCTTACCAGCAGGCCAGAGGAAAAGTGG
GATGAATATAAATTTTTACCAGTATTCATTGAAAGATTCCTCCACGTATTCTAATGCAGCATATATGGCTTA
CCAATATGCAGACAAAGTCAAATTGGGCTCTGTTAGTGGGCAAACGGATATATCTATCAACTATAATCTTCC
TTGTGTTACAACCTCAGGGACATATCAGTGCCCTCAAGAAGATGCATATGGTAATTGGGGATGCAGAGGTAA
GGGGAGATGCTCCAACAGTCAAGCAGTTTCATACTGGAGTACAGATCTGTTTGGCTTTTATACCACTCCAAC
AAACATCACCCTAGAAATGACAGGTTACTTTTTACCACCACAGACAGGTTCTTACACGTTTTCTTTTGCAAC
AATAGATGATTCTGCAATTTTATCAGTCGGTGGTAGCATTGCGTTCGAATGTTGTGCACAAGAACAACCTCC
CATCACATCGACTAACTTCACCATCAATGGTATCAAGCCATGGCATGGAAGTCTCCCTGATAATATCGCAGG
GACTGTCTACATGTATGCTGGTTTCTATTATCCAATGAAGATTGTTTACTCAAATGCCGTTTCCTGGGGTAC
ACTTCCAATTAGTGTGACACTACCAGATGGCACTACCGTTAGTGATGACTTTGAAGGGTACGTNNNNNNNNN
NNNNNNNNNNNNNNNNNNNNNNNNNNNNNNNNNNNNNNNNNNNNNNNNNNNNNNNNNNNNNNNNNNNNNNNN
NNNNNNNNNNNNNNNNNNNNNNNNNNNNNNNNNNNNNNNNNNNNNNNNNNNNNNNNNNNNNNNNNNNNNNNN
NNNNNNNNNNNNNNNNNNNNNNNNNNNNNNNNNNNNNNNNNNNNNNNNNNNNNNNNNNNNNNNNNNNNNNNN
NNNNNNNNNNNNNNNNNNNNNNNNNNNNNNNNNNNNNNNNNNNNNNNNNNNNNNNNNNNNNNNNNNNNNNNN
NNNNNNNNNNNNNNNNNNNNNNNNNNNNNNNNNNNNNNNNNNNNNNNNNNNNNNNNNNNNNNNNNNNNNNNN
NNNNNNNNNNNNNNNNNNNNNNNNNNNNNNNNNNNNNNNNNNNNNNNNNNNNNNNNNNNNNNNNNNNNNNNN
NNNNNNNNNNNNNNNNNNNNNNNNNNNNNNNNNNNNNNNNNNNNNNNNNNNNNNNNNNNNNNNNNNNNNNNN
NNNNNNNNNNNNNNNNNNNNNNNNNNNNNNNNNNNNNNNNNNNNNNNNNNNNNNNNNNNNNNNNNNNNNNNN
NNNNNNNNNNNNNNNNNNNNNNNNNNNNNNNNNNNNNNNNNNNNNNNNNNNNNNNNNNNNNNNNNNNNNNNN
NNNNNNNNNNNNNNNNNNNNNNNNNNNNNNNNNNNNNNNNNNNNNNNNNNNNNNNNNNNNNNNNNNNNNNNN
NNNNNNNNNNNNNNNNNNNNNNNNNNNNNNNNNNNNNNNNNNNNNNNNNNNNNNNNNNNNNNNNNNNNNNNN
NNNNNNNNNNNNNNNNNNNNNNNNNNNNNNNNNNNNNNNNNNNNNNNNNNNNNNNNNNNNNNNNNNNNNNNN
NNNNNNNNNNNNNNNNNNNNNNNNNNNNNNNNNNNNNNNNNNNNNNNNNNNNNNNNNNNNNNNNNNNNNNNN
NNNNNNNNNNNNNNNNNNNNNNNNNNNNNNNNNNNNNNNNNNNNNNNNNNNNNNNNNNNNNNNNNNNNNNNN
NNNNNNNNNNNNNNNNNNNNNNNNNNNNNNNNNNNNNNNNNNNNNNNNNNNNNNNNNNNNNNNNNNNNNNNN
NNNNNNNNNNNNNNNNNNNNNNNNNNNNNNNNNNNNNNNNNNNNNNNNNNNNNNNNNNNNNNNNNNNNNNNN
NNNNNNNNNNNNNNNNNNNNNNNNNNNNNNNNNNNNNNNNNNNNNNNNNNNNNNNNNNNNNNNNNNNNNNNN
NNNNNNNNNNNNNNNNNNNNNNNNNNNNNNNNNNNNNNNNNNNNNNNNNNNNNNNNNNNNNNNNNNNNNNNN
NNNNNNNNNNNNNNNNNNNNNNNNNNNNNNNNNNNNNNNNNNNNNNNNNNNNNNNNNNNNNNNNNNNNNNNN
NNNNNNNNNNNNNNNNNNNNNNNNNNNNNNNNNNNNNNNNNNNNNNNNNNNNNNNNNNNNNNNNNNNNNNNN
NNNNNNNNNNNNNNNNNNNNNNNNNNNNNNNNNNNNNNNNNNNNNNNNNNN
>II
TCGTCAAAGTTTGCTTTTTCAAACTTACGCCTATCGGAAACTTTCATTTTATTTTTGTAAGTTTCGAAATTA
ACAATAGTATGTTGATTGCTATGCTTTTTGACAAGAAATCCATCAATATAAACAAAAGATTGTCCAGTTTCC
GTCTTATCATCATCTAAGAATGTAATAATTAAGCTACTCTATTGAGAAGAAGCAGAATCTGCGCTATGCAGG
TGCAAATCTCCAGCAGCAGCAAAGAAAATTCAGTTAATAAGAAATCTCACTAAGATAAGCGACTGTCTGTCC
CCTTCAAGCACAACATAGAAAACAGAAGGATGTCTCATTCATCGCTTGATTTCCGGCCTGCAAAAATAAAGT
AGTCGGTACGTACTTTCGTTTTCAATTTCCATGGTGCACAGTATCTTAACTATCTGCTTAGTCGAGGAGAAC
CAGGATTCTGTTCGTTGCTCAGCCGCTTCGTGGATATTCTCTTGGATACTTTAAACATGGACCTACGTTCCG
CTCTCGAAAAGACCAATATAATAAAAAGTTATAAATTACATTTCCTTATTAGGTATACGACCTCGCGCTTCG
AAGTAGAGGAGCCCTTTTTGGCGTACCTACATATGGCGCGTCAGACAGACAAACTTCCCCCAAAAATGTATT
ACCCCGCCGAATAAGAAAACAGACCCATTCACCCACGACGTATCAAGTTACTTCCTTGGTGCAATGTCCCAC
TATAAAAAAATTCCTTGACGCTAGATCGTTGGACTAAAATCTGCGTCACAATCGCCTAAACAGGAAATATTG
CCTATTTTCGTACAAGGTTACTTCCTAGATGCTATATGTCCCTACGGCCTTGTCTAACACCATCCAGCATGC
AATACAGTGACATATATATATACCCTAACACTACCCTAACCCTACCCTATTTCAACCCTTCCAACCTGTCTC
TCAACTTACCCTCACATTACCCTACCTCTCCACTTGTTACCCTGTCCCATTCAACCATACCACTCCCAACCA
CCATCCATCCCTCTACTTACTACCACCAATCAACCGTCCACCATAACCGTTACCCTCCAATTAGCCATATTC
AACTTCACTACCACTTACCCTGCCATTACTCTACCATCCACCATCTGCTACTCACCATACTGTTGTTCTACC
CTCCATATTGAAACGTTAACAAATGATCGTAAATAATACACATATACTTACCCTACCACTTTATACCACCAC
ACATCACATGCCATACTCACCTTCACTTGTATACTGATATGCCATACGCACACGGATGCTACAGTATATACC
ACTCTCAAACTTACCCTACTCTCACATTCTACTCCACTCCATGACCCATCTCTCACTAAATCAGTACTAAAT
GCACCCACATCATTATGCACGGCACTTGCCTCAGCGGTCTATACCCTGAGCCATTTACCCATAACTCCCACG
ATTATCCACATTTTAATATCTATATCTCATTCGGCGGCCCCAAATATTGTATAACTGCTCTTAATACATACG
TTATACCACTTTTGCACCATATACTAACCACTCAAATTATATACACTTATGCCAATATAACCAAAAAATTAC
CACTAAAATCACCTAAACATAAAAATTATTTATCTTTCAACTTTACGAAATAAACACACTCAATTGCGTATC
TATACCACCATGACGTCATTAAAGTAAAAGTTCCTTAATATTACCATTTGCTTGAACGGATGCCACTTCAGA
ATATTTCGAACTTACACAGACCATACATTAGAATAATATGCCACATCACTGTCGTAACACTCTTTATTCACC
GAGCAATAATACGGTAGTGGCTCGCACTCATGCGGGGGCTATGATACAATTGTACCCTATTTCCATTCTCAT
ATGCTATCCGCAATATCCTAAAAGCATAACTGATGCATCTTTAATCTTGTATGTGACATTACTCATATGAAG
AGCTTATATCTAGTCAAGACGATACAGTGATATGTACGTTGGTTTTGGAAAATTATAACGAAACGTCCAATT
ACCATACTATATTTAAAACTTATCCAGCGGGGTAAACCAAAACGGAACGTTACATATTGGCTCACTTCCTTT
CTACCCCCCCCCCATCCTTAATGGGTGAAAAAAAACCCAACCCCCCAGCTTTTTTTTTTTATTTCCCCCTAA
CAAAAAACTATCCCCAAACCTAAATCTTTAAAATTTTAAGGGGGCAAAAAAAGAAGGATCTCCCCAATGAAA
ATTTGGGTACCCTGGAACTGGAACTCCCACCACCCCTGAACTGGCAACCTTGGTCCTAAAAAGGAACCCTAC
TCTATATGGGCCCGACCCCACCCGCCCCAAAAATGAAAAAAGAAACAACGATCATTTTTTAGGAAAGGACAA
ATGGTGCCAAATCTACGCTTCCAATTTCATTATTGTTTATTGGAAATAACTCTGTTAGCCTTTATTAACGGT
CCACGCCTTTTCTACATAATGGAGAAGTTTCTTTNNNNNNNNNNNNNNNNNNNNNNNNNNNNNNNNNNNNNN
NNNNNNNNNNNNNNNNNNNNNNNNNNNNNNNNNNNNNNNNNNNNNNNNNNNNNNNNNNNNNNNNNNNNNNNN
NNNNNNNNNNNNNNNNNNNNNNNNNNNNNNNNNNNNNNNNNNNNNNNNNNNNNNNNNNNNNNNNNNNNNNNN
NNNNNNNNNNNNNNNNNNNNNNNNNNNNNNNNNNNNNNNNNNNNNNNNNNNNNNNNNNNNNNNNNNNNNNNN
NNNNNNNNNNNNNNNNNNNNNNNNNNNNNNNNNNNNNNNNNNNNNNNNNNNNNNNNNNNNNNNNNNNNNNNN
NNNNNNNNNNNNNNNNNNNNNNNNNNNNNNNNNNNNNNNNNNNNNNNNNNNNNNNNNNNNNNNNNNNNNNNN
NNNNNNNNNNNNNNNNNNNNNNNNNNNNNNNNNNNNNNNNNNNNNNNNNNNNNNNNNNNNNNNNNNNNNNNN
NNNNNNNNNNNNNNNNNNNNNNNNNNNNNNNNNNNNNNNNNNNNNNNNNNNNNNNNNNNNNNNNNNNNNNNN
NNNNNNNNNNNNNNNNNNNNNNNNNNNNNNNNNNNNNNNNNNNNNNNNNNNNNNNNNNNNNNNNNNNNNNNN
NNNNNNNNNNNNNNNNNNNNNNNNNNNNNNNNNNNNNNNNNNNNNNNNNNNNNNNNNNNNNNNNNNNNNNNN
NNNNNNNNNNNNNNNNNNNNNNNNNNNNNNNNNNNNNNNNNNNNNNNNNNNNNNNNNNNNNNNNNNNNNNNN
NNNNNNNNNNNNNNNNNNNNNNNNNNNNNNNNNNNNNNNNNNNNNNNNNNNNNNNNNNNNNNNNNNNNNNNN
NNNNNNNNNNNNNNNNNNNNNNNNNNNNNNNNNNNNNNNNNNNNNNNNNNNNNNNNNNNNNNNNNNNNNNNN
NNNNNNNNNNNNNNNNNNNNNNNNNNNNNNNNNNNNNNNNNNNNNNNNNNNNNNNNNNNNNNNNNNNNNNNN
NNNNNNNNNNNNNNNNNNNNNNNNNNNNNNNNNNNNNNNNNNNNNNNNNNNNNNNNNNNNNNNNNNNNNNNN
NNNNNNNNNNNNNNNNNNNNNNNNNNNNNNNNNNNNNNNNNNNNNNNNNNNNNNNNNNNNNNNNNNNNNNNN
NNNNNNNNNNNNNNNNNNNNNNNNNNNNNNNNNNNNNNNNNNNNNNNNNNNNNNNNNNNNNNNNNNNNNNNN
NNNNNNNNNNNNNNNNNNNNNNNNNNNNNNNNNNNNNNNNNNNNNNNNNNNNNNNNNNNNNNNNNNNNNNNN
NNNNNNNNNNNNNNNNNNNNNNNNNNNNNNNNNNNNNNNNNNNNNNNNNNNNNNNNNNNNNNNNNNNNNNNN
NNNNNNNNNNNNNNNNNNNNNNNNNNNNNNNNNNNNNNNNNNNNNNNNNNNNNNNNNNNNNNNNNNNNNNNN
NNNNNNNNNNNNNNNNNNNNNNNNNNNNNNNNNNNNNNNNNNNNNNNNNNNNNNNNNNNNNNNNNNNNNNNN
NNNNNNNNNNNNNNNNNNNNNNTCCAGCCACTGCCTTGATAAATTGAGTTCACAGTACTTCATATGCAGATT
GATTGAACGGATGGAGGTGATTTAGTCCCAGAACCCGAGCAAAACAAAGAAACTAGCTGCATATATATAGGT
ATGTGTTCTATGGAAGTATTCATTCGAATATTTAAGCCACCTAATCTGGCATTCTGCAACCGTCGGCAGAAA
ATTACACAAGAAATAAACTTTCTGTTGATAGGAGAAGACAAGCAAACTCTAGCTTGTGGAAAAAATCACCAT
AATACTCCGAAGCAGCAGTTAAGCCAAATGGAAAGAAATCGTTGAAATTAAGGAGCATGCAGGCATACTGCT
GAAAAGGTAAAATGAAAAACAGTGAGTACGCTTTTGCATGGGTTTTTTTTTTGCGATAGTTCAACGAAGAAC
TCACAACTTCAGAACAAATCATTTTTTCAGCACTATGATTAGAAAATTATGTGGCTGTAACCACCTTACCGT
TTTTACAGTTGTTCTAAGTCAAAAATGCACACGTGCTATTTTGAATGGAAAGGAAACCTTATCTATGCATTC
TAGTCAGCAAAATATTTATAGCTTATTTTGAACTTCCTCAACTTTTTTTTTTTCTGCTAAAAATTTGATTGA
ATTTAGAGTTCAGAAATAACACTTGATGCTAAAGTTTTTTTTTCAATAATGGCATGATAATTAATGTCGTTG
CTACTCCCTTATGCCATATTACGCAGTAAATTATCATTATACGAAAATCTCCGGATATACTGCTATCAACTG
GAGTTATTATTATGGGAAATAACACTTCGTGCATTTTGCTTTGAAATGCTCAGGAGAAAAATTAAGTTCAAA
TTTGGGAGTTTGAACTCAAATCATCTACCTGAAAGTGAAGTGACAATCTTGAAGCGTGCTGTATTGGCAGCA
TTGGAATATACATCACCCTTGTACTTCTTTAACTTTTCTTTTTATTGCTAGCTACTTCTTCAGTTAATTTTG
TCGCCTCAGACTACCAATTGTTTTATCTTGTACTTTTGATATGACAATCACATTCCATCTCTAATTATACTT
GTCCTGTTGTGAGTTCTATGGATAGGCTCCTGAACTTGTGAGTTTTATAATACTCCTGAGTATATCCCCTTG
CTAAATACACCTACTTCGATTGAGCCTTTGACTTCTGACGGATAATTCTGACTCCCGTCTGTTTTTCTGATA
GACTGTGACATACTGCCCATCACTTCTCTACATCTGATTATTGTAACAGTGCCGTTGACTTTTAACTGGACG
AGACAAAAAAAGAGCCCTGATATTGCTAGGGCCTATGACTATACTACTATTCTGGAAATGATAGGACACTAG
GCACATTGGACACATGCGGGGACGACTGGGTTTATAGAATCTAACGATTTAGATTCTTGATTGATAGGTCAA
AGATTGAAACAAGCTGAATCCCGGCGGTTAAGGATGACTCGATTTGGANNNNNNNNNNNNNNNNNNNNNNNN
NNNNNNNNNNNNNNNNNNNNNNNNNNNNNNNNNNNNNNNNNNNNNNNNNNNNNNNNNNNNNNNNNNNNNNNN
NNNNNNNNNNNNNNNNNNNNNNNNNNNNNNNNNNNNNNNNNNNNNNNNNNNNNNNNNNNNNNNNNNNNNNNN
NNNNNNNNNNNNNNNNNNNNNNNNNNNNNNNNNNNNNNNNNNNNNNNNNNNNNNNNNNNNNNNNNNNNNNNN
NNNNNNNNNNNNNNNNNNNNNNNNNNNNNNNNNNNNNNNNNNNNNNNNNNNNNNNNNNNNNNNNNNNNNNNN
NNNNNNNNNNNNNNNNNNNNNNNNNNNNNNNNNNNNNNNNNNNNNNNNNNNNNNNNNNNNNNNNNNNNNNNN
NNNNNNNNNNNNNNNNNNNNNNNNNNNNNNNNNNNNNNNNNNNNNNNNNNNNNNNNNNNNNNNNNNNNNNNN
NNNNNNNNNNNNNNNNNNNNNNNNNNNNNNNNNNNNNNNNNNNNNNNNNNNNNNNNNNNNNNNNNNNNNNNN
NNNNNNNNNNNNNNNNNNNNNNNNNNNNNNNNNNNNNNNNNNNNNNNNNNNNNNNNNNNNNNNNNNNNNNNN
NNNNNNNNNNNNNNNNNNNNNNNNNNNNNNNNNNNNNNNNNNNNNNNNNNNNNNNNNNNNNNNNNNNNNNNN
NNNNNNNNNNNNNNNNNNNNNNNNNNNNNNNNNNNNNNNNNNNNNNNNNNNNNNNNNNNNNNNNNNNNNNNN
NNNNNNNNNNNNNNNNNNNNNNNNNNNNNNNNNNNNNNNNNNNNNNNNNNNNNNNNNNNNNNNNNNNNNNNN
NNNNNNNNNNNNNNNNNNNNNNNNNNNNNNNNNNNNNNNNNNNNNNNNNNNNNNNNNNNNNNNNNNNNNNNN
NNNNNNNNNNNNNNNNNNNNNNNNNNNNNNNNNNNNNNNNNNNNNNNNNNNNNNNNNNNNNNNNNNNNNNNN
NNNNNNNNNNNNNNNNNNNNNNNNNNNNNNNNNNNNNNNNNNNNNNNNNNNNNNNNNNNNNNNNNNNNNNNN
NNNNNNNNNNNNNNNNNNNNNNNNNNNNNNNNNNNNNNNNNNNNNNNNNNNNNNNNNNNNNNNNNNNNNNNN
NNNNNNNNNNNNNNNNNNNNNNNNNNNNNNNNNNNNNNNNNNNNNNNNNNNNNNNNNNNNNNNNNNNNNNNN
NNNNNNNNNNNNNNNNNNNNNNNNNNNNNNNNNNNNNNNNNNNNNNNNNNNNNNNNNNNNNNNNNNNNNNNN
NNNNNNNNNNNNNNNNNNNNNNNNNNNNNNNNNNNNNNNNNNNNNNNNNNNNNNNNNNNNNNNNNNNNNNNN
NNNNNNNNNNNNNNNNNNNNNNNNNNNNNNNNNNNNNNNNNNNNNNNNNNNNNNNNNNNNNNNNNNNNNNNN
NNNNNNNNNNNNNNNNNNNNNNNNNNNNNNNNNNNNNNNNNNNNNNNNNNNNNNNNNNNNNNNNNNNNNNNN
NNNNNNNNNNNNNNNNNNNNNNNNNNNNNNNNNNNNNNNNNNNNNNNNNNNNNNNNNNNNNNNNNNNNNNNN
NNNNNNNNNNNNNNNNNNNNNNNNNNNNNNNNNNNNNNNNNNNNNNNNNNNNNNNNNNNNNNNNNNNNNNNN
NNNNNNNNNNNNNNNNNNNNNNNNNNNNNNNNNNNNNNNNNNNNNNNNNNNNNNNNNNNNNNNNNNNNNNNN
NNNNNNNNNNNNNNNNNNNNNNNNNNNNNNNNNNNNNNNNNNNNNNNNNNNNNNNNNNNNNNNNNNNNNNNN
NNNNNNNNNNNNNNNNNNNNNNNNNNNNNNNNNNNNNNNNNNNNNNNNNNNNNNNNNNNNNNNNNNNNNNNN
NNNNNNNNNNNNNNNNNNNNNNNNNNNNNNNNNNNNNNNNNNNNNNNNNNNNNNNNNNNNNNNNNNNNNNNN
NNNNNNNNNNNNNNNNNNNNNNNNNNNNNNNNNNNNNNNNNNNNNNNNNNNNNNNNNNNNNNNNNNNNNNNN
NNNNNNNNNNNNNNNNNNNNNNNNNNNNNNNNNNNNNNNNNNNNNNNNNNNNNNNNNNNNNNNNNNNNNNNN
NNNNNNNNNNNNNNNNNNNNNNNNNNNNNNNNNNNNNNNNNNNNNNNNNNNNNNNNNNNNNNNNNNNNNNNN
NNNNNNNNNNNNNNNNNNNNNNNNNNNNNNNNNNNNNNNNNNNNNNNNNNNNNNNNNNNNNNNNNNNNNNNN
NNNNNNNNNNNNNNNNNNNNNNNNNNNNNNNNNNNNNNNNNNNNNNNNNNNNNNNNNNNNNNNNNNNNNNNN
NNNNNNNNNNNNNNNNNNNNNNNNNNNNNNNNNNNNNNNNNNNNNNNNNNNNNNNNNNNNNNNNNNNNNNNN
NNNNNNNNNNNNNNNNNNNNNNNNNNNNNNNNNNNNNNNNNNNNNNNNNNNNNNNNNNNNNNNNNNNNNNNN
NNNNNNNNNNNNNNNNNNNNNNNNNNNNNNNNNNNNNNNNNNNNNNNNNNNNNNNNNNNNNNNNNNNNNNNN
NNNNNNNNNNNNNNNNNNNNNNNNNNNNNNNNNNNNNNNNNNNNNNNNNNNNNNNNNNNNNNNNNNNNNNNN
NNNNNNNNNNCATCTGTCATCACTACTTAAACGATTCGTTAACAGACGCTCATTAGCACCTCACATATTCTC
CATATCTCATCTTTCACACAATCTCATTATCTCTATGGAGATGCTCTTGTTTCTGAACGAATCATACATCTT
TCATAGGTTTCGTATGTGGAGTATTGTTTTATGGCACTCATGTGTATTCGTATGCGCAGAATGTGGGAATGC
CTATTATAGGGGTGCCGGGGGGTGCCTTGAAAAACCCTTTTGCGCGCCTGTTAAGTTTCCGTTTTCAGTCAA
AAAGAATATCCGAATTTTAGATTTGGACCCTCGTTCAGAAGCTTACTGTCTAAGCCATCATTTGGTGTGTCC
TAAACGGTTTCCATGCAAAGCAACATCTTTGTTACTCATTCCTGAAGGTTGAATAAAAAATAGCAACCATGT
GCAGGGAGTCGTATATTGTTAGATTCTAGAGACTTGTACGCATCATCAAAGCTGTAAATAGAATAAACATAC
GCAAGGCGTCAAAAGTGCATAGTTAAGAAAATTCCTGACATGTGAAAATATGTGTTTATGAAATGTGTCAAG
GCCCGTCTATAGCGTAGTTAACCCCTCTGCAGGAGTAAGTGACTTTTTTTACGCTCAAAAGGCAACGAGGGC
ACATACTTAAAAGTCATTTTCAAACACATCTGCAGTTTGCAACGACAGATAACAATATTATGATAGGATGGT
ATGATGTTATTAGCTGCCACATATTTTTTAACATAGCATTAGTCACGTCTCTTCAATTGTTGGGATGAAACT
CTAAAATATCATTCCTTTAGTAGTATTCCAGTTACCAGTATATTATCACATGCCGAAAAAGAAGATGACATA
AAGATCGACAAACAGTCTTCAAATATAATGGAAGCTGGAATGCAAGGATTGATAATGTAACAGGATACTGAA
TGACAAAGTATAAATGAAAAAAAAAAAAAAAAAAAAAGTAGTAATACTATTATGTGGAAATACCGATTCCAT
TTTGAGGATTCCAATTGTTGGAATAAAAATCAACTATCATCTACTAACTAGTATTTACGTTACTAGTATATT
ATCATATACGGTGTTAGAAGATGACGCAAATGATGAGAAATAGTCATCTAAATTAGTGGAAGCTGAAACGCA
AGGATTGATAATGTAATAGGATCAATGAATATTAACATATAAAACGATGATAATAATATTTATAGAATTGTG
TAGAATTGCAGATTCCCTTTTATGGATTCCTAAATCCTGGAGGAGAACTTCTAGTATATCTACATACCTAAT
ATTATAGCCTTAATCACAATGGAATCCCAACAATTACATCAAAATCCACATTCTCTACACCAATACCATCGA
CGAGAGCTTCTAGTAAATTGTATACATAACAGTATAACCCTTTACCAACAATGGAATCTCAAAGATTATTTA
AATNNNNNNNNNNTAGCTGCCACATATTTTTTAACATAGCATTACTCTCGTCTCTTCAATTGTTGGGATGAA
ACTCTAAAATATCATTCCTTTAGTAGTATTCCAGTTACCAGTATATTATCACATGCCGAAAAAGAAGATGAC
ATAAAGATCGACAAACAGTCTTCAAATATAATGGAAGCTGGAATGCAAGGATTGATAATGTAACAGGATACT
GAATGACAAAGTATAAATGAAAAAAAAAAAAAAAAAAAAAAAAAAAAATAGTAATACTATTATGTGGAAATA
CCGATTCCATTTTGAGGATTCCAATACCATCGACAAAAGCTTCTAGTAAATTGTATACATAACAGTATAACC
CTTACCAACAATGGAATCTCAAAGATTATTAAATTATTCACAGACCTCTGAGGATTCGGGTAAAATAGGGTA
TTTAACTGGTTACCGGATAGGTTTAAAAAATTCGTGGAGGGTTGGCCGAGTGGTCTAAGGCGGCAGACTTAA
GATCTGTTGGACGGTTGTCCGCGCGAGTTCGAACCTCGCATCCTTCAGTATTTTTTTTGATGATTTAACGTA
CTATTAACTAGAATAATAGGGAAATGCAATTGCAGTTTGAGAAGAAGAATTATTAATAAGCCAAAAAGCGGC
TCACTAAGTAAGTTTTTCTTCATGGCGTCCTTTGCATCCAGCAATAATGGTTTTAGCAAAAAAATCTCTTTC
ACTACACAAGTTGGAGCATATTTTTTAACAAATACAGATAAACGAAAGGCGATAATAAGTATACTTCCTATG
TACAAGAATCTTTAAGTGATATAATCTTTCAGCGGACTAGAAGAATAGGGCGTTCAACTGTTGTCCTTGCAG
AATTGCGTAAACTCCTTCAAGTAGTCATTATTTTGCTCGCAGTTTTGCCTTAAAATGCCCTCTGTTGTAGAA
GTTAAAATTTGTTCTATTTTTCTATTATTTGCCACCCACTCTGTCACCTTCGTCCAATCCTTATATTGAGCT
TCCTGTTTCTCCGCTCTTTCTCTTGCAGCGTAAGGATCAATTCTTGCGTCTATAAGTGGTTCCGCAGTAGTC
TTTTTATTATTACCGCACTGCTGATCGGTCTCGTTCTTCATCTCTGCTGCCTCTTTTTCGCAAAATGAAATT
ATATTATTCCGTATTTGCCAGTTCGGATATAGTTCTTGCTTCAAAAATTCCTTACACTTATTTTTTCCATTA
ATAGAGCCTTTCCTATAGTTGTTTAATTTTTGTCTTATTATATCATCACTTCCATGCCTTAGAAACCTCAAA
AATGAATCTATCAAGCTTGGATCAACACATCTTTCTCGCGTAACTGTGATTGTAGTAAGTGACGGTTCATCA
TTCGGAAAAGTAAGATTTGTTTCAAGTAAGCTTTGGGGTGCCGTAAACGTACGCCTATTATCAACCATACCG
TCTTTTTGNNNNNNNNNNNNNNNNNNNNNNNNNNNNNNNNNNNNNNNNNNNNNNNNNNNNNNNNNNNNNNNN
NNNNNNNNNNNNNNNNNNNNNNNNNNNNNNNNNNNNNNNNNNNNNNNNNNNNNNNNNNNNNNNNNNNNNNNN
NNNNNNNNNNNNNNNNNNNNNNNNNNNNNNNNNNNNNNNNNNNNNNNNNNNNNNNNNNNNNNNNNNNNNNNN
NNNNNNNNNNNNNNNNNNNNNNNNNNNNNNNNNNNNNNNNNNNNNNNNNNNNNNNNNNNNNNNNNNNNNNNN
NNNNNNNNNNNNNNNNNNNNNNNNNNNNNNNNNNNNNNNNNNNNNNNNNNNNNNNNNNNNNNNNNNNNNNNN
NNNNNNNNNNNNNNNNNNNNNNNNNNNNNNNNNNNNNNNNNNNNNNNNNNNNNNNNNNNNNNNNNNNNNNNN
NNNNNNNNNNNNNNNNNNNNNNNNNNNNNNNNNNNNNNNNNNNNNNNNNNNNNNNNNNNNNNNNNNNNNNNN
NNNNNNNNNNNNNNNNNNNNNNNNNNNNNNNNNNNNNNNNNNNNNNNNNNNNNNNNNNNNNNNNNNNNNNNN
NNNNNNNNNNNNNNNNNNNNNNNNNNNNNNNNNNNNNNNNNNNNNNNNNNNNNNNNNNNNNNNNNNNNNNNN
NNNNNNNNNNNNNNNNNNNNNNNNNNNNNNNNNNNNNNNNNNNNNNNNNNNNNNNNNNNNNNNNNNNNNNNN
NNNNNNNNNNNNNNNNNNNNNNNNNNNNNNNNNNNNNNNNNNNNNNNNNNNNNNNNNNNNNNNNNNNNNNNN
NNNNNNNNNNNNNTGAGAAGTTTTTTTTCTAACTATATCCAAGTTTTTCAAACTACTCAAAGGATATTTAAC
TTGGCGGACAAAATTACCGTCACGTTCAAAAGTGAATATATAGGCGATTCTGGGTAACAAGCAAAAGTAAAC
TACAATATGGAATAGTGTAAAACTTCACTTATCAACAACAAAATCGCTTCAAGCCTCCTATCTTAGAGTCTA
GAGCCTGATAAAATTCTTATGCGAGCAAGGGCAACCTGATCGAATTTTATAAAAACTATTTATGGACTAAAA
ACCTACAGCGCTCTTCATCATATCCCTTCCCGTTTCTTCCATTGCGTCATTCATGGTTTGTCCCATTGTGGT
TGCATAGTCATTAATAGTGGTTTCTACCGTGTCTAAACGAGTTTCAATTGCCCTAGAAACACTTTTAAGGAC
ACCATATCCATTACTTCTTCCAGAGCTTCTTACAGGTCTGGCATACCTGTGATCTTCCGTACCGGGAGGTAA
CTTTCTGGCTGCATTACTACTACTGGAAGATATGCATCCTCGAGCAATTGCGCTTTCCTCATACTTCGATTC
GGGCCTTTCTATACCGCCCAGTAGCTCATCAAGTTGATATGGTGTGCAATAAATAGTTCCTCTAGCCCATTG
TAAGGAATTCACTTGAGGCCTATAACCAATCTTTAAATCAGGATTGTACAAGGTATCAATAGGAGTATGTTG
TGATATGTCAGCAGTATGATTCGTTCCGGTGGCACTTTCATTAAGTACTGAAATCAAAGAGGCTTGGAATTT
CCCTGTGCGAATGACAATGTCACCATTTTCTAATATAGATGAATTTTCAACGTATTGAGCGCTTAGAGGGAC
CGGGCAGCGTAGATTTTTGACTTCCTTAAGCTCAGGTACTGTCAAAACTTTAATATCTCCATTAATTAGCAA
AACGATCATAATAGTTGAAAGCTTTCTTTCTCCTTTACCGTCAATAATGGGAATAAATGATAATCCACTAGT
GGCAATTGGATACTTGAAAAGCGCATGAGTGTCCTTAGATTTACCTGGTGATACTAAACGAATGTCATTTGC
GCCACTGATAGTAACAAATCCAGGTATTGCGATACCCTTGCTTAAACCCTGCATCTTTGATATAGTAGCAGA
ACAACTGTAGCCAGTATCTTTGGCAAAAGAATTTATTCCTAGAATTTTTCCTTGATTGTTGGTCTTTGTTGC
ATCAGTGAATTTAACCTCAAATCTTCCATTAGTTGCAGGCAGTATTTTGAAAGTCATCAATTCCCCGATATC
CGTTCCACATAGCATCAAAATACTAGAGAACCCATCATCTCCATATTCCATGACGCAAAAGTGAACGGTTGA
AACGTAAGAGCTACCAGCTTTAGAAATGACCCTAATATTTTCATTGAAGATTATAGCCGGGCCTCTTCTGTC
CAATATTATTAAGGTTCCTTCAATGAAACCAACGGCAACGAACCCGATATTACTATTCATGATTGCGGACAC
CGCACCTTTTTTAGCATGTATTACCGTACTTGGTATAAAGCCTTGTTTAACGTTCGTAGGCCCTCTATCCGA
AACATCAACTAAAATAGTTTTTGAATCATCCAATGAAAATCTGCTAAACTTCAATTGCAGTGCATCGCTTTT
GGGAAGTTGTCCGTAAAACTTGTTTGTTTCGAATTTGAAAAGAATAACATCCCCAACCTCAGATGATACCGC
CAATTCCAATGTTTCCGATGCAAAGGAGATATTTTTTATGGCCAGGTTAGTAGCTCTGTTAAGTACGTTAGC
AGTATTCACTTCAAATACAGCGTTGTCAGTTACTTCACTGTGTGAAGCATCCCATATTCTGACTGAACCATT
ACTATGCCCAGTTAGTAAAGCAGATCTGGTCTCATGCCTTCTAATATTTCTGGTGGCAGGAATACCACCTTT
TAAAAACGATTCACTTTGAGCGATTGTCATCATCCCCAGCCAAAGATTTTTTTGAACTGATTGCGCTATACA
AGTAGTAACCGTTGGTCGAACCCATGCTAAGCTCCGAGGGAAAATGGAGGCCTTGGAACTAAAAGAGCCTGC
TGGGTATATCAATGTTTCAAGTTCGCCATCTTCTAAAAGTAATAAAATGAGGTTTGTGTCATGGCATCCACC
AAAATATGGAGAAGCCTTCGGCAAGGGTAGAAAATTTATTAGTGGAGCTTTGCCAATCAACGAAAATAGTTT
TTGTTGAACCGGTTTAGCATAGTACTTGCTCATTGCGTCAAATGATGTCACAGAATACATTGGTGTGCCGCC
TAAGTCAATCATGGTTATTTCCTGAGGTAAACAGGGATTTTCTGTAGCTTTTGTTGCAATCAACAACGATGT
ATACTCAGGATTACGCTGGCAAAGCCAGCTTACTTTAAAGATAGCGGGTGTTTCTGTAAAGGAACAGTCTTT
CAAGGCAGGATTTGGAAAATTCACATGTGTTTCAAATATACTTCTAGCGTGAATCAGTTTACCGCTATTGAC
ATCCCAAAATACCAAGGAATTATCTTCATGGACAGTTAATATATGTAAGGAATTTGGGTGATAAAGTGACTG
AATGACCTTTGGAGTGCGTTTCTTTTCTATGTTTGTGGATAGATCACCGCCCGGAGCATACGGTTCTAATTG
GTAAAAAAAATGTTGCTTGACTTTGTAGTCAATGAAAGAATATATGACTGTAATATGCTCATATGATATAAG
TATCGTTCCTATGTCTCTAGGATTCCATTGGATAGAAATAACCGGTGATAGCCTCTCTTTTGGCAAAAACAC
ACTTTTCTGGAAGTTTTCAATTTTCAATTTGGACATTTGATTTCTATCCACATCATAGATCAATATGGATCC
ACTCTCGAGGCCAATCAGCATCCAATCCAAGGACGGATCAGTCTCAATACAAGTGATGCTGTTTGGACAGAA
AACAGTAGTTAGAATCTGTTTCGAGTGTACTGAAAGAACTATTATGTTGCTCTTCTCATCTACAGCTATCAG
ATAAATTCCTTTAATAAACCGCATGTGTTTAATTTGAGGTCGATTTTTTAACGTAAATACGACCTCTATTTG
CTTTTGCCCATAAACATGTATCTCCCCAGCAGTAGTTGCAACTGCCAAAAGGCTTTGAGTATAGTCGAATGT
GGTAACAGTGATTCGTCCATTTATGCCGTATGTGCATATTTTCTTAGTATCGAAAAATTTGGAGTTAATACC
ATTTGAGACGTCATGAACTCTCGCGGATTTGATAGCATTTGACACATTCTTCAAATGCCTGCTTTTCTTAAA
CATTTATAAAATTTTTGTATCTGTTCAATTGACAATTTTGTAACTTTTATAATCTGTCAACTTTAGAAATAT
GTTAGTAGTAATATAATACTGAGCTGTTTCTTAAATGCTTCCTTAATAATGTAAACAGAATGCGCATTGTTG
AACATACGGCTTCGCATCGCATCGCTTAAACGAGGTTTTTCATATGCATGCTCCAAGATAGGTACGAACAAA
AAAGAGGCATTGCATCAAAATGGATAGTTTCAGTTTATGTAACAAAATCTCATTAAAAAAACCCTCTCCTCC
TATGAAGCGGAACAGTTCAACTTTTCCGCTTAGATGTTTTATATAAAATTAAATAAATCATGGCATGACCTT
TTCTTCATAAATCCAAATCATCTGGCATAAAGGAAAATCCTCTAAACTCTTCTTGCTGGCTCGTTGTCAAAA
CAGAGGGCAGAGGTGTAAGTGTGGGTGGCGCAGAGGTGAATTCTTGCTCGAAATATGATGTATCTTCCGGAG
ATTTAATTTCTGGGATGTAGGGTGGTTTCACGCGAAGGTTTAAGATATCGTCAAAGTTGATGTTACGGAAGA
AAGGTTCTTCCATAACTTCGTCTGCGTCCCTGGGACCAGCACCCAACCTCTTTTCAGGATCTTTTGTTAATA
GGCCTTGGAATATTTGTACAATCTCACCTGCCATATCTATTGGGTATAAGGGTTCATCGGTAAGGATAGCGT
TAAAAACTTCATCTTCGTCATCTCCTGAGAATGGAGATTGGCACAGTAGCATTTGATATAGCAGCACCCCAA
ATGCCCACCAATCGACAGCTTTGGTATATTCTTGCTCTTTTAAAATTTCTGGAGCCATAAATTCTGGTGTGC
CACAAAATGTAGAAGTTCTATTACCATACCACATTTCATCTTTACACAAACCATAATCGGCAATTTTTATAT
GACCTTCTGGAGTTAATAGAATGTTTTCCAACTTCAAATCACGGTATATTACACCATTATCATGAAAATATT
TCAGAGCCAGTAAGACCTCGGCGGCATAAAATTTGGCCCTTCTTACAGATAGTCTTTGGTTTTGAACATGCC
ACATTAAGTCACCGCCCCCAATAAACTCCATAGCAAAATATATACGGTTTTCAGTTTGAAAAGAGCAGTATA
GATTGGTTAAGAATGGGTGTTTAGTTTTTGTGGCTAACAAAAATACTTTCTTTTCTGCTCTTGCACTCTCGA
GGTCATGATTTTGAATAATATTATCTTTCTTCAGAACTTTTATGGCACAAAGCCTGTCAGTATTCTTTGATT
TAGATAAAATAACTTTACCAAAATTACCTTTACCAAGAACTTTGAGTAATACGAAATTATCTAATGAAACCT
TACGACGTTTAGCCGCTCTCTTTTTATGCTTTGCGCTTGTGCTGGTTTGTGATTTCTGCGGAGATTGTTGAT
CAGTGGTTCTGGAGGCATGAGTACTTGTAGGAGCCAAGGACACTGTTTCTTGTAGTACTTCCTTTGAAGCAT
GGTCTTGTTCAATTTGAAAGGTTTCACTATTCATATCGCGGAATGGATTTGTGTGTGTGGAATCTATTGTCA
AATCAGCTTCACGGAAATCATTTTTGTTCTCCCAGTCTAGTTTCTGTTTTGTCTCTAGATCAATGTGATCAA
CTTCTAGATCCTCTTGGATTTCCCCACTATCTTGTTTTATTTCAAGTTCCATTTCCTCACGTTGTGCTTTCC
ACAGTTCAAGTTCATCTCTCATTAAATCATCTTTAGATTCCCAAGTTTGACTATGCTCAATAGATAAATCAG
TGAGTCCCAAGGAACGTCTATTCGACGTTGGATCCAGTGTTTTCTCTGGTGATGAAAATTCGGCGGTTTGTT
GTGCACCTTCTGTAAAATTTAAATAGGCCTCATTTTCATCGATAAATTTATTTAGTTTCTCACGCCCGTGCG
TTTGTAGTGAAATTCTTTTATCAATAATAGGATCATGCTGCTTAGTTGGAGAATCTCTTCCTACCTTCTGAG
GCGAAGGAGTTTTATCATGTTTTCTTGGCTGAGGAGGCAAAGGAGCGTTTGCCCTTTCAGCTAATTTGGATG
GGGAAAGATCACTACCATTGGCAGTACCAATAGATGACCCCAACTGTGCCGACGGAACTGTCCTCTTCTTTT
TCTCTTGATTACGTTTTGTGTCTTGAATCGTTTTCAGAATTTTATTAGCCATTTCCATCGACATGCCACAGA
AATCGGGAACCAAATGAGCACATTGAGCATGACACATTATACCACATTCAGAACATTTGCGTACTTTATGTC
TACCCCATGGTAAAATATAACCACAGTGACAGCACCATTTAGTACCACGGTTTGAAGTAGGCAGGAATCTAT
GAGGAATACGGTGGTTCAACTTTGCCTCGTCCGGATCCGTATCAGTAGAAGTTTTAGCAATACACTTAGTAA
CAACATTGGTGTAACATTTTTTGTGACATAAAAATTTACAATCTTGACATTGGAATCCAGTATACCGGAGGA
AATCACCACAATATGCACAGCACATAATGTTGTAAAATGATTTTTGTACAAAGTGGTGGCCATGCTGTTCGA
ATATCTCTTCTTTCCTATTGATAATAGCACCATGACGATGTAGTCCACCCATCAACTGCTTCCTTTCTATTT
GAGAAGACTTGTGGAATCCTAGTGTTAACAAAATCTGCCCGGATGGTTCTAAGACAAACCATGAATTCGTAC
TGATTTGACTAGTTGATGTATTTTCGCCTTGCACATTCTTTGCTGAAGTAGACTGAATGGCTGAGTTTGAGT
ATGTAGAAGTCAATGTGCTTCCCTCTTCGCTAGCGAGAGAAGAACCACCATTAATGTTTGAAGCGTTGACCC
ATCCTTGTTGTTCATTTGTTTGTCCGGCTTTCTTCTTACGAATTTCTTCAGCGATATCGGAAAGCAGTAACC
ACATTATAGCCACTGGAATGAGCGAGTCGTTCACCTTATCATATACAGTAATCTCGATTTCATTCCCTTTTT
CAACTGGAATTTGAAAATCTTCACTCCACCTGTCATTTCTAGAAGGCTTCGTTCTGGCTTTGATCGTATCAT
CGATTTTTATAGTAACGTAGCTCTCTGGCTTCCTGGCAAACATCGGTGATTGTATATGGTCAACATCTCTAG
CAGCAGTTATTCCAATTGTTAGAACGCCAGTCAGTTGTTTTCTTCGGAATTTCGGTTGTTGATTATCCATTA
TGTCATTGGGTTGGTGTTTAAATTGATCAAAGTCAACGTTAATAGCTTGGTATTTCTTCAAAGCTTTGTTAA
GCATTTGAATCCTGTATTTGGATTCCATAGCACCCCCTTCTGCCGCAGAACTACTACGTTGATCACCGTCAA
TTTGATACAATTTAGTCAATTTAGTATTGGCTTCTTGGTATTGCTTTTCCACCTGTAATTTGAATTCTAATT
GTTGCAACATGTATTGGATTCTTTGCGCCAAAGAAGGGCAATCATATTTTACTAAATCCAAACGAGAAAATA
TGTGTTCATTTGGCGATTTGGTAGAAAGAAACCCGTATTCCTTCGAATTGCATCGCTCATTATCTTCGCTGC
CATTTTCACCCTGACTTTGTTGAGCGGTCTTCAACCGTAATTTTTTTAAGCTATCCTCCAAGTACTCAAGAT
TTTGACGTGCCTCTCTAATATTCGTATTACATTTCTGAATGACCATAACATTGCTAGTCTTTTTCTTGAGGG
CAGAAGCTCCCCGAATAATATTTTCTTCGACGGCTATCTTTTTTTTAATGTTCTGCTCCAATTGTGAAAAAC
TCATGACTGTAAACTGCTCCCTATATGTGTGATACTATACTTACTTTTCCTCGCTAGAGCTTCTCTCCGCAG
CTACTGTTCTAGGTTTTATTCCTATTGATTATCTAATATAGTTTTAAAAATCTATACTGAAAGGGGATCGAC
GCTGAATACCTCTAACGTAAGTGTGGACGAGTGGTGGCAGAGACTTTTACAATGGTTAATAATCAGTCTCTA
CTCAGCCAAATTGAATAGCAGTGAAATCGTAGCTCTTTTACTGCTCCTGAACCTGTCGTATTACTTTCGATA
GAGTAGATCAACTTTATTATCCACGCTTGTTAACTCTTTTCGTCGGTTTTTTTCGCCTTTAAAACTAGGCGG
GCTGGGTAATGAAGATAGCAATGCCTCATAAATACAATGTTATACTAATTACGTTTTTTCTTTGGTTATGTA
TATATATTGTGAGAATAAAGAGAAGTTGCAAGATTTGGTTTATTGTACAATACTACTTATTACACTGGCAGG
TGCAACCTGGAGTGGGACAAACATTATGTCTGTCAAACCATTCTTCAGCGTGACCGGCATGCATACCATGGT
TGCAACTCAAACAGAAGCTGAACCACTCGTTCAACTTCAGTTTTCTACTTACGAGTTCGCGATTTGCACCAT
CTTGAGAGTCTTCTGTCTGCATTGGATCGCGTGATTGCGTCCCATTTATTACAAAAGGTAAGTTTGACGTTC
CTAGAGGCATGAGACATATGGCACATCTTGGAAATGAAGACCCACAGTGTGGGCAACAATACTTATGTCTTG
GCTTTTCATCAGCTGCTTGTGCTTCAGAACTTCCAGTATTAAATTTCTTGTAGTCAGCGTTATTTCTTCTAT
AGGCTTCACCATTTTTGTAATTTCCAGCACTAGTAGAGACGGCGCTAGAAGGTGAGGATGTGCGCGGAGTGT
TGATGTTTTGTTTACAGTTTTGACATTGGATATATATTTGCCGGGGCTTTATGTCTGCAGTTAATACACCAG
TTTTAGTTCTCGATAATTTTGATCTTAAAACATCGAACCTGGCTCGCATGGAGAATAATTCCCACGATTTAA
GCATATCTCTATAAGTTTGTATCCATTCATCTACTCGTTGGTCGCGGAAATATCTAGGGGAGCCGAAAATTG
ATATCAGTGCGGCACTCTGAACATCGCTGGTTTTATTAACGTATGATTGCAGTAGATCGATACCATTAGGTG
TTATTCCGGTGAGAATTAAACCTTCTAATTCGCCGTTTTCAATAACTGTAGATGAAGTTCTATCTAAGAAAG
TGGTTAGGTCTGTATCATTCAAAAACCTTAGAGCTACCCCTAATCGTTCTCTCAAAGATATGGCAGGTTCAT
AAAGAATATCCCACCAATCATTGTCTGCGATAAAGGCGAAAATAACTCTCAAGTAAGGATCATCTAATTCGG
AGGACATTTTTCTGCATTGCTGCCTCCATGCATTGTTACCTGGCAGATCCTTATACGCCAAGTAACCTGCAA
TAGCGGTGGCAATTAGTCTCAATCTTTCCTTTTTTGCAGATCCCAATATTTCTACAGCCTTTGGGATATCAC
CAAAAAATACCGCCCAAGCGGCAGCTTTTTCATAATGGCCGTTTTTCATAAATTATGNNNNNNNNNNNNNNN
NNNNNNNNNNNNNNNNNNNNNNNNNNNNNNNNNNNNNNNNNNNNNNNNNNNNNNNNNNNNNNNNNNNNNNNN
NNNNNNNNNNNNNNNNNNNNNNNNNNNNNNNNNNNNNNNNNNNNNNNNNNNNNNNNNNNNNNNNNNNNNNNN
NNNNNNNNNNNNNNNNNNNNNNNNNNNNNNNNNNNNNNNNNNNNNNNNNNNNNNNNNNNNNNNNNNNNNNNN
NNNNNNNNNNNNNNNNNNNNNNNNNNNNNNNNNNNNNNNNNNNNNNNNNNNNNNNNNNNNNNNNNNNNNNNN
NNNNNNNNNNNNNNNNNNNNNNNNNNNNNNNNNNNNNNNNNNNNNNNNNNNNNNNNNNNNNNNNNNNNNNNN
NNNNNNNNNNNNNNNNNNNNNNNNNNNNNNNNNNNNNNNNNNNNNNNNNNNNNNNNNNNNNNNNNNNNNNNN
NNNNNNNNNNNNNNNNNNNNNNNNNNNNNNNNNNNNNNNNNNNNNNNNNNNNNNNNNNNNNNNNNNNNNNNN
NNNNNNNNNNNNNNNNNNNNNNNNNNNNNNNNNNNNNNNNNNNNNNNNNNNNNNNNNNNNNNNNNNNNNNNN
NNNNNNNNNNNNNNNNNNNNNNNNNNNNNNNNNNNNNNNNNNNNNNNNNNNNNNNNNNNNNNNNNNNNNNNN
NNNNNNNNNNNNNNNNNNNNNNNNNNNNNNNNNNNNNNNNNNNNNNNAAACAGAGTCTTCTTCTGAACGTAC
TTTGGTGAACCAGCGGCATTGGCAATAGGACTGTTCCGATCCCTATTTTCATTCTTAGTTTGATGATTTTTT
CCATTTCTTTATTTAGTTGTTTATCAGAAAGAATTGTCTCTTGTCTATATCTGTCTTGGTTCGATATTCCGT
TTATACCATTCCAAATACCTATCACACCTTCGTAACCTAAGTCAAGATCACCAGAAACCATCGTACCATCGT
CAACAGAAGCCTTTGCAATCGCGATCCACCTCCATGTGTTCCTTATATAAGCATTGTTTTGTAGATTTTTAG
AAGAATCAATCATCTCTACCGTGTTCATGGGATCCAAACCATATCCCAATGAAGCTCGCGTCCTCATTATTA
CACTTATATCTTTTTCCAGAAGTTTTTCTGGCTTCCAGAACAGTTCAAATCCACGCTTACTGTCAAGGACAT
CATTACTCCCTTCATTTTCCTCTTCACTCAACTCGGAGTACTCAATTTCATTATTAGGTTCATCATGTCCAG
ACGGAAAGTAATCTTCGCTAACATCTAAATCCTCAAACGATAGATTCTTTAGGATTGTTTTTACATTCTCTA
AGTTGGACTTTTCATGCTCATTGTTGACTCTAATTTCATCTATCTCAGTATTTTCAAAATTTGACAATAAGA
GAGAGTTCCTATTATTGAGTATAGCCTTGGAGCATACCTCTGAAATTGGCATTCTGTATATTGTTCCCGATT
GTCTCATACAGATTAGACTTGTTCCATTATTACTTCTTGGAATATAATCAAATGTAGCAACTCTATCGTACA
TCGTATTTGTGTCATGCACGGAAGAAACAAACAAATTCTCAATATTCATCTCGTTATCGTCATCTGCCGCAA
TATCACGATTGCTATCGCAGTAATAGCCTAACCTCCATCTTTTGATGGTATCACCTCTATGTAAGGTGGCAA
ATTCATTGTTCCTCACACATGACCACCTAAAGCAAGAGTTCATGTATTTCCTTGACGCTGCACCGGATCCAA
CCAATTTTTCAAAAGNNNNNNNNNNAAGCTTGGTCAGATAATTTTCTCCTATCCCAAATAGCTAAGGTCCCA
TCATCCCCATAAGTACTAAATTGCCAATCGTTAAACGGGTTCAGTTTGATATCATACGTCAATCGTGTCGGA
TGTTGATAAATTGGGTTGGGGGATCTGACGTCAATTTCTTTCAAAAATTTCGTACTTGCAGCCAATACACTG
GTATCGTTGAGGAACTTTAGGGATACTATGCTTTCATTTGTGCAATAACTAAACATTGGGTTGATAGTTTCA
TGCGAATCATCATGATAATTCATGTCCCAAATTTGTAAAGATGAATCATGCTTATTTCTGTCAAGACCCATT
GCTATAAGACCATTCGTATTTATTCCCAGAGAGTTTATACACCGCTGCTTCTTTGCTCGTACACGTATATCA
TAATTGGTTTCTGAAACAGGGTACCCTTGGGTATCCTTTAAATTTGAGACAGATCCAACTATATTTTCCGCC
TGAGCTGCCTTACCACCGCTGGCATTTGTCATAGAAGTCTCGTTATTGGCATTTAAGCCCACTGGCGCATGG
CTCGCTGGCGATGAGGAATTTTGTCCAGAGATATTAAAAATCCTTAAATATCCATTCTTTTCACCAACTCCA
ATCATACCAATTTCTGATTCTGAATAGTCTAAGCAGGTGATACTGCCGAAGTCTTTCACAGTGTGTAATTTA
ATAATTGATTCATCAGATTCATTTTCCGGATCCACTTTATAGTGGGTCACTTCATCTCTTGTAGGGTTCACT
GAAAGATAATCAATCAAATTATCATATGACCAATGGGTCACTTTTTTGATGAGACCCATGTTTATTCTTCTA
TACGTTCGTGATACTGCACTTACGACTACCAGTAACATCAGAATAACCATAGAGCTTATGCTATCTTGAAAT
ATATCATCGCCGTAAAGTATGATGTGTAGCGCATTAGTCTTCTGCATTCATATTATCAGTGGTATACCGTTT
GGTATATGCTTTCCAATCATGAAGTGTTGGCTCTACTCTATATAAATTCGACATCCATTGATTTTCTCAATA
AATGAGTTACCCAAGTAAGCTTTCCATTGATACAAGTGATCTACATTCTTGCGACGCCAAATTATAAAGCAC
TAAAAATCATATCATACCCAATTGCGGGCAGCACATGTATATATTATACACTACTTATAACTAACCTTCTTC
ATATATAACAATATGCCTGATAATACTAATGCATTTAAATCATATCATGAAAGAAAATTACATGGGTTTTAT
TGACATAATTGCATTTAGAATACATAAAATTCTAAAGAATTAATATATCCAAAGTATTAGACATAACCAAGA
ATAATAGTGAATAATTTTAGATTTTGTTACATATAATTCTGCTTGCCTATCTCTTCCACTCTTTTCAAAACG
TTGCATGTAAGCGTTACTAATATTCCGCTTTATTTTGTTGCAATTCCTAATTTTTTCATTACATTATCTTGC
GAGTACGGAAGCGATTAACGTTCTCCCAATAGAAGGAACAAACATAGATATTGAAGTTTTACTGCTTTTGCT
TACCTGACCTTTTTCAAATTTAATTTTTTCCCGCTAATAAGACCATAAACTACCCCGAACCAAATTCTAAAA
GATAGTCAGCTGGATTAGAGTTGTCATCTCCAAACATTAATTTTGCATTATCTTCGGCTTCAATCAAATCGC
CTGATAAGAACTCCTTTAATTCTTCATGAATGTTTGTATGTGGATGACTCTCCATAGTGCCAGCATGATTGT
GGTTACCGACCGAATCATATAACGGTGGCTCCCAATTGTGCAATTCAGCCTTACTATTTTGTTCATTCATCA
AAGCATTTGGGACAGATCTAATATCTATAATTCTTTCCTCACTATTCTCGCTATTATTTTGCCCCGAACTGG
CATGGTGGTTATTGGTAAAAGGAGATAATGCTGCGACAGAACTTTTCTTCTCTTCCAATTCTTTTATCTTCG
CCAATAACGCCTTCTTTTTTCGTGCTTGTATTTCTAAAATTTCGGCCAGGTATTGTAAATATTCGACCGTTC
TATCCAAAATGATACCCTTATTTGGTTTGATTTGTTTACCTAGGTCATCGTAATTCAATAAAGATGGTGGAA
CCAACTGGCCGAGTTCTTTTATCTTTTGCTTTATTAATTCTCTTCTTCTCCTTTCGACGGCATTATGAAACT
CTCTTTTGCGCCTCAGTTTCTCATCAGAAGTTAACCCGCCTAAAATCTTTGGAACACTTCCAGGTCCTATAT
TTTCAGTCATATTGCTACTTATTGAAGTGTGTCTTGTTCTGGGTGTGTTTATGCTACCATGCCTAAAGAAGA
TGAAAGGAAACTTCCTGCACGAAATGACGATGATGGTGATCTTACCTTTGGGGAATATGTGGAAGATACGGA
TGCTGGGCCCAAGCTTTGTGGATTATAGTAGAAAATGATGATGAATATGTGTTTGGTGTCTTCATATCAGAA
TTGATGCTAGAAGATAAAGAGGAGCTCAAATCATCAGTTAAGTTATACATTGTGTCATCGGTGCCATGCTGA
AATAAAAAGTCATGTGGTAACTCAGCTTTTAAGCCTTCTTGTTGCTGTAATGGNNNNNNNNNNNNNNNNNNN
NNNNNNNNNNNNNNNNNNNNNNNNNNNNNNNNNNNNNNNNNNNNNNNNNNNNNNNNNNNNNNNNNNNNNNNN
NNNNNNNNNNNNNNNNNNNNNNNNNNNNNNNNNNNNNNNNNNNNNNNNNNNNNNNNNNNNNNNNNNNNNNNN
NNNNNNNNNNNNNNNNNNNNNNNNNNNNNNNNNNNNNNNNNNNNNNNNNNNNNNNNNNNNNNNNNNNNNNNN
NNNNNNNNNNNNNNNNNNNNNNNNNNNNNNNNNNNNNNNNNNNNNNNNNNNNNNNNNNNNNNNNNNNNNNNN
NNNNNNNNNNNNNNNNNNNNNNNNNNNNNNNNNNNNNNNNNNNNNNNNNNNNNNNNNNNNNNNNNNNNNNNN
NNNNNNNNNNNNNNNNNNNNNNNNNNNNNNNNNNNNNNNNNNNNNNNNNNNNNNNNNNNNNNNNNNNNNNNN
NNNNNNNNNNNNNNNNNNNNNNNNNNNNNNNNNNNNNNNNNNNNNNNNNNNNNNNNNNNNNNNNNNNNNNNN
NNNNNNNNNNNNNNNNNNNNNNNNNNNNNNNNNNNNNNNNNNNNNNNNNNNNNNNNNNNNNNNNNNNNNNNN
NNNNNNNNNNNNNNNNNNNNNNNNNNNNNNNNNNNNNNNNNNNNNNNNNNNNNNNNNNNNNNNNNNNNNNNN
NNNNNNNNNNNNNNNNNNNNNNNNNNNNNNNNNNNNNNNNNNNNNNNNNNNNNNNNNNNNNNNNNNNNNNNN
NNNNNNNNNNNNNNNNNNNNNNNNNNNNNNNNNNNNNNNNNNNNNNNNNNNNNNNNNNNNNNNNNNNNNNNN
NNNNNNNNNNNNNNNNNNNNNNNNNNNNNNNNNNNNNNNNNNNNNNNNNNNNNNNNNNNNNNNNNNNNNNNN
NNNNNNNNNNNNNNNNNNNNNNNNNNNNNNNNNNNNNNNNNNNNNNNNNNNNNNNNNNNNNNNNNNNNNNNN
NNNNNNNNNNNNNNNNNNNNNNNNNNNNNNNNNNNNNNNNNNNNNNNNNNNNNNNNNNNNNNNNNNNNNNNN
NNNNNNNNNNNNNNNNNNNNNNNNNNNNNNNNNNNNNNNNNNNNNNNNNNNNNNNNNNNNNNNNNNNNNNNN
NNNNNNNNNNNNNNNNNNNNNNNNNNNNNNNNNNNNNNNNNNNNNNNNNNNNNNNNNNNNNNNNNNNNNNNN
NNNNNNNNNNNNNNNNNNNNNNNNNNNNNNNNNNNNNNNNNNAAGAAGTAGGTCGCTGACAAAAAAATAAGA
GTATCTATTAAAGGATACTGTCAACTAAGTAATGTGAATGCAGTAATGTCGTTTTGTATCTTATATATGCTC
ACGTAAGACAGAAATTCGGATTGTGAAAAATTCCTTGATGATTCCGTGCAGCCTCTAGCCAAAATAGCAACT
GCGAGTAAAAAATAATGTACTAACCTGCAGTAATATTGGAGATCCTACTGTCCGGACCGAGTAGTACAATTG
TTAGTTTCTGTTGCTCATAAGAAGGCTTTTCTAATCACCATGGCTTTATTATTTCAAAAGTAACTTGCGAAG
AGTCACATCCCGCGGAACGGCCCGCAATCGTGACCCGGCAAAAGGCGATTGTAATGAAGAGGGAGTATTGGT
CAAGACTTGTACTATACTGAAATAGGAAGAAGATTGAATAAATTTGCATTCTAATTGCGTTCGGTAGTTTAG
AGTAGGACTTAGATTACCTGTATTGTCTGCAGTTGCGTTTTTTTTTTTTGCTGGTAAAAAAAAAGAACAAGT
GTGGAGAATATGAGCGAGGAACCACCTTCTGACCAGGTCAATAGTCTCCGTGACTCATTGAATCGATGGAAT
CAAACAAGACAGCAGAACTCGCAGGGTTTTAATGAATCTGCGAAGACATTGTTCTCAAGCTGGGCGGATTCT
CTCAATACCAGGGCCCAGGATATATATCAGACGTTGCCTGTATCTAGACAGGACTTGGTGCAAGACCAGGAG
CCGTCGTGGTTCCAATTGTCAAGAACGGAAAGAATGGTACTTTTTGTCTGTTTTCTTTTGGGTGCAACAGCC
TGTTTCACTCTTTGTACTTTCCTTTTCCCCGTTCTAGCCGCTAAACCAAGAAAGTTTGGTTTACTATGGACA
ATGGGGTCCCTACTATTTGTTCTTGCGTTTGGGGTACTTATGGGACCACTCGCGTACTTAAAACATTTGACT
GCAAGGGAAAGGCTGCCTTTTTCGATGTTCTTTTTCGCCACATGCTTCATGACGATTTATTTCGCAGCCTTT
TCCAAGAACACGGTGCTGACTATTACATGTGCTCTTCTTGAATTAGTTGCCGTCATTTATTATGCTATTTCA
TATTTCCCATTCGGTGCAACAGGTTTGAGGATGTTAAGCTCTGCTGGTGTCAATTCGGCAAGAGGTGTTCTG
CGCATCTGAATTATCATTCATAGTGCATATTGAATTGATTAGTTGAAGAAGAAAAATAATGTTTATGTTATA
AGAAACAATAATAAAGAGATTTATAACCTAACCTAATTAAATAGCATGTAGTCAACAAAAAGGGAGTAAAAC
ATGCAGTGGCTCTATATATATAATTATCGTAGAATAATTCAAAAAAAAATAAAAAACGAAAAAATTCATTCT
TCATCACTCATCAAAGGCACTATTTCGTCATAACGCGGAGGCTCGTTACCATGAGAGAGTAGCGAATCTGCG
GAGCTCGAACTTACTATTCCTTCTTGTTCTTCATCATCTTTTACATTCGCTAAAGTGTAACCCTTTTTGAAA
AATTCGTTCTGTTTGTCCTTAGAGTTTTCAGTGGTAGCGTTTGGAATCCTCACAGTACCATTTGCTTGTGAT
AAGCCATTTGTTGGTGATGAATTGTGAGATCTATTGACGGGCGATGGAGTGCTCAATAATTTATCGAGATTA
TTGAATCTTGACCTGTCATTCACTGACGTTGCTCTTGCTCTAGCAACACCTTGGCCACTATTGCCCGAAACA
AATGCGGAATTCGAAATACTGCCGTTCATGGCATTGGCATTTGAAATACTGTTCCGATTAACATTTGGCACA
CCGGCATCATCGCTGTATCCGGATGGCCCACTAACTGACGTAGTTCTTGATAAGTTCAATTGTTGAATAGAT
AGTAAAGCAGGGTCATACGAGGCCATGATATTAGGTGATCCCATCGGTGAGACAATGGGAGAAGCTGGAACG
GATATGGCTTCTTCAAAAGTTGGCGGAGGTGGACATGTGTTACCAAAAAAGTCGCTGTTCATACTTAGAGGA
ACCTGGTTGCCTTTGCCTTCCATTGTGGCCATATCATAAGTGGGTAACTCCATATTACCACTGTTGCACTGT
TCAGACACCAGGAATATGGGCGTATCGATTAGAACCTCATAATGTCTTAATTTGGACGGACACTCAGGATCA
GGTTTACTGATTCGTAGCATAATTTCCAGCTTATGTCTACAGTAAACATTACTGAAGTGTAAACTATCCAAG
TACAAGCCTCTTTTCGGTGTGTTTAATCTGGTATGTGTTTTCACGGGCAAACCAGAATTGGATTTGATTATT
GTTTGATGGAATTTTGGATCATAAACAGGTTTTTCATTTTCTTCATGACTTTTCGAGCCTTTATGACCGGAT
AAAAAGCCTATTACACTGGGACGACGGTGTGAGGGTCCATTGGCTACGGCATGTTCGGGATTGGGGATGCTC
GTGTATGCATCGATACCATAGGGTGGAATTATCTTTGCGGTTCTTTTATCCAAATCTTCGTATTTGGGGAAC
TTCAATTTTGTTTCAATAATTATTGGTTCCGTTATACCGATCCTTTCTTTCAGATTGCCTTTTGAATCGCTG
TCTTCATCAAAAAGACTATAATATAGATATTGTCATTCAATGAATTTTCNNNNNNNNNNNNNNNNNNNNNNN
NNNNNNNNNNNNNNNNNNNNNNNNNNNNNNNNNNNNNNNNNNNNNNNNNNNNNNNNNNNNNNNNNNNNNNNN
NNNNNNNNNNNNNNNNNNNNNNNNNNNNNNNNNNNNNNNNNNNNNNNNNNNNNNNNNNNNNNNNNNNNNNNN
NNNNNNNNNNNNNNNNNNNNNNNNNNNNNNNNNNNNNNNNNNNNNNNNNNNNNNNNNNNNNNNNNNNNNNNN
NNNNNNNNNNNNNNNNNNNNNNNNNNNNNNNNNNNNNNNNNNNNNNNNNNNNNNNNNNNNNNNNNNNNNNNN
NNNNNNNNNNNNNNNNNNNNNNNNNNNNNNNNNNNNNNNNNNNNNNNNNNNNNNNNNNNNNNNNNNNNNNNN
NNNNNNNNNNNNNNNNNNNNNNNNNNNNNNNNNNNNNNNNNNNNNNNNNNNNNNNNNNNNNNNNNNNNNNNN
NNNNNNNNNNNNNNNNNNNNNNNNNNNNNNNNNNNNNNNNNNNNNNNNNNNNNNNNNNNNNNNNNNNNNNNN
NNNNNNNNNNNNNNNNNNNNNNNNNNNNNNNNNNNNNNNNNNNNNNNNNNNNNNNNNNNNNNNNNNNNNNNN
NNNNNNNNNNNNNNNNNNNNNNNNNNNNNNNNNNNNNNNNNNNNNNNNNNNNNNNNNNNNNNNNNNNNNNNN
NNNNNNNNNNNNNNNNNNNNNNNNNNNNNNNNNNNNNNNNNNNNNNNNNNNNNNNNNNNNNNNNNNNNNNNN
NNNNNNNNNNNNNNNNNNNNNNNNNNNNNNNNNNNNNNNNNNNNNNNNNNNNNNNNNNNNNNNNNNNNNNNN
NNNNNNNNNNNNNNNNNNNNNNNNNNNNNNNNNNNNNNNNNNNNNNNNNNNNNNNNNNNNNNNNNNNNNNNN
NNNNNNNNNNNNNNNNNNNNNNNNNNNNNNNNNNNNNNNNNNNNNNNNNNNNNNNNNNNNNNNNNNNNNNNN
NNNNNNNNNNNNNNNNNNNNNNNNNNNNNNNNNNNNNNNNNNNNNNNNNNNNNNNNNNNNNNNNNNNNNNNN
NNNNNNNNNNNNNNNNNNNNNNNNNNNNNNNNNNNNNNNNNNNNNNNNNNNNNNNNNNNNNNNNNNNNNNNN
NNNNNNNNNNNNNNNNNNNNNNNNNNNNNNNNNNNNNNNNNNNNNNNNNNNNNNNNNNNNNNNNNNNNNNNN
NNNNNNNNNNNNNNNNNNNNNNNNNNNNNNNNNNNNNNNNNNNNNNNNNNNNNNNNNNNNNNNNNNNNNNNN
NNNNNNNNNNNNNNNNNNNNNNNNNNNNNNNNNNNNNNNNNNNNNNNNNNNNNNNNNNNNNNNNNNNNNNNN
NNNNNNNNNNNNNNNNNNNNNNNNNNNNNNNNNNNNNNNNNNNNNNNNNNNNNNNNNNNNNNNNNNNNNNNN
NNNNNNNNNNNNNNNNNNNNNNNNNNNNNNNNNNNNNNNNNNNNNNNNNNNNNNNNNNNNNNNNNNNNNNNN
NNNNNNNNNNNNNNNNNNNNNNNNNNNNNNNNNNNNNNNNNNNNNNNNNNNNNNNNNNNNNNNNNNNNNNNN
NNNNNNNNNNNNNNNNNNNNNNNNNNNNNNNNNNNNNNNNNNNNNNNNNNNNNNNNNNNNNNNNNNNNNNNN
NNNNNNNNNNNNNNNNNNNNNNNNNNNNNNNNNNNNNNNNNNNNNNNNNNNNNNNNNNNNNNNNNNNNNNNN
NNNNNNNNNNNNNNNNNNNNNNNNNNNNNNNNNNNNNNNNNNNNNNNNNNNNNNNNNNNNNNNNTTTTACGG
ATACTATAACTGCTATGCTGTAGAGACCATGGAACTGTCGATTTCAACAGACTTGTATTAAGTTCCGAGCCG
GAGCCTGGATGGTCTCTGAATTATTTTCTCTCAGGAGTGTGTCTCTATTTTCCATTATGCTGCCACCCCTTT
CGGTAGCCGCTGCCGTGTAGCGAGAGATGGAGTGTTACCTTCTTGCTGGTCTATACCATCCATAAAAAAATC
CGCCTCAGCATCGTCCGTACCATCATTGAGTCCGTTTAGTCTGGACAGGTACTCATCGTCATTCGAGGATAT
CGTTGGTAAGAAAACGCTTTCACCGCTTGTAGAAATAGAAATCTTCAAGTACTCATTGGATAGAACGGTTTT
TGGGCCCAGGAGACCTCTAGCGGTTAAATATTCTATGAGAAATTGCTCGTTAAACTTTTTCGAGTTTGCCAA
CCTTGTTAGAGAAGTTGATGATAAATCGCTTGACACTACAGCTGATGAGTTATGGTCATCATCAAAATCTAG
TACTGTGCTATCCTCCTCAATCTGTGAATAGCGTCCCCCAGAGATTCTGGGCTCTTGGTCTACCGACAATCT
TCCCGAAGTGCGACGGTTGGTGTCGGAAGTCGAGGATCTCGGAGTCGTAGTAGCACTATCGCTGATAGAGCC
CTGTATGGCAGTGGTACTGTGTCGCCTTGCGTTTGGCGGCGGCTGTTTGTTCTGTTTTTTGCCAAGGAGTTG
GGCGTCTGTATTGCTGCTTCTGATGTTGCCGTTATTATTGCCGCCTTTCGTTGTGTTGTTCAAGACGGCAGG
TGAGTGAACATTAGCGCCACCAAGTAAAGATGATAGCGCGTGCCTAATGGTGGAGGATCTTCTTCGTTGTTG
CATGGACCCTAATTTCTTGGTGGGAGAGGGTTGAAACGGCTGTCCTTTAGACTGGTTTAAATCTGTTTCTGA
TAAAGAGTGGGATGAATTTTTCGCCACCGGTCTTGATGTTATAAACGGCATGCCCAATAGGGGTAGGGAAAA
ATCTTGCTTGTTCTTCTCTATTTAAAAGAGTCACCTTTCCGATGGACCTTCAAAAATATAAACGTGGCTTAT
CTCAGAGCTAAGACAGACCTTCCGAGCAATAATAATGAGTCGTTCTATTTTTTTTTTCTCGTCCCTTTTTTT
GTCCCCTCTTAACAAAATTAGAAATATAGGCGGGAAAGTGGAGAACCCTTGGAAGAGTCAGATCAGAGATTG
GAAAAATTAAGACCAATGGATATCTACAGATCCTGTGAATCGAGTGTGAGTGATATACCGCAAGATCGGTAG
AAAACTGTATATAAAGCAAAGAACTGATGTGGTGTAAACGATGTAGCGATGTAACAAGAGATACTCGGTAAT
GTAATCAAGATGCTCTTTTTTTTTTTTTGCGGCAATATGGTGTACGTAAAATTAAGGTTCCGTGGAGTCTGT
GCTTGCGAAAATGATATTGACGCATGGACTGTCGAAATAATAAATTTACAATTAAACACTTGGTGATTTGAA
TGTAATTTGAACGTTTAAAAAATTCCAAGGGAATATTACTGTTTCGGGAATATAACGTTTGATATCGCTAGC
GCACCCAGATGAGAAATCCGCATGGATGGGTTGTTAGTATTTCTATTGTGAAACCGCTTTGTTCTGGAGGGC
GAGAAAAAGTTACGGTCACTCTATCTTTTTTATAATTTGGTCTAACAAACTTGATATCAGAACCACGTAGAA
GAAAAAGAGACTAATAGTAAAAATATCAAGAAAGTTGACCCATTTTTGTATATATGTCCGTAAAAGTTATGA
CTTGGCACTGGTCTTGGTTTACTCATCAATCAGCTAGGATCAGCGCTGAGTGACTGCTTGCGGCTGGGCGGC
TAAGAAATGGGAATATGTACAGTACAAATTCCGAACTTTGCGAGCCTGCCTCGATGGTTTTTTAAGGTGTTC
TTTTTCTTGCATACCAAAGCGTACACTTGATGCGCCGCTTGACGTTATCTTGTTCTGGATGAGGCCTTATTT
TTGGTCTTCATTGTTAAAACACCCTATTGTCATTTAGCAGCCGATGCGATGAACGAAACTGCGAGGTAAAAG
CGCTCAAATCAAAAGTGTAGTATGAATGATATATAAACAACTTCAATAAAGTCACGCGTAGTTAAAATATTG
TTAGGGTAATATCCTGTGTCCTTCGAATATCTGTTGGAATAAGAAGCAACATCATCTACTGACTAGTATTCG
TGATACTAGTATTCAATCACGTAAGGTGGAAGAGAATGACATGAAGATTGAGAAACAGTGATCAAACTCAAT
AAAGAGCTGAATACAAGCACATATAATTGTTGGAATAAAAATCAACTATCATCTACTAACTAGTATTTACGT
TACTAGTATATTATCATATACGGTGTTAGAAGATGACACAAATGATGAGAAATAGTCATCTAAATTAGTGGA
AGCTGAAACGCAAGGATTGATAATGTAATAGGATCAATGAATATTAACATATAAAATGATGATAATAATATT
TATAGAATTGTGTAGAATTGCAGATTCCCTTTCATGGATTCCTAAATCCTTGAGGAGAACTTCTAGTATATC
TACATACCTAATATTATAGCCTTAATCACAATGGAATCCCAACAATTACATCAAAATCCACATTCTCTACAT
GGTAGCGCCTATGCTTCGGTTACTTCTAAGGAAGTTTCATCAAATCAAGATCCGTTAGCCGTTNNNNNNNNN
NNNNNNNNNNNNNNNNNNNNNNNNNNNNNNNNNNNNNNNNNNNNNNNNNNNNNNNNNNNNNNNNNNNNNNNN
NNNNNNNNNNNNNNNNNNNNNNNNNNNNNNNNNNNNNNNNNNNNNNNNNNNNNNNNNNNNNNNNNNNNNNNN
NNNNNNNNNNNNNNNNNNNNNNNNNNNNNNNNNNNNNNNNNNNNNNNNNNNNNNNNNNNNNNNNNNNNNNNN
NNNNNNNNNNNNNNNNNNNNNNNNNNNNNNNNNNNNNNNNNNNNNNNNNNNNNNNNNNNNNNNNNNNNNNNN
NNNNNNNNNNNNNNNNNNNNNNNNNNNNNNNNNNNNNNNNNNNNNNNNNNNNNNNNNNNNNNNNNNNNNNNN
NNNNNNNNNNNNNNNNNNNNNNNNNNNNNNNNNNNNNNNNNNNNNNNNNNNNNNNNNNNNNNNNNNNNNNNN
NNNNNNNNNNNNNNNNNNNNNNNNNNNNNNNNNNNNNNNNNNNNNNNNNNNNNNNNNNNNNNNNNNNNNNNN
NNNNNNNNNNNNNNNNNNNNNNNNNNNNNNNNNNNNNNNNNNNNNNNNNNNNNNNNNNNNNNNNNNNNNNNN
NNNNNNNNNNNNNNNNNNNNNNNNNNNNNNNNNNNNNNNNNNNNNNNNNNNNNNNNNNNNNNNNNNNNNNNN
NNNNNNNNNNNNNNNNNNNNNNNNNNNNNNNNNNNNNNNNNNNNNNNNNNNNNNNNNNNNNNNNNNNNNNNN
NNNNNNNNNNNNNNNNNNNNNNNNNNNNNNNNNNNNNNNNNNNNNNNNNNNNNNNNNNNNNNNNNNNNNNNN
NNNNNNNNNNNNNNNNNNNNNNNNNNNNNNNNNNNNNNNNNNNNNNNNNNNNNNNNNNNNNNNNNNNNNNNN
NNNNNNNNNNNNNNNNNNNNNNNNNNNNNNNNNNNNNNNNNNNNNNNNNNNNNNNNNNNNNNNNNNNNNNNN
NNNNNNNNNNNNNNNNNNNNNNNNNNNNNNNNNNNNNNNNNNNNNNNNNNNNNNNNNNNNNNNNNNNNNNNN
NNNNNNNNNNNNNNNNNNNNNNNNNNNNNNNNNNNNNNNNNNNNNNNNNNNNNNNNNNNNNNNNNNNNNNNN
NNNNNNNNNNNNNNNNNNNNNNNNNNNNNNNNNNNNNNNNNNNNNNNNNNNNNNNNNNNNNNNNNNNNNNNN
NNNNNNNNNNNNNNNNNNNNNNNNNNNNNNNNNNNNNNNNNNNNNNNNNNNNNNNNNNNNNNNNNNNNNNNN
NNNNNNNNNNNNNNNNNNNNNNNNNNNNNNNNNNNNNNNNNNNNNNNNNNNNNNNNNNNNNNNNNNNNNNNN
NNNNNNNNNNNNNNNNNNNNNNNNNNNNNNNNNNNNNNNNNNNNNNNNNNNNNNNNNNNNNNNNNNNNNNNN
NNNNNNNNNNNNNNNNNNNNNNNNNNNNNNNNNNNNNNNNNNNNNNNNNNNNNNNNNNNNNNNNNNNNNNNN
NNNNNNNNNNNNNNNNNNNNNNNNNNNNNNNNNNNNNNNNNNNNNNNNNNNGGAAGCTGATGCGTAAAGATT
AACATTGTAGTGGGAGAGTGGGTGACAGGGTATAAAAACGCAGAGAGAAATAATTATTAAGAACGATATGAA
TTACTGACGTTTTTTAATTTCGTGTTTAGAAACACAGGTGAATCTTCAAATAATAATGTAAATTGCATTTTT
TTAAAAGCAAATCTATGGATATATTGGGTATACTGTAAGTTCTCCTCGATAGTACAGAAAACCATAACAGAA
CATATAATTATATGTAATCTCTGTTGATAATTAGAGGTTAAAAATTAGTATTAATGAAGAAGTGAGTACTGA
TCTTCTTATACTAAATAAGAGAGGTATATAAAACACACGCCGATTGGTCATATTAATTATGACCAATATAAT
AGTGATTCCGGTAGTTACTATACATTGATGTGACGACTCATATTCCTCATATATGTACCTACCATAACATGT
TCAACTAATAGGTCTTTAACACAGCTTCAGTATTGTCTGAGCTTCTCGTTTAACATTCCTTCTGCAATAGGC
GCAATCACACTTAAACGTATACGAGTTGTACATTAATATACGATGTAAGCATTAGATTGTTACCATAGCAAC
TCATGTCACTATTAATTACTCTCGTTCCAACAGTCTCGATCCACTGTGTGTATTCTTGGAAAATGAACAAAT
CAGTGTAGAGAAGTCGTCTTCGTTTCCATCATGAGAATGTGCTTCAGTATTACATTTTTTGCCTTCAACGCC
TTGATTGTTCTATTTTTGCTAATAATAAATCTATTTCATCGGACTAAAAGTCCATTAGTTGTAAGCGGATTT
AGCTCAGTTGGGAGAGCGCCAGACTGAAGAAAAACTTCGGTCAAGTCATCTGGAGGTCCTGTGTTCGATCCA
CAGAATTCGCATTCCTTTTTGCTAGCATTCTTTTTTTTTTCATTTCTAGGCCTGTTTCTCCGCGCTGATTGG
TCGCCCGGGTGATGCAGTTGCGGCCGGCCCTGGCCAATCAGATCCCTTTAAAAATGGGCCCGGTGCGCTTCT
ACCCCTTCACGCCTTTTACGCCTTTTTCGAATCTTGTATTTATTGTAATTATTANNNNNNNNNNNNNNNNNN
NNNNNNNNNNNNNNNNNNNNNNNNNNNNNNNNNNNNNNNNNNNNNNNNNNNNNNNNNNNNNNNNNNNNNNNN
NNNNNNNNNNNNNNNNNNNNNNNNNNNNNNNNNNNNNNNNNNNNNNNNNNNNNNNNNNNNNNNNNNNNNNNN
NNNNNNNNNNNNNNNNNNNNNNNNNNNNNNNNNNNNNNNNNNNNNNNNNNNNNNNNNNNNNNNNNNNNNNNN
NNNNNNNNNNNNNNNNNNNNNNNNNNNNNNNNNNNNNNNNNNNNNNNNNNNNNNNNNNNNNNNNNNNNNNNN
NNNNNNNNNNNNNNNNNNNNNNNNNNNNNNNNNNNNNNNNNNNNNNNNNNNNNNNNNNNNNNNNNNNNNNNN
NNNNNNNNNNNNNNNNNNNNNNNNNNNNNNNNNNNNNNNNNNNNNNNNNNNNNNNNNNNNNNNNNNNNNNNN
NNNNNNNNNNNNNNNNNNNNNNNNNNNNNNNNNNNNNNNNNNNNNNNNNNNNNNNNNNNNNNNNNNNNNNNN
NNNNNNNNNNNNNNNNNNNNNNNNNNNNNNNNNNNNNNNNNNNNNNNNNNNNNNNNNNNNNNNNNNNNNNNN
NNNNNNNNNNNNNNNNNNNNNNNNNNNNNNNNNNNNNNNNNNNNNNNNNNNNNNNNNNNNNNNNNNNNNNNN
NNNNNNNNNNNNNNNNNNNNNNNNNNNNNNNNNNNNNNNNNNNNNNNNNNNNNNNNNNNNNNNNNNNNNNNN
NNNNNNNNNNNNNNNNNNNNNNNNNNNNNNNNNNNNNNNNNNNNNNNNNNNNNNNNNNNNNNNNNNNNNNNN
NNNNNNNNNNNNNNNNNNNNNNNNNNNNNNNNNNNNNNNNNNNNNNNNNNNNNNNNNNNNNNNNNNNNNNNN
NNNNNNNNNNNNNNNNNNNNNNNNNNNNNNNNNNNNNNNNNNNNNNNNNNNNNNNNNNNNNNNNNNNNNNNN
NNNNNNNNNNNNNNNNNNNNNNNNNNNNNNNNNNNNNNNNNNNNNNNNNNNNNNNNNNNNNNNNNNNNNNNN
NNNNNNNNNNNNNNNNNNNNNNNNNNNNNNNNNNNNNNNNNNNNNNNNNNNNNNNNNNNNNNNNNNNNNNNN
NNNNNNNNNNNNNNNNNNNNNNNNNNNNNNNNNNNNNNNNNNNNNNNNNNNNNNNNNNNNNNNNNNNNNNNN
NNNNNNNNNNNNNNNNNNNNNNNNNNNNNNNNNNNNNNNNNNNNNNNNNNNNNNNNNNNNNNNNNNNNNNNN
NNNNNNNNNNNNNNNNNNNNNNNNNNNNNNNNNNNNNNNNNNNNNNNNNNNNNNNNNNNNNNNNNNNNNNNN
NNNNNNNNNNNNNNNNNNNNNNNNNNNNNNNNNNNNNNNNNNNNNNNNNNNNNNNNNNNNNNNNNNNNNNNN
NNNNNNNNNNNNNNNNNNNNNNNNNNNNNNNNNNNNNNNNNNNNNNNNNNNNNNNNNNNNNNNNNNNNNNNN
NNNNNNNNNNNNNNNNNNNNNNNNNNNNNNNNNNNNNNNNNNATGAGGCCTTATTTTTGGTCTTCATTGTTA
AAACACCCTATTGTCATTTAGCAGCCGATGCGATGAACGAAACTGCGAGGTAAAAGCGCTCAAATCAAAAGT
GTAGTATGAATGATATATAAACAACTTCAATAAAGTCACGCGTAGTTAAAATATTGTTAGGGTAATATCCTG
TTTCCTTCGAATATCTGTTGGAATAAGAAGCAACATCATCTCCTGACTAGTATTCGTGATACTAGTATTCAA
TCACGTAAGGTGGAAGAGAATGACATGAAGATTGAGAAACAGTGATCAAACTCAATAAAGAGCTGAATACAA
GCACATATAATAGAATAATGAACGATAACACACATTATGAAAGAATAATAATAATAATAACACCGTATAGAA
ATATCGGCTCCCTCTTGTTGATTCTCACATCCTCGAGCAAAAGCTCTAGTAAACCCTGTGTATTTAACCTTA
TGGCCTCTATCAGCAATGGACTCCCAATAACTCACCAATTTTTCAATATTAGTGTAGATAGGAATGGATCCT
CGATGAAATCGTTATGATTAGTGTCTCGATCCACTGTGTGTATTCTTGGAAAATGAACAAATCAGTGTAGAG
AAGTCGTCTTCGTTTCCATCATGAGAATGTGCTTCAGTATTACATTTTTTGCCTTCAAACGCCTTGATTGTT
CTATTTTTGCTAATAATAAGTCTTTTTCATCGGACTAAAAGTCCATCAGTTGTAAGCGGATTTAGCTCAGTT
GGGAGAGCGCCAGACTGAAGAAAAACTTCGGTCAAGTCATCTGGAGGTCCTGTGTTCGATCCACAGAATTCG
CATTCTTTTTTGCTAGCATTCTTTTTTTTTCATTTCTAGGCCTGTTTCTCCGCGCTGATTGGTCGCCCGGGT
GATGCAGTTGCGGCCGGCCCTGGCCAATCAGATCCCTTTAAAAATGGGCCCGGTGCGCTTCTACCCCTTCAC
GCCTTTTACGCCTTTTTCGAATCTTGTATTTATTGTAATTATTATACATTGGTCATATCAAATTCACATCAG
ACTTCAATTTTTCAATTCACTTTCTGAATAAGAGCCCTTCCCTTCATACAAGTAGAGATATTATACTGTCAT
AGCTCTTTCAATTGGTCTTATTAGATTGTCTCCATCTTTCCCATTGACGTTGTTGCTCCCTCTCTTTTTTCG
TTTTTAACTGATTTCTCATATATTCCCAAACAGGCATATATACTCGACGTCAAGAAAGAAAAGAAAAGAAAA
CCCTCATAAAAAATATAATCGAGAAGTTTTTTTCCTCATCGCGAACCATTAGTATAACAGATTGATCGTTCA
GCTCTCATAACTATCGCAAGAACAGTAACAAAATAAATAAAAAAAACACGCACATATAATAATGTTGGCTCG
TACTGCTGCTATTCGTTCTCTATCGAGAACTCTAATTAACTCTACCAAGGCCGCAAGACCTGCCGCTGCTGC
TTTGGCTTCCACCAGAAGATTGGCTTCCACCAAGGCACAACCCACAGAAGTTTCCTCCATCTTAGAGGAAAG
AATTAAGGGTGTGTCCGACGAGGCCAATTTGAACGAAACTGGTAGAGTTCTTGCAGTCGGTGATGGTATTGC
TCGTGTTTTTGGTTTGAACAACATTCAGGCTGAAGAATTGGTCGAGTTCTCCTCTGGTGTTAAAGGTATGGC
TTTGAACTTGGAGCCTGGTCAAGTCGGTATCGTTCTTTTCGGTTCCGATAGACTGGTTAAAGAAGGTGAATT
GGTCAAGAGAACCGGTAATATTGTTGATGTCCCAGTCGGTCCAGGCCTTTTGGGTAGAGTTGTCGACGCTTT
AGGTAACCCTATTGATGGTAAAGGTCCTATTGACGCTGCCGGTCGTTCAAGAGCTCAAGTCAAAGCACCAGG
TATTTTGCCAAGAAGATCTGTCCATGAACCAGTTCAAACCGGTTTGAAAGCCGTTGACGCTTTGGTCCCTAT
CGGTAGAGGTCAAAGAGAGTTGATTATTGGTGATCGTCAAACAGGTAAGACTGCTGTCGCCTTAGACACCAT
CTTGAATCAAAAGAGATGGAATAACGGTAGTGACGAATCCAAGAAACTTTACTGTGTTTACGTTGCCGTTGG
ACAAAAAAGATCTACCGTTGCTCAATTGGTCCAAACTTTGGAACAACATGACGCCATGAAGTACTCTATTAT
TGTTGCAGCTACTGCATCTGAAGCCGCTCCTCTACAATACTTGGCTCCATTTACTGCCGCATCCATTGGTGA
ATGGTTCAGAGATAATGGAAAGCACGCTTTGATCGTCTATGACGATTTGTCCAAGCAAGCCGTGGCATACCG
TCAATTATCTTTGTTGTTGAGACGTCCTCCTGGTCGTGAAGCCTACCCTGGTGATGTCTTTTACTTGCATTC
AAGATTGCTAGAAAGAGCCGCTAAGCTTTCTGAAAAGGAAGGTTCTGGTTCTTTAACTGCTTTGCCTGTTAT
TGAAACCCAAGGTGGTGATGTCTCCGCTTATATTCCAACCAATGTTATTTCCATTACCGATGGTCAAATTTT
CTTGGAAGCTGAATTATTCTACAAGGGTATCAGACCTGCCATTAACGTTGGTTTGTCCGTTTCTCGTGTCGG
TTCCGCTGCTCAAGTTAAGGCTTTGAAGCAAGTCGCTGGTTCCTTGAAATTGTTTTTGGCTCAATACAGAGA
AGTCGCTGCTTTTGCTCAATTCGGTTCCGATTTAGATGCCTCCACCAAGCAAACTTTGGTTAGAGGTGAAAG
ATTGACTCAATTGTTGAAGCAAAACCAATATTCTCCTTTGGCTACAGAAGAACAGGTTCCATTGATTTATGC
CGGTGTTAATGGTCATTTGGATGGTATTGAACTATCAAGAATTGGTGAATTTGAGTCCTCCTTTTTGTCCTA
TCTAAAATCCAATCACAATGAGCTTTTGACCGAAATTAGAGAAAAGGGTGAATTGTCTAAAGAATTGTTGGC
ATCTCTAAAGAGTGCTACTGAATCATTTGTTGCCACTTTTTAATGTGAACTAAAAAAATAAAAATGAATATA
AGGTACGTCTCAAAAAGAAATGTAAATATAGAAATTTTAAAAAAAAAAACGAAAAAAAACATAACTAAATTT
AAAGTGCAGCCAAACAATAACCCTGAAAAATCTAAATATCTTAGAATTTTTTTATTTTGATTATTATATATT
ATTATTATTCTTATGGTAAATAATGCCCCTACTTTTCTTCTAAGAAATGAGTTACTACAAAAATAAGGAAAT
ATCGCCTGCAAGCGGTTTTATTTTGGAGTTGTTTTTTTTTTCCCACATAGCCTCTAGTTATCATTCTAGCAC
TGACTCTTTTTTCGCCACTATTCTATAAAAGGCCCGAATTNNNNNNNNNNNNNNNNNNNNNNNNNNNNNNNN
NNNNNNNNNNNNNNNNNNNNNNNNNNNNNNNNNNNNNNNNNNNNNNNNNNNNNNNNNNNNNNNNNNNNNNNN
NNNNNNNNNNNNNNNNNNNNNNNNNNNNNNNNNNNNNNNNNNNNNNNNNNNNNNNNNNNNNNNNNNNNNNNN
NNNNNNNNNNNNNNNNNNNNNNNNNNNNNNNNNNNNNNNNNNNNNNNNNNNNNNNNNNNNNNNNNNNNNNNN
NNNNNNNNNNNNNNNNNNNNNNNNNNNNNNNNNNNNNNNNNNNNNNNNNNNNNNNNNNNNNNNNNNNNNNNN
NNNNNNNNNNNNNNNNNNNNNNNNNNNNNNNNNNNNNNNNNNNNNNNNNNNNNNNNNNNNNNNNNNNNNNNN
NNNNNNNNNNNNNNNNNNNNNNNNNNNNNNNNNNNNNNNNNNNNNNNNNNNNNNNNNNNNNNNNNNNNNNNN
NNNNNNNNNNNNNNNNNNNNNNNNNNNNNNNNNNNNNNNNNNNNNNNNNNNNNNNNNNNNNNNNNNNNNNNN
NNNNNNNNNNNNNNNNNNNNNNNNNNNNNNNNNNNNNTAATAAAATTTTGAATGACAGTTAAAAAATCACGT
AGTCAGTTAATCTGTTTAACTTGAAAATATGTCTGAATCAGTGGCCATTATAGGTGCAGGATTAGTAGGCTG
CGTTGCAGCTTGGCATTCTCCAAAGAAGGCTACAATGTCACACTTTATGATTTAGACAAGATCCTCGATTGG
ACACCACCAAAAATAAAAATTTAAATCCATTAATTGGGCTATTTCTGCTCGTGGCATTGATGCTCTGAAATC
AATAGATCCGGATGCTTGTGAACATATTCTGCAAGATATGATTCCCATGAAAGGCAGGATGATTCATGACTT
GAAAGGCAGACAGGAATCACAATTGTATGGCTTGCATGGAGAAGCTATTAATTCTATCAATAGATCTGTATT
AAATAATAGCCTTTTGGACGAATTAGAAAAATCTACAACAGAACTGAAGTTCGGTCACAAATTAGTCAAAAT
CGAATGGACAGATGATAAACAAATCTGTCATTTTGCCATTGGGGAAGATTTGAAAACCCCACATACTGAAAA
GTATGATTTTGTCATAGGTTGTGACGGAGCATACTCTGCGACGAGATCGCAAATGCAACGTAAAGTTGAGAT
GGATTTTTCACAAGAATATATGAATTTACGTTACATTGAACTTTACATCCCGCCTACTGAGGAATTCAAGCC
AAACTATGGCGGAAATTTTGCAATAGCTCCTGACCATTTGCACATTTGGCCTCGTCATAAATTCATGTTAAT
TGCGCTCGCCAACAGTGACGGCTCGTTCACTTCAACCTTTTTCGGTTCTAAAGATCAAATATCAGATCTGAT
AACTTCCAAGTCACGTGTGAGGGAATTCTTAATCGAGAACTTTCCCGATATTATTAATATTATGGATTTGGA
CGATGCTGTCAAAAGGTTTATCACTTATCCAAAGGAAAGTCTTGTCTGTGTAAACTGTAAGCCATACGATGT
ACCAGGCGGAAAGGCCATCCTACTCGGCGACGCTGCCCATGCAATGGTTCCATTTTACGGCCAAGGTATGAA
TTGCGGATTTGAAGATGTGAGAATTCTTATGGCGCTATTGAAAAAGCATTCAGGAGATCGTTCAAGAGCCTT
TACTGAGTACACTCAAACAAGACATAAGGACCTAGTTTCTATTACTGAGCTGGCAAAAAGAAACTATAAAGA
AATGTCACATGACGTTACATCCAAGCGGTTTTTATTAAGGAAAAAGCTAGATGCTCTCTTTAGTATTATAAT
GAAGGATAAGTGGATACCTTTGTATACAATGATATCTTTCAGATCCGATATCTCGTATTCTAGAGCTTTAGA
AAGGGCTGGAAAGCAAACACGTATCTTGAAATTCTTAGAATCTCTGACACTCGGTATGTTATCTATTGGCGG
TTACAAGCTTTTCAAATTTTTGACAAGAGAACGTTCCTGAAGCCAGTTTATTCTTGCCATCCGTGTACGCTA
GGAGAGGATTATTAAAATAAGTGATATATACATATATATATATATATATATATATATAATACACTAATTATT
TTATGTGATGTTGATCACGCGAAACGGTAAACGGCTCTGTTCGCGCTTTCTTTGTTTACATTTTAGTGAAGT
ATTGTCAAGATAATATCCATATGGTTGAACTTTTTATATTGGCTAGTTAAATACTCTATTTATTGCACCAAA
AAATCATCTTAGTGGACTTTTTGGAGCAAAAAAAACCAGCAGGTAGTTATATAAGATGACTACACAACTAAG
GTATGAAAATAACGATGACGATGAAAGAGTAGAATATAATCTCTTTACCAATAGATCCACCATGATGGCAAA
TTTTGAAGAATGGATCAAAATGGCTACAGATAATAAAATCAATTCCCGAAATAGTTGGAATTTCGCATTGAT
CGACTATTTTTATGACTTGGACGTTTTGAAAGATGGCGAGAATAACATCAATTTTCAGAAAGCATCTGCAAC
CTTGGATGGGTGTATTAAGATTTACTCTTCGAGAGTTGATTCAGTGACAACGGAAACAGGTAAGTTATTGAG
CGGGTTGGCACAAAGAAAGACGAATGGGGCATCTAACGGAGATGACAGTAACGGGGGAAATGGTGAAGGGCT
TGAAGGTGACAGTGACGAAGCAAATATAGAGATTGATCCCTTAACTGGTATGCCTATATCTAATGATCCTGA
TGTGAATAACACTAGGCGGAGAGTGTACAACAGAGTTTTAGAAACAACATTGGTGGAGTTCGAAACGATCAA
GATGAAAGAGCTAGACCAGGAATTAATAATTGATCCATTATTCAAAAAGGCCTTGGTTGATTTCGATGAAGG
TGGCGCCAAGAGTTTATTGTTGAACACATTAAACATAGACAACACTGCAAGAGTCATTTTCGATGCATCAAT
TAAGGATACACAAAACGTAGGGCAAGGTAAACTTCAAAGGAAAGAAGAAGAATTAATTGAAAGAGATAGTTT
AGTAGATGACGAAAATGAACCTAGCCAGTCATTGATAAGTACTCGTAATGACTCAACCGTAAATGATTCCGT
TATTAGTGCACCTTCCATGGAAGATGAGATTTTATCTCTTGGTATGGATTTTATAAAATTTGATCAAATTGC
GGTGTGTGAAATTTCAGGATCGATTGAGCAACTAAGGAACGTTGTCGAAGATATTAATCAAGCGAAAGACTT
TATCGAAAATGTTAACAACAGATTTGATAACTTCTTAACTGAAGAAGAATTGCAAGCAGCTGTCCCAGATAA
TGCAGAAGATGATAGCGATGGCTTTGATATGGGCATGCAACAGGAGCTGTGCTATCCAGATGAAAATCATGA
CAATACATCACATGATGAACAAGATGATGATAATGTCAACAGTACCACAGGAAGTATATTCGAAAAAGATTT
GATGGCATACTTTGACGAAAATCTAAATAGAAACTGGAGAGGGAGAGAACATTGGAAAGTACGAAATTTTAA
GAAAGCAAACTTAGTGAATAAAGAATCCGACCTGTTGGAAGAAACGCGAAGTACTATAGGAGATACTACTGA
CAAAAACACNNNNNNNNNNNNNNNNNNNNNNNNNNNNNNNNNNNNNNNNNNNNNNNNNNNNNNNNNNNNNNN
NNNNNNNNNNNNNNNNNNNNNNNNNNNNNNNNNNNNNNNNNNNNNNNNNNNNNNNNNNNNNNNNNNNNNNNN
NNNNNNNNNNNNNNNNNNNNNNNNNNNNNNNNNNNNNNNNNNNNNNNNNNNNNNNNNNNNNNNNNNNNNNNN
NNNNNNNNNNNNNNNNNNNNNNNNNNNNNNNNNNNNNNNNNNNNNNNNNNNNNNNNNNNNNNNNNNNNNNNN
NNNNNNNNNNNNNNNNNNNNNNNNNNNNNNNNNNNNNNNNNNNNNNNNNNNNNNNNNNNNNNNNNNNNNNNN
NNNNNNNNNNNNNNNNNNNNNNNNNNNNNNNNNNNNNNNNNNNNNNNNNNNNNNNNNNNNNNNNNNNNNNNN
NNNNNNNNNNNNNNNNNNNNNNNNNNNNNNNNNNNNNNNNNNNNNNNNNNNNNNNNNNNNNNNNNNNNNNNN
NNNNNNNNNNNNNNNNNNNNNNNNNNNNNNNNNNNNNNNNNNNNNNNNNNNNNNNNNNNNNNNNNNNNNNNN
NNNNNNNNNNNNNNNNNNNNNNNNNNNNNNNNNNNNNNNNNNNNNNNNNNNNNNNNNNNNNNNNNNNNNNNN
NNNNNNNNNNNNNNNNNNNNNNNNNNNNNNNNNNNNNNNNNNNNNNNNNNNNNNNNNNNNNNNNNNNNNNNN
NNNNNNNNNNNNNNNNNNNNNNNNNNNNNNNNNNNNNNNNNNNNNNNNNNNNNNNNNNNNNNNNNNNNNNNN
NNNNNNNNNNNNNNNNNNNNNNNNNNNNNNNNNNNNNNNNNNNNNNNNNNNNNNNNNNNNNNNNNNNNNNNN
NNNNNNNNNNNNNNNNNNNNNNNNNNNNNNNNNNNNNNNNNNNNNNNNNNNNNNNNNNNNNNNNNNNNNNNN
NNNNNNNNNNNNNNNNNNNNNNNNNNNNNNNNNNNNNNNNNNNNNNNNNNNNNNNNNNNNNNNNNNNNNNNN
NNNNNNNNNNNNAAGTCTTTGCCTCAAAAGGAGACAAAAGATTGACATGCCGATTAAGAACAGAAAGAACGA
CACACATATTACTGCGGATGACTTCCATTTTCACTGATAGATACAAGATTGTTCATTAACCCGGGCAGAAAA
TGAGTTTGTTCAGTCATAGGAAGCATACCAGAGGCGACGTTAGTTCGGGGCTTTTTGAAAAAAGCACAGTTT
CTGCCAACCATTCAAATAACGACATTCCTACTATTGCAGATGAGCACTTTTGGGCGGATAATTACGAAAGGA
AAGAACAAGAGGAAAAAGAAAAGGAGCAGTCTAAAGAGGTTGGTGATGTGGTGGGTGGAGCGCTCGATAATC
CGTTTGAAGATGACATGGACGGTGTTGACTTCAACCAAGCTTTCGAAGGAACAGATGATAACGAGGAGGCCA
GTGTGAAACTTGATTTACAGGATGACGAAGATCATAAGTTCCCCATTCGAGAAAATAAAGTTACTTATTCAA
GAGTTTCGAAAAAAGTTGACGTAAGAAGATTAAAGAAAAACGTATGGAGATCGATCAACAATTTGATACAAG
AACATGACAGTAGGAAAAATAGAGAACAAAGCTCTAATGACAGTGAAACCCACACAGAAGATGAATCAACAA
AGGAGCTCAAGTTTTCTGATATCATTCAAGGTATAAGTAAAATGTATTCGGATGATACACTAAAGGACATTT
CAACAAGCTTTTGTTTTATATGCCTTCTACACTTAGCCAATGAGCATGGGTGGCAGATAAATCATCAGGAAA
ACTATAANNNNNNNNNNNNNNNNNNNNNNNNNNNNNNNNNNNNNNNNNNNNNNNNNNNNNNNNNNNNNNNNN
NNNNNNNNNNNNNNNNNNNNNNNNNNNNNNNNNNNNNNNNNNNNNNNNNNNNNNNNNNNNNNNNNNNNNNNN
NNNNNNNNNNNNNNNNNNNNNNNNNNNNNNNNNNNNNNNNNNNNNNNNNNNNNNNNNNNNNNNNNNNNNNNN
NNNNNNNNNNNNNNNNNNNNNNNNNNNNNNNNNNNNNNNNNNNNNNNNNNNNNNNNNNNNNNNNNNNNNNNN
NNNNNNNNNNNNNNNNNNNNNNNNNNNNNNNNNNNNNNNNNNNNNNNNNNNNNNNNNNNNNNNNNNNNNNNN
NNNNNNNNNNNNNNNNNNNNNNNNNNNNNNNNNNNNNNNNNNNNNNNNNNNNNNNNNNNNNNNNNNNNNNNN
NNNNNNNNNNNNNNNNNNNNNNNNNNNNNNNNNNNNNNNNNNNNNNNNNNNNNNNNNNNNNNNNNNNNNNNN
NNNNNNNNNNNNNNNNNNNNNNNNNNNNNNNNNNNNNNNNNNNNNNNNNNNNNNNNNNNNNNNNNNNNNNNN
NNNNNNNNNNNNNNNNNNNNNNNNNNNNNNNNNNNNNNNNNNNNNNNNNNNNNNNNNNNNNNNNNNNNNNNN
NNNNNNNNNNNNNNNNNNNNNNNNNNNNNNNNNNNNNNNNNNNNNNNNNNNNNNNNNNNNNNNNNNNNNNNN
NNNNNNNNNNNNNNNNNNNNNNNNNNNNNNNNNNNNNNNNNNNNNNNNNNNNNNNNNNNNNNNNNNNNNNNN
NNNNNNNNNNNNNNNNNNNNNNNNNNNNNNNNNNNNNNNNNNNNNNNNNNNNNNNNNNNNNNNNNNNNNNNN
NNNNNNNNNNNNNNNNNNNNNNNNNNNNNNNNNNNNNNNNNNNNNNNNNNNNNNNNNNNNNNNNNNNNNNNN
NNNNNNNNNNNNNNNNNNNNNNNNNNNNNNNNNNNNNNNNNNNNNNNNNNNNNNNNNNNNNNNNNNNNNNNN
NNNNNNNNNNNNNNNNNNNNNNNNNNNNNNNNNNNNNNNNNNNNNNNNNNNNNNNNNNNNNNNNNNNNNNNN
NNNNNNNNNNNNNNNNNNNNNNNNNNNNNNNNNNNNNNNNNNNNNNNNNNNNNNNNNNNNNNNNNNNNNNNN
NNNNNNNNNNNNNNNNNNNNNNNNNNNNNNNNNNNNNNNNNNNNNNNNNNNNNNNNNNNNNNNNNNNNNNNN
NNNNNNNNNNNNNNNNNNNNNNNNNNNNNNNNNNNNNNNNNNNNNNNNNNNNNNNNNNNNNNNNNNNNNNNN
NNNNNNNNNNNNNNNNNNNNNNNNNNNNNNNNNNNNNNNNNNNNNNNNNNNNNNNNNNNNNNNNNNNNNNNN
NNNNNNNNNNNNNNNNNNNNNNNNNNNNNNNNNNNNNNNNNNNNNNNNNNNNNNNNNNNNNNNNNNNNNNNN
NNNNNNNNNNNNNNNNNNNNNNNNNNNNNNNNNNNNNNNNNNNNNNNNNNNNNNNNNNNNNNNNNNNAATCG
TTTTATTAAAATACTTTTAAAGAATTAAATTTTGATAATTAGTTCATTCTCTTTTACAAAGATAATCACCAA
ACAGGGACAATACACTGAACGATAAAAGTATGTGACATATAGAATGCTAGAATGAATAGCCTAGACTGCATT
GTTATGAGAGCAACGTTTGATATTTGTGGCGATTGGAACAAACATAGTACATGCCAAAATGAGATGAAATGT
CCAATTTGAACTGATTAACATACACGCGCAAGCTCGTATTTGTTTACTGGTACACCTAGAGTCAGCCGATCA
AAGAGACAGTGGCAGATATATGGGAAAATTTTCTCCGGAAGATTGCATGCGAGAGTCTCATAACCAGTCATT
TCCCAAGATACAATTCTCGGAGCTGTTATACTAACAAACTTTTAATTTTCATTTTTTTTTTTTTTTTGATTA
GATGGCCTCCTTACCTCACCCAAAGATTGTCAAGAAGCACACCAAGAAGTTCAAGCGTCATCACTCTGACCG
TTACCACAGAGTTGCTGAAAACTGGAGAAAGCAAAAGGGTATTGACTCTGTTGTTAGAAGAAGATTCAGAGG
TAACATCTCTCAACCAAAGATCGGTTACGGTTCTAACAAGAAGACCAAGTTTTTGTCACCATCTGGTCACAA
GACTTTCTTAGTCGCTAACGTTAATGATTTGGAAACCTTGACCATGCACACCAAGACTTACGCCGCTGAAAT
TTGGCTCACAACATCTCCGCTAAAAACAGAGTTGTCATTTTGGCTAGAGCTAACGTTTTGGGATCAAGTCAC
CAACCCAAGGTCGTTGCTTTGGAGCTAAATAAATTAAGATTAACAAAAATAATAACCTTCATTAAATTTTAA
ATTTCAATAAAAAAANNNNNNNNNNNNNNNNNNNNNNNNNNNNNNNNNNNNNNNNNNNNNNNNNNNNNNNNN
NNNNNNNNNNNNNNNNNNNNNNNNNNNNNNNNNNNNNNNNNNNNNNNNNNNNNNNNNNNNNNNNNNNNNNNN
NNNNNNNNNNNNNNNNNNNNNNNNNNNNNNNNNNNNNNNNNNNNNNNNNNNNNNNNNNNNNNNNNNNNNNNN
NNNNNNNNNNNNNNNNNNNNNNNNNNNNNNNNNNNNNNNNNNNNNNNNNNNNNNNNNNNNNNNNNNNNNNNN
NNNNNNNNNNNNNNNNNNNNNNNNNNNNNNNNNNNNNNNNNNNNNNNNNNNNNNNNNNNNNNNNNNNNNNNN
NNNNNNNNNNNNNNNNNNNNNNNNNNNNNNNNNNNNNNNNNNNNNNNNNNNNNNNNNNNNNNNNNNNNNNNN
NNNNNNNNNNNNNNNNNNNNNNNNNNNNNNNNNNNNNNNNNNNNNNNNNNNNNNNNNNNNNNNNNNNNNNNN
NNNNNNNNNNNNNNNNNNNNNNNNNNNNNNNNNNNNNNNNNNNNNNNNNNNNNNNNNNNNNNNNNNNNNNNN
NNNNNNNNNNNNNNNNNNNNNNNNNNNNNNNNNNNNNNNNNNNNNNNNNNNNNNNNNNNNNNNNNNNNNNNN
NNNNNNNNNNNNNNNNNNNNNNNNNNNNNNNNNNNNNNNNNNNNNNNNNNNNNNNNNNNNNNNNNNNNNNNN
NNNNNNNNNNNNNNNCATTTTGGCTAGAGCTAAGGCTTTGGGTATCAAGGTCACCAACCCAAAGGGTCGTTT
GGCTTTGGAAGCTTAAATTAAATAAAGATTTACAAAATAATAACCTTCTTTTAATTTTAAATTTCAATAAAA
AAATATCAAATCAAACATGACTTTTAAATCTACCATTAGATAATTGTATAAAGTGATTTATTGTTTTTTAAT
TTTGTTTTCATTATCTATCAAAACTAGGGCATTCTTCCTCACTTTTAGTGATAAACTTTTGTAAACTCAGTA
GTATATCCAGCCGACGAGCAATGCGATAACGGCGATGATAAGCAATGCTCTGGAACTCAGACTTTGCCCGTT
ACCTGCTGATGGCGCTCTTGCTGATTCTGCATCGTGGTTTCCAGACGGTTTTCTTTTCGGTAACACGGAGTG
AAATATTTTGATCTTCTTGAAGACTATGTCATCTTTGTACTGCTCTTCCAGATTAGGCCAATCGGACAACAG
CTCGCCATCCTCCACGTTTTGGTAAGCTGCCGGGATAGGAAGTGTAACGATCAAGAATTTGTCTCGTTTTTG
GTCCATTTCATCGTCAGCGGTTGACTTGGGTAATCCAAGGAAAACAATTTGGACATTTACACTTTCATGAGC
ACCTATGATGGCCACATTGGGCCTCACACAATACTTTGTGGGAGCACTAGTCCTCACTTTAAATATAACTCT
CTTTTCACCATCGTTCTCGAGCTTTATATACTCTGTTGATTGTTTATTAAGGGGAGCTGAAGTATTACATAT
TAGTAACCTGTTGCATCGCACCAAAAAAGGTAGCAAAGTTTCCCGCACACTAGCAATTCTCGTCAAACATAC
CCTTGAACACCAGCTTTTCTGGCACTATTCTCATTGTTTACTCGTCTGAACTAGTGCTTATATTATCTGTCG
TCATACCACTGTTTGAGACCCCCATAGGTCTTATATAAGGTAATGCATCATTCTAAACGGGCGGCAAGCCAT
ATTAAACTATCTATATAACTACAACAGTATTCATATACCTAGTGAGGAGGCCATTTGAAAGCGCATTTTACC
TCAGTAGTCATCACCTTTCGAAACGACTTCCTTTTTGTGAGCATGCAACAAGATGGTGTGTTCGAATTGTGC
AGTGTAGGATCCGGGGATATCGTTCAATGGTGGATAATCCTGTACTAAACCGTGTCTAACCAAGTTATTCAA
CGCAAATAAGTATTTCTCTTGGCCAAGTCTGTCTAGGTATCGGCGACAGAACGGTAAAGTCCCAAAGTTGCG
GTCTATCGTTTTTAACAAGTTCTTGGCGCTGTCTAACGTGGGCATTACCTGATGGTCTTCAGCAGATCTGGC
ATAATGAGAAACTTCCCCACCGGCAGTAACATAACCTCTACCAGTAGAACCAAAAGTTTCAATGGCAAAGTG
CTCACCTTCCTCCATTTTTGTAGTGTCCCCATTTTTGACGATGGGAACGGATTTACCGCCGTGGATACGATA
TGGTGCGATACTGTGGCCACATAGATTACGACAAGGTTTAACCTGGTAAGTCTCACCATTGATTTCCACTTC
GTAGGATTCCATAACTTCTTGGATGGCTTCACCGATGTCGGTTAATCTCACATCGATACCCGCTTCTTTAAT
ACCCGTGTAAGTAGCGTCCTTTACAGCGGCTAGCAGGTTATCGTATTGTGGATCAAAGGAAACAGTAAAGGC
AGAATCAATGATGTTACCGTTTACCTGCACACCATAATCTACCTTCATCACGTCTTCGTATTTCAGAACGGT
TTTGTCGCCTGCATTGGGTGTGAAATGTGCAGCACAATGGTTGAGAGAGAGACCCGTTGGAAACCCAATACC
TTGAGATTTGGGATCCTCCATCGCTAATAAATTTTCGGCACCTGTATACTTTCTTGTAGTATTTTCGATCAT
GTCAGCGATATCCATTAACTTCATCCCAGGAACGATTCTGTCCTTGATGGCCCTTCTCACACGACGATGTAT
CTCAGCACCCTTTCTGACATCATTCCAATGTTCGGCCCTTTCCAGATCCCTTTTCAAATAACGTGATTCTTC
ATCCGTGGTTCTTTGCAGATTGAAATCTTGATGATAGTCCATCCACGCACCTTCTGGGTACTTTCCATCTGG
AAACAGTAATTCAATCTTCTTCACATTGCTTTTCTTCTTCTTCTTTTTCTTGTTCTTCTTCTTTTTGCTTTC
TACTGGGTCTGACTCGTCAGCTTTTGCCTGGTCTTGCTGTTCAACGCCTTCATTCTCCAAATTCAATTCTTT
TAAATCAGAAGCAGGGGAATTTTCTATTTCAGCGTCTGTCATTTTTCAATACGGTAGAGCTTCTACAGTACT
TGTTGATGTAAAAGCCCACTTATTAGCTTCTTGCTATGGCTTCCTTTCTTTTTTAAGTTCGCTTCTTTCCCA
AGATTGAAAATAAAAAATAAGTGAGACCAGGTCATTAAAGGTCCCTTGAAGAGTAAAAAATCTGTCAAATAT
CACCCATAAGAGCATAACCATAATGTTGAAGAGCACGCTGAGGCTTTCAAGAATCTCTCTCAGAAGAGGTTT
CACAACGATCGACTGTTTACGCCAACAAAATTCGGATATCGATAAAATCATACTAAATCCAATCAAATTAGC
TCAGGGAAGCAACAGCGATCGTGGCCAAACCTCTAAAAGCAAAACTGATAATGCAGATATTTTATCAATGGA
AATTCCAGTAGATATGATGCAATCTGCTGGGAGAATAAACAAGAGGGAGCTTCTATCCGAGGCGGAAATTGC
TAGAAGTAGCGTGGAGAATGCACAAATGAGATTCAATTCTGGAAAATCTATAATCGTGAATAAGAACAACCC
TGCAGAATCATTTAAGAGATTAAACAGGATCATGTTTGAGAACAATATTCCCGGAGATAAAAGAAGTCAACG
GTTTTACATGAAGCCGGGGAAAGTGGCTGAATTGAAGAGATCTCAAAGGCATAGGAAGGAATTCATGATGGG
CTTCAAGAGGTTGATTGAAATTGTTAAAGATGCCAAGAGGAAAGGATACTAATCGTACCATCAACTCTTGAA
TATTGTGAAATTTTCGCCATTGATTTCCGTCTTTGTAAATAGGTAATGCGTAACTATTTAGTTAAATTTTTG
TATATTTTTTATTCTATGACTTCACTTATCCATTATTTCCATCGTCAAAAAAAGGAAATAAATACTGTTGCT
CGAACGAACAGCAAGATAAAGTGGAAACGAAAAGTAAGCAGCTTCCTCAATATGCCGTCAAACGTACGTTCG
GGAGTCTTAACTTTGCTCCATACAGCATGTGGAGCAGGCGTACTTGCAATGCCGTTTGCATTCAAGCCATTT
GGGTTAATGCCTGGTCTGATAACGCTAACATTTTGCGGAATATGTTCCTTATGTGGGCTGCTATTACAGACT
CGAATAGCGAAGTACGTACCTAAATCTGAGAACGCCTCGTTTGCTAAACTCACCCAACTAATCAATCCGTCA
ATAAGTGTAGTGTTCGATTTTGCCATTGCTGTTAAATGTTTTGGCGTTGGTGTATCTTACTTAATTATTGTT
GGTGACTTAGTGCCACAGATAGTGCAGTCAATTTTTTATCGTAACGATGATAACATGAGTGGTTCGCAAGAG
CATCACATGTTCTTAGACAGGCGTTTGTATATAACTCTGATCATAGTGTTTGTTATCTCCCCTTTATGCTTT
AAAAGAAGTTTGAATTCTCTACGATATGCTTCTATGATTGCCATTGTTAGTGTCGCATATTTATCTGGTTTG
ATTATTTACCATTTTGTAAATCGGCATCAGCTAGAGAGAGGGCAAGTATATTTTATGGTACCTCACGGAGAT
TCTCAGTCTCATTCTCCCCTGACTACATTGCCAATTTTTGTGTTTGCTTACACTTGTCACCACAATATGTTC
AGTGTAATTAATGAGCAAGTGGATAAGAGCTTCAAGGTAATCAGGAGGATTCCGATTTTTGCCATCGTGTTG
GCCTATTTTTTATACATCATAATTGGTGGTACAGGTTATATGACATTTGGTGAGAATATTGTAGGAAATATC
CTCACTTTATACCCGAATTCCATCTCCACCACCATCGGGAGGTTAGCAATGCTGCTATTAGTTATGTTAGCA
TTTCCATTGCAATGCCATCCTTGCAGATCATCGGTAAAAAACATAATTATATTCATTGAAAATTTCAGAAAA
GGTAAGTTATACGATAACAGAGCTAGCTTTATTCCATTAGACAACTTTAATAGTGAAGATCCGCAGGAGGCG
CCAACCCAACAAAACAACGAAGAGCCAAATCTGCGTAGTGAGTCTTTACGGCATATCAATATTATCACCCTT
TGTATCTTACTGTTCTCATATCTACTGGCTATTTCAATTACGTCTCTAGCAAAAGTCCTAGCAATAGTTGGT
GCCACGGGATCTACGTCGATTTCTTTCATTTTGCCAGGCCTTTTTGGTTATAAATTAATTGGCTCAGAATTT
ACGGGCACGAATGAAAGAGTACCGACAAGCATAAAAATATTCAAATACTTAAGTTTATCTCTATTCATCTGG
GGGATAGCAGTAATGGTAGCTTCACTATCAGCGATTGTATTTTTGGGCACATCATCACATTGAGTTTGTACA
TTACTTTTCGTATTTCTATAAACAAAAAAAAGAAGTATAAAGCATCTGCATAGCAATTAATNNNNNNNNNNN
NNNNNNNNNNNNNNNNNNNNNNNNNNNNNNNNNNNNNNNNNNNNNNNNNNNNNNNNNNNNNNNNNNNNNNNN
NNNNNNNNNNNNNNNNNNNNNNNNNNNNNNNNNNNNNNNNNNNNNNNNNNNNNNNNNNNNNNNNNNNNNNNN
NNNNNNNNNNNNNNNNNNNNNNNNNNNNNNNNNNNNNNNNNNNNNNNNNNNNNNNNNNNNNNNNNNNNNNNN
NNNNNNNNNNNNNNNNNNNNNNNNNNNNNNNNNNNNNNNNNNNNNNNNNNNNNNNNNNNNNNNNNNNNNNNN
NNNNNNNNNNNNNNNNNNNNNNNNNNNNNNNNNNNNNNNNNNNNNNNNNNNNNNNNNNNNNNNNNNNNNNNN
NNNNNNNNNNNNNNNNNNNNNNNNNNNNNNNNNNNNNNNNNNNNNNNNNNNNNNNNNNNNNNNNNNNNNNNN
NNNNNNNNNNNNNNNNNNNNNNNNNNNNNNNNNNNNNNNNNNNNNNNNNNNNNNNNNNNNNNNNNNNNNNNN
NNNNNNNNNNNNNNNNNNNNNNNNNNNNNNNNNNNNNNNNNNNNNNNNNNNNNNNNNNNNNNNNNNNNNNNN
NNNNNNNNNNNNNNNNNNNNNNNNNNNNNNNNNNNNNNNNNNNNNNNNNNNNNNNNNNNNNNNNNNNNNNNN
NNNNNNNNNNNNNNNNNNNNNNNNNNNNNNNNNNNNNNNNNNNNNNNNNNNNNNNNNNNNNNNNNNNNNNNN
NNNNNNNNNNNNNNNNNNNNNNNNNNNNNNNNNNTTTTCGTATTCTAAAACAAAAAAAAAAGAAGTATAAAG
CATCTGCATAGCAATTAATTAAAAAGGTGACCATCCCATATATATAACACTCAAATTTGATGGATCCGTGGC
TTGCTGAATCAAATCTTGTACGCTAGACTCTACACTTAGTCCATTACCCATAAGCTTCTCTTCTACACCTTT
AAGGGCCCTATAAGACTCTTGGTTTTCGTTCCTGTCGTTGTTACTTATGAACTTGCTGACGTTATCGAAATT
TGTAATTTCATGTTCTTCTTCAAATAAGTGTTCGTATTTTTTAACTGGTGACATTACCCAGGAATAAAGGGG
ATCCCATTTTAAGATATTCAAAACACACATCACCTTGACATAATCTTTTCTTAATACTGCGTAAACTCTTTC
ACAACTCCGCCTGAATAGGCCATCCACGCCTGTGACTCCAAATCCATCAACGATATCTCTAGTTAATCTGAA
AGGGACCAACTCTGGAATGGGGAGTAATTTTCCCTGATCAAACGCAATTCCCAGGTCTATATGAATAGGCTC
CCCTGTTGAGCAGTCAAGCAGGATATTGTTTAAGTGCCTATCACCGAGGCCTAATATGTATCCAACGATAGA
GCTAGCTGCGACACCTTTTGTGTACGTTTTCTTAGCTTCAAACCAATCCAACGGATCGGGAAAGGAATCAAA
AAAAAAGTTTCTTAACTGCGGTTTTATTTCATTAGTGATTTTTAAATAAGCTTTCAGCCTCTCTTCATTTGA
TTTTGTTTGAACTGCTTTCATGCCTTTTCTTGCCTGATCGAAGGTTATCTTATCGTTGGTATGTAGCTTACT
CAAAATTTGATGTAATGATGTAGAATTTGCGACAAATTCAATGATTCCTGCCTTTGGTCCTAATGGAACCAC
TTTGTATGTTCTAATACCCAGATCTAGATTTCTTAATACTTTATCATTTTGTAGAACTTTATTAACTTGTTG
AAACACTTGTTCCATAATTGCATCTTGTCTCAAATCGTCATTACTTCCTTTCATCAAAGCTTTCTGCGTTGT
ACCATCTGAGATGTTGAAGGTGACTATTTTCGGCAGGGACAATCCTGTGGTAGTAATGCCTACTGTTTCATT
GACGGATACAATATAAGGGCGGGCTTTTCTTCCATCAGCAGAACTTTTGACTGTAAAATTACTGGTCGGTAG
GGGAAGCTTCTCCATGTTTAGCTGTTTCAGCCAATATTGGCCAATCTTCAAATTAGCTAAGCGTAACGTCTT
CGTATTTTGCACAAACTTAAGATTAGCTAACTCTACAGACATCTCGCAAAACTCTTGCACAGGAAGTAAATA
CTTTTTCGCAAAGGCACCCCTGTCATATCCTTGCAATTCTAAAGAATCTTTTTGACAGCTTGAATTTTTTGG
GATATGTTGGTGTCCTTATTGGATTGCTTTTCATATAGTAGTATGCTCATCACTGAATAAAGGGAGTCATAC
GGTAGTTTGTAAAGAANNNNNNNNNNNNNNNNNNNNNNNNNNNNNNNNNNNNNNNNNNNNNNNNNNNNNNNN
NNNNNNNNNNNNNNNNNNNNNNNNNNNNNNNNNNNNNNNNNNNNNNNNNNNNNNNNNNNNNNNNNNNNNNNN
NNNNNNNNNNNNNNNNNNNNNNNNNNNNNNNNNNNNNNNNNNNNNNNNNNNNNNNNNNNNNNNNNNNNNNNN
NNNNNNNNNNNNNNNNNNNNNNNNNNNNNNNNNNNNNNNNNNNNNNNNNNNNNNNNNNNNNNNNNNNNNNNN
NNNNNNNNNNNNNNNNNNNNNNNNNNNNNNNNNNNNNNNNNNNNNNNNNNNNNNNNNNNNNNNNNNNNNNNN
NNNNNNNNNNNNNNNNNNNNNNNNNNNNNNNNNNNNNNNNNNNNNNNNNNNNNNNNNNNNNNNNNNNNNNNN
NNNNNNNNNNNNNNNNNNNNNNNNNNNNNNNNNNNNNNNNNNNNNNNNNNNNNNNNNNNNNNNNNNNNNNNN
NNNNNNNNNNNNNNNNNNNNNNNNNNNNNNNNNNNNNNNNNNNNNNNNNNNNNNNNNNNNNNNNNNNNNNNN
NNNNNNNNNNNNNNNNNNNNNNNNNNNNNNNNNNNNNNNNNNNNNNNNNNNNNNNNNNNNNNNNNNNNNNNN
NNNNNNNNNNNNNNNNNNNNNNNNNNNNNNNNNNNNNNNNNNNNNNNNNNNNNNNNNNNNNNNNNNNNNNNN
NNNNNNNNNNNNNNNNNNNNNNNNNNNNNNNNNNNNNNNNNNNNNNNNNNNNNNNNNNNNNNNNNNNNNNNN
NNNNNNNNNNNNNNNNNNNNNNNNNNNNNNNNNNNNNNNNNNNNNNNNNNNNNNNNNNNNNNNNNNNNNNNN
NNNNNNNNNNNNNNNNNNNNNNNNNNNNNNNNNNNNNNNNNNNNNNNNNNNNNNNNNNNNNNNNNNNNNNNN
NNNNNNNNNNNNNNNNNNNNNNNNNNNNNNNNNNNNNNNNNNNNNNNNNNNNNNNNNNNNNNNNNNNNNNNN
NNNNNNNNNNNNNNNNNNNNNNNNNNNNNNNNNNNNNNNNNNNNNNNNNNNNNNNNNNNNNNNNNNNNNNNN
NNNNNNNNNNNNNNNNNNNNNNNNNNNNNNNNNNNNNNNNNNNNNNNNNNNNNNNNNNNNNNNNNNNNNNNN
NNNNNNNNNNNNNNNNNNNNNNNNNNNNNNNNNNNNNNNNNNNNNNNNNNNNNNNNNNNNNNNNNNNNNNNN
NNNNNNNNNNNNNNNNNNNNNNNNNNNNNNNNNNNNNNNNNNNNNNNNNNNNNNNNNNNNNNNNNNNNNNNN
NNNNNNNNNNNNNNNNNNNNNNNNNNNNNNNNNNNNNNNNNNNNNNNNNNNNNNNNNNNNNNNNNNNNNNNN
NNNNNNNNNNNNNNNNNNNNNNNNNNNNNNNNNNNNNNNNNNNNNNNNNNNNNNNNNNNNNNNNNNNNNNNN
NNNNNNNNNNNNNNNNNNNNNNNNNNNNNNNNNNNNNNNNNNNNNNNNNNNNNNNNNNNNNNNNNNNNNNNN
NNNNNNNNNNNNNNNNNNNNNNNNNNNNNNNNNNNNNNNNNNNNNNNNNNNNNNNNNNNNNNNNNNNNNNNN
NNNNNNNNNNNNNNNNNNNNNNNNNNNNNNNNNNNNNNNNNNNNNNTCATTTTAATGAATTCCTCGAGAGCA
CATTCATTAAAGTATGTCTACTCTTTTAAACGTTGTTTTTGTGATCATAGAAGTCTATTGGTATTAAGTCTC
TCCTTATCGGCCTTCATAAATAGACATCAATGTTTGGGGGAAGGAAGTAACGTCCTGAGGGATTGCTGCTAT
TTTTATAAATTCAATAATCGCGTTCAGAGTATCCATCCATTCAGTTTGGCTAATAAAATGTTGTCGAGAATC
AAAAATAGTTAATAAGGATTTTTCTAAACTTTTTTCAGCAAAACCAACGTCCTGTGGTAAATTTTTTATGGC
ATAGTATAAACCTTTGGCTTTGGAATCAACAACTTTTGGAGTCAATAGCTTCCAGTCTCCCAATTCTAAATT
CCATTTGTAGACATCACTGGATCCAGAAAGTCTACTTTCCAATAAGCTTGTCAACCCGTAGAAACCGCTATC
TTCTGTGGCCTTGATTAATGATTCCTTTTCCTCTTCTAGTGAAGTAGTGTAATTGGCATCAAAATCGGCGTT
GTTGAAAAGAAAACGTTTCCACGTATCTGAGTCAATTCTATTGATAGAGTTCAAAACACCCTCTATTGAGTG
TGGAACAGGTAAGCCTGCTAGAAAATCGCCGTCATTTATGCATTCGTAAATCTTCTGAAGTGTATTTATATT
CATTTCTCTTATGTTTGGCATGTTCATTTCCTCAAATAACAAATAGCCAAACTTGAACTCTTTTATTTTAAG
AGAAATTTGACATATTTCTTGTAAATCTAAGCTAGAATATATGCGCAGACAGTTTCGTTCCTTGCATCTAGA
ACCCATCCTAATCATTTTAATTACATTGAAAAGCATCTTTAGCTTTATCTCAGAATCTTTAACATGCAGCAA
CATTGCTATTTGAGTGAATATTCGATTGCTCCAATTCAAACAGCTTTTCGGATCGTAAGTCGTTGAAAGAAA
AAAGAGGTCAGTAAGTACTAATTCACAAAAAGCTGTTGATCCTTTGCATAAAGGATACAAGCAAACAATAGA
GGTATATTAAATGATATTTGGTGAATCAAACTACGGGCGAATTTGCTTAGCCAGCAGTTGTAGGGTTCGTTC
ACTGACAAATAAGTATCGCATATGAATGATTCCATCCCAAAATTGTTTGCCAACGGGTATATAGCATTCAGT
ACATCCTTGTCCAATGGAGCAACTTTATCTTTGTTCTCGTTCATTATGTTATCCCTAATGGACAATTTGTGT
TCGACAAACAGATCGAAAATGATTCATCCATTGGCCGTAAAACAAAATTCACTTTCGCTATTTCCTATTGAG
TAGCCCACTAGGTACGTTAGAATGCACTCAGAAATAAAAAACACTTCAGTAGAATCATATAATTCAGCTTCT
TTATTGAAGGTCGAAATACGTTGGTATATCATATGTGGTTGTTCGGGATGGCGAAATACCATTTCAAAGTTT
TTCAAATGAACTTCATTATTAAAGTTTGTAGATCTCTCTCTTTGAACTTCTTGCTGTAAAATTCTTCTTGAA
AGAGCAGCGAACCATAGTTTGAAGTTTTTACTCAAATATTCCTTTGGAACATGGTGTTTCAAAATGTTAATT
GCAGCAGCTTTAGAAAGCGAACAACCGATTTTTGAAGCTACCGGTCTCCTGGCATAAGAAAAGAGTAAAGAA
ACCAATACAACATCGTCTACGCCACAATCACTAGCATCCAAAAGTTCCGTATTTTCATAAATATCATCTTGG
ACTATATTTCCGAATATTGCATCAAGGCAGTATTTCCAAGTTTTTATTTTGATGAGATCCCGATGCTCTAAA
AGCTTTATAGCCTGCTGGAAGGATGGACTGAGCTGTTTGTTTTCCCTCAAATAAATGAATATTTTGCAAAAT
AAATTGGGCAGAGATGGCTCTATTTCAAACGTATTTTTGTCAGCCAGATTTAACAATGAGCTGAAAATTGTT
ATTACTTCATCGTGAATTTGTGTATCTATTAAGAATTTTGAAAGCCGAATTATGATGAAGTTTAAAGTTGAT
GATTTTACAAGTACATTCTCATACAACACAAAAAGATATTTTAACTCCCTTGCACATCGCAGTTTTCCTATG
TAAGTCGATGTCTTTTCAAGGTCTGTAATAACCGATAAAAACAAAAGCTTGAATTCGTGTGTGTTGTTCTTT
TCATGAGCAAACTGCGTCTGAACTAAGGTTGCTCCTAATGCCAAGGGTATATGAAGTGGGTATTGATACCTC
ATTGAAACACTGGAATTTCAAATAAATATGGGCGAAAGGTATGAAGTTGGGAATAATTTTTCAACAGTAGAT
TCTAAGTTCAGTAAGTGAGCCCAATTCAGTAAATCTTATGATCCACTTTAACATCAGTAGACCGTATTTTTT
TTTGGTATTTTAACTGTTGTTTACCTGATATTTTGGGGNNNNNNNNNNNNNNNNNNNNNNNNNNNNNNNNNN
NNNNNNNNNNNNNNNNNNNNNNNNNNNNNNNNNNNNNNNNNNNNNNNNNNNNNNNNNNNNNNNNNNNNNNNN
NNNNNNNNNNNNNNNNNNNNNNNNNNNNNNNNNNNNNNNNNNNNNNNNNNNNNNNNNNNNNNNNNNNNNNNN
NNNNNNNNNNNNNNNNNNNNNNNNNNNNNNNNNNNNNNNNNNNNNNNNNNNNNNNNNNNNNNNNNNNNNNNN
NNNNNNNNNNNNNNNNNNNNNNNNNNNNNNNNNNNNNNNNNNNNNNNNNNNNNNNNNNNNNNNNNNNNNNNN
NNNNNNNNNNNNNNNNNNNNNNNNNNNNNNNNNNNNNNNNNNNNNNNNNNNNNNNNNNNNNNNNNNNNNNNN
NNNNNNNNNNNNNNNNNNNNNNNNNNNNNNNNNNNNNNNNNNNNNNNNNNNNNNNNNNNNNNNNNNNNNNNN
NNNNNNNNNNNNNNNNNNNNNNNNNNNNNNNNNNNNNNNNNNNNNNNNNNNNNNNNNNNNNNNNNNNNNNNN
NNNNNNNNNNNNNNNNNNNNNNNNNNNNNNNNNNNNNNNNNNNNNNNNNNNNNNNNNNNNNNNNNNNNNNNN
NNNNNNNNNNNNNNNNNNNNNNNNNNNNNNNNNNNNNNNNNNNNNNNNNNNNNNNNNNNNNNNNNNNNNNNN
NNNNNNNNNNNNNNNNNNNNNNNNNNNNNNNNNNNNNNNNNNNNNNNNNNNNNNNNNNNNNNNNNNNNNNNN
NNNNNNNNNNNNNNNNNNNNNNNNNNNNNNNAGTAGACGGTATTTTTTATGGTATTTTACTGTTGTTTTACC
TGATATTTGGGGCAATATATCAAATATTAGTTCATTCACACCGCCACTGATAAAGGCAAGTGGAATACACAA
GTAATAGCTGTTATCCACCAGATAAGCATCACCGTTTCCAGTAATCGCGTGTAACATGTCTAAGATCCATTT
TTGGTTGAAACCTTGAGAAAAGTAGATTGCAGAAATTTCTACAAAGTATCTTCCTAAAAATTCATGAATATC
GGCAAATCCAAAAAGAGATATATCCCATTCTTTCTCCAATTTAGAAGTAGGGACTTTTGTTCTGTTAAACCA
GTACATAATCAAATCAAACTTACAATATTCGAAGAGCTCTGTAAGGTTTTGGTAGCGAAAAGCGACCGTAAT
TTTGTTCAGAGCTTGTTGGATAAACGCACGAGTATGATTGAAGCCAGAGTATGTCATCATATCCTCCAAAGA
AAAAACTAAGCTTGGGTAAGACACCAAAGACAACATGGACATTGCAAGAGAGTAGAAAGCGGACTTTTCAAT
ACTTTGCTGAGGCGGACCAAATAAGCTCTTAATCTCATAAAATATGATACTTTGATTCTTATAGCTCACTTG
GGCCATATAACTCGAAATACTGTTCATTATGTTAATAATATTGGAGGAGTCTAGCTTTTGCAGGCATTTAAT
AAAAGTTGCAAAGACTCTCTGCTTCCCACCTCTGATTGATCCGTGGGAAAGATCATGATTTTGAAGTAGGCT
AAGCAGCAGCATAGAAAGGTTGACCGTAGGGGCCACACCAGTGAAAGAATTGTCCTCAAATCTAGATATGAT
CCAGTCCAGGATATCATTGCAGTCCGAATTCAAAGGCTGCTCGGGGTAAGATAACCATTGAGGTCTTATTGC
TTCGATATAAGATGTAAGTAAAAGCATAGCTTGATTGGAAGAACTATAGTGGTTGCAAAGCAATTTTTCACC
CAAGACTTCAGTGAATTCTTCCAGGATTTTGTTGTAAGAAGATTTCTCCCCGATTGCTTGTTTTAACCACTG
GCAAACAGTGCCAAGATAAGATATAAATACATCTGTGCTAACGCAATCAGAAAATTCCAATATGGCTACCAA
ACGCTCTGAAATGGATTTATTTCTTGAAGACCATAGGTAAGCTCGCACTGCTTTATCTATAGTGGAGTGCAG
AGGCTTCTGAAATCTACCTCCAATTGTGTACGGACTATTATTCTGGGTAGTGTCTTCTGAAGAGGCTTCGAA
GTAATTGATGGCAGAAGTTCCTGTTTGAGATTTGTTTTTTTGCATCCTGATAAAATCATTAACGATTTCCTT
CATATTAATTTTGTCAAGCACTAAATGGTCTACATTTATGGTCCGTATCGATAAAACCTCCTCAAAAAATGA
TTGGTAGGAGTTTTGGCTATCAAAACTAAGTTGTGGAATAGTTATTAAGGTTGTTCTCTTATATGCTGCAAT
AAACTCAGAAAAAGTGGAATCTCCACAAAGATTATCAACTATTTGTATTAATTTTGCTACCCAAGTAAATTT
TTGTAGTGGAGATGAAAATGCATCACTTTCAATATTTTCCAGTAATCTGTAAAGAATTTCATTATAACGTGT
GAGGTCTAAGGAAACTTTTGGTAAATTAAAAAAGGGAGTGTTAAAACATTCTGACTTTTCTTCTGGTTTTAC
GCCTAAAAGAAATTCCCTCTGCTCTTGAAAATGTTGCCAAATCTTGTGGCTTTCATCCCAACATAGTGAGAC
AGGATTAGCTCCTTCGCCTTTTTTNNNNNNNNNNNNNNNNNNNNNNNNNNNNNNNNNNNNNNNNNNNNNNNN
NNNNNNNNNNNNNNNNNNNNNNNNNNNNNNNNNNNNNNNNNNNNNNNNNNNNNNNNNNNNNNNNNNNNNNNN
NNNNNNNNNNNNNNNNNNNNNNNNNNNNNNNNNNNNNNNNNNNNNNNNNNNNNNNNNNNNNNNNNNNNNNNN
NNNNNNNNNNNNNNNNNNNNNNNNNNNNNNNNNNNNNNNNNNNNNNNNNNNNNNNNNNNNNNNNNNNNNNNN
NNNNNNNNNNNNNNNNNNNNNNNNNNNNNNNNNNNNNNNNNNNNNNNNNNNNNNNNNNNNNNNNNNNNNNNN
NNNNNNNNNNNNNNNNNNNNNNNNNNNNNNNNNNNNNNNNNNNNNNNNNNNNNNNNNNNNNNNNNNNNNNNN
NNNNNNNNNNNNNNNNNNNNNNNNNNNNNNNNNNNNNNNNCCAACGTACTGAAGGTATCCCCATAGCATGAC
GATTCATTAGTAACTAATATGGGACCCAAAATATCGGATAATTCGTAAAGATCATATATCTGATTGATAGTT
TTCTCATTGGATAAAAGCTGCTTGGAAAACTTTATGGAGTTGGCTATAAAAGACAACTTAACTGGCAAGATT
CATTTGATTTTACTAATGGTAAGCAAACTTTAAATAGGCGTGCCATGTCGCCATTGCTTAATTCGCATTCTT
TTTGGGATAATAAAGGAATAAAAGAAAAACAAACCCAATTAAAGCATTGGATTTTTTCGAATTTTGAAAACA
GAAGTTCTTTCAGCTGTTCTGCAAAACTTTTAGTGAAGTCTTGTAAAGTTCCATAAAATGAGCACAATTGTA
ATCCTAGCACTTCAAACTCATGTGAGCTGTTCTCCTCTAAAAGATGAATAAGAAATGTGTCCATATCGTCAG
AAATCCGTAGGATAGAAGGTATATCCGAATCACATTTTCTTCTTTTAAATAATAATGAGTAATTTTCATTTT
TTCTGTTCAATGCAAAATATGTTAACAATGATTTGGTAATTCCGAGTATTTTTAACCACACCGATCTGCCTC
CCCTATCTCTAAGTCTAAAATCAGGTAATGCAAACCATGAATTTTTATCCCTTGAACCTCGAATATATGAGA
ATTCCACATGGTTTACGGTAAATAATTGAGGCTTATAATTACTTAAGCGCAGTAGAATGTACTCACGGTATA
GAGATACAAGAGATTCGGACCGAAGCTCTTCAACATAATTCTCTTGACCAATCATATAAGGAAGTTTATGGT
TCATTAGTTCACTTGACATAACATCAAACAGTGATAATTGGTCTTGTACTAGCTCATTGGAAGTACAGCCAA
TTGTCAGGTTGTAACTCCATGCTTCTTTTATAAGCATTANNNNNNNNNNNNNNNNNNNNNNNNNNNNNNNNN
NNNNNNNNNNNNNNNNNNNNNNNNNNNNNNNNNNNNNNNNNNNNNNNNNNNNNNNNNNNNNNNNNNNNNNNN
NNNNNNNNNNNNNNNNNNNNNNNNNNNNNNNNNNNNNNNNNNNNNNNNNNNNNNNNNNNNNNNNNNNNNNNN
NNNNNNNNNNNNNNNNNNNNNNNNNNNNNNNNNNNNNNNNNNNNNNNNNNNNNNNNNNNNNNNNNNNNNNNN
NNNNNNNNNNNNNNNNNNNNNNNNNNNNNNNNNNNNNNNNNNNNNNNNNNNNNNNNNNNNNNNNNNNNNNNN
NNNNNNNNNNNNNNNNNNNNNNNNNNNNNNNNNNNNNNNNNNNNNNNNNNNNNNNNNNNNNNNNNNNNNNNN
NNNNNNNNNNNNNNNNNNNNNNNNNNNNNNNNNNNNNNNNNNNNNNNNNNNNNNNNNNNNNNNNNNNNNNNN
NNNNNNNNNNNNNNNNNNNNNNNNNNNNNNNNNNNNNNNNNNNNNNNNNNNNNNNNNNNNNNNNNNNNNNNN
NNNNNNNNNNNNNNNNNNNNNNNNNNNNNNNNNNNNNNNNNNNNNNNNNNNNNNNNNNNNNNNNNNNNNNNN
NNNNNNNNNNNNNNNNNNNNNNNNNNNNNNNNNNNNNNNNNNNNNNNNNNNNNNNNNNNNNNNNNNNNNNNN
NNNNNNNNNNNNNNNNNNNNNNNNNNNNNNNNNNNNNNNNNNNNNNNNNNNNNNNNNNNNNNNNNNNNNNNN
NNNNNNNNNNNNNNNNNNNNNNNNNNNNNNNNNNNNNNNNNNNNNNNNNNNNNNNNNNNNNNNNNNNNNNNN
NNNNNNNNNNNNNNNNNNNNNNNNNNNNNNNNNNNNNNNNNNNNNNNNNNNNNNNNNNNNNNNNNNNNNNNN
NNNNNNNNNNNNNNNNNNNNNNNNNNNNNNNNNNNNNNNNNNNNNNNNNNNNNNNNNNNNNNNNNNNNNNNN
NNNNNNNNNNNNNNNNNNNNNNNNNNNNNNNNNNNNNNNNNNNNNNNNNNNNNNNNNNNNNNNNNNNNNNNN
NNNNNNNNNNNNNNNNNNNNNNNNNNNNNNNNNNNNNNNNNNNNNNNNNNNNNNNNNNNNNNNNNNNNNNNN
NNNNNNNNNNNNNNNNNNNNNNNNNNNNNNNNNNNNNNNNNNNNNNNNNNNNNNNNNNNNNNNNNNNNNNNN
NNNNNNNNNNNNNNNNNNNNNNNNNNNNNNNNNNNNNNNNNNNNNNNNNNNNNNNNNNNNNNNNNNNNNNNN
NNNNNNNNNNNNNNNNNNNNNNNNNNNNNNNNNNNNNNNNNNNNNNNNNNNNNNNNNNNNNNNNNNNNNNNN
NNNNNNNNNNNNNNNNNNNNNNNNNNNNNNNNNNNNNNNNNNNNNNNNNNNNNNNNNNNNNNNNNNNNNNNN
NNNNNNNNNNNNNNNNNNNNNNNNNNNNNNNNNNNNNNNNNNNNNNNNNNNNNNNNNNNNNNNNNNNNNNNN
NNNNNNNNNNNNNNNNNNNNNNNNNNNCTTTTTGGGATAATAAAGGAATAAAAGAAAAACACCCAATTAAAG
CATTGGATTTTTTCGAATTTTGAAAACAGAAGTTCTTTCAGCTGTTCTGCAAAACTTTTAGTGAAGTCTTGT
AAAGTTCCATAAAATGAGCACAATTGTAATCCTAGCACTTCAAACTCATGTGAGCTGTTCTCCTCTAAAAGA
TGAATAAGAAATGTGTCCATATCGTCAGAAATCCGTAGGATAGAAGGTATATCCGAATCACATTTTCTTCTT
TTAAATAATAATGAGTAATTTTCATTTTTTCTGTTCAATGCAAAATATGTTAACAATGATTTGGTAATTCCG
AGTATTTTTAACCACACCGATCTGCCTCCCCTATCTCTAAGTCTAAAATCAGGTAATGCAAACCATGAATTT
TTATCCCTTGAACCTCGAATATATGAGAATTCCACATGGTTTACGGTAAATAATTGAGGCTTATAATTACTT
AAGCGCAGTAGAATGTACTCACGGTATAGAGATACAAGAGATTCGGACCGAAGCTCTTCAACATAATTCTCT
TGACCAATCATATAAGGAAGTTTATGGTTCATTAGTTCACTTGACATAACATCAAACAGTGATAATTGGTCT
TGTACTAGCTCATTGGAAGTACAGCCAATTGTCAGGTTGTAACTCCATGCTTCTTTTATAAGCATTAGCGTA
TCAATAACACTAAAACAATGGCACTTCAAAATTAATTGATTTATTAATGACATTATTAATCTCGTATTTCCA
TTTTCTTTTTTGCTGAGCCTCAAAAAATCTATTACGGTCCAAGTAATTGTCCTTGTCACTTGAAATATACCA
ACTGTGTCTAACGCCAATAAATTCAGGAGGATCGATATGAAATTGGTCAATGTTTTGTCTACCATAGATAAT
TTCATTTGGCTTTGAAAGTACTCGCAAATTTTATCGACTAAGGATATCCATTGGTGTATCATGAATTTCAGT
TTGAAAGGGTCACTTTTAATTAGGGCATCCAAAGCAAACGATAAATGTACTGAAACGGCATCCAATAAACTT
TTGGAACCATCTTTGACCATTAATTCAGGTACTACTGCTAAAAGTAACTTCAACGTTTTCACTTTAAATCTC
TCACATGATTTTTCTACAAATAATCTTAAAACGTACGATATCGTGGAGAGTCTGTTCTCACTAAGTGATAGC
TTGTTTGTGGTTGACACTGTCAAGTTTCGAAGAAGGTCACAGTATTTTGTGTGTTCAGATGCAAGTAACTCT
ACCAAAGCTTCTGCCGTTGTAGATAGGGCCTTGGTTGGTATCCTTTCCGGATCTTCTTTTAAAATTGTTGTT
AGCTCATCTAAAGCATTGTTTCTCTCTTTGATTTTTGTTGATGATAGAAAGTTTAAAGTTTCTACAATCCCA
TGATCCTCCATTGTCTATGTTACACTGATTTCCCTTTTTCTTTGAAGGCTTTTTTTTCGAATTTCCTGCTTT
TTTTGCGAGGCTTTGAGAAAGTCAATTAGTCTTGATTATTCTATTAACTTGGAACTAATTTACCTTGAAAAA
TGTCAAAATATGCATATTGTACGGCTGGTGCCATACTTGTTTCTCACTAGCAAAACATTCTATCTTCTGTCA
TTCTTAACTTCTTAACGAGTCTGTTTGCTTTTTGACGCAACCCAAAAATGAATAAGACCCTCCTATCACGCT
GATATAGCATGTAAATTCTCCTCGACGAACGACAAANNNNNNNNNNNNNNNNNNNNNNNNNNNNNNNNNNNN
NNNNNNNNNNNNNNNNNNNNNNNNNNNNNNNNNNNNNNNNNNNNNNNNNNNNNNNNNNNNNNNNNNNNNNNN
NNNNNNNNNNNNNNNNNNNNNNNNNNNNNNNNNNNNNNNNNNNNNNNNNNNNNNNNNNNNNNNNNNNNNNNN
NNNNNNNNNNNNNNNNNNNNNNNNNNNNNNNNNNNNNNNNNNNNNNNNNNNNNNNNNNNNNNNNNNNNNNNN
NNNNNNNNNNNNNNNNNNNNNNNNNNNNNNNNNNNNNNNNNNNNNNNNNNNNNNNNNNNNNNNNNNNNNNNN
NNNNNNNNNNNNNNNNNNNNNNNNNNNNNNNNNNNNNNNNNNNNNNNNNNNNNNNNNNNNNNNNNNNNNNNN
NNNNNNNNNNNNNNNNNNNNNNNNNNNNNNNNNNNNNNNNNNNNNNNNNNNNNNNNNNNNNNNNNNNNNNNN
NNNNNNNNNNNNNNNNNNNNNNNNNNNNNNNNNNNNNNNNNNNNNNNNNNNNNNNNNNNNNNNNNNNNNNNN
NNNNNNNNNNNNNNNNNNNNNNNNNNNNNNNNNNNNNNNNNNNNNNNNNNNNNNNNNNNNNNNNNNNNNNNN
NNNNNNNNNNNNNNNNNNNNNNNNNNNNNNNNNNNNNNNNNNNNNNNNNNNNNNNNNNNNNNNNNNNNNNNN
NNNNNNNNNNNNNNNNNNNNNNNNNNNNNNNNNNNNNNNNNNNNNNNNNNNNNNNNNNNNNNNNNNNNNNNN
NNNNNNNNNNNNNNNNNNNNNNNNNNNNNNNNNNNNNNNNNNNNNNNNNNNNNNNNNNNNNNNNNNNNNNNN
NNNNNNNNNNNNNNNNNNNNNNNNNNNNNNNNNNNNNNNNNNNNNNNNNNNNNNNNNNNNNNNNNNNNNNNN
NNNNNNNNNNNNNNNNNNNNNNNNNNNNNNNNNNNNNNNNNNNNNNNNNNNNNNNNNNNNNNNNNNNNNNNN
NNNNNNNNNNNNNNNNNNNNNNNNNNNNNNNNNNNNNNNNNNNNNNNNNNNNNNNNNNNNNNNNNNNNNNNN
NNNNNNNNNNNNNNNNNNNNNNNNNNNNNNNNNNNNNNNNNNNNNNNNNNNNNNNNNNNNNNNNNNNNNNNN
NNNNNNNNNNNNNNNNNNNNNNNNNNNNNNNNNNNNNNNNNNNNNNNNNNNNNNNNNNNNNNNNNNNNNNNN
NNNNNNNNNNNNNNNNNNNNNNNNNNNNNNNNNNNNNNNNNNNNNNNNNNNNNNNNNNNNNNNNNNNNNNNN
NNNNNNNNNNNNNNNNNNNNNNNNNNNNNNNNNNNNNNNNNNNNNNNNNNNNNNNNNNNNNNNNNNNNNNNN
NTCACCTAGAGAGGCGGCTGGCAATCTGTTCAATCTGGAACCAGAGCCTTTGACGGCGATAATGTACAAGTT
TCTGGCACCACTGTTGTCAGCACAGTTCATGATGGCACCGACTGGTAGACCTAACTAGTTAAAAAAGATCTC
AATATCGGGGAGTGAGAATAATTTTGTTAGTAAAAGCATAGGGAGAAAGTTAGCAGATGTGGTTAATCTTGA
AAAATAGAGTTAAGCGTGATTTTTGTAGAAATAACATTTCGATGGTTATCCATTAGTATGGGCAAAAGAGGG
AGTTAGGATATGCTTGCCGTGTATGATTTTGAAACCAGAAATTTTTGAGTCCATGAATATTGACAGGTATCA
CTTCATCTGCAAATACAGCCCGCTTAACCATTTAAAAACTGAATTTATGTGTGTAATTGCATCTTTGGCGGG
GCGGTACCAGTGATGGCACATCTACCATTCTTATGGAAAATAACACCGATAGGTATATGATCAGGCTTCACA
CTTAGTGTTTAGCGTCTTTTAAACCTCTGTTTAATTCTGTTGTACCCAGCAAAATGAAATCTTGGAACTTTA
CTTTATGATCAATTTAACCAAATTGCATTGTGGAAAATAAAAATTTTAACATACTGAGATTCTAAACTTAGT
ACCTTGAGCACCGTTACCGGACATTATTAGTTATATATAGGTGTGTTGGTTTTGTATTGCTTGTAAGACCTA
AGAGTCAAAATAAAGAAAGTAAGAGATTTTTAGCTACTAACCTTAGCAATACGATGGTATTACTATTAGCGG
GAACAGGTACATTATGGCTACAGTTCGTTTCCTGCCATATAATTTTTCAGCCCGAGCGTGTTTGGGTTTGAT
ATTTTCTTTTTTACCTCTTTTTCAACATTTCCATGCAAGTCTGATGACGGTTGTACGGCTCGTTCTGTGAGC
CGGATAAGCGATAAAAAAACTTGGTCTGTTGAAAAATAATAACTGCATGGGTTTTTCAAAGCAGTTGGGGGT
GTACAGATGTTAATGTAGTCTGATATATGCTCTGTCTTGTCTTTTTATCTGGGGGATCATTAACATGGTAAT
AGTGATTGGTATTGCAAGCTTAAGATTATAATTACATAAAACAATACAAATATTCTAGCCCGATGGGGTTAT
TATAGACCAGTTTTTGTTTTCTCTTATTCTATCTGTTAAAAAGTCCGTGGGGTTATTGTCTTCGACAGAGTT
ATTATCCTTGTCGCTCCCTTTATCATTAGCCGTATTTTCGTTATCCTCGTCATTATGAGTCCTCAGTTTTGC
ACGTTGTGCTCGTGACATATGACTCCAATTCTGCTTTTTCTCCAAATACTCTCTTTTGCCCATTGTGCTGTA
GCCGTCATCGCTTGGATTTGGAGGCCAACTACTTGCCTTGTTCCCAAGGTTATTGCCATAATTTGGATTGTA
GTACTCTTCTTCCATTTCGTTCAATCTCAATGCCTGTAAATCGATTAAATTTATGCCCTTCTCGTTCTTAGC
CCAACCGTTTCCGCCTTGTAAAATATCTTCCACGCATTCTCTTGGCGTAAATTCACCTGGTCGAGGATCCCA
CGGTAATTTAAACGTTTTCTGGTACAAGCTCTCAATCAGTGGGCTCATAGAGGAAGATATTGTTGTTGACAG
CCCTGGCTTTGTTGTCATTTCGCTACTCTTGTGGTTGGTAGAAGTCGGTGATTTAATACTTGTGCTGTTTCC
TGTCGCATTTGTACCGGGTTTCGCTACAGTTGTTCCAATACCGTTAAAATTGGAGAATGTATTCTTGGGTGA
CATCTGGTTTGTTGTTGATGTGGGGCTAGATAGTTCAGACGTGTTATCCAGTATAGTATTTATTCCTGGCCT
GTAATTAGCGAGCTGGCCATTAGTAAACGATTTGGAAATGTTGAAATGTTCCGTAGAGCTTCTACTAGCTTC
AACTGCAATGAGACGTTGATTATAGAATTGACCTTTGAGTGCGTTAGGAGAAATCTGGAAGGAGTGGGAGTT
TCGTCTTAAGGATGTATTCTCCATATCTATGACCAAGTTCCCATTAGAAGATTTCCCGGGTGATAAGAGAAT
AAGAATCGTCCCCNNNNNNNNNNNNNNNNNNNNNNNNNNNNNNNNNNNNNNNNNNNNNNNNNNNNNNNNNNN
NNNNNNNNNNNNNNNNNNNNNNNNNNNNNNNNNNNNNNNNNNNNNNNNNNNNNNNNNNNNNNNNNNNNNNNN
NNNNNNNNNNNNNNNNNNNNNNNNNNNNNNNNNNNNNNNNNNNNNNNNNNNNNNNNNNNNNNNNNNNNNNNN
NNNNNNNNNNNNNNNNNNNNNNNNNNNNNNNNNNNNNNNNNNNNNNNNNNNNNNNNNNNNNNNNNNNNNNNN
NNNNNNNNNNNNNNNNNNNNNNNNNNNNNNNNNNNNNNNNNNNNNNNNNNNNNNNNNNNNNNNNNNNNNNNN
NNNNNNNNNNNNNNNNNNNNNNNNNNNNNNNNNNNNNNNNNNNNNNNNNNNNNNNNNNNNNNNNNNNNNNNN
NNNNNNNNNNNNNNNNNNNNNNNNNNNNNNNNNNNNNNNNNNNNNNNNNNNNNNNNNNNNNNNNNNNNNNNN
NNNNNNNNNNNNNNNNNNNNNNNNNNNNNNNNNNNNNNNNNNNNNNNNNNNNNNNNNNNNNNNNNNNNNNNN
NNNNNNNNNNNNNNNNNNNNNNNNNNNNNNNNNNNNNNNNNNNNNNNNNNNNNNNNNNNNNNNNNNNNNNNN
NNNNNNNNNNNNNNNNNNNNNNNNNNNNNNNNNNNNNNNNNNNNNNNNNNNNNNNNNNNNNNNNNNNNNNNN
NNNNNNNNNNNNNNNNNNNNNNNNNNNNNNNNNNNNNNNNNNNNNNNNNNNNNNNNNNNNNNNNNNNNNNNN
NNNNNNNNNNNNNNNNNNNNNNNNNNNNNNNNNNNNNNNNNNNNNNNNNNNNNNNNCCCAATAGAAGTTTAC
CCGTTATCTTTTGAGAATATGAATTGTTTCCTGTGGCCGTTAGTGCAGTGGCGTTAGCATAGGTCGTTTTCT
TCACTTTGCCATTGGGACTAGAACTAGAAGTCAACGAGGAATTCGCATCAGCAAACTCAAAAAAAACATCCA
ACACCAAAATTTTCTTCAAGAATCTGCCGTTTTTATCCAAGTGGAGCTTCACCAGGATTGGTTTGTCTAATG
AATAATTCCATTGTGCTCTATGATGTTGCACATGCACGTGTTTTGTTGTACCTCTACTCTGGGTCGAAGTGG
TTTGATGCTCACCGTCCAGAGCCACTTTGTGTCCCGACGTACCTGTTCCATCCTTCAAACGCCATTTCGTGT
AGCAATAGCCAGAAGATTGAGGAATATTTACCAATTCTTTGATTTGCAGGTCCAGTAGAAACTTTGGTCTTT
TTGCCTTGCTATTATGATTAAATGGCATCTTAATATTTTGTGAGCGGTATTATACCTTTCTTGGGTACCTAA
TACTTCTAAGCAACCTGAATGAAATTAGAAGGTGTTCACTCCTTCATTAGCAAGTGAGCTTTGCCGTTGTCA
CCGTACTTGGTCATCTTAAGAGATACAAAGGGGGGGGACCCTGAGAAAACTTCTCCCGAAAAAAAAAAAAGA
AATATACCCACGCGTTCTTTACCCGGAAATAAATATCTTGATTTAGCCGCCGAGATTGTTATATATGCATCC
AAGACCTCTGAATGGTGGCTAATTAAGACACTTAACTGATTACGTTTCCATCAACTGCTATCATGTTCGCAA
TATTTGGGCAAGAAATGAAAAAGAAAAGTTACCAACTCTTCTCCCTTCTACGAGCGGTGAATACATGGGAGC
CGAGCCGCATGAAGATGAAAGTAATATTAAAATTAAAGTCTCTATCGAAGCAGTGACTCTCTCCCTATCAGC
CGGTAAATTTTTTTAACGAAGTGGAGCTAAATTATCAGAAAACGTAGAGCTGGTATGCTGGTAGATCTAAAC
GAAGTCCAGTTTACATCAAGATGATATCGTGCAATATTTACTACGGCATGACTTAACAGTACAGTCATGATT
TAGGAATTTGAGTGTTCTCCGGGGTTTTGCAGATAAAAATTTGTTTTCTTCTCTGCCATTCCTGGAGATTTT
GAAAAGAGTTGGTAATGTGTTTCAAAAGAAAAAAATACATTCCAAGAATAAATACCAGGATTTCGTGACAAA
AATTAAAAAAAAGGGAAGTATGGCATGCCTAGAAATCTTTTCTGGAAAACTTGAAGCATATCATATAATTGT
ATGAACTTGTCCTTCAAAAGATGTTACCAAATATTCAAGAGTATGTGAGCTTTCTATTCTATTGACGCGTAA
GAAAGGCTATCACGTGTGGGGGGGAGAGCTCAGCCACATTGCACTACTTTCGAAACCGCGTAGTCGGAAACG
ACATTCCCCCGTACCAAAACAAACGAAAGGACGTGAAAGGTAAATGAATAACATGGCACTAAAAATTTGGCA
GAAAACGAAAAAAAAAAGGAAAAAGAAACTGAAAACTATACGCTTCCCTTAGGATACTTTCTGATTTACATC
CGAAGAATTGGGTGCGTCAATTAAAGGCAATTCTTCGCTCTATCAAGCAGTTTTACTGCGTCTGTCTAAAGA
AACAATTGTTTTACTGAATTTCAACAAAGTTCTAACTCGAGGTGACCGGAGGCCACTGCAATAATAAAAAAT
AGAAGATGAGTCTCGAAGGAAATACCCTAGGCAAAGGGGCCAAATCTTTTCCTCTGTATATTGCGGTAAATC
AGTACTCTAAACGAATGGAGGACGAGCTCAATATGAAACCAGGTGATAAAATTAAAGTCATTACTGATGATG
GGGAGTACAATGACGGCTGGTATTATGGGCGCAATTTGAGAACCAAAGAGGAAGGTTTATACCCAGCGGTAT
TTACCAAAAGAATAGCAATAGAAAAACCAGAGAACCTGCACAAATCACCAACCCAAGAGAGTGGAAATTCTG
GTGTTAAATATGGAAATTTAAATGATTCTGCGAGTAACATAGGTAAAGTCTCCTCGCATCAACAGGGGAACA
GATATACATCATTGAAAAGTACAATGAGCGATATAGACAAAGCCTTGGAAGAGCTAAGAAGTGGTTCAGTTG
AACAAGAGGTATCAAAATCGCCCACACGCGTGCCCGAAGTTAGCACTCCACAGTTGCAAGATGAACAGACTT
TGATTCAAGAAAAAACCAGAAATGAGGAAAACACGACACATGACTCGTTATTTTCTAGCACAGCGGATTTAA
ACTTAAGTTCTGAATCTTTGAAGAATATAAGTAAGTCAAATATATCAACAAAATCCCTAGAACCGAGTTCGG
AATCAGTTCGTCAATTAGATTTGAAAATGGCTAAAAGTTGGAGCCCAGAAGAGGTTACTGATTACTTTAGCT
TGGTTGGATTTGATCAATCCACTTGCAATAAATTCAAAGAGCATCAAGTCTCCGGAAAAATACTACTGGAAT
TAGAACTGGAACACCTAAAAGAATTGGAAATAAATTCTTTTGGTATAAGATTTCAGATATTCAAAGAAATAA
GGAACATCAAGTCTGCAATTGATTCGTCGTCAAATAAACTGGACGCCGACTACTCTACCTTTGCTTTTGAAA
ACCAAGCTGCCCAACTAATGCCTGCAGCCACTGTAAATAGAGACGAAATCCAACAACAAATTTCCTCCAAGT
GTAACAAGTTGTCAAGTGAAAGCTCTGATAGAAAATCATCTTCGGTCACCACAGAATTGCAAAGACCAAGCT
CGGTTGTTGTTAATCCCAATTTTAAACTTCACGACCCAGCTGAGCAGATCCTAGATATGACAGAAGTTCCTA
ATTTGTTTGCTGATAAAGATATTTTCGAATCACCGGGAAGGGCTCCAAAACCACCATCATATCCAAGTCCAG
TTCAACCTCCACAATCGCCCTCTTTTAATAACAGGTACACAAATAATAACGCAAGGTTTCCTCCTCAAACAA
CATATCCACCTAAAAACAAGAACCCAACCGTTTATTCAAATGGGCTAATTCCAAATTCTTCGACATCTTCCG
ATAATTCAACGGGCAAGTTCAAATTCCCTGCCATGAATGGTCATGACTCGAACTCTAGGAAAACAACACTGA
CATCTGCTACTATACCTTCTATTAACACGGTTAACACAGATGATCTCTACCCGCAATTTCCAATATATCTTC
ATGGCCCATCTCTTCNNNNNNNNNNNNNNNNNNNNNNNNNNNNNNNNNNNNNNNNNNNNNNNNNNNNNNNNN
NNNNNNNNNNNNNNNNNNNNNNNNNNNNNNNNNNNNNNNNNNNNNNNNNNNNNNNNNNNNNNNNNNNNNNNN
NNNNNNNNNNNNNNNNNNNNNNNNNNNNNNNNNNNNNNNNNNNNNNNNNNNNNNNNNNNNNNNNNNNNNNNN
NNNNNNNNNNNNNNNNNNNNNNNNNNNNNNNNNNNNNNNNNNNNNNNNNNNNNNNNNNNNNNNNNNNNNNNN
NNNNNNNNNNNNNNNNNNNNNNNNNNNNNNNNNNNNNNNNNNNNNNNNNNNNNNNNNNNNNNNNNNNNNNNN
NNNNNNNNNNNNNNNNNNNNNNNNNNNNNNNNNNNNNNNNNNNNNNNNNNNNNNNNNNNNNNNNNNNNNNNN
NNNNNNNNNNNNNNNNNNNNNNNNNNNNNNNNNNNNNNNNNNNNNNNNNNNNNNNNNNNNNNNNNNNNNNNN
NNNNNNNNNNNNNNNNNNNNNNNNNNNNNNNNNNNNNNNNNNNNNNNNNNNNNNNNNNNNNNNNNNNNNNNN
NNNNNNNNNNNNNNNNNNNNNNNNNNNNNNNNNNNNNNNNNNNNNNNNNNNNNNNNNNNNNNNNNNNNNNNN
NNNNNNNNNNNNNNNNNNNNNNNNNNNNNNNNNNNNNNNNNNNNNNNNNNNNNNNNNNNNNNNNNNNNNNNN
NNNNNNNNNNNNNNNNNNNNNNNNNNNNNNNNACTCTAGAAAACACACTGACATCTGCTACTATACTTCTAT
ACACGGTTACACAGATGATCTCTACCCGCAATTTCAAATATATCTTCAAATGCTACATCTCATCATCCGAAC
AGAAATTCCGTTGTTTACAATAACCATAAGAGGACGGAATCCGGAAGCTCATTTGTTGATTTGTTCAACAGG
ATTTCAATGCTATCGCCAGTCAAGTCAAGTTTCGACGAAGAAGAAACGAAACAACCTTCAAAAGCTAGCAGA
GCAGTTTTTGACTCAGCACGCAGAAAGTCGTCTTACGGACATTCAAGAGATGCCTCACTTTCTGAAATGAAA
AAGCATAGGAGAAACTCTTTCTATATTATCTTTTTTTTCAAGAGAGCTCACTTGAATGAAAAGCATAGGAAA
CTCTTTTTTTTTCTTCAAAAAGTCAGTCTAATCCAACGTCACCAACCAAACAAACTTTCACTATCGATCCCG
CAAAGATGACTTCCCATTCTCGTTCTCAGTCGAATTCCTATTCGCATGCAAGATCACAATCTTACTCCCATA
GTAGAAAACACTCGTTAGTTACCAGCCCCTTGAAAACTTCTTTAAGCCCTATAAATTCCAAATCCAATATTG
CTTTAGCGCATAGCGAAACTCCTACTAGTAGTAATAATAAGGAGGCAGTATCACAACCAAGTGAAGGGAAGC
ACAAGCACAAGCACAAGCACAAGAGCAAGCACAAACACAAGAACAGTAGCTCCAAAGATGGCTCTTCCGAAG
AAAAAAGCAAAAAGAAATTATTTAGTAGCACCAAAGAATCATTTGTAGGAAGCAAGGAATTCAAAAGATCTC
CCAGTGAACTTACCCAAAAATCTACCAAATCGATACTTCCCAGGTCGAATGCTAAAAAGCAACAAACATCTG
CTTTTACCGAAGGTATACGCTCTATCACAGCAAAGGAATCTATGCAAACTGCGGACTGTTCAGGCTGGATGA
GCAAAAAAGGTACCGGTGCTATGGGGACTTGGAAACAACGGTTTTTCACACTTCATGGAACAAGGCTTTCTT
ATTTTACGAATACCAATGATGAGAAGGAGCGTGGCCTGATAGATATAACGGCACATAGGGTCTTACCTGCCA
GTGATGATGATAGGCTCATTTCCTTATACGCTGCGAGCTTAGGAAAAGGAAAATACTGTTTCAAATTGGTCC
CTCCGCAACCGGGGTCCAAAAAGGGGCTAACCTTTACAGAACCTCGCGTTCACTATTTTGCAGTTGAGAATA
AATCTGAAATGAAGGCATGGCTGTCAGCCATAATAAAGGCCACTATTGATATTGATACAAGCGTCCCTGTCA
TTAGTTCATATGCCACACCAACGATACCTCTAAGCAAGGCACAGACGCTATTGGAAGAAGCTAGGTTACAAA
CCCAGTTAAGAGATGCTGAAGAGGAAGAGGGAAGAGATCAATTTGGATGGGATGACACCCAAAATAAAAGAA
ATTCTAATTATCCAATCGAACAAGATCAATTTGAGACCAGCGATTACCTGGAAAGTTCAGCATTTGAATACC
CTGGTGGCAGACTTTGAGAACTGCAATCATTAGTTACTTCTTGACCAACTTAAACACCTTAATAATTAATAT
TTAATAGAACATAATATAGTGATATAAAGTATATAAAAATAAAAAGTTTACGAATTAATACAATCAAATTAG
ACACTGATACTATCAAGAAGTACATCGCAGGAACCGCAGACATGATGTCCTCTTCTTTCAAATTACTGGATA
TATATATTATTATTATTGTTACCATTAACGTTATTATTATTAACTATTACTATTACATTAACTTAAAAATAA
ATATGAAACAACGAAGAACAAAAAGAATTATGAAAACATTTAACATGTTTCAATTTGTTATGTTTTGGCCAA
CCTGCGTTTATTCTTGCATATGACATTTTTGTAATTCATCGATGATAACTTGGTTACCCTTTGGATCCAAAT
TCATAGCAACAGTTAGCTCCTTGATTGCATCTTTTTTCCTCCCAACTATTCTATATGTTTGACCCAGCAAAT
AATGGGCTGTGGCATCATCAGGAACGAGTTTCACCAATTCTTCAAAAGTTTGCAAAGCAACATTATATCTTG
TCATGGAATAGAGCAACTGGCCCATCTTATATTTGGATAGCGAGGAAGTCGGTTGCAAATGACATGCTAGTT
CATAATATTGTAGAGCCTTTTCCTTATAGCCCAGCTTTTCTAAAGAACCACCGCAACAACAGATTAACACAA
CATTGACGGGATTAATTGACCTTGCCTTTTCAAAATATAATAACGCTTCTTCATATTGACCTAATTTCATAG
CGCTCGTACCCAATCCGTAATATGCATTGTAATGCTGAGGATCACAAGCTAGCGCCTTTCTATAGCATGTCT
TGGCAGAATCCGAAGAATCGTTGGAAGAATGTTCATGACCTTGCAAAGTATACGCGTATGCAAAATTTGGGT
CTAACTGAGTAGCTTTTTCGAAGGCTTTTATTGCGGCATCATGATCCTTTTGCAATGATAGCAAATTACCTA
TACAACACCATGTTTCGGGCTTATTAGGCATTGTATCCATTAGCCCATTTGCCAAATTTGAAGATTTAACCT
TGTCATGCAAATGCCACAGCAAAGTAGAAAAAATTTCCATATCTTTTACCCTTGCCGGTTGTAGGTCTTTCA
ATCTATTGAAATACTTTAAGGACATATCATAATTAATGATCTCAAAATGAAGTTTTCCTAATTGCACTAGAC
ACCATGGCATTGTGTCTTTAATATGAGATGGGATTTGAGACTCGAACAGTCTTATTGCCTTGAACGAATTGT
ATTGTGATGACGACCTTAATATTAAAGCGAAATTATACATGATTTCAGGCAGCGTAATTGAATAATCACTCG
TTAGTATTGAGTTACTGATTATTAAAGNNNNNNNNNNNNNNNNNNNNNNNNNNNNNNNNNNNNNNNNNNNNN
NNNNNNNNNNNNNNNNNNNNNNNNNNNNNNNNNNNNNNNNNNNNNNNNNNNNNNNNNNNNNNNNNNNNNNNN
NNNNNNNNNNNNNNNNNNNNNNNNNNNNNNNNNNNNNNNNNNNNNNNNNNNNNNNNNNNNNNNNNNNNNNNN
NNNNNNNNNNNNNNNNNNNNNNNNNNNNNNNNNNNNNNNNNNNNNNNNNNNNNNNNNNNNNNNNNNNNNNNN
NNNNNNNNNNNNNNNNNNNNNNNNNNNNNNNNNNNNNNNNNNNNNNNNNNNNNNNNNNNNNNNNNNNNNNNN
NNNNNNNNNNNNNNNNNNNNNNNNNNNNNNNNNNNNNNNNNNNNNNNNNNNNNNNNNNNNNNNNNNNNNNNN
NNNNNNNNNNNNNNNNNNNNNNNNNNNNNNNNNNNNNNNNNNNNNNNNNNNNNNNNNNNNNNNNNNNNNNNN
NNNNNNNNNNNNNNNNNNNNNNNNNNNNNNNNNNNNNNNNNNNNNNNNNNNNNNNNNNNNNNNNNNNNNNNN
NNNNNNNNNNNNNNNNNNNNNNNNNNNNNNNNNNNNNNNNNNNNNNNNNNNNNNNNNNNNNNNNNNNNNNNN
NNNNNNNNNNNNNNNNNNNNNNNNNNNNNNNNNNNNNNNNNNNNNNNNNNNNNNNNNNNNNNNNNNNNNNNN
NNNNNNNNNNNNNNNNNNNNNNNNNNNNNNNNNNNNNNNNNNNNNNNNNNNNNNNNNNNNNNNNNNNNNNNN
NNNNNNNNNNNNNNNNNNNNNNNNNNNNNNNNNNNNNNNNNNNNNNNNNNNNNNNNNNNNNNNNNNNNNNNN
NNNNNNNNNNNNNNNNNNNNNNNNNNNNNNNNNNNNNNNNNNNNNNNNNNNNNNNNNNNNNNNNNNNNNNNN
NNNNNNNNNNNNNNNNNNNNNNNNNNNNNNNNNNNNNNNNNNNNNNNNNNNNNNNNNNNNNNNNNNNNNNNN
NNNNNNNNNNNNNNNNNNNNNNNNNNNNNNNNNNNNNNNNNNNNNNNNNNNNNNNNNNNNNNNNNNNNNNNN
NNNNNNNNNNNNNNNNNNNNNNNNNNNNNNNNNNNNNNNNAAAAGAAGATGCCGATGTAGAAGGGGGAGAAT
TAGACGACTGAAACAGTGTATTAACATTATTATTGATATTATTATTGCCGTTTTGTTTGTTTTTGAATATAA
GCTAGGTTGTGAACGAGGTTCGAAATGCGATAGTGATGTAGACGGAAACGATGAAGCTGCATTATTATTATG
ACTATTACTTTTTTTCCCTGCAATGTCGAAAAAAACCCTCTTGAGATCCACGGTAGCTCTCATTTTACAAAT
CGCTTCGTAAGATTCCCAAAGGTAAGGATTAATGGCTAATGCTTCAGAATGATAAAATGCTCCCTCCTTAGA
ATGGTCCAGTTTCATATAAAGATTGCCTAACAGGCAATTCAAAGTGGCCAAATCGGGAATATGGACGAGATT
AGAATTCAACACCATATTTATGCGCGTATTACTGCTGTTCGAAGAAAATACATTTATTATTGAGAGAAGAGT
GAGGATAGCTTCGTTAACTCCCTGCGAAAGCTGTAAAGCACAACGCCCGAATATGTAAGCGATACCAAGATG
ATACTCCTTGAATTCTTTGGATATCTGGAACGCAGTGTGGTAGCTTTTATTCAGAAACAGCGAAAGTGCATA
TAAATATACCGCATCGGACCAGTAAACACTTGATTTATCGAGAATGGAGCATTCAGCATAGAGCAGTTCGGC
CAAAAACTCTGCGGTACTGTAGTTCAACTGCTGAATAGCCTGCTGAATGCAGTCCTGAAGCTGTATGATGGT
GCTCAAAGCTTGATCATCAAAGCTGGGGATTCCTCTCGAGAGGGTGAACGGTGCTAACTCAGGATTTACCGC
CATGCTATTTTTATTATGTATCCTGCACGAAAAGTTCGTGTCGATTTATGAATAGATATGCAGTCACCAAAA
CAGAGTCTAAAACTCTCACAGCTAGGTATGGTTTTTTGATAAACTTTTCTGTGGCACCTTTGCTTGCACTTT
GATCCTTTTGGTTTACTTTCAGCCTGTTCCATCCTTTTGATCAAAAAAAAAAAGGAAAATCAAGCGCGGGTA
ATAACGGCACCATTAAATACTAGTAGTACTATATAGATGGTATAAAGAAATGATTTAAAACAATACGATTAT
ATGATATTTATACATCTGTTTCAGTTGAGCTTTTTTTCCATAGAGCTGGTGGTACGAAGATGGCTTTTGGCG
AGGGCGACCGAACCAGATAGCTGCGTCAAGGCCAATAGAAGCAACAGAACAGTATTCAATGCCAACAATAGC
GTGCTTGCTTGTGAGTTTGGTGGATAGGAATTCCAGCACCACTCGTGCAAGACGTACCAAATGGGACCAACG
AAGAAGGGCATTCCCGACCAAAAGATCAGTATAGGCAAAGTCCAGTGATACCAGGATAGAAACTGGTAGTGG
AGGGACCTTGAAAATAGGACGCCGATGAAGTTGGATGCGATTAGAACGAATGGAATAGTCTTGGCGGGATTG
GCATTGAGCACTGCATTTTTCCTCAGCGGATGGCACAGGGAAGACCATAAATCGGGCAGGATGCGAGGGTAT
CTTGTGACGAACAGTGTGGTGAGCGCTATCAGGTGGCTGATTAAAAGGGCCAAGTGGAACCTCTTATCATTG
AAAGCCTCTTCATCCATCATTTGCCAATTGATACTCCATTGGTACATAAACTTCCTGCCGAAATTAAAAGCG
CAATGCAGGTACTGTTGCGGAAAGCTGCGCAGGAAGGGCACTGCAACTGCGACTTGCCATGCAATCATCGCA
ACGAGATCCAACAAAGTAAGGATTACGTTCGCGTCATTAAGGATGAATAGAGAAATCATCATTGCAGGGAAA
TACAACAGCGCATTCATCTTAATGCTCACAGCCATACTGTATGTTGCGGAGATCACCAGCGCAAGGGACTTC
TTTAATTTGGGGCGCTGATGGCACCTGCTGGCCACGATAGCCCCCAAAACCGTGACGACCATAAACAAAGTA
GTGAAGCAATCATTGAATAACCGTAGCACGTAAATAGAGTGCAATCTTTTAGAGAGGCACGCCAAGACCACA
CACCACGGTGGTAGATGTAAAAGTAGTAACACGCCATTTGTAACGCCAGTGTAAGAGAATACAAGTATCTGA
AAAACACTGCCCGCGCTCACGTGTCAATCCCTCTGTTAGCCAGTACATCNNNNNNNNNNNNNNNNNNNNNNN
NNNNNNNNNNNNNNNNNNNNNNNNNNNNNNNNNNNNNNNNNNNNNNNNNNNNNNNNNNNNNNNNNNNNNNNN
NNNNNNNNNNNNNNNNNNNNNNNNNNNNNNNNNNNNNNNNNNNNNNNNNNNNNNNNNNNNNNNNNNNNNNNN
NNNNNNNNNNNNNNNNNNNNNNNNNNNNNNNNNNNNNNNNNNNNNNNNNNNNNNNNNNNNNNNNNNNNNNNN
NNNNNNNNNNNNNNNNNNNNNNNNNNNNNNNNNNNNNNNNNNNNNNNNNNNNNNNNNNNNNNNNNNNNNNNN
NNNNNNNNNNNNNNNNNNNNNNNNNNNNNNNNNNNNNNNNNNNNNNNNNNNNNNNNNNNNNNNNNNNNNNNN
NNNNNNNNNNNNNNNNNNNNNNNNNNNNNNNNNNNNNNNNNNNNNNNNNNNNNNNNNNNNNNNNNNNNNNNN
NNNNNNNNNNNNNNNNNNNNNNNNNNNNNNNNNNNNNNNNNNNNNNNNNNNNNNNNNNNNNNNNNNNNNNNN
NNNNNNNNNNNNNNNNNNNNNNNNNNNNNNNNNNNNNNNNNNNNNNNNNNNNNNNNNNNNNNNNNNNNNNNN
NNNNNNNNNNNNNNNNNNNNNNNNNNNNNNNNNNNNNNNNNNNNNNNNNNNNNNNNNNNNNNNNNNNNNNNN
NNNNNNNNNNNNNNNNNNNNNNNNNNNNNNNNNNNNNNNNNNNNNNNNNNNNNNNNNNNNNNNNNNNNNNNN
NNNNNNNNNNNNNNNNNNNNNNNNNNNNNNNNNNNNNNNNNNNNNNNNNNNNNNNNNNNNNNNNNNNNNNNN
NNNNNNNNNNNNNNNNNNNNNNNNNNNNNNNNNNNNNNNNNNNNNNNNNNNNNNNNNNNNNNNNNNNNNNNN
NNNNNNNNNNNNNNNNNNNNNNNNNNNNNNNNNNNNNNNNNNNNNNNNNNNNNNNNNNNNNNNNNNNNNNNN
NNNNNNNNNNNNNNNNNNNNNNNNNNNNNNNNNNNNNNNNNNNNNNNNNNNNNNNNNNNNNNNNNNNNNNNN
NNNNNNNNNNNNNNNNNNNNNNNNNNNNNNNNNNNNNNNNNNNNNNNNNNNNNNNNNNNNNNNNNNNNNNNN
NNNNNNNNNNNNNNNNNNNNNNNNNNNNNNNNNNNNNNNNNNNNNNNNNNNNNNNNNNNNNNNNNNNNNNNN
NNNNNNNNNNNNNNNNNNNNNNNNNNNNNNNNNNNNNNNNNNNNNNNNNNNNNNNNNNNNNNNNNNNNNNNN
NNNNNNNNNNNNNNNNNNNNNNNNNNNNNNNNNNNNNNNNNNNNNNNNNNNNNNNNNNNNNNNNNNNNNNNN
NNNNNNNNNNNNNNNNNNNNNNNNNNNNNNNNNNNNNNNNNNNNNNNNNNNNNNNNNNNNNNNNNNNNNNNN
NNNNNNNNNNNNNNNNNNNNNNNNNNNNNNNNNNNNNNNNNNNNNNNNNNNNNNNNNNNNNNNNNNNNNNNN
NNNNNNNNNNNNNNNNNNNNNNNNNNNNNNNNNNNNNNNNNNNNNNNNNNNNNNNNNNNNNNNNNNNNNNNN
NNNNNNNNNNNNNNNNNNNNNNNNNNNNNNNNNNNNNNNNNNNNNNNNNNNNNNNNNNNNNNNNNNNNNNNN
NNNNNNNNNNNNNNNNNNNNNNNNNNNNNNNNNNNNNNNNNNNNNNNNNNNNNNNNNNNNNNNNNNNNNNNN
NNNNNNNNNNNNNNNNNNNNNNNNNNNNNNNNNNNNNNNNNNNNNNNNNNNNNNNNNNNNNNNNNNNNNNNN
NNNNNNNNNNNNNNNNNNNNNNNNNNNNNNNNNNNNNNNNNNNNNNNNNNNNNNNNNNNNNNNNNNNNNNNN
NNNNNNNNNNNNNNNNNNNNNNNNNNNNNNNNNNNNNNNNNNNNNNNNNNNNNNNNNNNNNNNNNNNNNNNN
NNNNNNNNNNNNNNNNNNNNNNNNNNNNNNNNNNNNNNNNNNNNNNNNNNNNNNNNNNNNNNNNNNNNNNNN
NNNNNNNNNNNNNNNNNNNNNNNNNNNNNNNNNNNNNNNNNNNNNNNNNNNNNNNNNNNNNNNNNNNNNNNN
NNNNNNNNNNNNNNNNNNNNNNNNNNNNNNNNNNNNNNNNNNNNNNNNNNNNNNNNNNNNNNNNNNNNNNNN
NNNNNNNNNNNNNNNNNNNNNNNNNNNNNNNNNNNNNNNNNNNNNNNNNNNNNNNNNNNNNNNNNNNNNNNN
NNNNNNNNNNNNNNNNNNNNNNNNNNNNNNNNNNNNNNNNNNNNNNNNNNNNNNNNNNNNNNNNNNNNNNNN
NNNNNNNNNNNNNNNNNNNNNNNTACAAGCAATATCCCCAGTATACGTCCAATCCAATGGTTACTGCACATC
TGAAGCAAACGTACCCTCAACTGTACTACAATAGCAACGTCAATGCTCACAACAACAACAACAACAGCAACA
ACAACAACAACAACAACAACAACAGCAACAACAACAACAATCTTTACAACCAGACGCAGTTCTCCACGAGGT
ACTTCAACTCGAACTCCTCTCCCTCGTTGACTTCTTCCACTTCTAACTCATCCTCTCCATACAACCAAAGCA
CCTTCGAATACATTTTGCCGTCAACTTCGGCAGCTTCCACAAATTTATCGTCGTCATCATCAAACAACTCTA
TGCACACCAACCCAACCACTGCAACATCGACATCCGCCGATTTAATCAATGATTTACCCGTGGGCCCCACGT
CCAGTTCGCTTATCTCGGATCTACATTCTCCACCAACTGTATCTTTCCTACCAGCAAGCCAAACCCTGCTCA
TGTCCTCCACCACATCTAGCTCTATTGGCACCAACATAAACCCACCGCAACATTCACCATCCCCATCGCAAA
GGGAGGATTTTTCGACGGCACCAGTGAACATGTCTTCGTCCGCATCACTCTTGATGAATGATTCTTCTTTAG
GATGGGGGTCTAACCACATGAACGTATCTTCATCCTCTCAACCAGCATCATCAAGACCCTTTGGCATTTGGA
ATACTGACATGAGCGTTTGGAGTTGAGATGTTTACGTATATTTTTATGTATATTATTATCATTAGTATTACT
ATTATTGTTATTATTTATACACGGTTCCTATTTACACGCGGCGTTTATATTTTACCATTGAATATTTAAGAT
CTCTTTGAATTTTTTCTCGAAATTCGTTTGCCTTTAATACGTCCCCTGGCTTCGTCTCATTCCTTGTCCCAA
TTAGGGAATTTTAAAGAGGGACTTCTTTTTACCAGTAACCAGGTTCCGTATAAAAGTGTCATCTGTGTGCTG
TGCAATGACATCATTACAGAGATCCATCAATTCTTGAGGGTCGACCTGATTAATCGCATGCAATTCAAATTT
CTCGATTAGTTTTGAAAAATCTGGAATAGACAAATCTTGGCAGTTACTCTGCTCGAAATTTTCCAATATGTG
AAACAGTAACATTTTACCACTAGTTGCGGATATAACCTCTTCATGCAATAACTTCAAAAACTGGGCGAAAAC
CGGAGGAGGCAAAATTTCTTTTGCTTTGGCCAATGGAATTTGTAGCTTGTTCAANNNNNNNNNNNNNNNNNN
NNNNNNNNNNNNNNNNNNNNNNNNNNNNNNNNNNNNNNNNNNNNNNNNNNNNNNNNNNNNNNNNNNNNNNNN
NNNNNNNNNNNNNNNNNNNNNNNNNNNNNNNNNNNNNNNNNNNNNNNNNNNNNNNNNNNNNNNNNNNNNNNN
NNNNNNNNNNNNNNNNNNNNNNNNNNNNNNNNNNNNNNNNNNNNNNNNNNNNNNNNNNNNNNNNNNNNNNNN
NNNNNNNNNNNNNNNNNNNNNNNNNNNNNNNNNNNNNNNNNNNNNNNNNNNNNNNNNNNNNNNNNNNNNNNN
NNNNNNNNNNNNNNNNNNNNNNNNNNNNNNNNNNNNNNNNNNNNNNNNNNNNNNNNNNNNNNNNNNNNNNNN
NNNNNNNNNNNNNNNNNNNNNNNNNNNNNNNNNNNNNNNNNNNNNNNNNNNNNNNNNNNNNNNNNNNNNNNN
NNNNNNNNNNNNNNNNNNNNNNNNNNNNNNNNNNNNNNNNNNNNNNNNNNNNNNNNNNNNNNNNNNNNNNNN
NNNNNNNNNNNNNNNNNNNNNNNNNNNNNNNNNNNNNNNNNNNNNNNNNNNNNNNNNNNNNNNNNNNNNNNN
NNNNNNNNNNNNNNNNNNNNNNNNNNNNNNNNNNNNNNNNNNNNNNNNNNNNNNNNNNNNNNNNNNNNNNNN
NNNNNNNNNNNNNNNNNNNNNNNNNNNNNNNNNNNNNNNNNNNNNNNNNNNNNNNNNNNNNNNNNNNNNNNN
NNNNNNNNNNNNNNNNNNNNNNNNNNNNNNNNNNNNNNNNNNNNNNNNNNNNNNNNNNNNNNNNNNNNNNNN
NNNNNNNNNNNNNNNNNNNNNNNNNNNNNNNNNNNNNNNNNNNNNNNNNNNNNNNNNNNNNNNNNNNNNNNN
NNNNNNNNNNNNNNNNNNNNNNNNNNNNNNNNNNNNNNNNNNNNNNNNNNNNNNNNNNNNNNNNNNNNNNNN
NNNNNNNNNNNNNNNNNNNNNNNNNNNNNNNNNNNNNNNNNNNNNNNNNNNNNNNNNNNNNNNNNNNNNNNN
NNNNNNNNNNNNNNNNNNNNNNNNNNNNNNNNNNNNNNNNNNNNNNNNNNNNNNNNNNNNNNNNNNNNNNNN
NNNNNNNNNNNNNNNNNNNNNNNNNNNNNNNNNNNNNNNNNNNNNNNNNNNNNNNNNNNNNNNNNNNNNNNN
NNNNNNNNNNNNNNNNNNNNNNNNNNNNNNNNNNNNNNNNNNNNNNNNNNNNNNNNNNNNNNNNNNNNNNNN
NNNNNNNNNNNNNNNNNNNNNNNNNNNNNNNNNNNNNNNNNNNNNNNNNNNNNNNNNNNNNNNNNNNNNNNN
NNNNNNNNNNNNNNNNNNNNNNNNNNNNNNNNNNNNNNNNNNNNNNNNNNNNNNNNNNNNNNNNNNNNNNNN
NNNNNNNNNNNNNNNNNNNNNNNNNNNNNNNNNNNNNNNNNNNNNNNNNNNNNNNNNNNNNNNNNNNNNNNN
NNNNNNNNNNNNNNNNNNNNNNNNNNNNNNNNNNNNNNNNNNTCATCTATTCATTATCCTCCAAATCCACCA
TTAGAGCATACGTAATAACAGAAAAATCACTGGAAGGACCCATGTCAATTGAGCCTGCCTACATCAGTAGGA
TCATAGGTACCACGACGGCAAGGGCAGCACCGATTTTGGGCCCCAAATACCTAAAAATTGTCAAGATAAGCT
CTGTTGCACCAGAAGAAAACAACAATTTGTTTTTAGTTGCTTTAACAGTAGGTGGTGTGCGTTTGTACTTTA
ATGGTTCCATGGGCAGATTTAACATCGAAGCTTTGAGGTTAGAATCGATCAAGTTCCCCCCTAGTTCTGTAA
CTCCTGAAGTCATCCAACAAGAATTACTACATCAACAACAGGAACAGGCGAAGAGAAGCTTTCCTTTCTTTT
CAAATCTAATGTCTTCCGAACCAGTCCTCTTAAAATTCCAAAAGAAATCATCTGTATTACTAGAGACTACAA
AAGCGAGTACAATTATTTCCCCAGGCATATTTTTTTCCGCTGTGATCAAATCATCTCAGCAAACTCATCAAC
AAGAAAAAAAAGAGAACTCATCTGTTACTGGAACGACCGCTACCGCAGGGTCTAAAACTGTCAAACAACAGC
CAGTTACTTTACAACATAAGCTTTTCGTTAGTGTTCCAGATTATGGTATCTTGAAAACACACGGTAAGTACG
TTGAAAATGCCACGTTTTTGGAAACTGCGGGCCCAGTTCAACAAATTATTCCCTTATCGGGGTTGTTTAATG
CAACGACAAAGCCACAAGGATTTGCTAACGAATTTGCGACACAGTACACATCAGAAACTTTAAGGGTAGCAG
TTTTGACGAGCACTTCTATCGAAATTTATAAATATCGTACTCCCGATGAAATTTTTGAGAATCTAATCGATA
ATCCGCTTCCATTCGTCTTAAATTATGGTGCCGCGGAAGCTTGTTCCACTGCATTGTTTGTTACTTGCAAAT
CAAATAAATCTGAAAAATTAAGATCTAATGCCCTGACTTTTTTAACTATGGGTATTCCTGGCGTTGTTGACA
TCAAACCTGTCTACAACCGTTATTCTGTATCTACAGTATCCTCTTTATTGTCAAAGCCCACTTTATCAACCG
CAACAACTAATCTCCAACAATCAATAACTGGCTTTAGTAAACCCTCCCCTGCAAACAAGGAAGATTTTGACT
TAGATGACGTAATATTATCCCCCAGATTTTACGGTATTGCATTATTGATTACCAGACTACCTTCGAGATATT
TGGGGGAGACATGTCTTCATGACTTTTACAGATAATAGGGTGACATCCCATGCTTTCATTTCTTCTTCTGAT
CCAATCACTCCCATCTATTAATACCCTAAAAGTGAATGAAATTTCCCAAATAAGAANNNNNNNNNNNNNNNN
NNNNNNNNNNNNNNNNNNNNNNNNNNNNNNNNNNNNNNNNNNNNNNNNNNNNNNNNNNNNNNNNNNNNNNNN
NNNNNNNNNNNNNNNNNNNNNNNNNNNNNNNNNNNNNNNNNNNNNNNNNNNNNNNNNNNNNNNNNNNNNNNN
NNNNNNNNNNNNNNNNNNNNNNNNNNNNNNNNNNNNNNNNNNNNNNNNNNNNNNNNNNNNNNNNNNNNNNNN
NNNNNNNNNNNNNNNNNNNNNNNNNNNNNNNNNNNNNNNNNNNNNNNNNNNNNNNNNNNNNNNNNNNNNNNN
NNNNNNNNNNNNNNNNNNNNNNNNNNNNNNNNNNNNNNNNNNNNNNNNNNNNNNNNNNNNNNNNNNNNNNNN
NNNNNNNNNNNNNNNNNNNNNNNNNNNNNNNNNNNNNNNNNNNNNNNNNNNNNNNNNNNNNNNNNNNNNNNN
NNNNNNNNNNNNNNNNNNNNNNNNNNNNNNNNNNNNNNNNNNNNNNNNNNNNNNNNNNNNNNNNNNNNNNNN
NNNNNNNNNNNNNNNNNNNNNNNNNNNNNNNNNNNNNNNNNNNNNNNNNNNNNNNNNNNNNNNNNNNNNNNN
NNNNNNNNNNNNNNNNNNNNNNNNNNNNNNNNNNNNNNNNNNNNNNNNNNNNNNNNNNNNNNNNNNNNNNNN
NNNNNNNNNNNNNNNNNNNNNNNNNNNNNNNNNNNNNNNNNNNNNNNNNNNNNNNNNNNNNNNNNNNNNNNN
NNNNNNNNNNNNNNNNNNNNNNNNNNNNNNNNNNNNNNNNNNNNNNNNNNNNNNNNNNNNNNNNNNNNNNNN
NNNNNNNNNNNNNNNNNNNNNNNNNNNNNNNNNNNNNNNNNNNNNNNNNNNNNNNNNNNNNNNNNNNNNNNN
NNNNNNNNNNNNNNNNNNNNNNNNNNNNNNNNNNNNNNNNNNNNNNNNNNNNNNNNNNNNNNNNNNNNNNNN
NNNNNNNNNNNNNNNNNNNNNNNNNNNNNNNNNNNNNNNNNNNNNNNNNNNNNNNNNNNNNNNNNNNNNNNN
NNNNNNNNNNNNNNNNNNNNNNNNNNNNNNNNNNNNNNNNNNNNNNNNNNNNNNNNNNNNNNNNNNNNNNNN
NNNNNNNNNNNNNNNNNNNNNNNNNNNNNNNNNNNNNNNNNNNNNNNNNNNNNNNNNNNNNNNNNNNNNNNN
NNNNNNNNNNNNNNNNNNNNNNNNNNNNNNNNNNNNNNNNNNNNNNNNNNNNNNNNNNNNNNNNNNNNNNNN
NNNNNNNNNNNNNNNNNNNNNNNNNNNNNNNNNNNNNNNNNNNNNNNNNNNNNNNNNNNNNNNNNNNNNNNN
NNNNNNNNNNNNNNNNNNNNNNNNNNNNNNNNNNNNNNNNNNNNNNNNNNNNNNNNNNNNNNNNNNNNNNNN
NNNNNNNNNNNNNNNNNNNNNNNNNNNNNNNNNNNNNNNNNNNNNNNNNNNNNNNNNNNNNNNNNNNNNNNN
NNNNNNNNNNNNNNNNNNNNNNNNNNNNNNNNNNNNNNNNNNNNNNNNNNNNNNNNNNNNNNNNNNNNNNNN
NNNNNNNNNNNNNNNNNNNNNNNNNNNNNNNNNNNNNNNNNNNNNNNNNNNNNNNNNNNNNNNNNNNNNNNN
NNNNNNNNNNNNNNNNNNNNNNNNNNNNNNNNNNNNNNNNNNNNNNNNNNNNNNNNNNNNNNNNNNNNNNNN
NNNNNNNNNNNNNNNNNNNNNNNNNNNNNNNNNNNNNNNNNNNNNNNNNNNNNNNNNNNNNNNNNNNNNNNN
NNNNNNNNNNNNNNNNNNNNNNNNNNNNNNNNNNNNNNNNNNNNNNNNNNNNNNNNNNNNNNNNNNNNNNNN
NNNNNNNNNNNNNNNNNNNNNNNNNNNNNNNNNNNNNNNNNNNNNNNNNNNNNNNNNNNNNNNNNNNNNNNN
NNNNNNNNNNNNNNNNNNNNNNNNNNNNNNNNNNNNNNNNNNNNNNNNNNNNNNNNNNNNNNNNNNNNNNNN
NNNNNNNNNNNNNNNNNNNNNNNNNNNNNNNNNNNNNNNNNNNNNNNNNNNNNNNNNNNNNNNNNNNNNNNN
NNNNNNNNNNNNNNNNNNNNNNNNNNNNNNNNNNNNNNNNNNNNNNNNNNNNNNNNNNNNNNNNNNNNNNNN
NNNNNNNNNNNNNNNNNNNNNNNNNNNNNNNNNNNNNNNNNNNNNNNNNNNNNNNNNNNNNNNNNNNNNNNN
NNNNNNNNNNNNNNNNNNNNNNNNNNNNNNNNNNNNAAACTCTAGATGTTAAAATATTGAGCACAAGTGAGC
TGTTTAATGATTTGCTGTACCCTTAAGTTAGCATGAAATGCCCTATTCATTTCAAGATAGCAGATTTTAGGG
ACCATGAAGTAATTATGTCCAAGTGGGATGAGCTATTCCAATCTTTGAGGATGGAATTTAATAATACCGGAA
AGAAAGAAGATTCAATGAACTTCATCAACTTACTGTCTAATGTACTGATTAAAATTGGTAAAAATGTTCAGG
ATTCTGAATTCATTTTCCCCATTTTCGAACTCTTTCCCATTGTCTGTAATTTTTTCTACGAAACACTACCTA
AGGAACATATTGTATCAGGGTCGATAGTTTCTATATTCATAACAGCGGGTGTTTCTTTCAACAAAATGTACT
ATATTTTAAAAGAACTAATCGAGACATCAGATTCCGATAATTCCGTATTTAATAAAGAAATGACCTGGTTAA
TTCACGAATGGTACAAATCGGACAGGAAATTTAGGGACATTATTTCCTACAACGATATCATTCACTTGAAGG
AATACAAAATTGATAATGATCCAATTGAAAAGTACGTTAAGAACAGCGGCAATAATTTGGGGATTTGTTTCT
ACAAAGAATAAAAATTCATGTTCGACATATAGATAGCAGGGTAATGTACGTGTATATTTTAATGTAATAAAG
AGGCCTTACTAGACGGTAAAGTTAAGAATATCGAGTGAACTTTTCCTTAAGATAAAGGTAAATATAGTCGAG
TATTTATTTATTATTCTTTTCCACTATACAGTATTTAAAATTCTGTAAGAAATTGATTCTACATACATAAGA
CAAACGAACAGGTCAGAGAGAATCAGATTTTTGGTTAGCAAGAATACATTTTGGAGAAGAAAGACATTAACT
CCACCTTACTGTATCATCTTATTTGCTTTTTCACTCCTTCCTAATATTTTTTTTATTTTATTTTGAATTTCT
TCCTATTTCTGATGCATTGAACAGATCGTAATCTGTAAGTAAATACCATAACGTGCTCACATTTGTCTCCAA
ATACTGGTGAAATCTTGGCTCCGTTGTGTACAAAACTTCTTAATGAATATATATATATTTTTCCCTTATTTT
ATCTTTTTTTTTCGAATTTTTTATGTAAACATTCTTATACTGGAACAATAGATGGCTAATGAGTCCCTATAA
TTTCGATTTTAGATGTTAACGCTTCATTTCTTTTCATATAAAAGACTACCTGCCAAATGTATTTTCTCCTGA
GTAAGTGACATACAAAAACCCGTCCTTATCCTTGTGTTCTTGATATATGGCAGACATCAACGCCGCAGTAGG
TGGCAAAGTATCATTGACAAAAATGAAGATGGCCTTCTCAGGGGGTAGCATAATTCTCTTTCTTATAACATA
AACAAATTGCCCTACGGTAAGGTCAGCAGGAACTAGATATTTACGCTTATCAATCTCTGGAATATCTGACTT
TTCAGCTTTTTCGCAAATCACAGGTATCCTATTCTTGAACCTGTCAGCAATCCTCTCCGACTCCGCCTTCCT
TTTTCAAATGGATATTCAGACTTAAATGTAATATGTCTCAAATTATTTTCCATTACAATATAATCTTAATCC
CCCTATGGCCCTTTTGACTTCATGTCCTCTAGTATTTATTTTATTATGATTTTCTCAACTTTACAATTATTA
GATTCTCTTATCAATCCCCTCCTCACCTTTAATGGTTCCCCTTTTTGTATTTCCATAATATACCAAATATTT
TTTGCCGCCGCCGAAAATAACCGGCCTCNNNNNNNNNNNNNNNNNNNNNNNNNNNNNNNNNNNNNNNNNNNN
NNNNNNNNNNNNNNNNNNNNNNNNNNNNNNNNNNNNNNNNNNNNNNNNNNNNNNNNNNNNNNNNNNNNNNNN
NNNNNNNNNNNNNNNNNNNNNNNNNNNNNNNNNNNNNNNNNNNNNNNNNNNNNNNNNNNNNNNNNNNNNNNN
NNNNNNNNNNNNNNNNNNNNNNNNNNNNNNNNNNNNNNNNNNNNNNNNNNNNNNNNNNNNNNNNNNNNNNNN
NNNNNNNNNNNNNNNNNNNNNNNNNNNNNNNNNNNNNNNNNNNNNNNNNNNNNNNNNNNNNNNNNNNNNNNN
NNNNNNNNNNNNNNNNNNNNNNNNNNNNNNNNNNNNNNNNNNNNNNNNNNNNNNNNNNNNNNNNNNNNNNNN
NNNNNNNNNNNNNNNNNNNNNNNNNNNNNNNNNNNNNNNNNNNNNNNNNNNNNNNNNNNNNNNNNNNNNNNN
NNNNNNNNNNNNNNNNNNNNNNNNNNNNNNNNNNNNNNNNNNNNNNNNNNNNNNNNNNNNNNNNNNNNNNNN
NNNNNNNNNNNNNNNNNNNNNNNNNNNNNNNNNNNNNNNNNNNNNNNNNNNNNNNNNNNNNNNNNNNNNNNN
NNNNNNNNNNNNNNNNNNNNNNNNNNNNNNNNNNNNNNNNNNNNNNNNNNNNNNNNNNNNNNNNNNNNNNNN
NNNNNNNNNNNNNNNNNNNNNNNNNNNNNNNNNNNNNNNNNNNNNNNNNNNNNNNNNNNNNNNNNNNNNNNN
NNNNNNNNNNNNNNNNNNNNNNNNNNNNNNNNNNNNNNNNNNNNNNNNNNNNNNNNNNNNNNNNNNNNNNNN
NNNNNNNNNNNNNNNNNNNNNNNNNNNNNNNNNNNNNNNNNNNNNNNNNNNNNNNNNNNNNNNNNNNNNNNN
NNNNNNNNNNNNNNNNNNNNNNNNNNNNNNNNNNNNNNNNNNNNNNNNNNNNNNNNNNNNNNNNNNNNNNNN
NNNNNNNNNNNNNNNNNNNNNNNNNNNNNNNNNNNNNNNNNNNNNNNNNNNNNNNNNNNNNNNNNNNNNNNN
NNNNNNNNNNNNNNNNNNNNNNNNNNNNNNNNNNNNNNNNNNNNNNNNNNNNNNNNNNNNNNNNNNNNNNNN
NNNNNNNNNNNNNNNNNNNNNNNNNNNNNNNNNNNNNNNNNNNNNNNNNNNNNNNNNNNNNNNNNNNNNNNN
NNNNNNNNNNNNNNNNNNNNNNNNNNNNNNNNNNNNNNNNNNNNNNNNNNNNNNNNNNNNNNNNNNNNNNNN
NNNNNNNNNNNNNNNNNNNNNNNNNNNNNNNNNNNNNNNNNNNNNNNNNNNNNNNNNNNNNNNNNNNNNNNN
NNNNNNNNNNNNNNNNNNNNNNNNNNNNNNNNNNNNNNNNNNNNNNNNNNNNNNNNNNNNNNNNNNNNNNNN
NNNNNNNNNNNNNNNNNNNNNNNNNNNNNNNNNNNNNNNNNNNNNNNNNNNNNNNNNNNNNNNNNNNNNNNN
NNNNNNNNNNNNNNNNNTTCTTACCCAATACAGGCCAATCAGCAACTGCTTTATACTCAACACCATATTTTG
CCTCATCGGAGGTGATAACAACATCACGAACATTTAATTCCTCGATAATGTAGTTTTTCAAGGCTTCTACAT
CCTTCAAGTATGATTCATCACTGTGAAGGATGACCAAAGTCTTCAATGGAGTTTTTAAGGAAATAGTTTTCT
TTTCACGAATGTTTCTACCCAAATCGATAACGGATTGCATTCTAGAAACTGCAGTTTCGATGGCCTCGTCAA
AGTATTCTTTCTTGACCACTGGGTAAGATAAGAAATGGACTGATCTTCCGTCCTTACCGTATTTTGCTAAGA
CAGCTTCTGGGATGTATTCCTTCAGTCTCAAATAAATGCTTTCTGACAAAAATGGGGTGAATGGAGCCATGG
CACGGACAAATGTGAATAAGGCATCGAATAAAGAATTTAATGCTTTCAAACAGTCCTCAACACCGTTTTCAC
CCTTCAAACGACGACGATTAAATCTAATATACCAGTTTGTCAATTCATCAATGAAATTCAAAAGTTTTGGAA
CGACAGTGTATAATTTGTACTGACCCATTTCTTCGTGAATGAATTGTACTAGAGATTGCATAGAAGCTAAAA
TCCATCTGTCCATGACATTATCACTTTTCACAGAATCATCATATTGGAAGTCGATGTTAGACATCTTTTTCA
ACAAGGCAATTTGACCGTCCAAAAATTTAAAGGAGTTCCACCATGGTAGTAAGACCTTTGAAACAACCTCCT
TAACACCCTCTTCTTTGAATTTCAAACTTTCAGCTTTTAAAACAGGTGAGTTTATCAAGTACAATCTTAATG
CATCCGCACCATATTTGTTCAGAACAATGGATGGATCAGGGTAATTTTTCAAGGATTTAGACATCTTTCTAC
CATCGGCAGCTAAGACAATACCAGAGACGATGACGTTCTTGTATGGAACAGAGCCAAATAGATGGGTACCTA
AGACAGCTAACGTGTAGAACCAACCTCTTGTTTGATCCAAACCTTCAGAGATGAAATTAGCTGGAACTCTTT
CGTCAAATTTTTCTGTGTTTTCAAATGGATAATGTTGAGAAGCATAAGGCATAGAACCAGATTCAAACCAAC
AATCAAAAACTTCTTCAATTCTCTTTAAGTCACCCTTACCTTGCTTGGATGGAATTGTCAATTTGTCAATGA
CATCACGATGCAAGTCAGTGATGTTACGCACACCGGTCAATTCTTCCAATTCTTTGATAGAACCAACACAGA
CGACCTCCTCAAAATCGTCTGAAACCCATAAAGGAATTGGAGTACCCCAATATCTATTTCTGGAAACGTTCC
AGTCACGGGCATTGGCGATCCAGTTGGCGAACCTCTTTTCCTTGATGGTGTTAGGAACCCAGTGAGATTTCA
TCACAGAATCCAACATTTGAGGGACAATGTTTTTAACACGAACGAACCAAGCTGGAACAGAACGGTATAACA
ATGGGGTATCGGATCTCCAACAGAATGGATAGGAATGGCGAATTTGGGATGCCAATAACAAATTTCCAGTAT
TAGTTAAGTACTTAATAATCAACTTATCAGCGTCCTTGACATAAACACCCTCAAAATCAGGAACGTCTTTCG
TGAATCTACCAAGGTCATCAATGGCGTTAGGTAACACTGAATCTTCGGATATGACGCCGTTCTTCAAACAAG
CAGCATTATCCTCTTCACCGAAAGCGGGAGCGTTATGAACAATACCAGTACCGGAATCACTAGTAACATAAT
CATCTGAAATAACTCTAAAAGCTGTTTCATGGAACTGTTCAGCGAAATATGGGAACAATGGTTCATACTTCA
AACCAACCAAATCAGAACCTTTAATTTTTTCCACAATCTTATATTTTTCATTCTTAGGCTTCTTATACAAGG
TTTTAATCAAAGATTCTAATAAGATGAAATAACGATCTCTGGTTTCGTCGTAAATCTTTACATATTCGAAAT
CAGCGTTAACACATAACGACAAATTGGAAGGTAAAGTCCATGGAGTCGTAGTCCATGCGACCAATTGAGTTT
TTTCCTGGCCAATAACATTGAAACCAATGGTCACAGCTGGGTCGTTAACATCTTTATAGTTTTGCTGAGCTT
CAAAGTTACTCAAGGGAGTGGTTAGGCCAGTAGAATAAGGCATAACTTTGAATCCACGGTAAACTTGACCTT
TTTCATGAAGTTGCTTGAAAGCCCACCATGTGGACTCCATAAAGGATGGATACATAGTCTTGTAATCGTTGT
CGAAATCAATCCAACGACCCAAACGACCAATAGTTTTTCTCCAATCACTGGCATAAGTCATAACAATGGATC
TACACTCATTGTTGTAGTTTTCAAGACCATACTTGAAGACGTCATCTTTACCCGTGATACCTAATTTCTTGT
CAATGATATGTTCAATTGGAACACCGTGTGTATCCCAACCGAATCTTCTTTCCACGTGGTGGCCTGTCATGG
TAGCGTATCTTGGAACAATATCCTTAATAGTGGAAGCAAGAATATGACCGTAATGAGGAGTACCGGTGGCAA
ATGGAGGCCCATCGAAGAAGGAAAACTCCGGTTTGTCTTTTGTTAATTCTAATGAAGTATGAAAGGCATCTA
TTTCATCCCAAAGAGATAGAACTTTTTCTTCCTCCTTTGGAAATGAGAAGTGTGCGTTACTCTCGGACATAT
TTCCTTGGTTTTTTGAAGCTTTTGGCTAAAGGTTGTAGGAAGTCGAGTAACATCACTCTAGTTTAAAGCGCA
AAATGATATTTTTCATGCTTAAGAGTCATCATTGTTTCGAGATTTCTTGCGTGCTGCGGAACAAAAAAAAAA
AAAAATTTTTCGTCATCATGGATAGATTACCCGCCATCGTATAAAAGGTTAAACATAAAAAGTAGCTAAATA
GAACACTATAGAAGAATAATCAATCAACCTCTTCCACTGTTGGACCTGTATCTTCTCCACCTCCCGTAGCAC
CCGAGTTGGGCATGGATCCGGGGAATCCACCGGATTCCCCCGCTCCAGGACCTGCGCCGGCACCAGCACCGT
AAAATTTCGTCATTATTGGATTGGCAATGCCTTCCAACTCCTTTTGTCTATCCTTATATTCGTCCGTAGAGG
CTGCCTGCGATGCATCTAACCAGTCAATGGTTTCCTGAGACGCTGTTTCTAATCTCTTTGCATCATCTTCAC
CTACTTTCTCTTTGAAACTTGCTTCGTTTATGGTATTCTTCAAAGTAAATGCATACGATTCAAGCTGATTCT
TAGCCTGAACTCGTTCTGCCTCCCTTTCATCGTCAGCCCTATATTTTTCAGCTTCAGAAACCATCCTATCAA
TATCATCCTTCGAGAGCCTACCTTTATCGTTAGTGATCGTGATTTTGTTACTCTTACCAGTACCCTTTTCCA
AAGCAGACACATTAAGAATACCATTAGCGTCGATATCAAAGGTAACATCAATTTGAGGCACACCTCTGGGAG
CAGGCGGAATGCCACTTAATTCGAATTTACCAAGTAAGTTATTATCCTTTGTTCTTGTTCTTTCACCTTCAA
AGACTTGAATTAAAACACCAGGTTGATTATCTGCATAGGTAGAGAAGGTTTCCGATTTCTTTGTTGGAATCG
TTGAGTTTCTAGGAATTAGCTTAGTCATTATGCCGCCTGCAGTTTCAATTCCTAGGGACAATGGCGCAACAT
CCAATAATAGTAAATCTTGTGTCTTTGTTGATTGATCGCCGGTTAAAATGGCAGCTTGAACGGCTGCACCAT
AAGCAACAGCCTCATCCGGGTTGATAGAACGATTAGGCTCTTTGCCATTGAAGAAGTCAGAAACTAATTTCT
GAATCTTTGGGATTCTGGTAGATCCACCGACTAACACAATCTCATCAATTTGGGACTTGTCCAGCTTCGAAT
CTTTAAGAACCTTTTCTACTGGTTCCAATGTGGATCTGAATAAATCAGCACATAGCTCTTCAAACCTTGCCC
TTGTTAACGAAGTGTAGAAATCCATACCTTCAAATAAAGAATCGATCTCGATCGAGGTTTGAGATGAGGAAG
AAAGCGCTCTCTTAGCTCTTTCTGCCGCAGTTCTCAATCTTCTTAACGATCTTTGATTATTAGAGATGTCCT
TTTTCGTTTTCCTTTTGAATTCAGTGGCTAAATGGTTCACCAACCTATTATCAAAATCTTCACCACCTAAAT
GAGTGTCTCCTGCGGTAGCCTTAACCTCAAAAACACCCTCATCAATTGAAAGTAAAGAGACGTCAAAAGTAC
CACCACCCAAATCAAAAATCAGGACATTGTGCTCAGCCCTGCCTTTCTTATCCAAGCCATAAGCAATTGCTG
CTGCAGTGGGTTCATTGATAATACGTAAAACGTTCATCCCTGCAATAGTTCCTGCATCCTTAGTGGCTTGTC
TTTGAGAATCATTGAAATATGCAGGAACAGTTACAACAGCATCATTGACCGTAGTTCCCAAATAGTTCTCAG
CAGTTTCCTTCATTTTGCTTAAAACCATGGAAGAAATTTCCTCAGGCGTAAATGTTTTCGTTTCACCCTTAT
ATTCTACTTGCACTACAGGTTTACCATCTCTGGATATAACTTTGAAAGGGAAGTGCTTGGCATCTGTCGTCA
CTTCAGGATCATCAAATTTACGACCAATTAACCGCTTTGCATCAAAAACTGTATTATGAGGATTGATTGCAG
CTTGATTTTTGGCGGCGTCACCAATTAATCTTTCGGTGTCTGTGAAAGCCACATACGATGGAGTGGTCCTAT
TACCTTGATCATTTGCAATTATCTCTACCCTATCATTGGAAAAATGAGCAACACACGAGTAAGTTGTTCCCA
AATCAATACCAACTGCTCTAGACATTTTTCTTTGTAGCGTTTAGTACCTATTCTATCCGTTTAGTGACAAAC
ATTGACATACAAGAATGTTTATGCTACCAATTTCAGTCACTTTATATACCCTTCCATTCGTTTCCAATTGTG
CAATATGATACATCCCTTAACCATCTTCTGGTCACCCTTGTGGCTGCTTCTGTAATATTCTATAACTTTCCA
CAGCGATCCCTAATTAAGGGCACCCATAACCTCCATAGGCATCAAGTCAAATACGTTTGATGATAGCGCCGC
ACGATGATCGTTATGGCCTTTGGTAATAGAGACCGCCAACAATGGTAGGGTTGTGCTCATCATCCTCGTCAT
CCCTTTCTTCATCACTGATACCGTAAATAAGAGCGTCGTCTTCATTGTCTTTACCAAGCAATTCTGGATATT
TGTTTTCCATTATCTTTTCTGTGTTGTGTAGGGAGTTTTTTTGAAATGACGAATACAGACAAATATTCCAAA
CTCGTTCATTCAACAAGATGTCTGAGTATTGTTCAGGCAATGTCTTTATCTGATAATATAAGATTTCGTCTA
ATTTATCGAGCATATGTTTAGGCACCGTAGCGCTTGAACATATCAGTTCGATCATAGCATGCCATTGCAAAC
TCGACCCGTAGTTACCAAAAAACATGGCATTTAAGAACGCAAACTGCAACTCCCCAAAATAATTACTTGAAT
TTTTAAAAATTCCTTGTAGCATTACAGTGTTCAAGTAGTAAGACTTGTCTAAAAAATCCTCCATTTCATGGC
CAGGCCTTATGGCTTCTCTAGATTTGAAGTTTATTACTGTATAGTTTAAAGAATGTGCAGGATCATCTTCAT
TCTTGGCTTCCATTTTAGAACCTGCTTTTTGCAAGCTGGATTTTAGCAGCTCATTTTCTTGAACTGTGGTCA
TCGAAGAATCTACGTAAGAGAACTGGTTTTCATCTTTCCTTACTATCTTTCGGATTTTATCCATCTGCACAA
ACTCGGTAAGATTGTACCAGGTATCATCTTCGTCAATTTTCGGATAAGAAACCATCATCTGCCGTTCCTTGA
AGTTGTGAACAATATTCTCGAATTTTGCGCCATCCCTTTCTTCCATCATTTTGTAAAGGCCATCTTTAGGAT
CATACTGAATGTAAAAGTTTCCCATTCTACAGTCAAACCAGTAGCCATACCTCATGCTGGAATTATCTGCAT
GCTGAAAATGAATGACATGAACGTGTCCAATGGGGATGTCCTTGATTCCGTGAAATGGCTGATTCTCCTTGA
CATTAAAGGAATACTGATCGATCCCTATAGTTACCTCAATCGGAGCAGATGTAAATGGTACAGTATTCATTG
CAGGCTTCCGATATTTTATTTTTTAGCCCCATGTCCCAGCGATAAGGAGGATCTTTGGTGTCCATTCATCTC
ATTAAACCCTAAACCATTGAAATATTCGTGTTCGTGCGTCGCGATTTTTTCCGCTTTCAAGATGTGTCCTTT
CTTCATCTCTTGGTTCTTATAAAAGGGCGCCGCAAACCCCTCCTAATTACTTTTTCCTTTTCACATCCCATG
GGTTTTATCTTATACCAAATGTTTACCATTCTGAATCGTATAGCCAACAAGTAACCACAGCTGCAATTGTGA
AAAAAATTGATAGGTGTGGTCACCCAACTGTTTTTTTCTCTTTTTCTTTTTTTTTTTTTGAAATGGCTAGAC
GGTGCTTTTGCTGGTAAAAGAAAAACTCTTGTTTCAATTTAACATGATGAAAAAATATATTAACACAGACCT
GTACTGAACTTTTCGAAGTTTTGCAGATAACAATATTGCTTTTTTTCTCTGACTTTAACTAATCGTTCTTAT
TTCTGTATATACTATGACCTTGCAAACCTTGAAATGCAAAATTCGTATTCTCTGCTAAATTGAAAAATTTAG
AGCATGAAGTGTGTTTTCCAGCAGACACCGCCTGTGAAAAAGATGGTAAAATGATATGATAATTAAACACAC
ATAATAATAGCATATATGATATATAAGACTATATGAAGAGATGAGGAGAAGAAAAAACTGGTAGTATTTTCA
TTTCATCTATTTCTTAGCAGTCAATCTTCTTAGGTAGAAAGCTAATTCTTCACCTTCCAAGATGTAACCATC
ACATCTACCGGATTGACCTGGTCTGGAAGAGATACAAGCGTATAATCTACCGGCGCTGAATTGAGATTCAAC
GGAAGATTCGATCTTGGCAGAAGCAGCTCTAGCAGCCCACTTTCTTTCAGCGTTCTTGCTCTTGGCAACAGT
TTCTTCTTCCTTGACGTTCTTCTTCTTACCCAAGGTTTGACCGTAGTGAGCTTCGAACCATTGTCTGAATGG
AGTAGCATCAATTTGGACAATGGCAGCCTTGGTCAAAGTGTTAGTTCTAACCAATTCATTGTTGGATGGATG
GTAAACAACACCAGCAATTCTGGTCTTCTTGGAGATACCTTCAGAAGCCCAAGAAAAGTTACCGGTTTCAAT
TCTTAGAGCTCTGTATTTCTTGTTACCACCTCTAGTTCTAACAGAGTGAATTCTCTTAGCACCGATCTTGGT
GTTGGCTGGTTGACGGCCTAATTCGAACTTTCTCTTCTTTCTGAATTGAGCACGCTTGGCACCGGTAGCGGA
TCTTTTGTGACGAGAATCACGAGAAATACCCATTTTGTAACTGTAATAGAAAATTTAATGACGCTTGTTAGT
AAAATAAAGAACGTACAAAAGTTGCGGAATTTTTTTCTTATCTTGAAATATGCTTTGGTTTCTTTTCATCTC
TTCTTGTGAAAAACTCGGCGTTTCATAAGAGGCTTGATTTTTTGGGTACACAAAGGATTCAGTTTAGTGCAC
TGCTCCTGTCACAATTTATATCATCCCTTTTAGTTAAGTTTACTTTTTCCACTATCTATTCCATTCAAAGAG
AGGTCCTGTAGCATTCAAAATAATATGTAGTTCCATTACTCATATGACCATAGCACATACTTTTTGTCCTGG
TGTGTTTATAACGTCTTCTTGTGAGTACCAAAAAGCAAATGGCAAGTGTAATTTCCTATAACTTTAAGATAG
GCCTGTAAATAACGTATATGAAACAGTTCCATCCCGTAACACCATGAACACTGCGTAAGAGAAAGCCCTCAA
GCTTTCCCAGCGATGCTCGTGTGTAGGACCGAACATGGAGGGGGGAACTAGGCCCAGCACGGGTTTGGCGAG
GCCGCTCTGCTCGCAGCTCAGGATTCTAAAAGGTTATTCCGCTGAGAAAATCAGAAAATAGGAACTTCTCAC
GCAATAATTTTAAAGTTGATGAAAAAGGAAAATTTGTAAAAGTGTAAGGGTGTTAAAGAGGGTGTATGGATG
TAAAGTCACAAAAGTTAGAGCAGATGAAAAAGAAATGGGTGGAGACAAATCCGAAAAAGGACCTATATTATC
GCTATAAAGAGCTTCTCATCGCTTTTTTTTTTCAAAGACACATACATACCACGACTGTAAGCACATCATTTG
TACAATACATTACCAGCTGAAATGTCAACATATGACGAAATCGAAATCGAAGATATGACGTTTGAGCCTGAA
AATCAAATGTTCACCTATCCTTGTCCCTGTGGAGATAGGTTTCAAATATATCTGGATGACATGTTTGAGGGC
GAAAAAGTTGCTGTTTGTCCCAGCTGCTCACTGATGATCGATGTAGTTTTCGATAAAGAAGACTTGGCTGAG
TACTACGAAGAGGCAGGCATCCACCCCCCTGAGCCTATTGCCGCTGCTGCCTAAAGATGAGAGGCTAGATCG
AGAATACAAATAGAAATAAAGAAAGAGCTATATGACTTAGCAACGCAAGCAGAAAAGAAGGTTTGCTTCTTC
GCTGGACTCCGGTTGGAATTACTATTCAAAATTCCAAGTGCACTGATGGAAAACGTTTTGCTCAGGTTGAGC
TCTTTTACTGCATATAAGGATACTGGGTAGGTGTATATGATTATTTTATACATGATACGTAGGCTAAAATGA
TTTGGACCCATTAAATCATCTTGTCGCATCTCTTTTCTTTTTCCTCCATGCTCAGATTTCAATAATATCATC
TCAAATGGCTGTGACAAATTTCACCGGAAAGGCGAGGGATTTTTCTGTTGACATTATCAAATTAGCTTTTTG
TCAAAATAATGAAAAATAAAGAAAATATATAAAAGTACATATTATAATCAAAGCTAGCTCAGGTATATTCCC
ACCTTGTCGAGCATTCCGGAAGCTACAAATACGACATTGCATACCAAGAGGCAAACGTTGAACAATGGCTAA
AGATATTTTGAAGAACCAGGACCCTAAATTGCAAGCGATGATCGTTGAACACTCGGCGCCTGCTCCCAAAGA
GATACCTATGGACGCTCCTGTTTTGAAAAGAGTCGCTAGACCTTTAAGACATGTAAAGTTCATTCCAATTAA
ATCGCTGATATTCCATACTAAAACAGGGCCCATGGATTTTTCTTATGAAAAGAAGATCAAGACGCCTATTCC
TAAGAACAAAATTGTAGTTCGAGTAAGTAATGTGGGTTTGAACCCTGTAGATATGAAAATCAGGAACGGCTA
CACATCGTCGATTTACGGTGAGATCGGCTTGGGGAGAGAGTACAGTGGTGTTATCACTGAGGTAGGCGAGAA
CCTAAACTACGCCTGGCACGTGGGTGATGAAGTATACGGTATATACTACCACCCTCATTTGGCCGTGGGATG
TTTGCAAAGTTCAATCTTAGTAGATCCAAAGGTGGACCCAATCCTTTTGAGACCAGAATCGGTTAGCGCCGA
AGAAGCTGCAGGCTCCTTATTCTGCCTGGCCACCGGCTATAATATTCTGAATAAATTATCCAAGAACAAGTA
TTTGAAGCAAGATTCAAACGTTTTGATTAATGGTGGAACTTCGTCAGTGGGGATGTTTGTCATACAATTATT
GAAGCGTCATTACAAGTTACAGAAAAAACTAGTGATTGTAACGTCTGCAAATGGGCCCCAAGTTTTACAGGA
GAAATTTCCTGATCTGGCTGATGAAATGATTTTCATCGATTACTTAACGTGTAGGGGTAAATCTAGTAAACC
ACTAAGAAAAATGCTCGAAGAAAAGAAAATTTCTCAGTATGATCCGGTCGAGGATAAGGAAACTATACTTAA
CTATAATGAGGGGAAGTTCGATGTTGTACTCGATTTTGTCGGTGGTTACGATATTTTGAGTCATTCTAGTTC
ATTGATTCACGGCGGTGGTGCGTACGTAACCACTGTAGGTGATTACGTTGCCAATTATAAAGAAGACATTTT
CGATTCATGGGATAACCCAAGTGCCAATGCAAGAAAAATGTTCGGGTCTATTATCTGGTCATATAACTACAC
ACATTACTATTTTGATCCGAATGCAAAGACGGCTTCCGCCAATAATGATTGGATTGAGCAATGTGGCGACTT
TTGAAGAACGGTANNNNNNNNNNNNNNNNNNNNNNNNNNNNNNNNNNNNNNNNNNNNNNNNNNNNNNNNNNN
NNNNNNNNNNNNNNNNNNNNNNNNNNNNNNNNNNNNNNNNNNNNNNNNNNNNNNNNNNNNNNNNNNNNNNNN
NNNNNNNNNNNNNNNNNNNNNNNNNNNNNNNNNNNNNNNNNNNNNNNNNNNNNNNNNNNNNNNNNNNNNNNN
NNNNNNNNNNNNNNNNNNNNNNNNNNNNNNNNNNNNNNNNNNNNNNNNNNNNNNNNNNNNNNNNNNNNNNNN
NNNNNNNNNNNNNNNNNNNNNNNNNNNNNNNNNNNNNNNNNNNNNNNNNNNNNNNNNNNNNNNNNNNNNNNN
NNNNNNNNNNNNNNNNNNNNNNNNNNNNNNNNNNNNNNNNNNNNNNNNNNNNNNNNNNNNNNNNNNNNNNNN
NNNNNNNNNNNNNNNNNNNNNNNNNNNNNNNNNNNNNNNNNNNNNNNNNNNNNNNNNNNNNNNNNNNNNNNN
NNNNNNNNNNNNNNNNNNNNNNNNNNNNNNNNNNNNNNNNNNNNNNNNNNNNNNNNNNNNNNNNNNNNNNNN
NNNNNNNNNNNNNNNNNNNNNNNNNNNNNNNNNNNNNNNNNNNNNNNNNNNNNNNNNNNNATATAACTGGAA
AGACCCATTAAAGAAGCATTTTCTTATATGGCCACTCAACGTGCCCAAGGAAAGTTAATCATGAACGTCGAA
AAAATTCTAGATACCCACTTACATTTACAATATGTTTTATTTTTAAACTTAATGAACTTCATAATTTAATGC
TTAATATTTTCCCCCTCCCACCTTCTCCTGGCGTTCTCTGTACGTACATAACCATTTATTTTAATATATAAT
CAAATATTGTAACAATTGAAGCAGATGAGTCTCGCTCCTTAGTTAAGCACGTGCCGATGATATCAATTGGAT
TTGTTAGCAAATCAGCCTTGCTGCTCGATTCTCTGCTTTTTTTTTACTTCTCGGTCATTGAAAAATCCTGAC
GAAAATATTTCAAGGTCCTATATGGTCATCGACCTTGAGCATGTGGTAGACTACATAATGCACATAGACTCT
CAGCTTCAACTCCACAAGGCTTCTCCAGCAAAAATGAATTCAGAGTCTCGAGAAGATATGGCTATAAATAGT
ATCAAATTGCTAGCGGGAAACTCCCATCCTGATTTGGCTGAACAAATATCGAAAAAGTTAGGTATTCCACTT
TCCAAAGTTGGTGTGTACCAGTATTCTAATAAAGAAACCTCTGTCACCATAGGTGAGAGCCTTCGCGACGAA
GATGTGTATATTATCCAAACTGGAATAGGTGAACAAGAAATTAATGATTTCTTGATGGAATTATTAATTTTA
ATTCATGCTTGCAAAATTGCATCTGCAAGAAAGATCACTACTGTAATACCCAATTTTCCATATGCAAGACAA
GACAAGAAAGATAAATCCCGGGCGCCCATTACCGCAAAGTTGGTTGCCAATTTATTGCAAACTGCTGGTGCT
GATCATGTCATCACAATGGATCTCCATGCCTCCCAAATTCAAGGGTTTTTCCATATCCCGGTTGACAACCTA
TATGCAGAACCAAGTGTTTTAAATTATATTAGAACGAAAACAGATTTCGACAATGCTATTTTGGTGTCGCCT
GATGCAGGTGGTGCTAAGAGAGTAGCTGCTTTGGCTGACAAGTTAGATTTAAATTTTGCTTTGATTCACAAA
GAGAGGCAAAAAGCTAACGAGGTTTCAAAAATGGTGCTTGTTGGTGATGTTACCAATAAATCATGTTTATTA
GTTGATGATATGGCGGATACTTGTGGTACGTTGGTAAAAGCTTGTGATACGTTGATGGAGCATGGTGCCAAA
GAAGTTATAGCTATTGTTACACACGGTATTTTCTCCGGTTCAGCAAGAGAAAAGCTAAGAAATAGTAGATTG
TCTAGAATTGTTTGCACAAATACCGTTCCGGTAGATTTGGATTTACCTATTGCTGACCAGATCGATATTAGT
CCCACGTTCGCTGAAGCTATAAGAAGACTACACAATGGTGAATCCGTGTCATATTTGTTCACCCATGCTCCA
GTATAGGACAATTTTTTATTCTTAGATTCCTGATTGCTTGCATGCCTAAATACTTCATAATTGTATTAGTTT
AAAAGAAAACCTTTTACTGAGACAAAACTATAAATTTAAGAAAAAGGTTCCGGAGCCGGTTTAAAAAAAGAA
GATTAAAGATATTATATTTATGTAAGAATTAAATTAATACTGTCAGAGAAAAAATAGTTTTAAAGGAGACGG
TGAACCTTTACCTTCCTTGATATGCAAATATTTTTCAGCTTTTCCTAAAACTAAACATTCTCGACTTTTTTT
TAGAAGACTTTATGGGTGTGTTAGAAACAAAGCTGTCGTCTATAGCAGTATCCAAATCGTCTGCTATAGGCA
GCTCTTCCTTTTTCTTTTGACCACTATTGCAAGTTCTTAGCCAATCATCGTACTTGATTAGATTGTCTATAT
TATTCATCTTGTTCCTTTTGGCCATATTTTCACGATCAATTCTTTTCAACAGCGTTNNNNNNNNNNNNNNNN
NNNNNNNNNNNNNNNNNNNNNNNNNNNNNNNNNNNNNNNNNNNNNNNNNNNNNNNNNNNNNNNNNNNNNNNN
NNNNNNNNNNNNNNNNNNNNNNNNNNNNNNNNNNNNNNNNNNNNNNNNNNNNNNNNNNNNNNNNNNNNNNNN
NNNNNNNNNNNNNNNNNNNNNNNNNNNNNNNNNNNNNNNNNNNNNNNNNNNNNNNNNNNNNNNNNNNNNNNN
NNNNNNNNNNNNNNNNNNNNNNNNNNNNNNNNNNNNNNNNNNNNNNNNNNNNNNNNNNNNNNNNNNNNNNNN
NNTTTCACGATCATTCTTTTCAACAGCGTTTGAATACATCGCTTTATAAAACAAAACATATGCTGTTGCCAT
ATTTGGAGATTCACCTGTGAATTCTAACACTGTTTCCTCTTTAACTGCCTCTACCGTTTCGTCATCAAATAA
CAACCAGCCAAACTTTTCATGTTTACATAGGGAAACATAATGGCCGTGTTGTGGCCCACCGCCCATATGAAC
GACAATCCCAGCCAATTCATACTTTTGACAAACCTTAGAATTTATTGAAGAGCAAACATTTAGCGTCAGAGG
ATAGTGAATGTTATTAAAAAGCTTAATATTACAGTTTTGTTTCTCAGAATACTTGAATCTTTTCAAGTGTAA
TGTTAAAGTATCAGGCAATTGCTTCAAACCAACTAATCTCTCTGCCTCCTGTAAACCGCAACATTCGTCACA
ATAAAACTTGTTTGAGCCATTTAGCATTTCTCGCTGGTGATAACTTTTCAAAATTTCCTGTATATCTGTTTC
CTCATCTCCCTGAACTTCTATGGGGAAATCCAAAAATGGCTCATCCCTAGATGTAATGTTATCGCACGTCAG
ACATTTTATTTGATTCGTTAAAGTGCCTTGAAACAAGTCACTGATGAAATTTTTACTCTTACTCGGTTCGCT
ATCGCTGTTGATATCACTGGCTGCTATTTTTTTATTCTCACGTTCTATATATTCACTCAACTCGTTTAATAA
GAAATTGAAAAATTCGTGAGCATCCTGATGCATAGTAGTATTAAATAATACATTTTCTCTTTTGAGAACATC
AACAAAAGAGCTAGGCGATACAACACCAGTTAAATACGTATTCTCAGTTATGCATTCAAAGATATCTCTCAA
ACTGGAATACAAAGTAGCCTTATCTGAGCCGTTTAAGCTATGGTCAATATTGAGCACTGGCCCACGAATAAG
TGCGGATTTCTTTCTATGTTCTGGGGATATTTGAGAAGAGGAACTAGATCTTCTAGTATCTTTTTTATCAAG
TGGAGTGGATAAGCTGCTATTACTTTCTCCTTTCAAGTCCAGGTTATTACTATTACTGCTACCTCTTGAAGG
ATTTTCATAATTGAGAACTCTGCCAACAATTATTTTACGCGGAACATCCGGAGGTCTATCTGTGACGTTCTC
GAAACTCAATCTGCTCGGAGCACCAGGCTCATTAGGTGTTTCGACTATCAATGGAGGTGCGTCTTGAGGACG
AGAAGAGGGTTTTCCAGTGGTTAATATAGCAGGACTTCCTTCCTTTTTATTATTGTCTTGTACATGTTTCGC
GCTAAAACTTTTAAAAAATTTACTCTTCTTCTCTGAAGGCCCAGCTGTATTTGAATTTACAGAATTTACAGG
GGTAGGCTTTCCATCATCAACAGATTGAGGTTTAGGGTTAGGCAAATGTCCATTGGTACCAGCAATGCTTTT
CTCAAACTTGCTTCGGTAAATATTCTTGGTTTCTTACCTCTCATTTCTTCTTCTGGGTGATCAGATTCTCTT
GATTTTTTTGGAATTGCAATATATTTTCACGTAATGAGGACAGATTATAGAGACATTGAAGAACTGAGTTAC
AGTAACATGTATTGCCAAAATTTTCGTATCCAAAAACTTTGTTGGAGCCGTCTCCATAGGGCATTGAGTCGG
ACACCTTCATAGCTAATATGGGTGCCTCGGGCCCTTGCGTGATAATGCCTCCGTATGCGTTTATAGCCTTTG
CGTTTGAAATATAAAATATCCCATCCTGGCTGTAATTACTGCCTTGATTGCACGTTTCAGAAGAATAGTCTA
GTCCGGAAGAAATCTGCAAATTATTGTCTTCATTCAAAAAAGTTTCCTTGGTATCCAAATTAGAGACAAACA
ATGAGCTAGAGGGATTATCGGATGATTCGCTATAACAGAGTTCATCATTTATATCGTGGTTTACAGGCTTAA
AGTCAACCTTTTCTACTTCTTCTGTAATGGTATCATTAACAGCCTTTTTCTTCTTCCCAGACTTACTTATAG
TTAGCCATCTTCTGATCATGATTGCGCCCTTCTTGCGTGGGTTTAGTATGTTAATGAAAGTACTGGATCCTT
ACTAAAGCCGAATTTGGCCCCTTCAACAAATAAAGCTTGATGAGTTGAACAGTCAAAGGGTAAGATCTGGTA
TAGGCAATAATAATATTATCCAAATGGAAAAAAAAAAAATGAACAGGTGAAAAAAAATCAATTTGAAAACCA
AAGAAAAACTCTATTGATTCCTTTGCTGTTGTCGACCTTCTTTCACACAATAGTTCAATTACGTTCTTTGGG
TTCTTTATCTTTATAGTTATCTTGCCTCATCTCTATGTTCAACACTTTCGGATCGATGTATTTTTCAGCCTT
CCGCTAAAATTGACGACCGTCTCCAAACGAATAGGGATAAAGAAGCAAGGACTGAGCGTTGGAGAAAAAAAA
AAAGTTACCGGAATGGGAATAGATAGATACCTATAAGAAGCGTTATCGTTACTCATGAATTTTGGTAAATGC
ACACGGATAAATGCATGATATATAAAATATTAATAAGAATAAAATAAATAGGTAGTGAATAAATATTCTACT
TTGGTGTGGTCATCATTTTACAAAGGAGGGAGGTCGTGATAACAAACTGATAAATAATCCTTAAGTTGATCC
ATTCTTGAATATTGTTACATTGGAAATAATCCGAAAAAGAATATGTATAAATAAAAGGACTCGAAGTCCTAT
GTAGCCGTCTTTGCAAATTTTCTTTAATAAATTAGCAGAAAACAAGGGTAATAATATTTCTTAGAATATTAG
AAGAATATAGGCGTTAAAAACCTTGTTCCATGTTCATATCGAACCAACCAAAAAAGTCATCATTACTGGAGT
TGCCTTCAATCCAGCCTGCACTTTGTTGCTGAAAAAAATCCGTTAGTTTGTTTCCAGGAGTCTTCACGTTGT
TTTCATTATCGATGGTTTGGAAGTTAGAAGAAGTTACAGTGTTAGTGCCCGTAGAAAATCGTTGGTTCGTTT
TGTTGCTATTGATATCATTACTTTTGGAAAACAAGCTCAGAGGTGGATATGCCGTGCTTTTAGAGGAGCCGG
GGTCGGAAACGACGGAATGCAAATCTGTCATATTATTTGACTTCGAAGCAATCGGTGTACGTGAATGGGACA
TACTACTTTGTGATCTTCCAATCGCGTTGGCGTTGCTGAATTGATTATTATAATTCATGGTGACATTTTGTA
AATTACTGTGCTCCCTTGGAATAGGGTGGTCTATTCCCAATGTAACATTATTAGATAAGTTGCCAACGGGGT
GGTTCCTTAACCCTGGAACGGACGCAGGAAAATGATTAACGGGAGTGCTTACTGATCTTTTCATGGAGAGAT
CAGGAATTACACTAGGTCCGTTACTATAATAGTCTACCTTAGTACTTTGTGGATTGTTATTCGAAGCGGGGA
CAGAAGCCACTGGATAAATTGAATTAGAGGGAATTGATATGTCATTAGACGCATCCAATAACGTCCTATTAT
TATTATAATCGTTACTATTCGAGGTATTAGCGAATAAACTTTGAAATTTTACGCTGCCTGTTTCCCCGAGCA
TGGAAAGAGGTATCCCGTTAATCTCCATTATAGAACCGTCAGAATCTCCGTTATTTGTCTTGGCTAGCTTTT
CTGCCTGCTTTAAGGCATTCTTAGTAGGAACTAAAGTGGTAACAGTGGTTCCACTTGGTGTTGTTTTTGTTA
CAGTTTCAAAGTCATCTCTGGAGATATGGTTATATAGTGGCAATGGATATAGTTTTCTGTCCGTTATGCCAC
CCGTAGACGAAGTGCCATTGTAGATACCATTTGAGGAAAATTTTCTTTTCTTAGCGGCTTTCTCTAAGGCTT
GCTTGTTATATTCGGGATCCATTTCCCTTCTTCTCGCCTCGTGAACACACCAAACCAAATCATAGAATAGAG
ACCCTGTTAAATGTGATCTCATCCTAGAAATAATACCGTCTTCTTCCACAAAAACTTCTGGATGCATGATCA
GTACGAAGTTCAGTTTTTCTAACATACTTGCAGTTCTCGAAATATCATTCTCAACACTAGTGGCCCACGCAG
TTAACTGATTTCTATAAAGTCTATGGATAGTGACCACGGATTGCCTTGCTGAATCAAAATATTTGTCAGGAA
GTAAAGGAGTCAACTGCAATTTAAAGAGAATCAGTGCAGAAAATGTAGCAGCTTGTCTAATATAAATAGGCA
GTTCAATTAATTGGTGTGTTTCTAAAAGATTATTCAATAGAGTGACAATTTTAGTAGCTGTTAGATAGGCCT
CTGTGACATATGGAATTTGATCGGTAGGAGGTGTTTCGGGTAGGAATGCAAAACAACAGACAGTTAATTTAA
CATAAAGAAAATAAATGTTGACAGTATCGTCACTCTGGAAATTTAAAGTTTTTGCTAATAAATCTAACTCTT
TTCCCAAGATGGACAGTGTCTCAGCACGATACTTTGGTTCCAATAAACCATCAGGACTGGAAGTGGAAGAAC
CAATGATATGAGACAATTTTGCTTGGAAATTCGCCAGGCTGAGCAATCTTCTAAAACTGCCCGGTAGTTTGT
ATTTACTTTCAACGTGCGGCTCGTCTTTCTTGTTCCTTTTATCATTGTTGTTATTGTCAATACTGTCATTGT
TATCTTCTTCTGATTCTTCGTCACCACAGGATAAGGCTTTTTCTAATAAATAGTCTGTCTGTGAAGTTGGTG
GCAAACCAAGGATACTCGCCCAACAAAGTTCGGCAAAAAATATTCCCAGCCAAGTCCTAGTTCTCCACTTTT
CTGCATTTGGCATTGATGTTTGAGTTCTTGTGAATTCAGAAATGAATTCACCTCTGTGCAAACCTAATTGAT
AAGACAGTGACTTTGCTAATCCTACAAAACGGTAAGAACAATCATCTAGGACTTTTTGGTTAGGCAAAGGCC
AAATGCACAATATTAACAAAGCTTGCGAAATATGTGTGGATCTAGGTGTTCTTATCCAGCAGGTCTCTATGG
CAAGTTGCTTGATCAAAGAGCTTAGCTTGCAATACATCGTCGGTTCAGGATCAGACAGACATGCCGTCAACA
TCACGGTCCAGAAAAGCAACTGAGATTGGGAGTATAATTCGGTGGCGTTATTGGAATACATAATAGGAAAAT
ACGGCAGATACCTAGTCACGAAAATATGGTGTAATCTATTCGCTTTTTCAATGGAAATACTAATATCGCCCA
GTACAAACTCATCTACATTTGCATGCGGCGAAGGCAATAATGGCATAGTCGTGGTGGTGGCTACTACCGGCG
TCTTCGTCCTATCTGCATTGTTATTTGTTGCTACGTGGCTTGTTGCTGCAAATGGTGGTTGATTTGTTGTCG
TTGTAACGGTGGTCGACGTAGTATGAGGGGAATATGTTTTTTGAATTGGAGAGAAGGGGCCGTTCGGAGTGT
TACCTGCAGAGTTGTTCTTATAAAAAGCCATTTGCAAAGCAGGAGGTAAAGATTCTTTTGAATTATTAGGCA
ATGCTGAGTCATTTAGCAGCGGGGGCAGCTTATTTGGCTCTGTTGCAACCAAGCCTTTCGAATCTTGCGCTA
AAGAAGATGCGCGCAACGTCATGTGAGAAGATGCTTCATTATTTGCTTTAAATTTATTCGTATTGCTGCCCT
GATTTGCTTGTAAGAGTTGGGGTTCCCTGGACAAATAAGTTTGAACTGAAACCTTAGAATCTCGTTGAGCCG
CGGAAGAAGTTGGAGAACCTGAGGAAGGAGAAGAATCTGGGTTAGGGATAATAGTACCCGGAGTTGGAGTTG
GATGCAGATTGAGCTTATTCAAAAGGCTATTGCCCATGGGAATCTGTTGTAAAAGATGAACGAAAACGCTGT
CATTGGCCAGAAGAGTATCGAGTTTAGATTTGATTTCATCCACATCTTGTCTCAGTAGTTGCAACTGTGAGC
CCTTCTTAGGCCTGAATTGAGGATTGATTTCACAGTGGAGACCAATTTTTTCGCATCTGGAGCAAGGATGAG
GGAAATTTTGACTAGCATCGCATTTGATTTTGTGCTGTCTACAATGTGTACATGAGGTAACTGGTCTATGGT
TGATTTGATGACTGTCATCATGGTGAGATATTCGTTGTTTCTTACTTGGGAACTGGTGCTGTTGCAACTGTT
GCTGCTCCGGTTGTCTTTTCATGTGAGCAGAACTAAAATCTTGGTCTTGGTCAGAATCTCGATTATCCTTCA
CCATGACGAGAATGCGTATACGCAGAGCCAATATAATCTGTATACGGGACCTTTGACATTAAGGTTTCTGCA
GAGAGTTTATTACATGCATTTTCATATATATATTTTTAACGCCATTCCTTTACGGTATGTAAAGAAAAATGA
TCCAATGAGCGGCCCTTCGTACGAGATGAGATATAATAAGAATGAAAGATAGATAAAAGTTTTAGTTAGAGA
TACTTCATATACCTGTATATAGTAAAGTCGTTTATTTCAAAGCTTATTTCGACTTGGTGAATCTTAAATAGG
GTTTAATTTCATTAAATTGACCAAATTTAGCCTTCGCCTCATCATTGGAGACAGAGGGAGGAATAATGACAT
CGTCAGCTGGCTGCCAATTAATTGGAGTTACTACGCCCTCCTTGTCAGTCAATTGCAAGGCGTCGATTACCC
TTAACACTTCAGAAGTGTTTCTTCCGACGGTGGAAGGGTAGGTAAAAATCAGTCTAATCTTCTTCTTGGGAT
CGATGACGAAAACAGACCTCACGGTCTTCAGTGACCCATCATTGATATTTTTGAATCCTTCGGCATCTACCA
TATCATATAGGAATGCCACGTTTCTAAAAGTGTCACCAATTATTGGGAAACCAACATTTTTAACCTTTGCTA
TTTCCTTGATGTCTTGAATCCATTTTTCGTGGGACTCAACATCTTCCACTGAAAGCCCGATCAATTTAACAT
TTCTCTTGTCGAATTCCGGCTTCAATTTGGCGAATGCGCTGACTTCGGTGGTGCAGACAGGGGTGAAATCTG
CTGGGTGAGAAAACAAGACCCCCCAAGAGTCGCCCAAGTAGTCGTAAAAATTGATTTTACCAACCGTTGTGT
CAGCATCAAAGTTAGGAGCATCAGAGTTTATTCTTAGTCTTGGTTGATCACTTTGTTTGAATTGTTTGCACA
GAATAAGTGCTGTGGCAGATGTTTATCGTCTGTGAATTGCAAGTGAGCCTGCTTTAGGAAGGGTCCATGCCC
GTCTCTTTAATTGAGCGCTACAAATTCTACTAAACATCCTTTGGCTTCCTGCCTCTTTTGAAATTTATCTCC
ATCCCNNNNNNNNNNNNNNNNNNNNNNNNNNNNNNNNNNNNNNNNNNNNNNNNNNNNNNNNNNNNNNNNNNN
NNNNNNNNNNNNNNNNNNNNNNNNNNNNNNNNNNNNNNNNNNNNNNNNNNNNNNNNNNNNNNNNNNNNNNNN
NNNNNNNNNNNNNNNNNNNNNNNNNNNNNNNNNNNNNNNNNNNNNNNNNNNNNNNNNNNNNNNNNNNNNNNN
NNNNNNNNNNNNNNNNNNNNNNNNNNNNNNNNNNNNNNNNNNNNNNNNNNNNNNNNNNNNNNNNNNNNNNNN
NNNNNNNNNNNNNNNNNNNNNNNNNNNNNNNNNNNNNNNNNNNNNNNNNNNNNNNNNNNNNNNNNNNNNNNN
NNNNNNNNNNNNNNNNNNNNNNNNNNNNNNNNNNNNNNNNNNNNNNNNNNNNNNNNNNNNNNNNNNNNNNNN
NNNNNNNNNNNNNNNNNNNNNNNNNNNNNNNNNNNNNNNNNNNNNNNNNNNNNNNNNNNNNNNNNNNNNNNN
NNNNNNNNNNNNNNNNNNNNNNNNNNNNNNNNNNNNNNNNNNNNNNNNNNNNNNNNNNNNNNNNNNNNNNNN
NNNNNNNNNNNNNNNNNNNNNNNNNNNNNNNNNNNNNNNNNNNNNNNNATCTAGAAGCACAATTTTCTATAT
CTCTCCTTCTCTCTTTATATACCAATAGCAGCAACATCCGGCCCCTTGTTTCTTTACGTAATTAAAAATCTC
CGGGGCTAGCTTTTGCCGGGGAACCCATCCCGAAAAAATTGCAAAAAAAAAAATAGCCGCCGACCGTTGGTC
GCTATTCACGGAATGATAGAAAAATAGCCGCGCTGCTCGTCCTGGGTGACCTTTTGTATATTGTATAAAGAT
AAACATAGTGCTATCAGGAATATCTTTATATACACACGCATACTGAATGTGGTTGAAGTTCAAAAAATATCA
CAAACGTTAAGAAGTTTTACTGGTAAACATATAGACATAGTGGAGCGCTTGCTCGAGGTCAAATGCAGACGG
ATACGAGAGCGCGGGAGGGAAACCGGAGAAGGTCAATATGCCCATAATTCTTCTTCTTTGAGGTTGGCAATT
ATATATTGTATCTGAATTAGGCAAATAGAAAAGAGACCTTACCATTAGCGCCATCGTAGAGTCCCATTTCAC
CTTTTCTTAGTTCTTTATATATGTCTGCGTATGGCCCACATATGCGCGCACAGTGCGCGCCACCCTCTAAGA
ACGATAAACATAAAATAAACACATAAACAATCAACGACAGTTCGCGCTTCCCTCACTAAATATGGCGAGATA
GTTAAACAATCATGGCTCGTTCTTCCTTGCCCAACCGCCGCACCGCCCAGTTCGAAGCGAACAAGAGGAGGA
CCATTGCACATGCTCCATCTCCAAGTCTTTCAAATGGGATGCACACTCTAACGCCGCCCACCTGTAACAATG
GTGCTGCCACTTCAGACTCCAATATACATGTATATGTAAGGTGCAGATCGCGTAATAAGCGAGAAATAGAGG
AAAAAAGTAGTGTAGTTATATCTACACTAGGCCCACAAGGGAAAGAAATCATTCTGTCCAACGGTTCTCACC
AATCGTATTCGTCCTCGAAGAAAACTTACCAATTTGATCAGGTGTTCGGCGCAGAATCTGACCAGGAAACAG
TGTTTAATGCCACTGCAAAAAACTACATTAAGGAAATGTTGCACGGGTACAATTGTACAATATTTGCATACG
GTCAAACGGGAACAGGTAAAACCTACACTATGTCTGGCGATATAAATATTCTCGGTGATGTGCAATCTACCG
ATAATCTATTATTAGGAGAGCATGCAGGTATCATACCACGGGTTCTGGTCGATTTGTTTAAAGAATTGAGCT
CCTTAAATAAAGAGTACTCCGTAAAAATATCCTTTTTAGAGTTGTACAATGAAAATTTGAAAGATCTGCTCT
CTGATAGTGAGGACGATGATCCTGCAGTCAACGATCCCAAGAGGCAGATTCGTATTTTTGACAATAACAACA
ATAATTCATCCATCATGGTCAAGGGGATGCAGGAAATCTTTATTAACTCTGCACACGAAGGCTTGAATTTGC
TAATGCAGGGTTCGTTAAAAAGGAAAGTGGCCGCTACTAAATGCAACGATCTTTCATCAAGGTCTCACACCG
TCTTTACAATCACAACAAACATAGTTGAGCAAGATAGCAAAGACCATGGACAAAACAAAAATTTTGTTAAAA
TTGGCAAATTGAATTTGGTGGATTTGGCAGGCAGTGAAAACATCAACAGATCGGGTGCGGAGAATAAAAGGG
CTCAAGAAGCTGGCCTAATAAACAAATCGCTGCTAACACTAGGCCGTGTTATCAACGCACTCGTTGATCATT
CTAACCATATACCTTACAGAGAATCTAAGCTAACAAGATTGCTACAAGACTCTTTAGGTGGTATGACGAAAA
CATGCATTATCGCAACTATATCACCTGCGAAAATATCCATGGAAGAGACTGCAAGTACGCTAGAATATGCAA
CGAGAGCCAAATCAATTAAGAATACTCCACAAGTAAATCAGTCTTTATCGAAGGATACATGTCTCAAAGACT
ACATTCAAGAGATTGAAAAATTAAGAAATGATTTGAAAAATTCAAGAAACAAACAAGGTATATTTATAACTC
AAGATCAGTTGGACCTTTACGAGAGCAATTCTATCTTGATTGATGAGCAAAATCTAAAAATACATAACCTGC
GAGAACAAATTAAAAAATTCAAAGAAAACTACCTGAACCAATTAGATATCAATAATCTTTTACAGTCTGAAA
AGGAAAAACTAATTGCCATAATACAGAATTTTAATGTCGATTTTTCTAACTTTTACTCGGAAATCCAAAAAA
TTCACCATACTAATCTCGAACTAATGAATGAAGTCATACAACAGAGAGATTTTTCACTAGAAAATTCTCAAA
AACAGTATAATACGAACCAGAACATGCAATTAAAAATCTCTCAACAAGTTTTACAGACTTTGAACACTTTAC
AGGGCTCTTTAAATAATTATAACTCTAAATGTTCCGAAGTTATCAAAGGCGTCACCGAAGAACTAACCAGGA
ACGTAAATACCCATAAGGCGAAACACGATTCTACTCTCAAATCGTTATTAAACATTACTACTAACTTATTGA
TGAATCAGATGAACGAACTGGTGCGTAGTATTTCGACTTCATTGGAAATATTTCAGAGTGATTCTACTTCTC
ACTATCGTAAAGATTTGAATGAAATCTACCAATCACATCAACAATTTCTAAAAAATTTACAAAACGATATTA
AAAGCTGTCTTGATTCGATAGGCAGTTCAATTCTAACTTCCATAAACGAAATATCGCAAAATTGCACCACTA
ACTTGAATAGTATGAATGTTTTAATAGAAAACCAGCAGTCAGGATCATCGAAATTAATTAAAGAGCAAGATT
TAGAAATAAAAAAACTGAAAAACGATCTGATCAATGAGCGCAGGATTTCTAACCAATTCAACCAACAGTTGG
CTGAAATGAAGCGATATTTTCAGGATCACGTTTCCAGGACGCGTAGTGAATTCCACGACGAACTTAACAAAT
GTATCGATAACCTAAAAGATAAACAATCTAAGTTGGATCAAGATATCTGGCAGAAGACGGCCTCTATTTTCA
ACGAAACAGATATCGTAGTTAATAAAATTCATTCCGACTCAATAGCATCCCTCGCTCATAATGCTGAAAACA
CTTTGAAAACGGTTTCTCAGAACAATGAAAGCTTTACTAACGATTTAATCAGTCTATCACGCGGAATGAACA
TGGACATATCCTCCAAACTGAGAAGTTTGCCCATCAATGAATTTTTAAACAAGATATCACAAACCATTTGTG
AAACCTGTGGCGATGATAACACAATCGCATCAAATCCAGTATTGACCTCTATTAAAAAATTTCAAAATATAA
TTTGTTCAGACATTGCCCTAACAAATGAGAAGATCATGTCATTAATAGATGAAATACAATCACAAATTGAAA
CCATATCTAATGAAAACAATATCAATTTGACTGCAATAAATGAAAATTTTAATTCTTTATGCAATTTTATAT
TAACTGATTACGATGAGAATATTATGCAAATCTCAAAAACACAAGAAGAGGTGCTTTCTGAACATTGCGAGA
AGCTACAATCACTGAAAATACTGGGTATGGACATTTTCACTGCTCACAGCATAGAAAAACCCCTTCATGAGC
ATACAAGACCTGAAGCGTCAGTAATCAAGGCTTTACCCTTATTGGATTATCCAAAACAATTTCAGATTTATA
GGGATGCTGAAAATAAGAGCAAAGACGACACATCTAATTCTCGTACTTGTATACCAAACTTGTCAATTAATG
AAAATTTTCCTCTTTCACAATTCAGTCCAAAAACCCCAGTGCCAGTGCCTGATCAACCTCTACCAAAAGTTC
TTATACCGAAAAGCATAAACTCGGCCAAGTCCAATAGATCAAAGACCTTACCAAATACAGAGGGTACTGGAC
GAGAATCGCAGAACAATTTGAAGAGAAGATTTACCACCGAGCCAATATTGAAGGGAGAAGAAACTGAAAATA
ATGACATACTGCAAAATAAAAAACTTCATCATATAAGGGGATATAGCCATTGTAAAATATTTGTATCACTAT
ATGCATTGAGTGTAAACTGTTGCACCTATAAAGAATGAAAACAATCTAGTATGTGTACTTACATAATTACAC
AGTCTTTTTTTTTTTTACCTTGTTTATCCTTCTTGTTCTTCAAGCTTGTAGGTTTTTTTGACTCAGTTTTTA
CTGCAGGAAAATCTTTACGAATCATGTTTGAACTGCCCATATTTGATAAACTAACTTCTTGCTTTGCTGCCA
TCGACTGCTCAGCAACTTCCCTTGACATTCCCTTTGCTGAGGAAGAACTTTTCCTGATGCTTGTATCAGAAC
CCGTTTTAATACCATTTCTATTCGTGTTTGAATTCATGTTAATTTGCAAACCTTGTGGCTCACGATCACGTT
TTGGATTTCCAGTAAAGAATGTTTCAGATTTTGAAGAAACTCTTGAATTTGACCCTACGTTACTTGTTTGAC
TGTCCACAGTAGAGAATAAATTCAAAGTACTGATACTTTTATTTTTTTTATGCTGTTTTTTACCAATGCTGG
CTAGTCCACCGTCCCTTGAGCGTAGCTTATTAATCGCCCTCTTGTCCTCGTTCCCTGCAGCTTTCTCGTACC
ATTTCCATGCGTATTCCATGTTACGATCACAGCCCTTGCCATGCTCATAGAAGTAGCCCAGAGTGAATTGGG
CCTTTGGCAAACCAGCATTAGCTGCACGCAAGGCCCATTGAAAAGCCTCATTTTCATCTTTTTCAAAAGCAG
GTTCTGCTCCCAGTAAGTACCATGCACATAAACCTAACATTGCCACAGAATCGCCTTTTAACGCTGCCTGCG
TATAATAGTGTACAGAAAGTGATGTATCCTGCCCTACTGTATCATTACCTGTTTCATAAATCTGTGCCAACA
AAGTTGCTGAAGGAACATGCCCTAAACTTGCTGCTTGAATATATAGTTCCATTGCATACTTTTCATCCGGAA
TGACAACATCTAAGAACCCTTCATGATAAATCTTAGCCAATTCGTATGGTGCTGCGGCCGTCAACTCATTAG
CTCTTGCTGCAGCCCTTGATAACCATTTTACCCCATTTAATTTAGTATTAACGTCGGTTGGAAGACCCATTC
TGCCGTAGAATGAATAAAGTCCCAATTTATACATTGCTGAGGGATGATTCCTGCTAGCCGCAAACTTTAAAA
AATTGACTGACTTACGAGAATCTCTTGTTGTTCCTAGTCCTTCTTCTAAGCAATGCGATGCTCTGTAAGCAC
TTTCTATATGACCATGCTTTGCAGCTGCTTGAAATAAGACAAATGCTTCTTTATTTTCAATCTTCCCAAATG
CTCCGGATGAGTAGCCGTCCGCTAATAAGTATTGGGCATCTGAATAACCCTTTATGCTCAGTTTCTTCAAAT
AACTTTGCGCTTCTTTCAAAAACTGAAGTTTTAAGTCAGATTGGCTGACATTTCCTTCCTTGTCACTATCTT
GAACAAGAGCATTGGAAGATTCAATAGTCAGTGCGGTTTGTAACATATATTGCGCATACTGGAATAACACTT
CAGGATCTTTAGATTTTTTAACGTTTTGTCTATACATTTCTATTGTTTTTAGCCTTGGAACTAAGGAAGTAT
TATTTTTACCACCCAAATATCGACTGATCATCTGATGTGACAAATCTGCTACAGATTCATTAGTAGCCGTTA
ATTGGGTATCACTGCTACCATTCAACAGGTACATGTGAGACAAATCTACAGAACGAATTCTTTTCTTTATTT
GCTCCTTCGTAAGAGATGTACTCGAATTTGTCTGTCTTAATGCTCCCGGTGACGGAGAATTTGTAGGAGTAC
TTCCCAAAGAACTTAAGGAAGTATTATTTGAATTATTAAGATGAAGCTGTGGGGGTGGGACTGGATCGAAAT
CTTCCTCTTGACTATTGCCTATATCGTTTGATAGCAGAGGTACTGACGCAGCTCTAAGATGCTCATTGATAA
GCGGTTGGTTTGCCGACCGCTTAGGAAGGTCTGCGGTACTGAAGTCTTCATTGTCCCTGTTTTCCCTATTCT
CTTTATTATCTGAAAAATCTTGACCTACCTTCAACGAACTGTTTTGAAACTGTAGGCCCCTGTTATCAAAAT
TTATATGCTGTGATTGCATTAAATGCTTCTTATATGGATGTACCTGCGGTGAACTTGCCATTTTTTATCCTT
TTATTTTAACTTTATCACCAAAAAAGACGAGAACCTGGTAGTATACAATGGAAGGCTTATTAACAGCAAGTC
TAAAGTCAAGTGCCAACACCTAGTTTGTCTCTACTCTTAAATCTTACATCATCCTCNNNNNNNNNNNNNNNN
NNNNNNNNNNNNNNNNNNNNNNNNNNNNNNNNNNNNNNNNNNNNNNNNNNNNNNNNNNNNNNNNNNNNNNNN
NNNNNNNNNNNNNNNNNNNNNNNNNNNNNNNNNNNNNNNNNNNNNNNNNNNNNNNNNNNNNNNNNNNNNNNN
NNNNNNNNNNNNNNNNNNNNNNNNNNNNNNNNNNNNNNNNNNNNNNNNNNNNNNNNNNNNNNNNNNNNNNNN
NNNNNNNNNNNNNNNNNNNNNNNNNNNNNNNNNNNNNNNNNNNNNNNNNNNNNNNNNNNNNNNNNNNNNNNN
NNNNNNNNNNNNNNNNNNNNNNNNNNNNNNNNNNNNNNNNNNNNNNNNNNNNNNNNNNNNNNNNNNNNNNNN
NNNNNNNNNNNNNNNNNNNNNNNNNNNNNNNNNNNNNNNNNNNNNNNNNNNNNNNNNNNNNNNNNNNNNNNN
NNNNNNNNNNNNNNNNNNNNNNNNNNNNNNNNNNNNNNNNNNNNNNNNNNNNNNNNNNNNNNNNNNNNNNNN
NNNNNNNNNNNNNNNNNNNNNNNNNNNNNNNNNNNNNNNNNNNNNNNNNNNNNNNNNNNNNNNNNNNNNNNN
NNNNNNNNNNNNNNNNNNNNNNNNNNNNNNNNNNNNNNNNNNNNNNNNNNNNNNNNNNNNNNNNNNNNNNNN
NNNNNNNNNNNNNNNNNNNNNNNNNNNNNNNNNNNNNNNNNNNNNNNNNNNNNNNNNNNNNNNNNNNNNNNN
NNNNNNNNNNNNNNNNNNNNNNNNNNNNNNNNNNNNNNNNNNNNNNNNNNNNNNNNNNNNNNNNNNNNNNNN
NNNNNNNNNNNNNNNNNNNNNNNNNNNNNNNNNNNNNNNNNNNNNNNNNNNNNNNNNNNNNNNNNNNNNNNN
NNNNNNNNNNNNNNNNNNNNNNNNNNNNNNNNNNNNNNNNNNNNNNNNNNNNNNNNNNNNNNNNNNNNNNNN
NNNNNNNNNNNNNNNNNNNNNNNNNNNNNNNNNNNNNNNNNNNNNNNNNNNNNNNNNNNNNNNNNNNNNNNN
NNNNNNNNNNNNNNNNNNNNNNNNNNNNNNNNNNNNNNNNNNNNNNNNNNNNNNNNNNNNNNNNNNNNNNNN
NNNNNNNNNNNNNNNNNNNNNNNNNNNNNNNNNNNNNNNNNNNNNNNNNNNNNNNNNNNNNNNNNNNNNNNN
NNNNNNNNNNNNNNNNNNNNNNNNNNNNNNNNNNNNNNNNNNNNNNNNNNNNNNNNNNNNNNNNNNNNNNNN
NNNNNNNNNNNNNNNNNNNNNNNNTCAATGGACTATTAAGGGATCGCAAAGAGGTATGTGCGCCAGTTTAAA
CGAGGTAAAAAAGAATGACACCTATGGGGTCTCACAAAAGGGCTACAATGACAATTTCAGTGAAAGTGAGGG
CGTCCTTCATGGTAGTAAGTCGATGCCCACTAGCATGAAAAATATGCTACAGTCTCCCACGATGGTCAACAT
GTGTGATATTTTACAAAACAAGGAAGCTGCTAATGACGAAAAACCTGTGATACCTACTACGGATACCGCCAC
TGCGGGGACTGGTACTGAAGATATTAGCTCCACTCAATCCGAGGAAACTGATCAGAATAGTCATCTTATTGC
CTCAGAGATCTTGGAAGGCACTTTCAAAGATGTATCTTACAAGGAATATGCAAATTTCTTGGGAAACGATAA
CAATAATCAAGTCTTGACTGAGTTTGTAAAGTTATTGAGTCCTTTGCCGTCGTCACTATTAGAAACGCTTTT
CAATTTATCGAAAAGTATATATTTCATTGCAGAAGCGCAAAATATCGACCGGATACTAGAGTGCTTGAGCAT
AGAATGGATAGCTTGCCACCCGAACACACATTGGAAGTCAGGCTATAAGTCATGTCATATAGTCTTATTTTC
CCTGTTGATCCTTAATTCGGATTTGCACAACAACTTTCAAGTTGACCATAAAAAGATTAAGTTTTCCATGGT
TGCATTTATCAACAATACACTGAGGGCACTAAGAGAGGAAAATGAATACGAAGAATTGAAAATATACTCCCG
CGAACATTTGATCATCGAAGAACTTTCCGAATACTATAAAACGTTAAATGAAACGCCTTTACCGTTATGCAC
AGAATCTAGAACATCAATAAATATATCAGATAACCAATCTTCCTTGAAAAGGTTCTCTACTCTAGGATCACG
GGAATTTAGTACATCAAATTTACGTAGTGTTAACTTTAATTCTACTACACTATATTCAAGAGATGGTCAAGT
ATCTGTACGAGAAATGAGCGCAAAATCAAATAAAAACTTTCACAATAATCACCCCATGGATGCACTCTACCT
TAAAGAGTCTTTGATGACGGTTTAATTACCGAAAACGGCTCCAGTTGGTTCATGGACGATTTAATTCTTATA
AGCAAGAAATCTTTACCACGTAAATATTCTAAAAGAGACAAAGATCAAGTGGCGGCACCAAAAATGACCTCT
AAGAGAAACAAATCGTTCTTCGGATGGCTAAAACCATCTAAAACGACTACACTTATTGAGCACACATCTAGA
AGGACTTCTTTATCGTATTTGAATAAGGATTCTGAATGGGAGAGGGTGAAAATACAGGTCAAGGAGGGCAGA
ATTTTTATTTTCAAAATTAAACCAGATGTTAAGGATATCATCCAATCAAGTGAAACAGACAGTGCTACCATC
GACTATTTCAAAGATATCAGTAGCTCTTATTTTGCTTACTCACTGCTTGAAGCTGAAGCACATGTCGTGCAA
GATAATATAATTATAGGTAGTGGAGCAATGAAATCAAATGTGTGTAACAAAAACACCAAGAGGAAAAGTGGC
AACTTTACCGTTAGTTTTCCAGAGAATATCAACGGACCAAAGCTTGTTCTGGAGTTCCAGACGAGAAGTGTT
GAAGAAGCCCACAAGTTTATGGACTGTATCAACTTCTGGGCAGGTAGGATTTCTCCAGTTCCTTTAACACAA
TTCGAAGCCGTATCTAACGCAGAATATGGATGGAGTGACAAGATCTTGACAGAGCACGCTTCCCTCAATCTT
AAAAATATTGTTGTAAGTGAATGGAAGCCACTATTGGGGCTAGAGCTACTATACGAAGATGCGAAAGATGTA
GAGATGGTCGAACTAAAAGAAAGGCTAAAGGAATTGATGAACTTCACCAGACAGCTTGGTATATGGATAGAT
AAACATAACGAAATAAAGGATAAGCTGGTCGAAATTTGGAGCTTTGACGATAACTATTTTGAAGCAGTCATG
AATAATTGGAATTCGAGATATTTGTATATGAATAATCAATATAAGAAACGACTGAGCTACTTGAAAGCTTTG
CAAAAAGCCATGGGTTCTGTTCAGTTCTAAGTATATTTAAAGATATAAATATAAAGACTGCGCTGAAGAAAT
ATAAACTTGAAAACTGTACTCTGCCTTTTATTTACAAGGGATATTGAGATGATTTGTGTGAATGAAGTAGCG
ACAGAAAAAAAGCTTTTATTTCGAGTTCGCATCATTGTCACTTTCCTGCTTTTTCTTGGCGTACTGTCTATC
TAAGATAGTCTTTAATATAGCGTCCTCGCCATATTCTTCTTCCTCAATTTTCTTCCATCTCTTTTCTACATC
AGCTCTCTTTATTCTACTTTCAATGACAGCACGTTTCTTGTTATTCCAACTTGCCTCCTTGACACACTTGTT
CAAAGCATCCTTTTCGTTGTGACTCAGATGATATATTCTCATGTACTATTCCTTTTTGATGGCGTTTCTCAA
GAGCATTGATGAGGTGCATACAGGCTAAAATGAAGAAGGCGAGAACACTACCGTTAATAAGTCGGAGCACAC
TAAATAAGCGGATATATGAAGTATACATCTGGATACTGACCATGANNNNNNNNNNNNNNNNNNNNNNNNNNN
NNNNNNNNNNNNNNNNNNNNNNNNNNNNNNNNNNNNNNNNNNNNNNNNNNNNNNNNNNNNNNNNNNNNNNNN
NNNNNNNNNNNNNNNNNNNNNNNNNNNNNNNNNNNNNNNNNNNNNNNNNNNNNNNNNNNNNNNNNNNNNNNN
NNNNNNNNNNNNNNNNNNNNNNNNNNNNNNNNNNNNNNNNNNNNNNNNNNNNNNNNNNNNNNNNNNNNNNNN
NNNNNNNNNNNNNNNNNNNNNNNNNNNNNNNNNNNNNNNNNNNNNNNNNNNNNNNNNNNNNNNNNNNNNNNN
NNNNNNNNNNNNNNNNNNNNNNNNNNNNNNNNNNNNNNNNNNNNNNNNNNNNNNNNNNNNNNNNNNNNNNNN
NNNNNNNNNNNNNNNNNNNNNNNNNNNNNNNNNNNNNNNNNNNNNNNNNNNNNNNNNNNNNNNNNNNNNNNN
NNNNNNNNNNNNNNNNNNNNNNNNNNNNNNNNNNNNNNNNNNNNNNNNNNNNNNNNNNNNNNNNNNNNNNNN
NNNNNNNNNNNNNNNNNNNNNNNNNNNNNNNNNNNNNNNNNNNNNNNNNNNNNNNNNNNNNNNNNNNNNNNN
NNNNNNNNNNNNNNNNNNNNNNNNNNNNNNNNNNNNNNNNNNNNNNNNNNNNNNNNNNNNNNNNNNNNNNNN
NNNNNNNNNNNNNNNNNNNNNNNNNNNNNNNNNNNNNNNNNNNNNNNNNNNNNNNNNNNNNNNNNNNNNNNN
NNNNNNNNNNNNNNNNNNNNNNNNNNNNNNNNNNNNNNNNNNNNNNNNNNNNNNNNNNNNNNNNNNNNNNNN
NNNNNNNNNNNNNNNNNNNNNNNNNNNNNNNNNNNNNNNNNNNNNNNNNNNNNNNNNNNNNNNNNNNNNNNN
NNNNNNNNNNNNNNNNNNNNNNNNNNNNNNNNNNNNNNNNNNNNNNNNNNNNNNNNNNNNNNNNNNNNNNNN
NNNNNNNNNNNNNNNNNNNNNNNNNNNNNNNNNNNNNNNNNNNAAACGACAAGCCCCAAAATCAGTAGTGAG
GAAGTCACACATTTTTATAGACGACTATAAAAAAGAGGAGGAAAACTCAGATGACACGATCTCGGAATCACT
ATTTTTACACTTATAACATGTAGAATTGCCATGAAGAAAATGATAACTGCAAAAGGTATGCATAGGCAATAA
CTTCGGCGTCATACTCAAAGAACACGTTTACTAACATAACTTATTTACATAGTGCCATTGAACACTTTTCAA
GCAAATTACGCCAGCCGGACGCAGACAATAACACACACACAAAAGAGTCTTGCAGGTTCTCTTTTAGCGGCA
ACGGGCATGACACTAGGTATATTTGGTATGGGCATCACAGGGACATGTTGGAGCTGGGATGTTTCATCATTT
CAGGAACTAAAGCAACGTCTGGAAAGGCGTGCCAACAACGAATTTGTAGTGACAAACATGCCTCTGGATAAA
AGAAGCCAGCAAGTAGTGGACAGCTTAGTTAAGACACACAATTCATCTCTTTGTAAATAGTGTTATACCATA
GTAGTAGTTTCAATAATATATTCCACTACTTATATGTGTTACCCGCATTCGAACTCTTATTGGTGGCGAAAA
TCGATGGCAATAAAGAACGGAAGGGGTTTAATAGTTGTATGCTTAACATATTTCGATTTAAATATATAAGAA
ACGTCGGTAGCACAACAATTAACTCATTATTTAGGTATGGCGGAAATACCTGATGAAACCATCCAGCAGTTC
ATGGCATTGACCAATGTGTCGCATAACATAGCCGTTCAATATCTCTCTGAATTTGGAGATTTAAATGAAGCA
CTAAATTCCTATTATGCTTCTCAAACGGATGACCAAAAGGATAGAAGAGAGGAAGCACATTGGAACAGACAG
CAGGAGAAGGCCCTCAAGCAAGAAGCCTTCTTCTCCACCAACTCTTCGAATAAAGCCATAAATACGGAGCAC
GTTGGTGGGTTATGTCCAAAACCAGGATCCTCACAAGGTAGCAACGAGTACTTGAAAAGGAAAGGTTCTACC
TCTCCTGAACCAACCAAGGGTAGTAGCCGCTCTGGAAGTGGTAACAACTCCAGGTTTATGAGCTTTTCGGAT
ATGGTAAGAGGTCAAGCTGATGATGACGATGAAGATCAACCGAGAAATACTTTTGCTGGTGGTGAAACATCC
GGCTTAGAGGTTACAGATCCTTCAGATCCGAATTCATTACTGAAGGATTTGCTGGAAAAAGCGAGAAGGGGT
GGTCAAATGGGCGCTGAAAACGGATCCCGTGATGACGAAGACCATGAAATGGGTGCCAATAGGTTTACTGGA
AGAGGTTTTAGATTAGGGTCAACCATCGACGCAGCAGATGAAGTCGTAGAAGACAACACTTCACAATCACAA
CGTAGACCAGAAAAAGTCACAAGAGAAATTACATTTTGGAAGGAAGGTTTTCAAGTGGCCGATGGTCCGCTT
TATCGCTATGATGATCCTGCGAACAGTTTCTATTTGAGCGAGTTAAATCAAGGGAGGGCTCCATTAAAGCTC
TTAGATGTGCAATTTGGACAAGAAGTTGAAGTTAATGTATATAAAAAATTAGATGAGTCTTATAAAGCTCCG
AAGAGAAAACTGGGCGGGTTTTCAGGCCAGGGCCAAAGACTAGGATCTCCTATCCCGGGTGAATCGTCACCT
GCGGAGGTTCCAAAGAATGAGACACCCGCTGCTCAGGAACAACCCATGCCGGACAATGAGCCAAAACAAGGC
GACACCTCCATCCAAATTAGATATGCAAATGGCAAAAGAGAAGTTTTGCGCTGCAATTCCACAGATACAGTA
AAGTTTTTGTATGAGCATGTGACATCAAATGCGAACACTGACCCATCGAGGAATTTCACCTTGAATTATGCC
TTTCCTATCAAACCAATAAGCAACGATGAGACAACATTGAAGGACGCTGATCTGCTGAACTCAGTTGTCGTG
CAAAGATGGGCATGAGCATAAATATACAAAAACAGAAACGGGAAAAGAATTCAACTTAATATATAAATGCAC
GTATATCTATACCCGTAGTATATATCATTTGTACCTCAATACAATTTCAAATCACCTGTTATTTGATCCAAT
ACTGCTTTTGGAGCAGGTCCTAAACCCAATACGGTGGCACTTCCCGCAGCAATCTGTGTTCTACCAGCATCA
TGAATAACTGCTGCATTCACCCCAAGTGATATAGCCTTCGCATACAACTCGTCCATTGTAAACTTATCTGGA
CATTTCAACGTTATTTTAGCCTGTCCAGCATTTAGCCATCTTTGTGTCATAATTGGGTTGTATGAAGCACGC
GCGGGGTTTGTAGCAATATGTCTAAAACATGACAATGCTGCGTGACAGCATTGTGCCGCTATTTTGCCCTTT
GTCATGCCAAGATCTTGACGAATCACCAATGCCATCCTAACTTCTCCAGGTATACCATTCAATGAAGTGGAC
TCAATATCTTCGTCCTCATCGCTCTCATCTTCGCTTTCACTTTCCTCCTCATCAGTGTCATTGTGTAGCTTT
CCTTCCTTCATTTCTTTAGAACGCAGTAAAGTAGCTGAGGATTTCTTAGTTGATGATGCGTTCGACGTACCC
AACTGGTAACCCACGGCAAAGGAGATTGCGGTGAAAGTAGCCCATAAAGCTATGGTGTAATTCGAAGAAACT
GTCATCTTTTCCATTAAAAAGACGTTATCATGTTACTCTGCTGTCAACAAGTAATATAGCAAGAAACAATTA
GCTCTTATGCTTAAGAGCTTCTAGAAGAGTAGTAATAACCTTTAAACATTATTTTCGTCAGGCGTGATATCA
GCGAGTTGAAGAAAAAACAACATGGGTTGTCCCTCAAGAGAATAAAATCAAAGGAGTAAAAGTGTTTAGAGC
TTGTTGGCTCGATTGTTGCCACCGGAATGCCCCTTTCTGTTTGTAGACTATATTCATTTTACTTTTTGAAGT
TTCTATTATAGCAGACGGAGAAGGCCAAGAAGACAAATCGAAAAAAGAGAGATATAACATGGGTCAAATATT
GTCCAATCCATTATCGACAAAGAGCATCATTCTGGTACGGACTGTTTGACAGCGTTTGGACTATGTGCCATG
CAAGGCTGGCGTATGTCCATGGAAGATGCCCATATTGTTGAGCCGAACCTTTTGGCTGAGTCTGACGAGGAA
CATCTCGCATTTTATGGTATATTTGACGGTCATGGTGGTTCTTCTGTAGCGGAGTTTTGTGGCTCTAAAATG
ATATCTATACTGAAAAAACAGGAGAGCTTCAAGAGCGGTATGTTAGAGCAGTGCTTAATAGATACCTTTTTA
GCTACAGATGTTGAGTTGTTGAAAGATGAAAAATTAAAAGATGACCATAGTGGTTGTACAGCAACTGTGATA
TTGGTATCTCAATTGAAAAAGCTACTAATTTGCGCCAATTCCGGTGATAGTAGAACAGTTCTATCTACTGGT
GGTAATAGTAAAGCAATGTCATTTGATCATAAGCCCACATTGTTAAGTGAAAAATCTCGTATTGTAGCTGCT
GATGGTTTTGTTGAGATGGACCGTGTTAATGGAAATTTAGCGTTATCAAGAGCCATAGGTGATTTTGAATTC
AAATCTAACACAAAATTGGGACCTCATGAGCAAGTCGTTACATGTGTTCCTGATATCATTTGTCACAATTTG
AATTATGATGAGGATGAATTTGTTATTTTAGCATGTGATGGTATTTGGGATTGTTTAACTTCTCAAGAGTGT
GTTGACTTGGTTCACTACGGTATAAGTCAAGGTAATATGACGTTGAGCGACATTTCATCTAGAATCGTAGAT
GTTTGTTGTTCACCCACAACTGAAGGCTCAGGAATTGGCTGTGATAATATGAGTATTTCCATTGTTGCTTTA
CTAAAGGAAAATGAATCTGAGTCACAATGGTTTGAGCGTATGAGATCAAAAAATTACAATATCCAAACGTCT
TTTGTCCAAAGAAGGAAAAGTATTTTTGATTTCCATGATTTTTCGGATGATGATAACGAAGTGTTCGCAATA
ACCACCAAAAAATTACAAGACCGCTTGAATCGTAGTAAAGATAATGACGACATGGAAATTGATGATCTTGAT
ACCGAATTAGGCAGCAGTGCTACTCCCTCAAAGTTATCAGGTGAGGATAGAACTGGCCCTATTGACTTGTTT
TCGTTGGAGGCTCTATTAGAAGCCGGGATTCAAATAAGGCAGAGGCCCAGCTCCGACAGTGACGGCAACACT
TCNNNNNNNNNNNNNNNNNNNNNNNNNNNNNNNNNNNNNNNNNNNNNNNNNNNNNNNNNNNNNNNNNNNNNN
NNNNNNNNNNNNNNNNNNNNNNNNNNNNNNNNNNNNNNNNNACAGTTCTATCTACCTGTGGTATAGTAAAGC
AATGTCATTGATCATAAGCCACATTGGTAAGTGAAAAATCTCGTATTGTAGCTGCTGATGGTTTTGTTGAGA
TGGACCGTGTTAATGGAAATTTAGCGTTATCAAGAGCCATAGGTGTTTTGAATCAAATCTACCCAAAATGGG
CCTTCATGAGCAAGTCGTTCCGGTTTCCTGATATCATTTGGTCTCCAATTTGAATTATGATGAAGGATGAAT
TTGTTATTTTAGCATGTATGGGTATTTGGGATTGTTTACTTCTCAAGAGTGTGTTGACTTGGTTCACTACGG
TATAAGTCAAGGTAATATGACGTTGAGCGACATTTCATCTAGAATCGTAGATGTTTGTTGTTCACCCACAAC
TGAAGGCTCAGGAATTGGCTGTGATAATATGAGTATTTCCATTGTTGCTTTACTAAAGGAAAATGAACCTGA
GTCACAATGGTTTGAGCGTATGAGATCAAAAAATTACAATATCCAAACGTCTTTTGTCCAAAGAAGGAAAAG
TATTTTTGATCTCCATGATTTTTCGGATGATGACAACGAAGTGTTCGCAATAACCACCAAAAAATTACAAGA
CCGCTTGAATCGTAGTAAAGATAATGACGACATGGAAATTGATGATCTTGATACCGAATTAGGCAGCAGTGC
TACTCCCTCAAAGTTATCAGGTGAGGATAGAACTGGACCTATTGACTTGTTTTCGTTGGAGGCTCTATTAGA
AGCCGGGATTCAAATAAGGCAGAGGCCCAGCTCCGACAGTGACGGCAACACTTCTTATTTCCATGGTGCTTC
TTTATCAGATATGTTGGCATCTTTAAGCAATGCGGCTGCAGGAGAAACAGAACCTAATGATGCTGATGATAA
CGATGATAACGACGGCGAAGAAAACGGCAAGAATGAAAATGCGAAGAAGGGTTCCAAGATTGAAGAAATTGA
ATAATAAATATTGTCGAACCGTACTTTGCAACGAAAGAGTAGTCAAACTTTGTTATCTTTATTTGTTATTCC
TCTTCTGCCGATGGATTGTTTTTTACTGGATCATCTTTGCGGCCCATATTGAGGAGATGGTGAAATTCATAA
AAATCATTACGAGAGAATGATAAATTGTAACAGAATTTATAAATCCTATTCATATAGATACATCTGTTTTTC
CTTACTCTGTTTTTATTTTGTTGGTAACCTTTGAATCCTTTTTGATGAAAAAAATAGAAAAAAAAAAAAAAA
AAAAAAATGAAAGCAATATCGACTGTATGTATATGCGCACCATAATTTTCCTATTAATAGTTTAAGCATAAT
TAGTGTACTTACTAAAAATAATGTAACTTTGCTCTTTGCACCAATAGATGTTACTCTCCAAATATCTTACAG
GTCGTCTTCCACGTGGTATCTATCAAAGTAGCCAGATCCACGTCCTTGACTTCCGATACGACAATTGCTACT
TGTTCCATATTACAAGGCTCATTACGGCCCTTGACCATGTAAAGTTCTTCTGCATTCAACTTGTCAGCGAGC
TTATTTTTCTTAACGGACTTGAATGCAGGGTATTCAAAACCCCTAACCTCCTGGTATTTGGCTAAGTACTGG
GAAAGATGCATGCGTTTTTTTTAATCTCACAACCACGGAGCATCTGTCTCTAATAACAACCTTTTCTGTGGT
ATTTTGCTTTACAACAGCTAGATTTCCTCGGGTCTTCACGAGCAGCCGTTTACTCCTATGAAGAATGTTGGG
TGATAAAGTTCAGTATTTTCTGCAAATTCTAATCGCAAAACCAGTGAATGAATGGACNNNNNNNNNNGCCTG
CGTTCCTTTTTTTCACTCCCACGGAGCATATCTTTCTAATAACAACCTGTCTGTTGGTATTTTCTTTACAAC
AGCTAGATTTTCCTCGGTGCTCAACGAGCAGCCGTTTACTCATAAGAAGATGTTGGGTGATAAGTTCAGTAA
TTTCTGCAAATATATCGCAGAACCAGTGAAAGAATGGACCACTAGTTTTCTATCTGGATGAAATTTGTAAAA
CCCGCTAGACGACGATGCACCTAACTTTTGTAGCTGAAAGGTATCCTTCTCATCAGTGAACCCGACAATAAA
TCTTTCCAATATTTGAACAAAATCGTCACATGCGCTTCTCATATGCAGAAACAATGGATAGCTGCTGAGTTT
ATCGTTCAAACAACTTATTTTCAGTTGCTCTTCAAAAAAAACCTTTTGCATCTCTTTAGAACTATAGTGAAA
TCTGTCGTAGTCCAGCCCGATCTCACCAATTGACCTGAAACTTGTATCATGAGGTTTTGCTTGCTGATTCAT
CAAATCATAAAGCTCTTTCAGTTTACCCTGTGCAAAAGATGGATTACTAATAACTTTAGCATATAGAGACTC
ATTATATGCTTCATCCATGGAAGGGTTATCAATAGAAGCGCTAGCCTTGTCCCCTTGACTAGCATCCGCAAA
CTCGTTAACGCAACATGGGTGAACACCTATTGTGTGATACAGCTTTAATGGGCTAAGATCTTTGACGCTGCT
TACCAACTCAATGGCACTTTGAGACTCCGCTATGGATGATCCTGTAACAAGGGCATTTTTCACGTGCCTTTG
AGCAGCACGCTCTAATAATTTTACATAATCTGCTGGATGGTACTGCTTACCATTGTAAATACCGTGAAACAT
AGGATCTGTCAGATTTAACCCTATATCATAGTATTTCAGCGGAGAATCCGTGGCAGTTGATGTCATGCTATA
ATATTGTGTCAAAATTGGTTTCCAGAGCCTAGAACAACTTTTGTTCGAGGATTTCAATAAGATGCCCCACAT
ATGACTATAACAGTACTGTCACCTCAAAAAATGCCTTGGCAGCGAAAGTGTCCACCTTTAGTTGTCCATTGC
TACCAGGACATCACCACTGGGCCCTTCCAGCATGCTGGAAAGATGGTTCTTAGAAGAGTGCTGTTCTAAGTA
ACCCGGCGTTAGTAGGGGCTAAGCCTTCTAGAAGGCCGGAAAAGGCTCAGAAATGCCTGCAGTGCAAAGCTT
TTCAGGAACGTTACTAGCGCAAGTCTTCTGGCTGCTGTTTAGCAACCTCTTTGCAGGTATTTCGCAGCGGGA
TTTCGCAGGTGTCTTGCCTAGCGTATCAACACTTGGTAGCAGTTAGGTTCTAAAGTTAAACTCCACTTCCGT
TCTTCTTCGAGTTCCTTTTTGAGCGGTTTGGCCTATCTTGTCTCATCATCTTGTTAGTGTGCGACGTTATCT
GTGGGTGAGAGAGGCTATTTTTGGTCCGGTGAAAAAAAATTTTTTCTCTGCTGAGAGCTGAAATTTGAAAAT
TGAGATGAGATGCGATGCGATGAGATGCGAGACCAATGCGATGAGACACTTTTCTACTTCCTTACACAGAAG
TCGTGTATAGTTTTTGTACGTTGATATTAACAAAGGCTTTTCATATCATTTTGTTTTCAGGTAAACAAATCT
GGCAAATCTCCACTGCTTGAGTCATTAAAACTACTCACTCAAGAAGGCATATACACGACAGTAGGTAGAGAA
AAGAATATATCACTGTTCTTATTGAAGTTCCCTCGCGATGACGTTGCCGAAACTCAGTAGCGTTTCTGTTTC
ATCAGGATATGTTAGTGCCAACTCACATGGTTTCTCAATACTAAGCAAACACCCTCACCCAAATAATCTTGT
CCATTCCCACTCACTTTCTCACACAAATGCGAAGAGCCACCTGCCTATCAGTAGCACTAGCACTAAAGAGAA
CAGCACGAACAAGGAGGAGGCGGAATCACTCAAAAAAAACAACCCCTCTTCTTGGGACCCTAGTGATGATAT
CAAGCTCCGCCACCTGAAAGAGATCAAGAACTTGGGCTGGAAGGAGATTGCACATCATTTCCCAAATAGAAC
TCCTAACGCTTGTCAATTCAGATGGAGGAGACTGAAATCAGGCAACTTAAAGTCTAACAAAACCGCAGTTAT
TGACATCAATAAGCTATTCGGCGTGTATGCGACTGGTGATGCTACCCCATCCGCGGGTACTCCGTCTGCGGA
AGAAGCCGTAAAAGAGGAAGCTGTTGAGGATGAAGATATTACTGCAGGTTCTAGTGCTATCGAGGATTCTCC
ACCGGATTTCAAGCCATTAGTTAAGCCTAAATACATGGACAGAAAACTGATAACTCAAAGATCTACATCAAC
ATTTTCGGACCATGAGCCACAACACACGAAACCAAGGAAACTGTTTGTTAAGCCAAGGTCCTTCTCTCATTC
TTTAACAACCAACACGCCTAATGTAAAGACTGCTCAGCAGACAAATCTAAGCCTTTATAACACTACTTCAGC
AAAGACAAATAAAGCTGTTAATTCCAGTGATTATGAGAATATTGGTCTTGTGCCTAAAATTATTATCAGGTC
TAGAAGGAACTCCTTTATTCCTTCAACTCAAATCCCTCATTCAACGACGAAGACTAGAAAAAACTCGCATTC
CGTAATTTCTTCTAGAAGATCATCTTTTAACATGATGCATTCAAGAAGATCATCCTTCAACTCTCACGCTCC
TACGGAGCCTATTTCTAGAAGAGCTTCCTTGGTAGTTAGCCCGTATATGTCACCCAGAAGGTTATCTACATC
GCAATCCGTTCATTATCATCCACAGCACCAATACTATCTTAACCCCATAGCGTCTCCCAACTGCAAGACAGA
CCACGCAAATGACAAAATCACGCACACGAGGACTTTCTTAGATATGCAAAAATTCGCTAATAAACACCCGTG
GTCTAGAGAAGATGATGAAGTGCTACTTAACAATACGAAGGACAAACAAAACCATTTGTCGCCGCTAGAAAT
TTCTATTGTTCTGCCTAATAATAGATCCGAGTTGGAAATCCAACAAAGAATGGATTATTTAAAGAGAAAAGG
ATGTGTAAGTGGTTTTCATACAAATGAAGGATGTAAAGATGAGGAGGAGGATGACATTGACCCATTGCACAA
GGAGAATGGCATTAACACGCCATCGCAGCAATCGCAAAATTACGATATGTTAGAGGCTAAACATGATAATCC
AAAGTCTAGTGAGCTTTCTTCTATGACCAGCGCAAATGACATACGCAATGAGCAAGATGAACTTCCAGGTAT
AAATTCTATCTTTAAAAATATATTTTAAGCTAAGAGACGAATTTAGTTTGTTTTGACTATTCGTTTAATGAG
TACAAATTAATCGCACCCACACATGTACACACACACCTATATATCTTTATATATAAACATAAAATTTATTTG
TAGGAAATTCTGTAATACTATTGACTACAAGGTTCTTATTGCTATTAATAATGTTACATGNNNNNNNNNNNN
NNNNNNNNNNNNNNNNNNNNNNNNNNNNNNNNNNNNNNNNNNNNNNNNNNNNNNNNNNNNNNNNNNNNNNNN
NNNNNNNNNNNNNNNNNNNNNNNNNNNNNNNNNNNNNNNNNNNNNNNNNNNNNNNNNNNNNNNNNNNNNNNN
NNNNNNNNNNNNNNNNNNNNNNNNNNNNNNNNNNNNNNNNNNNNNNNNNNNNNNNNNNNNNNNNNNNNNNNN
NNNNNNNNNNNNNNNNNNNNNNNNNNNNNGTATCTACATCGTTTTCTACTTCATCCTGCTCTAAACTTGATA
TTCCAGTATCGTTTCTCCTAGCTGCATGATTTCCAAGTGGTGTTTCGGAGTTTTTAATAGTGAAGCAGAGCT
CCCAATGAGTTTCTGTACTAAATTTTGATCTTGGTATCCCTTTGCGATCATGGATGCTTTCCAGCACTCTTT
TTTCCGCTTGATAGATTAATCTATCATTATTTGTGTTCTTATAATCACACATATACTCTGTTAAGGAGGAAA
CAGTGTCTTCAAAAAAATCAGTAGCAGGTACTTCCGGTTCTATGATATTGTTTACATGAAGCTTGGATGTTT
TGTGCTCACTACTTCTTCTTCTTCTTCTTCTGCGTTTATTATGTGCTCTACTGTTGTTATAGTTTTCTATAT
GTGTGTTATTCGAAATTACCGGAGCCATAGTTTCATTTGTAAGAGCTTCGTCCGCTAATGCGGTGGGTTCTA
AGTTCATCATCCCATTTATACCAAATGACGGCCCTAATATAATAGGTTCCCACAATAGTTTGTCATATTTGA
CGCGAGGATAGTTTTTTGAGCTCCAAGTTTTGTAAATATTTTCAATCCTGTTCCAAGAATCGATTTTAATAA
TATAGTTGAAATCATCCAAACTGGATAATGAGCGTGTTTTATGGCGATACAAAACTTGAAGTTGTTCCAATC
CAAACACAACGTCTGTTGGTATCATTCCTGTTAGTTTAGCGATATCGTTTAGGCTAACCTGCTGAAAAGTAT
CTTCATTTTTATTATTTGATCGACGTCTAGCACTGTCTCTTAATTTTAATAGCACTTCAGCACATTTTATCT
TCCAAAACGTTCTGTAAGTCAATAATCCTAAATCCGACAATGGTTTTTCAGGAGTTCCAAATTTTGACTCCT
TTCTGGATAATAAATATGAAAATTCCATCAAAAACTGACCATATCCTTTCCTCTGGTATATGGGTAGAGTTA
AAATACAACTTAGGTTATAGTCATTGGAGTTGAATTTTTCCTTGGAGAAATAGCCTACGAAATGGAATTTGG
CTGCGTTTTGATAGGGATGGTTCTCTGTATCCTCTCTCTCCGTTAGAATATAGAATATAAACGGTTCAACAT
CGTAATACAAAGTCTTAGAATTGATAAAACATTTTGCCAACAGGCAAAGATTTTGACAATACAAGACATTCT
CCCGCCCATCAATTTCCCAAACAGACAGCTTACCGTCGCGATAAATTTCATTTCCGGGGGGCTTAAAAGTTA
GACACTTTAGTTGGTGTCTATAAAAAGTATATCGAGAAGTCATATATTTTAGGCAGAACTCACATATAAAAA
CCATTTTANNNNNNNNNNTACCAAAGGGTTATATTGCTATTAATAATGTTACCATGTATATGCTTATATCCA
ATATATACCCATCGCCGCTTATCTTCGTCATCCTCTATTAGAGTTATTTTTCTTCTTTTTCTGACTCTCTCC
TTCCTTATGTGGCTTTCTATATCGTTTTTCATCCTGCTCTTGTCCTTTTCTCTTCCCATCCTCATCGTCATC
ACTGTCTTCTTCATATGTGTCTTCCTCCTCATCATTTTCTTCTGATATTTGCTCATCCTCAATGTCATTATC
AAGGGTAAAGTCTTCGTCTTCGTCTTCGTCTTCTTTGGCGTTTTCACCTACATATAATTCAGTATCTACATC
GTTTTCTACTTCATCCTGCTCTAAACTTGATATTCCAGTATCGTTTCTCCTAGCTGCATGATTTCCAAGTGG
TGTTTCGGAGTTTTTAATGGTGAAGCAGAGCTCCCAATGAGTTTCTGTACTAAATTTTGATCTTGGTATCCC
TTTGCGATCATGGATGCTTTCCAGCACTCTTTTTTCCGCTTGATAGATTAATCTATCATTATTTGTGTTCTT
ATAATCACACATATACTCTGTTAAGGAGGAAACAGTGTCTTCAAAAAAATCAGTAGCAGGTACTTCCGGTTC
TATGATATTGTTTACATGAAGCTTGGATGTTTTGTGCTCACTACTTCTTCTTCTTCTTCTTCTGCGTTTATT
ATGTGCTCTACTGTTGTTATAGTTTTCTATATGTGTGTTATTCGAAATTACCGGAGGCATAGTTTCATTTGT
AAGAGCTTTGTCCGCTAATGCGGTGGGTTCTAAGTTCATCATCCCATTTATACCAAATGACGGCCCTAATAT
AATAGGTTCCCACAATAATTTGTCATATTTGACGCGAGGATAGTTTTTTGAGCTCCAAGTTTTGTAAATATT
TTCAATCCTGTTCCAAGAATCGATTTTAATAATATAGTTGAAATCATCCAAACTGGATAATGAGCGTGTTTT
ATGGCGATACAAAACTTGAAGTTGTTCCAATCCAAACACAACGTCTGTTGGTATCATTCCTGTTAGTTTAGC
CATATCGTTTAGGCTAACCTGCTGAAAAGTATCTTCATTTTTATTATTTGATCGACGTTTATCACTGTATCT
TAATTTTAATATCACTTCAGCACATTTTATCTTCCAAAACGTTCTGGAAGTCACTAATCCTAAATCCGACAA
AGGCTTTGCTGGAGTTGCATATTTTGACTCCTATCTGGATCCTAAATATGAAAATTACCTCAGCATCTGACC
GTATCCTCTCCTCTGGTATATGGGTAGAGTTCAAATACAACTTATATTATATACCTTGGAGTTGAATTTTTC
CTTCGAAGAATAGCCTGACAATATGAAATTTGACTGGCATTCTCATGGGTACGATATCAGAAAACATCACTA
CTCCGTAGAAAANNNNNNNNNNTCCGGAAAAGAGATTTATACCAAGGTTTAATTTCATAATTCGAAGAACAA
TGTATCTATCTGGAAACCACCACTTATTTGATCTGTACTTTTGAATCTGGTACTTTTCCTTTCCTTTTTTCC
TATCTTCGTTTTGATGATCGGTTTCATTATGATTGCAAAGTGATACGTTACCATTAATGTACGTTGCAGACT
TAGAATTTTCTAAAAATGTAAGAAACTTTATTTTATCTTCCCAGGTGGGTAAAGTTCTTTTTGTACTGAAAT
CTTTCATTTTTTTTATTGTTCCGCCGTATGGTACGTACCATTGCCAAGAATCGTTATCCCTGAATGGCGTAT
TATCAGAAGAATATGGGTACTCCATGTTTTCGGTTGCTAGATCCCATGTTTGCTTTAACCTGTTAACTCTTC
TTTGAAACCCGATTAAAGGACCGGATGATGTTATATTTTTGTTAACTAAAGGTGCTATGACTGAAGATTTAG
ATATTAGTCTTTCAAAATTGAAAAATTTGATAGAATCATACTTAATTCTAACCTTCAACTCCTCGCTGACTT
CAATATTAGGTTCAATAATGGGGAAACTTACTGCTCCCATCTTATTGTCCCTATTAACGATATTTTGAGAAG
AATTTTCTGACGTAAGTTTGGACTGCTGGGAAATCAACCCTTTTTTTATTTTATTAAGGCCTTTATCAGGCC
GAACACTTCCTCTTATTCGATGTGATATACTGGTATCGGAGTTGAATAGTCGTCTTGTAGTTCTATGTCCAT
TTGTATCGCTTCTGACAAATTGAGAATGTATCAGATCATCGATTTCTAAGTTTTTCAATAATGAATTTTTTT
TGGGTTTTGGTGATTCGTCGTTTGCTGTTAATGACATTATCTGCAAATTATACGGAGACTAATTAATGAAAA
AGGAAGAAGAGAGAGGGCGGTATGAATAACACCTATGAGAAAAGAATAGCAATGCTTTTCCTTTTTTACCTT
TTATATTCGTTCTTTCTTCTTTTGCCTCTTTTAATATGCTTTGTTTCTGTGCTATTTTCCCGACTCTTTGTT
TCAAACAATGAAGCCCCCAATTAATCAAGAACCACCAAAATAGCATGTCAGTTGAACACTCAACGACTAAAA
AAACGAATAATTTCTTGTTCAATTGGCCTGAACGTTTGACTATGAAACTTTCTGCTCTTCTCTGATCATTGT
AAACAAAGAAATGTCAATAAATTATTGTTACCCGACTTTCTATATACTACAAATACCGCCAATGATGCAGTG
AGCAAGATATCAATTAATGCAAAAACAATATCGAGTAAGGTAGAAACATCTCTGTGATTAAACATCGTACAT
ATAAATACCATATATAAAAGTATGTGGGAAAAGAACGTTCAAAAAAAAAAAGTAAGTAGTAGGTTAAAAATA
AAATCTCAAAAGAGGGAAAAAAAAAAAAAGAGGGATAATTTTGGCTTGATTACATTGCGTTACTTAAAGTAG
CCTCATCATTCATTCATTATCATCGTTTCATCGACATTAGGTGACGTTTCTCAGTAAAAATTAACTTCATCA
TGATCATTAATTTCATATTCATATTCGGTTATTTTTTTTTTTTTTATATATTTTTTTTCAATGGTGTTTTTG
ATGGTTTTTATTATATATATATTTTTTTATCTTTTATCTTGTGTAAGCACCCCTCATTACTTGTATCGTGCG
ATATACAAATACCAAACAAACTCTATAATCATAGAATAATGGAAGTATATATTACCATAGATTCTTCTTGTT
TTGGTTTTGTAAATCCAGTCCGCTTAAAGAACGATTCAAGCCCTGTTCCAAGCCATCATCTAGTCCAGAGTG
ACTCAAAGATTTATAGATCAAGTCGGCACTATTCAAATTGTGTGCGGACAACATGGACTCATCGTGATAAGA
CTGATATGAGAAATTAGAATGTACTGAGCCATTTGTGTGCTGTGGAAGCAGTTGGGACTGTGAGTTCGCTGA
AGATGGGCCGTTAAGGTTATACAACTGCTGGGAAGACAATGAAGCATTTTGGTATGCCACTGGTACCCGTTG
TTGAGTTTGGGACTGTGCTGGTGGTTGCGCTTGGGATAGGGATTGGCTGTTGATTGGGATTTGTGAATTTGG
AGGTGAAATTTGAGAATTTCTCAGTAAGGGATTAACGGAATTGATTTGATAATGGTTGGCAGAATAACCGGA
TGGAATTCTTGAGGATGGTGTTAAAGTAGCTTGTTGTCTTAAAAAAGATTGTTGTTGTTGCGCAGCTGACTG
AACATTTTGCTGTGTTTGTGGTTGAGGTTGTTGCGGTTGGTCTGCGGAATTGTATTGAGAACTATGGTGTAT
GTTCATTTTAGGTGAGGTTAGTGTTGGTTGCATGGAGAATTGTCCCTGTGAAGAAATTTTTGGTGTTGAGCT
GGCGCTATTGTTATTAATGATGACATTGTTACCGTTACCGTTATTACTGTTAATAGTATTGCTGTTGGAAGA
ATTGTTAACGGCCTGATTGCTAATACTATTCGCTGCAGCTGCTGCATGGGCCTGTAACAAACTTGTATAAGA
TTGTGACCTATTCATGGAGCCGCCAGTGGAGTTTGGCTGCAAAGGATGAGCAGATGTCATTTGACCTTGTTG
TTGCAAATGAGATTGTAAATTAGCATGATCCAGAATCTTTCTTCTGATAATAATAAATCTTGGATCATATAC
TTCTACTAGCCCTAAGTACGAGCACAAAACATTGATAATTCTCTTGTGGGAAGCGGATATACCCATGGGATA
AGCCAACTCGTAATAATATTTTTCTCTATCCTTAAATAACAATAATTGGGAATAAATTTCCAAAGTGTCAGG
GTCATTGAAGTCCAGTTGTTGGGGTGGGAGAGGCAGAGTGGAAGTTGATGGTAAAGGCGCATAAAATCTCTC
AGTGGACATCTGGGTTTGATTATTAAAGTTTGTTTGGTACAACGATGAAGAAGTATGTTGGGCAGAAAGTGA
AGGTTGGTTCAGAATGATGTTACCACTATTGTTGTTATTAGAACTGTTATTGTTAATGGTATTATTCATTGG
ACTGTTCATCATGCTATTAGTATTAATGCCGTTCATTAGAGTCGAGAATAATTGATTGTTAGAAGTATTATT
GTTTCCGCTTCCACTCATTTTAGATAAAGAATGCAAAGAAAGATTAGATGACGATCTGTGTTGTTCTTCTAA
TTGTCCTCTTTTCTCTCTCTTCTCCCTCTCGATTCTTTCTCTTTCAGCTTGGGGAAGCATTTTTTTATATTC
AACTTTCAATTTCCTCCCGCTGATTTCCTTTCCATTCAAAGAAGTTATCACTTGAATAGTTTCNNNNNNNNN
NNNNNNNNNNNNNNNNNNNNNNNNNNNNNNNNNNNNNNNNNNNNNNNNNNNNNNNNNNNNNNNNNNNNNNNN
NNNNNNNNNNNNNNNNNNNNNNNNNNNNNNNNNNNNNNNNNNNNNNNNNNNNNNNNNNNNNNNNNNNNNNNN
NNNNNNNNNNNNNNNNNNNNNNNNNNNNNNNNNNNNNNNNNNNNNNNNNNNNNNNNNNNNNNNNNNNNNNNN
NNNNNNNNNNNNNNNNNNNNNNNNNNNNNNNNNNNNNNNNNNNNNNNNNNNNNNNNNNNNNNNNNNNNNNNN
NNNNNNNNNNNNNNNNNNNNNNNNNNNNNNNNNNNNNNNNNNNNNNNNNNNNNNNNNNNNNNNNNNNNNNNN
NNNNNNNNNNNNNNNNNNNNNNNNNNNNNNNNNNNNNNNNNNNNNNNNNNNNNNNNNNNNNNNNNNNNNNNN
NNNNNNNNNNNNNNNNNNNNNNNNNNNNNNNNNNNNNNNNNNNNNNNNNNNNNNNNNNNNNNNNNNNNNNNN
NNNNNNNNNNNNNNNNNNNNNNNNNNNNNNNNNNNNNNNNNNNNNNNNNNNNNNNNNNNNNNNNNNNNNNNN
NNNNNNNNNNNNNNNNNNNNNNNNNNNNNNNNNNNNNNNNNNNNNNNNNNNNNNNNNNNNNNNNNNNNNNNN
NNNNNNNNNNNNNNNNNNNNNNNNNNNNNNNNNNNNNNNNNNNNNNNNNNNNNNNNNNNNNNNNNNNNNNNN
NNNNNNNNNNNNNNNNNNNNNNNNNNNNNNNNNNNNNNNNNNNNNNNNNNNNNNNNNNNNNNNNNNNNNNNN
NNNNNNNNNNNNNNNNNNNNNNNNNNNNNNNNNNNNNNNNNNNNNNNNNNNNNNNNNNNNNNNNNNNNNNNN
NNNNNNNNNNNNNNNNNNNNNNNNNNNNNNNNNNNNNNNNNNNNNNNNNNNNNNNNNNNNNNNNNNNNNNNN
NNNNNNNNNNNNNNNNNNNNNNNNNNNNNNNNNNNNNNNNNNNNNNNNNNNNNNNNNNNNNNNNNNNNNNNN
NNNNNNNNNNNNNNNNNNNNNNNNNNNNNNNNNNNNNNNNNNNNNNNNNNNNNNNNNNNNNNNNNNNNNNNN
NNNNNNNNNNNNNNNNNNNNNNNNNNNNNNNNNNNNNNNNNNNNNNNNNNNNNNNNNNNNNNNNNNNNNNNN
NNNNNNNNNNNNNNNNNNNNNNNNNNNNNNNNNNNNNNNNNNNNNNNNNNNNNNNNNNNNNNNNNNNNNNNN
[truncated: 14,035,703 more chars]
