# Supplementary material for: Chromosomer: a reference-based genome arrangement tool for producing draft chromosome sequences
Source: Gigascience. 2016 Aug 22;5(1):38. doi: 10.1186/s13742-016-0141-6 (PMC4994284; doi:10.1186/s13742-016-0141-6)
Supplement: Additional file 6 — Fragment map of the Tibetan antelope genome. The fragment map of the Tibetan antelope genome chromosomes constructed by Chromosomer from net alignments of the Tibetan antelope scaffolds to the cow chromosome sequences. The file is in the Chromosomer fragment map format. (TXT 165 kb) [file 13742_2016_141_MOESM6_ESM.txt]

Scaffold833	452882	0	452882	+	chr1	0	452882
GAP	20500	0	20500	+	chr1	452882	473382
Scaffold1847	49295	0	49295	-	chr1	473382	522677
GAP	20500	0	20500	+	chr1	522677	543177
Scaffold1203	978682	0	978682	+	chr1	543177	1521859
GAP	20500	0	20500	+	chr1	1521859	1542359
Scaffold1844	185414	0	185414	-	chr1	1542359	1727773
GAP	20500	0	20500	+	chr1	1727773	1748273
Scaffold1562	163652	0	163652	-	chr1	1748273	1911925
GAP	20500	0	20500	+	chr1	1911925	1932425
Scaffold1041	340878	0	340878	+	chr1	1932425	2273303
GAP	20500	0	20500	+	chr1	2273303	2293803
Scaffold1560	648112	0	648112	+	chr1	2293803	2941915
GAP	20500	0	20500	+	chr1	2941915	2962415
Scaffold438	3670907	0	3670907	+	chr1	2962415	6633322
GAP	20500	0	20500	+	chr1	6633322	6653822
Scaffold1664	176739	0	176739	-	chr1	6653822	6830561
GAP	20500	0	20500	+	chr1	6830561	6851061
Scaffold693	274032	0	274032	+	chr1	6851061	7125093
GAP	20500	0	20500	+	chr1	7125093	7145593
Scaffold475	2349392	0	2349392	-	chr1	7145593	9494985
GAP	20500	0	20500	+	chr1	9494985	9515485
Scaffold400	1066516	0	1066516	+	chr1	9515485	10582001
GAP	20500	0	20500	+	chr1	10582001	10602501
Scaffold160	1627045	0	1627045	-	chr1	10602501	12229546
GAP	20500	0	20500	+	chr1	12229546	12250046
Scaffold69	7881899	0	7881899	+	chr1	12250046	20131945
GAP	20500	0	20500	+	chr1	20131945	20152445
Scaffold1227	743668	0	743668	-	chr1	20152445	20896113
GAP	20500	0	20500	+	chr1	20896113	20916613
Scaffold444	2179626	0	2179626	-	chr1	20916613	23096239
GAP	20500	0	20500	+	chr1	23096239	23116739
Scaffold1399	890861	0	890861	-	chr1	23116739	24007600
GAP	20500	0	20500	+	chr1	24007600	24028100
Scaffold1228	1395940	0	1395940	+	chr1	24028100	25424040
GAP	20500	0	20500	+	chr1	25424040	25444540
Scaffold334	1292953	0	1292953	+	chr1	25444540	26737493
GAP	20500	0	20500	+	chr1	26737493	26757993
Scaffold184	4271600	0	4271600	+	chr1	26757993	31029593
GAP	20500	0	20500	+	chr1	31029593	31050093
Scaffold725	841408	0	841408	+	chr1	31050093	31891501
GAP	20500	0	20500	+	chr1	31891501	31912001
Scaffold159	2382648	0	2382648	-	chr1	31912001	34294649
GAP	20500	0	20500	+	chr1	34294649	34315149
Scaffold216	2363952	0	2363952	+	chr1	34315149	36679101
GAP	20500	0	20500	+	chr1	36679101	36699601
Scaffold1552	573773	0	573773	-	chr1	36699601	37273374
GAP	20500	0	20500	+	chr1	37273374	37293874
Scaffold1393	784223	0	784223	-	chr1	37293874	38078097
GAP	20500	0	20500	+	chr1	38078097	38098597
Scaffold338	1622216	0	1622216	-	chr1	38098597	39720813
GAP	20500	0	20500	+	chr1	39720813	39741313
Scaffold1327	317023	0	317023	-	chr1	39741313	40058336
GAP	20500	0	20500	+	chr1	40058336	40078836
Scaffold1086	386449	0	386449	+	chr1	40078836	40465285
GAP	20500	0	20500	+	chr1	40465285	40485785
Scaffold1533	458019	0	458019	-	chr1	40485785	40943804
GAP	20500	0	20500	+	chr1	40943804	40964304
Scaffold1256	333872	0	333872	-	chr1	40964304	41298176
GAP	20500	0	20500	+	chr1	41298176	41318676
Scaffold44	6899875	0	6899875	-	chr1	41318676	48218551
GAP	20500	0	20500	+	chr1	48218551	48239051
Scaffold1179	777698	0	777698	+	chr1	48239051	49016749
GAP	20500	0	20500	+	chr1	49016749	49037249
Scaffold860	2432558	0	2432558	-	chr1	49037249	51469807
GAP	20500	0	20500	+	chr1	51469807	51490307
Scaffold300	2373295	0	2373295	-	chr1	51490307	53863602
GAP	20500	0	20500	+	chr1	53863602	53884102
Scaffold374	3516748	0	3516748	-	chr1	53884102	57400850
GAP	20500	0	20500	+	chr1	57400850	57421350
Scaffold802	1899925	0	1899925	+	chr1	57421350	59321275
GAP	20500	0	20500	+	chr1	59321275	59341775
Scaffold25	8599721	0	8599721	+	chr1	59341775	67941496
GAP	20500	0	20500	+	chr1	67941496	67961996
Scaffold1362	401155	0	401155	+	chr1	67961996	68363151
GAP	20500	0	20500	+	chr1	68363151	68383651
Scaffold416	3449292	0	3449292	-	chr1	68383651	71832943
GAP	20500	0	20500	+	chr1	71832943	71853443
Scaffold803	3540598	0	3540598	-	chr1	71853443	75394041
GAP	20500	0	20500	+	chr1	75394041	75414541
Scaffold3570	63396	0	63396	+	chr1	75414541	75477937
GAP	20500	0	20500	+	chr1	75477937	75498437
Scaffold1596	491673	0	491673	-	chr1	75498437	75990110
GAP	20500	0	20500	+	chr1	75990110	76010610
Scaffold665	5321259	0	5321259	-	chr1	76010610	81331869
GAP	20500	0	20500	+	chr1	81331869	81352369
Scaffold339	472343	0	472343	-	chr1	81352369	81824712
GAP	20500	0	20500	+	chr1	81824712	81845212
Scaffold769	3984070	0	3984070	+	chr1	81845212	85829282
GAP	20500	0	20500	+	chr1	85829282	85849782
Scaffold231	5757826	0	5757826	+	chr1	85849782	91607608
GAP	20500	0	20500	+	chr1	91607608	91628108
Scaffold304	181379	0	181379	+	chr1	91628108	91809487
GAP	20500	0	20500	+	chr1	91809487	91829987
Scaffold208	3787323	0	3787323	+	chr1	91829987	95617310
GAP	20500	0	20500	+	chr1	95617310	95637810
Scaffold632	1820898	0	1820898	-	chr1	95637810	97458708
GAP	20500	0	20500	+	chr1	97458708	97479208
Scaffold225	2941571	0	2941571	+	chr1	97479208	100420779
GAP	20500	0	20500	+	chr1	100420779	100441279
Scaffold1546	879368	0	879368	+	chr1	100441279	101320647
GAP	20500	0	20500	+	chr1	101320647	101341147
Scaffold93	9939084	0	9939084	+	chr1	101341147	111280231
GAP	20500	0	20500	+	chr1	111280231	111300731
Scaffold1220	1575506	0	1575506	+	chr1	111300731	112876237
GAP	20500	0	20500	+	chr1	112876237	112896737
Scaffold1904	56429	0	56429	+	chr1	112896737	112953166
GAP	20500	0	20500	+	chr1	112953166	112973666
Scaffold1925	371278	0	371278	+	chr1	112973666	113344944
GAP	20500	0	20500	+	chr1	113344944	113365444
Scaffold537	885873	0	885873	-	chr1	113365444	114251317
GAP	20500	0	20500	+	chr1	114251317	114271817
Scaffold101	1616681	0	1616681	-	chr1	114271817	115888498
GAP	20500	0	20500	+	chr1	115888498	115908998
Scaffold295	1973893	0	1973893	-	chr1	115908998	117882891
GAP	20500	0	20500	+	chr1	117882891	117903391
Scaffold497	1411101	0	1411101	+	chr1	117903391	119314492
GAP	20500	0	20500	+	chr1	119314492	119334992
Scaffold1317	2307423	0	2307423	-	chr1	119334992	121642415
GAP	20500	0	20500	+	chr1	121642415	121662915
Scaffold828	516476	0	516476	-	chr1	121662915	122179391
GAP	20500	0	20500	+	chr1	122179391	122199891
Scaffold1047	2247910	0	2247910	-	chr1	122199891	124447801
GAP	20500	0	20500	+	chr1	124447801	124468301
Scaffold291	794560	0	794560	+	chr1	124468301	125262861
GAP	20500	0	20500	+	chr1	125262861	125283361
Scaffold839	795516	0	795516	+	chr1	125283361	126078877
GAP	20500	0	20500	+	chr1	126078877	126099377
Scaffold1034	289465	0	289465	-	chr1	126099377	126388842
GAP	20500	0	20500	+	chr1	126388842	126409342
Scaffold494	1322227	0	1322227	+	chr1	126409342	127731569
GAP	20500	0	20500	+	chr1	127731569	127752069
Scaffold1518	222552	0	222552	-	chr1	127752069	127974621
GAP	20500	0	20500	+	chr1	127974621	127995121
Scaffold889	248218	0	248218	-	chr1	127995121	128243339
GAP	20500	0	20500	+	chr1	128243339	128263839
Scaffold1210	1325845	0	1325845	+	chr1	128263839	129589684
GAP	20500	0	20500	+	chr1	129589684	129610184
Scaffold923	1935151	0	1935151	+	chr1	129610184	131545335
GAP	20500	0	20500	+	chr1	131545335	131565835
Scaffold1658	244948	0	244948	-	chr1	131565835	131810783
GAP	20500	0	20500	+	chr1	131810783	131831283
Scaffold26	8224399	0	8224399	-	chr1	131831283	140055682
GAP	20500	0	20500	+	chr1	140055682	140076182
Scaffold924	2708946	0	2708946	-	chr1	140076182	142785128
GAP	20500	0	20500	+	chr1	142785128	142805628
Scaffold516	815185	0	815185	+	chr1	142805628	143620813
GAP	20500	0	20500	+	chr1	143620813	143641313
Scaffold280	472866	0	472866	-	chr1	143641313	144114179
GAP	20500	0	20500	+	chr1	144114179	144134679
Scaffold2326	102613	0	102613	-	chr1	144134679	144237292
GAP	20500	0	20500	+	chr1	144237292	144257792
Scaffold1783	496004	0	496004	+	chr1	144257792	144753796
GAP	20500	0	20500	+	chr1	144753796	144774296
Scaffold1196	2292090	0	2292090	+	chr1	144774296	147066386
GAP	20500	0	20500	+	chr1	147066386	147086886
Scaffold1308	1084796	0	1084796	+	chr1	147086886	148171682
GAP	20500	0	20500	+	chr1	148171682	148192182
Scaffold869	1683427	0	1683427	+	chr1	148192182	149875609
GAP	20500	0	20500	+	chr1	149875609	149896109
Scaffold941	1094726	0	1094726	+	chr1	149896109	150990835
GAP	20500	0	20500	+	chr1	150990835	151011335
Scaffold1127	538572	0	538572	-	chr1	151011335	151549907
GAP	20500	0	20500	+	chr1	151549907	151570407
Scaffold980	2556301	0	2556301	+	chr1	151570407	154126708
GAP	20500	0	20500	+	chr1	154126708	154147208
Scaffold690	2509317	0	2509317	+	chr1	154147208	156656525
GAP	20500	0	20500	+	chr1	156656525	156677025
Scaffold566	2838216	0	2838216	-	chr1	156677025	159515241
GAP	20500	0	20500	+	chr1	159515241	159535741
Scaffold761	961681	0	961681	+	chr10	0	961681
GAP	20500	0	20500	+	chr10	961681	982181
Scaffold1800	165663	0	165663	+	chr10	982181	1147844
GAP	20500	0	20500	+	chr10	1147844	1168344
Scaffold694	3389217	0	3389217	-	chr10	1168344	4557561
GAP	20500	0	20500	+	chr10	4557561	4578061
Scaffold35	3753265	0	3753265	+	chr10	4578061	8331326
GAP	20500	0	20500	+	chr10	8331326	8351826
Scaffold432	3388921	0	3388921	+	chr10	8351826	11740747
GAP	20500	0	20500	+	chr10	11740747	11761247
Scaffold656	1152413	0	1152413	-	chr10	11761247	12913660
GAP	20500	0	20500	+	chr10	12913660	12934160
Scaffold1106	321602	0	321602	-	chr10	12934160	13255762
GAP	20500	0	20500	+	chr10	13255762	13276262
Scaffold1633	343009	0	343009	+	chr10	13276262	13619271
GAP	20500	0	20500	+	chr10	13619271	13639771
Scaffold1468	713159	0	713159	+	chr10	13639771	14352930
GAP	20500	0	20500	+	chr10	14352930	14373430
Scaffold892	2747889	0	2747889	-	chr10	14373430	17121319
GAP	20500	0	20500	+	chr10	17121319	17141819
Scaffold684	1072601	0	1072601	-	chr10	17141819	18214420
GAP	20500	0	20500	+	chr10	18214420	18234920
Scaffold1052	974345	0	974345	-	chr10	18234920	19209265
GAP	20500	0	20500	+	chr10	19209265	19229765
Scaffold1144	339840	0	339840	+	chr10	19229765	19569605
GAP	20500	0	20500	+	chr10	19569605	19590105
Scaffold413	1156206	0	1156206	+	chr10	19590105	20746311
GAP	20500	0	20500	+	chr10	20746311	20766811
Scaffold982	1528079	0	1528079	+	chr10	20766811	22294890
GAP	20500	0	20500	+	chr10	22294890	22315390
Scaffold607	1782720	0	1782720	-	chr10	22315390	24098110
GAP	20500	0	20500	+	chr10	24098110	24118610
Scaffold1014	360137	0	360137	+	chr10	24118610	24478747
GAP	20500	0	20500	+	chr10	24478747	24499247
Scaffold750	92667	0	92667	+	chr10	24499247	24591914
GAP	20500	0	20500	+	chr10	24591914	24612414
Scaffold1309	202050	0	202050	+	chr10	24612414	24814464
GAP	20500	0	20500	+	chr10	24814464	24834964
Scaffold2104	34132	0	34132	+	chr10	24834964	24869096
GAP	20500	0	20500	+	chr10	24869096	24889596
Scaffold1024	239279	0	239279	+	chr10	24889596	25128875
GAP	20500	0	20500	+	chr10	25128875	25149375
Scaffold1257	201471	0	201471	-	chr10	25149375	25350846
GAP	20500	0	20500	+	chr10	25350846	25371346
Scaffold155	1094695	0	1094695	-	chr10	25371346	26466041
GAP	20500	0	20500	+	chr10	26466041	26486541
Scaffold1137	835568	0	835568	-	chr10	26486541	27322109
GAP	20500	0	20500	+	chr10	27322109	27342609
Scaffold52	341042	0	341042	+	chr10	27342609	27683651
GAP	20500	0	20500	+	chr10	27683651	27704151
Scaffold1614	725129	0	725129	+	chr10	27704151	28429280
GAP	20500	0	20500	+	chr10	28429280	28449780
Scaffold307	4002795	0	4002795	-	chr10	28449780	32452575
GAP	20500	0	20500	+	chr10	32452575	32473075
Scaffold627	5716751	0	5716751	-	chr10	32473075	38189826
GAP	20500	0	20500	+	chr10	38189826	38210326
Scaffold201	2620494	0	2620494	-	chr10	38210326	40830820
GAP	20500	0	20500	+	chr10	40830820	40851320
Scaffold561	966199	0	966199	-	chr10	40851320	41817519
GAP	20500	0	20500	+	chr10	41817519	41838019
Scaffold1078	2549059	0	2549059	-	chr10	41838019	44387078
GAP	20500	0	20500	+	chr10	44387078	44407578
Scaffold1149	241413	0	241413	+	chr10	44407578	44648991
GAP	20500	0	20500	+	chr10	44648991	44669491
Scaffold1989	81424	0	81424	-	chr10	44669491	44750915
GAP	20500	0	20500	+	chr10	44750915	44771415
Scaffold666	181082	0	181082	+	chr10	44771415	44952497
GAP	20500	0	20500	+	chr10	44952497	44972997
Scaffold1301	402382	0	402382	-	chr10	44972997	45375379
GAP	20500	0	20500	+	chr10	45375379	45395879
Scaffold198	2579648	0	2579648	-	chr10	45395879	47975527
GAP	20500	0	20500	+	chr10	47975527	47996027
Scaffold458	659493	0	659493	-	chr10	47996027	48655520
GAP	20500	0	20500	+	chr10	48655520	48676020
Scaffold1483	1298648	0	1298648	-	chr10	48676020	49974668
GAP	20500	0	20500	+	chr10	49974668	49995168
Scaffold1087	2431656	0	2431656	+	chr10	49995168	52426824
GAP	20500	0	20500	+	chr10	52426824	52447324
Scaffold559	1830183	0	1830183	-	chr10	52447324	54277507
GAP	20500	0	20500	+	chr10	54277507	54298007
Scaffold1650	351896	0	351896	-	chr10	54298007	54649903
GAP	20500	0	20500	+	chr10	54649903	54670403
Scaffold939	2660259	0	2660259	-	chr10	54670403	57330662
GAP	20500	0	20500	+	chr10	57330662	57351162
Scaffold754	1787678	0	1787678	+	chr10	57351162	59138840
GAP	20500	0	20500	+	chr10	59138840	59159340
Scaffold680	3859121	0	3859121	+	chr10	59159340	63018461
GAP	20500	0	20500	+	chr10	63018461	63038961
Scaffold136	6247718	0	6247718	+	chr10	63038961	69286679
GAP	20500	0	20500	+	chr10	69286679	69307179
Scaffold1181	1683665	0	1683665	+	chr10	69307179	70990844
GAP	20500	0	20500	+	chr10	70990844	71011344
Scaffold321	3371929	0	3371929	-	chr10	71011344	74383273
GAP	20500	0	20500	+	chr10	74383273	74403773
Scaffold63	5586833	0	5586833	+	chr10	74403773	79990606
GAP	20500	0	20500	+	chr10	79990606	80011106
Scaffold1471	495399	0	495399	-	chr10	80011106	80506505
GAP	20500	0	20500	+	chr10	80506505	80527005
Scaffold988	1883734	0	1883734	-	chr10	80527005	82410739
GAP	20500	0	20500	+	chr10	82410739	82431239
Scaffold161	4966695	0	4966695	-	chr10	82431239	87397934
GAP	20500	0	20500	+	chr10	87397934	87418434
Scaffold1949	210577	0	210577	-	chr10	87418434	87629011
GAP	20500	0	20500	+	chr10	87629011	87649511
Scaffold713	5001432	0	5001432	+	chr10	87649511	92650943
GAP	20500	0	20500	+	chr10	92650943	92671443
Scaffold1046	774009	0	774009	-	chr10	92671443	93445452
GAP	20500	0	20500	+	chr10	93445452	93465952
Scaffold57	1156654	0	1156654	-	chr10	93465952	94622606
GAP	20500	0	20500	+	chr10	94622606	94643106
Scaffold2956	22946	0	22946	-	chr10	94643106	94666052
GAP	20500	0	20500	+	chr10	94666052	94686552
Scaffold776	207323	0	207323	-	chr10	94686552	94893875
GAP	20500	0	20500	+	chr10	94893875	94914375
Scaffold294	3173064	0	3173064	-	chr10	94914375	98087439
GAP	20500	0	20500	+	chr10	98087439	98107939
Scaffold1725	258994	0	258994	+	chr10	98107939	98366933
GAP	20500	0	20500	+	chr10	98366933	98387433
Scaffold968	859686	0	859686	-	chr10	98387433	99247119
GAP	20500	0	20500	+	chr10	99247119	99267619
Scaffold992	1680846	0	1680846	+	chr10	99267619	100948465
GAP	20500	0	20500	+	chr10	100948465	100968965
Scaffold1116	1064124	0	1064124	-	chr10	100968965	102033089
GAP	20500	0	20500	+	chr10	102033089	102053589
Scaffold610	504481	0	504481	+	chr10	102053589	102558070
GAP	20500	0	20500	+	chr10	102558070	102578570
Scaffold2398	61692	0	61692	-	chr10	102578570	102640262
GAP	20500	0	20500	+	chr10	102640262	102660762
Scaffold180	4678973	0	4678973	-	chr10	102660762	107339735
GAP	20500	0	20500	+	chr10	107339735	107360235
Scaffold187	1565378	0	1565378	-	chr10	107360235	108925613
GAP	20500	0	20500	+	chr10	108925613	108946113
Scaffold845	113875	0	113875	+	chr10	108946113	109059988
GAP	20500	0	20500	+	chr10	109059988	109080488
Scaffold1776	161369	0	161369	-	chr10	109080488	109241857
GAP	20500	0	20500	+	chr10	109241857	109262357
Scaffold1820	422626	0	422626	+	chr10	109262357	109684983
GAP	20500	0	20500	+	chr10	109684983	109705483
Scaffold2511	23203	0	23203	-	chr10	109705483	109728686
GAP	20500	0	20500	+	chr10	109728686	109749186
Scaffold287	487407	0	487407	+	chr10	109749186	110236593
GAP	20500	0	20500	+	chr10	110236593	110257093
Scaffold1060	134922	0	134922	+	chr10	110257093	110392015
GAP	20500	0	20500	+	chr10	110392015	110412515
Scaffold806	482044	0	482044	+	chr11	0	482044
GAP	20500	0	20500	+	chr11	482044	502544
Scaffold949	696604	0	696604	+	chr11	502544	1199148
GAP	20500	0	20500	+	chr11	1199148	1219648
Scaffold1394	286424	0	286424	+	chr11	1219648	1506072
GAP	20500	0	20500	+	chr11	1506072	1526572
Scaffold715	1904414	0	1904414	+	chr11	1526572	3430986
GAP	20500	0	20500	+	chr11	3430986	3451486
Scaffold563	1917995	0	1917995	-	chr11	3451486	5369481
GAP	20500	0	20500	+	chr11	5369481	5389981
Scaffold890	3054482	0	3054482	+	chr11	5389981	8444463
GAP	20500	0	20500	+	chr11	8444463	8464963
Scaffold2074	30180	0	30180	-	chr11	8464963	8495143
GAP	20500	0	20500	+	chr11	8495143	8515643
Scaffold236	3288346	0	3288346	+	chr11	8515643	11803989
GAP	20500	0	20500	+	chr11	11803989	11824489
Scaffold1819	293835	0	293835	+	chr11	11824489	12118324
GAP	20500	0	20500	+	chr11	12118324	12138824
Scaffold1315	261932	0	261932	+	chr11	12138824	12400756
GAP	20500	0	20500	+	chr11	12400756	12421256
Scaffold933	300705	0	300705	-	chr11	12421256	12721961
GAP	20500	0	20500	+	chr11	12721961	12742461
Scaffold608	2583300	0	2583300	-	chr11	12742461	15325761
GAP	20500	0	20500	+	chr11	15325761	15346261
Scaffold1512	2008183	0	2008183	-	chr11	15346261	17354444
GAP	20500	0	20500	+	chr11	17354444	17374944
Scaffold78	8198894	0	8198894	-	chr11	17374944	25573838
GAP	20500	0	20500	+	chr11	25573838	25594338
Scaffold720	2559553	0	2559553	+	chr11	25594338	28153891
GAP	20500	0	20500	+	chr11	28153891	28174391
Scaffold326	7749895	0	7749895	+	chr11	28174391	35924286
GAP	20500	0	20500	+	chr11	35924286	35944786
Scaffold107	9888423	0	9888423	-	chr11	35944786	45833209
GAP	20500	0	20500	+	chr11	45833209	45853709
Scaffold387	3117352	0	3117352	-	chr11	45853709	48971061
GAP	20500	0	20500	+	chr11	48971061	48991561
Scaffold633	432969	0	432969	-	chr11	48991561	49424530
GAP	20500	0	20500	+	chr11	49424530	49445030
Scaffold263	1716454	0	1716454	-	chr11	49445030	51161484
GAP	20500	0	20500	+	chr11	51161484	51181984
Scaffold964	906852	0	906852	+	chr11	51181984	52088836
GAP	20500	0	20500	+	chr11	52088836	52109336
Scaffold1254	363725	0	363725	+	chr11	52109336	52473061
GAP	20500	0	20500	+	chr11	52473061	52493561
Scaffold5	1425883	0	1425883	-	chr11	52493561	53919444
GAP	20500	0	20500	+	chr11	53919444	53939944
Scaffold384	3780398	0	3780398	+	chr11	53939944	57720342
GAP	20500	0	20500	+	chr11	57720342	57740842
Scaffold620	1108127	0	1108127	+	chr11	57740842	58848969
GAP	20500	0	20500	+	chr11	58848969	58869469
Scaffold20	5217753	0	5217753	-	chr11	58869469	64087222
GAP	20500	0	20500	+	chr11	64087222	64107722
Scaffold2200	122650	0	122650	-	chr11	64107722	64230372
GAP	20500	0	20500	+	chr11	64230372	64250872
Scaffold972	2318240	0	2318240	-	chr11	64250872	66569112
GAP	20500	0	20500	+	chr11	66569112	66589612
Scaffold687	1528787	0	1528787	-	chr11	66589612	68118399
GAP	20500	0	20500	+	chr11	68118399	68138899
Scaffold840	806706	0	806706	-	chr11	68138899	68945605
GAP	20500	0	20500	+	chr11	68945605	68966105
Scaffold643	4311153	0	4311153	-	chr11	68966105	73277258
GAP	20500	0	20500	+	chr11	73277258	73297758
Scaffold347	1719032	0	1719032	+	chr11	73297758	75016790
GAP	20500	0	20500	+	chr11	75016790	75037290
Scaffold630	1847503	0	1847503	+	chr11	75037290	76884793
GAP	20500	0	20500	+	chr11	76884793	76905293
Scaffold1406	230020	0	230020	-	chr11	76905293	77135313
GAP	20500	0	20500	+	chr11	77135313	77155813
Scaffold955	600471	0	600471	-	chr11	77155813	77756284
GAP	20500	0	20500	+	chr11	77756284	77776784
Scaffold1457	283765	0	283765	-	chr11	77776784	78060549
GAP	20500	0	20500	+	chr11	78060549	78081049
Scaffold467	3017191	0	3017191	+	chr11	78081049	81098240
GAP	20500	0	20500	+	chr11	81098240	81118740
Scaffold1651	570402	0	570402	-	chr11	81118740	81689142
GAP	20500	0	20500	+	chr11	81689142	81709642
Scaffold252	3482797	0	3482797	-	chr11	81709642	85192439
GAP	20500	0	20500	+	chr11	85192439	85212939
Scaffold298	1898141	0	1898141	-	chr11	85212939	87111080
GAP	20500	0	20500	+	chr11	87111080	87131580
Scaffold195	1065161	0	1065161	+	chr11	87131580	88196741
GAP	20500	0	20500	+	chr11	88196741	88217241
Scaffold473	4383032	0	4383032	+	chr11	88217241	92600273
GAP	20500	0	20500	+	chr11	92600273	92620773
Scaffold1524	409372	0	409372	-	chr11	92620773	93030145
GAP	20500	0	20500	+	chr11	93030145	93050645
Scaffold1695	521940	0	521940	-	chr11	93050645	93572585
GAP	20500	0	20500	+	chr11	93572585	93593085
Scaffold1062	1316175	0	1316175	+	chr11	93593085	94909260
GAP	20500	0	20500	+	chr11	94909260	94929760
Scaffold1009	1189934	0	1189934	+	chr11	94929760	96119694
GAP	20500	0	20500	+	chr11	96119694	96140194
Scaffold382	242314	0	242314	+	chr11	96140194	96382508
GAP	20500	0	20500	+	chr11	96382508	96403008
Scaffold1581	707269	0	707269	-	chr11	96403008	97110277
GAP	20500	0	20500	+	chr11	97110277	97130777
Scaffold82	3207930	0	3207930	+	chr11	97130777	100338707
GAP	20500	0	20500	+	chr11	100338707	100359207
Scaffold5193	53224	0	53224	+	chr11	100359207	100412431
GAP	20500	0	20500	+	chr11	100412431	100432931
Scaffold1289	1401540	0	1401540	-	chr11	100432931	101834471
GAP	20500	0	20500	+	chr11	101834471	101854971
Scaffold1221	470267	0	470267	+	chr11	101854971	102325238
GAP	20500	0	20500	+	chr11	102325238	102345738
Scaffold1977	468000	0	468000	-	chr11	102345738	102813738
GAP	20500	0	20500	+	chr11	102813738	102834238
Scaffold1419	535034	0	535034	-	chr11	102834238	103369272
GAP	20500	0	20500	+	chr11	103369272	103389772
Scaffold934	1528377	0	1528377	+	chr11	103389772	104918149
GAP	20500	0	20500	+	chr11	104918149	104938649
Scaffold114	1305812	0	1305812	-	chr11	104938649	106244461
GAP	20500	0	20500	+	chr11	106244461	106264961
Scaffold4384	25178	0	25178	+	chr11	106264961	106290139
GAP	20500	0	20500	+	chr11	106290139	106310639
Scaffold2886	130633	0	130633	-	chr11	106310639	106441272
GAP	20500	0	20500	+	chr11	106441272	106461772
Scaffold1499	56140	0	56140	+	chr11	106461772	106517912
GAP	20500	0	20500	+	chr11	106517912	106538412
Scaffold115	3517052	0	3517052	-	chr12	0	3517052
GAP	20500	0	20500	+	chr12	3517052	3537552
Scaffold534	2981131	0	2981131	+	chr12	3537552	6518683
GAP	20500	0	20500	+	chr12	6518683	6539183
Scaffold196	841431	0	841431	+	chr12	6539183	7380614
GAP	20500	0	20500	+	chr12	7380614	7401114
Scaffold993	678308	0	678308	-	chr12	7401114	8079422
GAP	20500	0	20500	+	chr12	8079422	8099922
Scaffold848	1608155	0	1608155	-	chr12	8099922	9708077
GAP	20500	0	20500	+	chr12	9708077	9728577
Scaffold1522	121742	0	121742	-	chr12	9728577	9850319
GAP	20500	0	20500	+	chr12	9850319	9870819
Scaffold85	3969672	0	3969672	-	chr12	9870819	13840491
GAP	20500	0	20500	+	chr12	13840491	13860991
Scaffold1798	219722	0	219722	-	chr12	13860991	14080713
GAP	20500	0	20500	+	chr12	14080713	14101213
Scaffold303	2617608	0	2617608	-	chr12	14101213	16718821
GAP	20500	0	20500	+	chr12	16718821	16739321
Scaffold224	1849940	0	1849940	-	chr12	16739321	18589261
GAP	20500	0	20500	+	chr12	18589261	18609761
Scaffold654	2875560	0	2875560	-	chr12	18609761	21485321
GAP	20500	0	20500	+	chr12	21485321	21505821
Scaffold257	1611409	0	1611409	-	chr12	21505821	23117230
GAP	20500	0	20500	+	chr12	23117230	23137730
Scaffold278	1284066	0	1284066	-	chr12	23137730	24421796
GAP	20500	0	20500	+	chr12	24421796	24442296
Scaffold588	1684181	0	1684181	+	chr12	24442296	26126477
GAP	20500	0	20500	+	chr12	26126477	26146977
Scaffold853	1407713	0	1407713	+	chr12	26146977	27554690
GAP	20500	0	20500	+	chr12	27554690	27575190
Scaffold932	699492	0	699492	-	chr12	27575190	28274682
GAP	20500	0	20500	+	chr12	28274682	28295182
Scaffold855	3006345	0	3006345	-	chr12	28295182	31301527
GAP	20500	0	20500	+	chr12	31301527	31322027
Scaffold1376	523384	0	523384	-	chr12	31322027	31845411
GAP	20500	0	20500	+	chr12	31845411	31865911
Scaffold1723	325229	0	325229	+	chr12	31865911	32191140
GAP	20500	0	20500	+	chr12	32191140	32211640
Scaffold10	1747659	0	1747659	+	chr12	32211640	33959299
GAP	20500	0	20500	+	chr12	33959299	33979799
Scaffold1169	1128168	0	1128168	-	chr12	33979799	35107967
GAP	20500	0	20500	+	chr12	35107967	35128467
Scaffold512	1376778	0	1376778	+	chr12	35128467	36505245
GAP	20500	0	20500	+	chr12	36505245	36525745
Scaffold418	6674844	0	6674844	-	chr12	36525745	43200589
GAP	20500	0	20500	+	chr12	43200589	43221089
Scaffold354	2470655	0	2470655	+	chr12	43221089	45691744
GAP	20500	0	20500	+	chr12	45691744	45712244
Scaffold486	1960221	0	1960221	-	chr12	45712244	47672465
GAP	20500	0	20500	+	chr12	47672465	47692965
Scaffold243	7320696	0	7320696	-	chr12	47692965	55013661
GAP	20500	0	20500	+	chr12	55013661	55034161
Scaffold336	1648050	0	1648050	-	chr12	55034161	56682211
GAP	20500	0	20500	+	chr12	56682211	56702711
Scaffold1437	279106	0	279106	-	chr12	56702711	56981817
GAP	20500	0	20500	+	chr12	56981817	57002317
Scaffold2447	72248	0	72248	-	chr12	57002317	57074565
GAP	20500	0	20500	+	chr12	57074565	57095065
Scaffold1647	107454	0	107454	-	chr12	57095065	57202519
GAP	20500	0	20500	+	chr12	57202519	57223019
Scaffold681	3714432	0	3714432	-	chr12	57223019	60937451
GAP	20500	0	20500	+	chr12	60937451	60957951
Scaffold144	349843	0	349843	+	chr12	60957951	61307794
GAP	20500	0	20500	+	chr12	61307794	61328294
Scaffold603	98606	0	98606	+	chr12	61328294	61426900
GAP	20500	0	20500	+	chr12	61426900	61447400
Scaffold177	1003385	0	1003385	-	chr12	61447400	62450785
GAP	20500	0	20500	+	chr12	62450785	62471285
Scaffold246	1564658	0	1564658	+	chr12	62471285	64035943
GAP	20500	0	20500	+	chr12	64035943	64056443
Scaffold39	8950919	0	8950919	+	chr12	64056443	73007362
GAP	20500	0	20500	+	chr12	73007362	73027862
Scaffold1884	446617	0	446617	+	chr12	73027862	73474479
GAP	20500	0	20500	+	chr12	73474479	73494979
Scaffold1032	2036928	0	2036928	-	chr12	73494979	75531907
GAP	20500	0	20500	+	chr12	75531907	75552407
Scaffold1410	57435	0	57435	-	chr12	75552407	75609842
GAP	20500	0	20500	+	chr12	75609842	75630342
Scaffold1053	325127	0	325127	-	chr12	75630342	75955469
GAP	20500	0	20500	+	chr12	75955469	75975969
Scaffold2842	10611	0	10611	+	chr12	75975969	75986580
GAP	20500	0	20500	+	chr12	75986580	76007080
Scaffold873	566946	0	566946	+	chr12	76007080	76574026
GAP	20500	0	20500	+	chr12	76574026	76594526
Scaffold899	1912871	0	1912871	-	chr12	76594526	78507397
GAP	20500	0	20500	+	chr12	78507397	78527897
Scaffold1074	2653272	0	2653272	+	chr12	78527897	81181169
GAP	20500	0	20500	+	chr12	81181169	81201669
Scaffold688	1858763	0	1858763	-	chr12	81201669	83060432
GAP	20500	0	20500	+	chr12	83060432	83080932
Scaffold622	1889485	0	1889485	-	chr12	83080932	84970417
GAP	20500	0	20500	+	chr12	84970417	84990917
Scaffold1200	399466	0	399466	-	chr12	84990917	85390383
GAP	20500	0	20500	+	chr12	85390383	85410883
Scaffold2022	175068	0	175068	+	chr12	85410883	85585951
GAP	20500	0	20500	+	chr12	85585951	85606451
Scaffold1215	793032	0	793032	+	chr12	85606451	86399483
GAP	20500	0	20500	+	chr12	86399483	86419983
Scaffold3363	248083	0	248083	+	chr12	86419983	86668066
GAP	20500	0	20500	+	chr12	86668066	86688566
Scaffold2073	435813	0	435813	+	chr12	86688566	87124379
GAP	20500	0	20500	+	chr12	87124379	87144879
Scaffold719	1396729	0	1396729	-	chr13	0	1396729
GAP	20500	0	20500	+	chr13	1396729	1417229
Scaffold1340	236229	0	236229	-	chr13	1417229	1653458
GAP	20500	0	20500	+	chr13	1653458	1673958
Scaffold1136	812587	0	812587	-	chr13	1673958	2486545
GAP	20500	0	20500	+	chr13	2486545	2507045
Scaffold496	6210778	0	6210778	-	chr13	2507045	8717823
GAP	20500	0	20500	+	chr13	8717823	8738323
Scaffold226	926829	0	926829	-	chr13	8738323	9665152
GAP	20500	0	20500	+	chr13	9665152	9685652
Scaffold209	1037654	0	1037654	-	chr13	9685652	10723306
GAP	20500	0	20500	+	chr13	10723306	10743806
Scaffold827	513399	0	513399	-	chr13	10743806	11257205
GAP	20500	0	20500	+	chr13	11257205	11277705
Scaffold1771	883307	0	883307	+	chr13	11277705	12161012
GAP	20500	0	20500	+	chr13	12161012	12181512
Scaffold1095	97391	0	97391	-	chr13	12181512	12278903
GAP	20500	0	20500	+	chr13	12278903	12299403
Scaffold1434	351331	0	351331	+	chr13	12299403	12650734
GAP	20500	0	20500	+	chr13	12650734	12671234
Scaffold749	2991737	0	2991737	-	chr13	12671234	15662971
GAP	20500	0	20500	+	chr13	15662971	15683471
Scaffold425	5089338	0	5089338	-	chr13	15683471	20772809
GAP	20500	0	20500	+	chr13	20772809	20793309
Scaffold2168	248018	0	248018	+	chr13	20793309	21041327
GAP	20500	0	20500	+	chr13	21041327	21061827
Scaffold590	879985	0	879985	+	chr13	21061827	21941812
GAP	20500	0	20500	+	chr13	21941812	21962312
Scaffold1553	1073381	0	1073381	-	chr13	21962312	23035693
GAP	20500	0	20500	+	chr13	23035693	23056193
Scaffold716	507521	0	507521	+	chr13	23056193	23563714
GAP	20500	0	20500	+	chr13	23563714	23584214
Scaffold370	1634229	0	1634229	-	chr13	23584214	25218443
GAP	20500	0	20500	+	chr13	25218443	25238943
Scaffold1030	252699	0	252699	-	chr13	25238943	25491642
GAP	20500	0	20500	+	chr13	25491642	25512142
Scaffold1439	573928	0	573928	+	chr13	25512142	26086070
GAP	20500	0	20500	+	chr13	26086070	26106570
Scaffold493	2839321	0	2839321	-	chr13	26106570	28945891
GAP	20500	0	20500	+	chr13	28945891	28966391
Scaffold1603	145166	0	145166	-	chr13	28966391	29111557
GAP	20500	0	20500	+	chr13	29111557	29132057
Scaffold838	1527110	0	1527110	-	chr13	29132057	30659167
GAP	20500	0	20500	+	chr13	30659167	30679667
Scaffold1152	1202501	0	1202501	+	chr13	30679667	31882168
GAP	20500	0	20500	+	chr13	31882168	31902668
Scaffold1405	394350	0	394350	-	chr13	31902668	32297018
GAP	20500	0	20500	+	chr13	32297018	32317518
Scaffold736	718154	0	718154	+	chr13	32317518	33035672
GAP	20500	0	20500	+	chr13	33035672	33056172
Scaffold259	692732	0	692732	-	chr13	33056172	33748904
GAP	20500	0	20500	+	chr13	33748904	33769404
Scaffold87	976270	0	976270	+	chr13	33769404	34745674
GAP	20500	0	20500	+	chr13	34745674	34766174
Scaffold397	90429	0	90429	+	chr13	34766174	34856603
GAP	20500	0	20500	+	chr13	34856603	34877103
Scaffold206	1091598	0	1091598	-	chr13	34877103	35968701
GAP	20500	0	20500	+	chr13	35968701	35989201
Scaffold3106	26731	0	26731	+	chr13	35989201	36015932
GAP	20500	0	20500	+	chr13	36015932	36036432
Scaffold1602	115145	0	115145	+	chr13	36036432	36151577
GAP	20500	0	20500	+	chr13	36151577	36172077
Scaffold1751	10019	0	10019	-	chr13	36172077	36182096
GAP	20500	0	20500	+	chr13	36182096	36202596
Scaffold960	198965	0	198965	-	chr13	36202596	36401561
GAP	20500	0	20500	+	chr13	36401561	36422061
Scaffold1242	765802	0	765802	+	chr13	36422061	37187863
GAP	20500	0	20500	+	chr13	37187863	37208363
Scaffold1407	1309094	0	1309094	+	chr13	37208363	38517457
GAP	20500	0	20500	+	chr13	38517457	38537957
Scaffold658	1811262	0	1811262	-	chr13	38537957	40349219
GAP	20500	0	20500	+	chr13	40349219	40369719
Scaffold469	319400	0	319400	+	chr13	40369719	40689119
GAP	20500	0	20500	+	chr13	40689119	40709619
Scaffold908	1205816	0	1205816	+	chr13	40709619	41915435
GAP	20500	0	20500	+	chr13	41915435	41935935
Scaffold653	2246700	0	2246700	+	chr13	41935935	44182635
GAP	20500	0	20500	+	chr13	44182635	44203135
Scaffold484	2814880	0	2814880	+	chr13	44203135	47018015
GAP	20500	0	20500	+	chr13	47018015	47038515
Scaffold95	446536	0	446536	-	chr13	47038515	47485051
GAP	20500	0	20500	+	chr13	47485051	47505551
Scaffold499	4041771	0	4041771	+	chr13	47505551	51547322
GAP	20500	0	20500	+	chr13	51547322	51567822
Scaffold1397	133219	0	133219	+	chr13	51567822	51701041
GAP	20500	0	20500	+	chr13	51701041	51721541
Scaffold999	498528	0	498528	+	chr13	51721541	52220069
GAP	20500	0	20500	+	chr13	52220069	52240569
Scaffold275	881209	0	881209	-	chr13	52240569	53121778
GAP	20500	0	20500	+	chr13	53121778	53142278
Scaffold1830	671928	0	671928	+	chr13	53142278	53814206
GAP	20500	0	20500	+	chr13	53814206	53834706
Scaffold1539	1023261	0	1023261	+	chr13	53834706	54857967
GAP	20500	0	20500	+	chr13	54857967	54878467
Scaffold1350	626419	0	626419	+	chr13	54878467	55504886
GAP	20500	0	20500	+	chr13	55504886	55525386
Scaffold1240	205458	0	205458	-	chr13	55525386	55730844
GAP	20500	0	20500	+	chr13	55730844	55751344
Scaffold1070	146082	0	146082	+	chr13	55751344	55897426
GAP	20500	0	20500	+	chr13	55897426	55917926
Scaffold675	704233	0	704233	+	chr13	55917926	56622159
GAP	20500	0	20500	+	chr13	56622159	56642659
Scaffold2129	26505	0	26505	-	chr13	56642659	56669164
GAP	20500	0	20500	+	chr13	56669164	56689664
Scaffold554	1229368	0	1229368	+	chr13	56689664	57919032
GAP	20500	0	20500	+	chr13	57919032	57939532
Scaffold305	2398439	0	2398439	+	chr13	57939532	60337971
GAP	20500	0	20500	+	chr13	60337971	60358471
Scaffold846	2691535	0	2691535	+	chr13	60358471	63050006
GAP	20500	0	20500	+	chr13	63050006	63070506
Scaffold814	2585239	0	2585239	-	chr13	63070506	65655745
GAP	20500	0	20500	+	chr13	65655745	65676245
Scaffold2980	37979	0	37979	-	chr13	65676245	65714224
GAP	20500	0	20500	+	chr13	65714224	65734724
Scaffold843	492982	0	492982	+	chr13	65734724	66227706
GAP	20500	0	20500	+	chr13	66227706	66248206
Scaffold1064	4112535	0	4112535	-	chr13	66248206	70360741
GAP	20500	0	20500	+	chr13	70360741	70381241
Scaffold953	1088191	0	1088191	-	chr13	70381241	71469432
GAP	20500	0	20500	+	chr13	71469432	71489932
Scaffold867	844924	0	844924	-	chr13	71489932	72334856
GAP	20500	0	20500	+	chr13	72334856	72355356
Scaffold1726	264338	0	264338	-	chr13	72355356	72619694
GAP	20500	0	20500	+	chr13	72619694	72640194
Scaffold1645	707175	0	707175	+	chr13	72640194	73347369
GAP	20500	0	20500	+	chr13	73347369	73367869
Scaffold1027	349792	0	349792	+	chr13	73367869	73717661
GAP	20500	0	20500	+	chr13	73717661	73738161
Scaffold1268	713507	0	713507	+	chr13	73738161	74451668
GAP	20500	0	20500	+	chr13	74451668	74472168
Scaffold7174	17647	0	17647	+	chr13	74472168	74489815
GAP	20500	0	20500	+	chr13	74489815	74510315
Scaffold3574	171024	0	171024	+	chr13	74510315	74681339
GAP	20500	0	20500	+	chr13	74681339	74701839
Scaffold1329	237717	0	237717	-	chr13	74701839	74939556
GAP	20500	0	20500	+	chr13	74939556	74960056
Scaffold441	78188	0	78188	-	chr13	74960056	75038244
GAP	20500	0	20500	+	chr13	75038244	75058744
Scaffold1377	272151	0	272151	-	chr13	75058744	75330895
GAP	20500	0	20500	+	chr13	75330895	75351395
Scaffold1135	400013	0	400013	-	chr13	75351395	75751408
GAP	20500	0	20500	+	chr13	75751408	75771908
Scaffold143	1041002	0	1041002	-	chr14	0	1041002
GAP	20500	0	20500	+	chr14	1041002	1061502
Scaffold1849	35104	0	35104	+	chr14	1061502	1096606
GAP	20500	0	20500	+	chr14	1096606	1117106
Scaffold905	367487	0	367487	-	chr14	1117106	1484593
GAP	20500	0	20500	+	chr14	1484593	1505093
Scaffold768	519651	0	519651	-	chr14	1505093	2024744
GAP	20500	0	20500	+	chr14	2024744	2045244
Scaffold2929	18413	0	18413	-	chr14	2045244	2063657
GAP	20500	0	20500	+	chr14	2063657	2084157
Scaffold903	1296951	0	1296951	+	chr14	2084157	3381108
GAP	20500	0	20500	+	chr14	3381108	3401608
Scaffold790	3456093	0	3456093	+	chr14	3401608	6857701
GAP	20500	0	20500	+	chr14	6857701	6878201
Scaffold568	1765825	0	1765825	-	chr14	6878201	8644026
GAP	20500	0	20500	+	chr14	8644026	8664526
Scaffold470	3030948	0	3030948	-	chr14	8664526	11695474
GAP	20500	0	20500	+	chr14	11695474	11715974
Scaffold146	2847801	0	2847801	-	chr14	11715974	14563775
GAP	20500	0	20500	+	chr14	14563775	14584275
Scaffold112	5692579	0	5692579	+	chr14	14584275	20276854
GAP	20500	0	20500	+	chr14	20276854	20297354
Scaffold1568	212426	0	212426	+	chr14	20297354	20509780
GAP	20500	0	20500	+	chr14	20509780	20530280
Scaffold253	4350879	0	4350879	+	chr14	20530280	24881159
GAP	20500	0	20500	+	chr14	24881159	24901659
Scaffold424	5780741	0	5780741	+	chr14	24901659	30682400
GAP	20500	0	20500	+	chr14	30682400	30702900
Scaffold1485	691376	0	691376	+	chr14	30702900	31394276
GAP	20500	0	20500	+	chr14	31394276	31414776
Scaffold891	1967521	0	1967521	-	chr14	31414776	33382297
GAP	20500	0	20500	+	chr14	33382297	33402797
Scaffold3343	86156	0	86156	-	chr14	33402797	33488953
GAP	20500	0	20500	+	chr14	33488953	33509453
Scaffold1297	163695	0	163695	-	chr14	33509453	33673148
GAP	20500	0	20500	+	chr14	33673148	33693648
Scaffold1453	339567	0	339567	+	chr14	33693648	34033215
GAP	20500	0	20500	+	chr14	34033215	34053715
Scaffold583	2455663	0	2455663	+	chr14	34053715	36509378
GAP	20500	0	20500	+	chr14	36509378	36529878
Scaffold393	2053893	0	2053893	+	chr14	36529878	38583771
GAP	20500	0	20500	+	chr14	38583771	38604271
Scaffold1922	80293	0	80293	+	chr14	38604271	38684564
GAP	20500	0	20500	+	chr14	38684564	38705064
Scaffold279	4927021	0	4927021	-	chr14	38705064	43632085
GAP	20500	0	20500	+	chr14	43632085	43652585
Scaffold271	2377392	0	2377392	-	chr14	43652585	46029977
GAP	20500	0	20500	+	chr14	46029977	46050477
Scaffold1915	117861	0	117861	-	chr14	46050477	46168338
GAP	20500	0	20500	+	chr14	46168338	46188838
Scaffold1269	1371322	0	1371322	+	chr14	46188838	47560160
GAP	20500	0	20500	+	chr14	47560160	47580660
Scaffold230	3721731	0	3721731	-	chr14	47580660	51302391
GAP	20500	0	20500	+	chr14	51302391	51322891
Scaffold250	3971092	0	3971092	-	chr14	51322891	55293983
GAP	20500	0	20500	+	chr14	55293983	55314483
Scaffold191	974961	0	974961	-	chr14	55314483	56289444
GAP	20500	0	20500	+	chr14	56289444	56309944
Scaffold706	882647	0	882647	-	chr14	56309944	57192591
GAP	20500	0	20500	+	chr14	57192591	57213091
Scaffold190	4371688	0	4371688	+	chr14	57213091	61584779
GAP	20500	0	20500	+	chr14	61584779	61605279
Scaffold1414	900795	0	900795	-	chr14	61605279	62506074
GAP	20500	0	20500	+	chr14	62506074	62526574
Scaffold106	3558542	0	3558542	+	chr14	62526574	66085116
GAP	20500	0	20500	+	chr14	66085116	66105616
Scaffold547	2830096	0	2830096	+	chr14	66105616	68935712
GAP	20500	0	20500	+	chr14	68935712	68956212
Scaffold1583	458656	0	458656	+	chr14	68956212	69414868
GAP	20500	0	20500	+	chr14	69414868	69435368
Scaffold787	3269951	0	3269951	+	chr14	69435368	72705319
GAP	20500	0	20500	+	chr14	72705319	72725819
Scaffold599	280747	0	280747	-	chr14	72725819	73006566
GAP	20500	0	20500	+	chr14	73006566	73027066
Scaffold442	1319123	0	1319123	+	chr14	73027066	74346189
GAP	20500	0	20500	+	chr14	74346189	74366689
Scaffold2431	20537	0	20537	-	chr14	74366689	74387226
GAP	20500	0	20500	+	chr14	74387226	74407726
Scaffold487	6093068	0	6093068	-	chr14	74407726	80500794
GAP	20500	0	20500	+	chr14	80500794	80521294
Scaffold1165	56098	0	56098	-	chr14	80521294	80577392
GAP	20500	0	20500	+	chr14	80577392	80597892
Scaffold1589	28808	0	28808	-	chr14	80597892	80626700
GAP	20500	0	20500	+	chr14	80626700	80647200
Scaffold2187	45881	0	45881	-	chr14	80647200	80693081
GAP	20500	0	20500	+	chr14	80693081	80713581
Scaffold896	739609	0	739609	-	chr14	80713581	81453190
GAP	20500	0	20500	+	chr14	81453190	81473690
Scaffold2484	31384	0	31384	+	chr14	81473690	81505074
GAP	20500	0	20500	+	chr14	81505074	81525574
Scaffold957	162606	0	162606	-	chr14	81525574	81688180
GAP	20500	0	20500	+	chr14	81688180	81708680
Scaffold1122	347965	0	347965	-	chr14	81708680	82056645
GAP	20500	0	20500	+	chr14	82056645	82077145
Scaffold401	1342364	0	1342364	+	chr14	82077145	83419509
GAP	20500	0	20500	+	chr14	83419509	83440009
Scaffold667	578266	0	578266	+	chr14	83440009	84018275
GAP	20500	0	20500	+	chr14	84018275	84038775
Scaffold794	2618004	0	2618004	-	chr14	84038775	86656779
GAP	20500	0	20500	+	chr14	86656779	86677279
Scaffold232	1385376	0	1385376	-	chr15	0	1385376
GAP	20500	0	20500	+	chr15	1385376	1405876
Scaffold492	4075231	0	4075231	+	chr15	1405876	5481107
GAP	20500	0	20500	+	chr15	5481107	5501607
Scaffold361	2157682	0	2157682	+	chr15	5501607	7659289
GAP	20500	0	20500	+	chr15	7659289	7679789
Scaffold1294	469291	0	469291	-	chr15	7679789	8149080
GAP	20500	0	20500	+	chr15	8149080	8169580
Scaffold829	298143	0	298143	-	chr15	8169580	8467723
GAP	20500	0	20500	+	chr15	8467723	8488223
Scaffold325	1149727	0	1149727	-	chr15	8488223	9637950
GAP	20500	0	20500	+	chr15	9637950	9658450
Scaffold213	2087828	0	2087828	+	chr15	9658450	11746278
GAP	20500	0	20500	+	chr15	11746278	11766778
Scaffold267	1232568	0	1232568	+	chr15	11766778	12999346
GAP	20500	0	20500	+	chr15	12999346	13019846
Scaffold277	5980257	0	5980257	+	chr15	13019846	19000103
GAP	20500	0	20500	+	chr15	19000103	19020603
Scaffold110	3959167	0	3959167	-	chr15	19020603	22979770
GAP	20500	0	20500	+	chr15	22979770	23000270
Scaffold290	1570505	0	1570505	-	chr15	23000270	24570775
GAP	20500	0	20500	+	chr15	24570775	24591275
Scaffold1223	569063	0	569063	+	chr15	24591275	25160338
GAP	20500	0	20500	+	chr15	25160338	25180838
Scaffold1991	235424	0	235424	-	chr15	25180838	25416262
GAP	20500	0	20500	+	chr15	25416262	25436762
Scaffold1249	1629991	0	1629991	+	chr15	25436762	27066753
GAP	20500	0	20500	+	chr15	27066753	27087253
Scaffold682	2105007	0	2105007	+	chr15	27087253	29192260
GAP	20500	0	20500	+	chr15	29192260	29212760
Scaffold2209	528159	0	528159	+	chr15	29212760	29740919
GAP	20500	0	20500	+	chr15	29740919	29761419
Scaffold2170	156366	0	156366	+	chr15	29761419	29917785
GAP	20500	0	20500	+	chr15	29917785	29938285
Scaffold562	854187	0	854187	+	chr15	29938285	30792472
GAP	20500	0	20500	+	chr15	30792472	30812972
Scaffold2203	83390	0	83390	-	chr15	30812972	30896362
GAP	20500	0	20500	+	chr15	30896362	30916862
Scaffold1082	1671156	0	1671156	+	chr15	30916862	32588018
GAP	20500	0	20500	+	chr15	32588018	32608518
Scaffold1625	128472	0	128472	+	chr15	32608518	32736990
GAP	20500	0	20500	+	chr15	32736990	32757490
Scaffold310	2761246	0	2761246	+	chr15	32757490	35518736
GAP	20500	0	20500	+	chr15	35518736	35539236
Scaffold130	4790726	0	4790726	+	chr15	35539236	40329962
GAP	20500	0	20500	+	chr15	40329962	40350462
Scaffold91	4719219	0	4719219	-	chr15	40350462	45069681
GAP	20500	0	20500	+	chr15	45069681	45090181
Scaffold882	203587	0	203587	+	chr15	45090181	45293768
GAP	20500	0	20500	+	chr15	45293768	45314268
Scaffold164	2700797	0	2700797	+	chr15	45314268	48015065
GAP	20500	0	20500	+	chr15	48015065	48035565
Scaffold1357	93290	0	93290	-	chr15	48035565	48128855
GAP	20500	0	20500	+	chr15	48128855	48149355
Scaffold718	243733	0	243733	+	chr15	48149355	48393088
GAP	20500	0	20500	+	chr15	48393088	48413588
Scaffold2125	71662	0	71662	-	chr15	48413588	48485250
GAP	20500	0	20500	+	chr15	48485250	48505750
Scaffold150	1027563	0	1027563	+	chr15	48505750	49533313
GAP	20500	0	20500	+	chr15	49533313	49553813
Scaffold894	3940437	0	3940437	+	chr15	49553813	53494250
GAP	20500	0	20500	+	chr15	53494250	53514750
Scaffold815	1903332	0	1903332	-	chr15	53514750	55418082
GAP	20500	0	20500	+	chr15	55418082	55438582
Scaffold1029	2549696	0	2549696	-	chr15	55438582	57988278
GAP	20500	0	20500	+	chr15	57988278	58008778
Scaffold297	4768868	0	4768868	-	chr15	58008778	62777646
GAP	20500	0	20500	+	chr15	62777646	62798146
Scaffold1318	1234818	0	1234818	+	chr15	62798146	64032964
GAP	20500	0	20500	+	chr15	64032964	64053464
Scaffold1236	545942	0	545942	-	chr15	64053464	64599406
GAP	20500	0	20500	+	chr15	64599406	64619906
Scaffold734	2702132	0	2702132	-	chr15	64619906	67322038
GAP	20500	0	20500	+	chr15	67322038	67342538
Scaffold50	3159116	0	3159116	-	chr15	67342538	70501654
GAP	20500	0	20500	+	chr15	70501654	70522154
Scaffold1495	498232	0	498232	+	chr15	70522154	71020386
GAP	20500	0	20500	+	chr15	71020386	71040886
Scaffold663	1994562	0	1994562	-	chr15	71040886	73035448
GAP	20500	0	20500	+	chr15	73035448	73055948
Scaffold921	2209248	0	2209248	+	chr15	73055948	75265196
GAP	20500	0	20500	+	chr15	75265196	75285696
Scaffold936	112455	0	112455	+	chr15	75285696	75398151
GAP	20500	0	20500	+	chr15	75398151	75418651
Scaffold1558	259967	0	259967	+	chr15	75418651	75678618
GAP	20500	0	20500	+	chr15	75678618	75699118
Scaffold674	416670	0	416670	-	chr15	75699118	76115788
GAP	20500	0	20500	+	chr15	76115788	76136288
Scaffold127	699651	0	699651	-	chr15	76136288	76835939
GAP	20500	0	20500	+	chr15	76835939	76856439
Scaffold1140	529534	0	529534	-	chr15	76856439	77385973
GAP	20500	0	20500	+	chr15	77385973	77406473
Scaffold18	368248	0	368248	-	chr15	77406473	77774721
GAP	20500	0	20500	+	chr15	77774721	77795221
Scaffold3104	11375	0	11375	+	chr15	77795221	77806596
GAP	20500	0	20500	+	chr15	77806596	77827096
Scaffold1063	597836	0	597836	+	chr15	77827096	78424932
GAP	20500	0	20500	+	chr15	78424932	78445432
Scaffold1704	331701	0	331701	+	chr15	78445432	78777133
GAP	20500	0	20500	+	chr15	78777133	78797633
Scaffold1335	220420	0	220420	-	chr15	78797633	79018053
GAP	20500	0	20500	+	chr15	79018053	79038553
Scaffold348	393336	0	393336	-	chr15	79038553	79431889
GAP	20500	0	20500	+	chr15	79431889	79452389
Scaffold813	543710	0	543710	-	chr15	79452389	79996099
GAP	20500	0	20500	+	chr15	79996099	80016599
Scaffold1353	151936	0	151936	-	chr15	80016599	80168535
GAP	20500	0	20500	+	chr15	80168535	80189035
Scaffold142	981681	0	981681	+	chr16	0	981681
GAP	20500	0	20500	+	chr16	981681	1002181
Scaffold2325	116410	0	116410	+	chr16	1002181	1118591
GAP	20500	0	20500	+	chr16	1118591	1139091
Scaffold650	309358	0	309358	+	chr16	1139091	1448449
GAP	20500	0	20500	+	chr16	1448449	1468949
Scaffold4263	81665	0	81665	-	chr16	1468949	1550614
GAP	20500	0	20500	+	chr16	1550614	1571114
Scaffold1906	173523	0	173523	-	chr16	1571114	1744637
GAP	20500	0	20500	+	chr16	1744637	1765137
Scaffold601	547952	0	547952	+	chr16	1765137	2313089
GAP	20500	0	20500	+	chr16	2313089	2333589
Scaffold1815	345992	0	345992	+	chr16	2333589	2679581
GAP	20500	0	20500	+	chr16	2679581	2700081
Scaffold1262	676731	0	676731	-	chr16	2700081	3376812
GAP	20500	0	20500	+	chr16	3376812	3397312
Scaffold1065	663923	0	663923	+	chr16	3397312	4061235
GAP	20500	0	20500	+	chr16	4061235	4081735
Scaffold27	5246521	0	5246521	-	chr16	4081735	9328256
GAP	20500	0	20500	+	chr16	9328256	9348756
Scaffold1609	58372	0	58372	-	chr16	9348756	9407128
GAP	20500	0	20500	+	chr16	9407128	9427628
Scaffold344	96389	0	96389	-	chr16	9427628	9524017
GAP	20500	0	20500	+	chr16	9524017	9544517
Scaffold1071	111321	0	111321	-	chr16	9544517	9655838
GAP	20500	0	20500	+	chr16	9655838	9676338
Scaffold309	609345	0	609345	-	chr16	9676338	10285683
GAP	20500	0	20500	+	chr16	10285683	10306183
Scaffold202	7390179	0	7390179	-	chr16	10306183	17696362
GAP	20500	0	20500	+	chr16	17696362	17716862
Scaffold878	1481544	0	1481544	+	chr16	17716862	19198406
GAP	20500	0	20500	+	chr16	19198406	19218906
Scaffold786	892792	0	892792	-	chr16	19218906	20111698
GAP	20500	0	20500	+	chr16	20111698	20132198
Scaffold872	1056026	0	1056026	-	chr16	20132198	21188224
GAP	20500	0	20500	+	chr16	21188224	21208724
Scaffold757	3269516	0	3269516	-	chr16	21208724	24478240
GAP	20500	0	20500	+	chr16	24478240	24498740
Scaffold612	1560177	0	1560177	+	chr16	24498740	26058917
GAP	20500	0	20500	+	chr16	26058917	26079417
Scaffold137	2543480	0	2543480	+	chr16	26079417	28622897
GAP	20500	0	20500	+	chr16	28622897	28643397
Scaffold1659	247273	0	247273	+	chr16	28643397	28890670
GAP	20500	0	20500	+	chr16	28890670	28911170
Scaffold2319	113147	0	113147	+	chr16	28911170	29024317
GAP	20500	0	20500	+	chr16	29024317	29044817
Scaffold241	1843364	0	1843364	+	chr16	29044817	30888181
GAP	20500	0	20500	+	chr16	30888181	30908681
Scaffold333	5476734	0	5476734	+	chr16	30908681	36385415
GAP	20500	0	20500	+	chr16	36385415	36405915
Scaffold461	1585717	0	1585717	+	chr16	36405915	37991632
GAP	20500	0	20500	+	chr16	37991632	38012132
Scaffold1230	1958696	0	1958696	-	chr16	38012132	39970828
GAP	20500	0	20500	+	chr16	39970828	39991328
Scaffold729	1087626	0	1087626	+	chr16	39991328	41078954
GAP	20500	0	20500	+	chr16	41078954	41099454
Scaffold285	1598992	0	1598992	-	chr16	41099454	42698446
GAP	20500	0	20500	+	chr16	42698446	42718946
Scaffold943	847354	0	847354	-	chr16	42718946	43566300
GAP	20500	0	20500	+	chr16	43566300	43586800
Scaffold1688	144579	0	144579	+	chr16	43586800	43731379
GAP	20500	0	20500	+	chr16	43731379	43751879
Scaffold2528	26781	0	26781	+	chr16	43751879	43778660
GAP	20500	0	20500	+	chr16	43778660	43799160
Scaffold4454	12094	0	12094	-	chr16	43799160	43811254
GAP	20500	0	20500	+	chr16	43811254	43831754
Scaffold1749	27186	0	27186	-	chr16	43831754	43858940
GAP	20500	0	20500	+	chr16	43858940	43879440
Scaffold116	1922797	0	1922797	+	chr16	43879440	45802237
GAP	20500	0	20500	+	chr16	45802237	45822737
Scaffold1420	581535	0	581535	+	chr16	45822737	46404272
GAP	20500	0	20500	+	chr16	46404272	46424772
Scaffold637	1458318	0	1458318	+	chr16	46424772	47883090
GAP	20500	0	20500	+	chr16	47883090	47903590
Scaffold1084	906606	0	906606	+	chr16	47903590	48810196
GAP	20500	0	20500	+	chr16	48810196	48830696
Scaffold1628	198110	0	198110	-	chr16	48830696	49028806
GAP	20500	0	20500	+	chr16	49028806	49049306
Scaffold358	4281843	0	4281843	+	chr16	49049306	53331149
GAP	20500	0	20500	+	chr16	53331149	53351649
Scaffold2615	78087	0	78087	+	chr16	53351649	53429736
GAP	20500	0	20500	+	chr16	53429736	53450236
Scaffold249	6486068	0	6486068	+	chr16	53450236	59936304
GAP	20500	0	20500	+	chr16	59936304	59956804
Scaffold821	1307439	0	1307439	+	chr16	59956804	61264243
GAP	20500	0	20500	+	chr16	61264243	61284743
Scaffold1111	798234	0	798234	+	chr16	61284743	62082977
GAP	20500	0	20500	+	chr16	62082977	62103477
Scaffold2304	398768	0	398768	-	chr16	62103477	62502245
GAP	20500	0	20500	+	chr16	62502245	62522745
Scaffold172	913248	0	913248	-	chr16	62522745	63435993
GAP	20500	0	20500	+	chr16	63435993	63456493
Scaffold168	2316330	0	2316330	-	chr16	63456493	65772823
GAP	20500	0	20500	+	chr16	65772823	65793323
Scaffold2	8745084	0	8745084	-	chr16	65793323	74538407
GAP	20500	0	20500	+	chr16	74538407	74558907
Scaffold1493	465863	0	465863	+	chr16	74558907	75024770
GAP	20500	0	20500	+	chr16	75024770	75045270
Scaffold740	1299853	0	1299853	+	chr16	75045270	76345123
GAP	20500	0	20500	+	chr16	76345123	76365623
Scaffold1248	615590	0	615590	-	chr16	76365623	76981213
GAP	20500	0	20500	+	chr16	76981213	77001713
Scaffold611	1318146	0	1318146	-	chr16	77001713	78319859
GAP	20500	0	20500	+	chr16	78319859	78340359
Scaffold677	976264	0	976264	+	chr16	78340359	79316623
GAP	20500	0	20500	+	chr16	79316623	79337123
Scaffold256	2197135	0	2197135	+	chr16	79337123	81534258
GAP	20500	0	20500	+	chr16	81534258	81554758
Scaffold1604	766104	0	766104	-	chr16	81554758	82320862
GAP	20500	0	20500	+	chr16	82320862	82341362
Scaffold1656	653463	0	653463	+	chr16	82341362	82994825
GAP	20500	0	20500	+	chr16	82994825	83015325
Scaffold1131	338203	0	338203	+	chr17	0	338203
GAP	20500	0	20500	+	chr17	338203	358703
Scaffold595	2007527	0	2007527	+	chr17	358703	2366230
GAP	20500	0	20500	+	chr17	2366230	2386730
Scaffold62	3406064	0	3406064	+	chr17	2386730	5792794
GAP	20500	0	20500	+	chr17	5792794	5813294
Scaffold60	2150144	0	2150144	+	chr17	5813294	7963438
GAP	20500	0	20500	+	chr17	7963438	7983938
Scaffold262	2400767	0	2400767	+	chr17	7983938	10384705
GAP	20500	0	20500	+	chr17	10384705	10405205
Scaffold1878	79970	0	79970	-	chr17	10405205	10485175
GAP	20500	0	20500	+	chr17	10485175	10505675
Scaffold509	4392484	0	4392484	-	chr17	10505675	14898159
GAP	20500	0	20500	+	chr17	14898159	14918659
Scaffold1232	533075	0	533075	+	chr17	14918659	15451734
GAP	20500	0	20500	+	chr17	15451734	15472234
Scaffold1990	253378	0	253378	-	chr17	15472234	15725612
GAP	20500	0	20500	+	chr17	15725612	15746112
Scaffold1076	2228976	0	2228976	+	chr17	15746112	17975088
GAP	20500	0	20500	+	chr17	17975088	17995588
Scaffold1661	1522330	0	1522330	+	chr17	17995588	19517918
GAP	20500	0	20500	+	chr17	19517918	19538418
Scaffold178	4387572	0	4387572	+	chr17	19538418	23925990
GAP	20500	0	20500	+	chr17	23925990	23946490
Scaffold261	672158	0	672158	-	chr17	23946490	24618648
GAP	20500	0	20500	+	chr17	24618648	24639148
Scaffold498	1056034	0	1056034	+	chr17	24639148	25695182
GAP	20500	0	20500	+	chr17	25695182	25715682
Scaffold1	7560343	0	7560343	+	chr17	25715682	33276025
GAP	20500	0	20500	+	chr17	33276025	33296525
Scaffold1443	65576	0	65576	+	chr17	33296525	33362101
GAP	20500	0	20500	+	chr17	33362101	33382601
Scaffold983	1391527	0	1391527	+	chr17	33382601	34774128
GAP	20500	0	20500	+	chr17	34774128	34794628
Scaffold145	1425264	0	1425264	-	chr17	34794628	36219892
GAP	20500	0	20500	+	chr17	36219892	36240392
Scaffold1458	921578	0	921578	+	chr17	36240392	37161970
GAP	20500	0	20500	+	chr17	37161970	37182470
Scaffold1214	952363	0	952363	+	chr17	37182470	38134833
GAP	20500	0	20500	+	chr17	38134833	38155333
Scaffold40	2574883	0	2574883	+	chr17	38155333	40730216
GAP	20500	0	20500	+	chr17	40730216	40750716
Scaffold1617	53228	0	53228	-	chr17	40750716	40803944
GAP	20500	0	20500	+	chr17	40803944	40824444
Scaffold1222	28403	0	28403	+	chr17	40824444	40852847
GAP	20500	0	20500	+	chr17	40852847	40873347
Scaffold1090	185277	0	185277	+	chr17	40873347	41058624
GAP	20500	0	20500	+	chr17	41058624	41079124
Scaffold1285	295665	0	295665	+	chr17	41079124	41374789
GAP	20500	0	20500	+	chr17	41374789	41395289
Scaffold1336	617202	0	617202	+	chr17	41395289	42012491
GAP	20500	0	20500	+	chr17	42012491	42032991
Scaffold823	747105	0	747105	-	chr17	42032991	42780096
GAP	20500	0	20500	+	chr17	42780096	42800596
Scaffold1770	98456	0	98456	-	chr17	42800596	42899052
GAP	20500	0	20500	+	chr17	42899052	42919552
Scaffold363	1422869	0	1422869	+	chr17	42919552	44342421
GAP	20500	0	20500	+	chr17	44342421	44362921
Scaffold579	847762	0	847762	+	chr17	44362921	45210683
GAP	20500	0	20500	+	chr17	45210683	45231183
Scaffold702	740964	0	740964	+	chr17	45231183	45972147
GAP	20500	0	20500	+	chr17	45972147	45992647
Scaffold163	4117727	0	4117727	+	chr17	45992647	50110374
GAP	20500	0	20500	+	chr17	50110374	50130874
Scaffold472	4250605	0	4250605	+	chr17	50130874	54381479
GAP	20500	0	20500	+	chr17	54381479	54401979
Scaffold1291	131244	0	131244	-	chr17	54401979	54533223
GAP	20500	0	20500	+	chr17	54533223	54553723
Scaffold1365	250650	0	250650	-	chr17	54553723	54804373
GAP	20500	0	20500	+	chr17	54804373	54824873
Scaffold465	70055	0	70055	-	chr17	54824873	54894928
GAP	20500	0	20500	+	chr17	54894928	54915428
Scaffold2035	31815	0	31815	-	chr17	54915428	54947243
GAP	20500	0	20500	+	chr17	54947243	54967743
Scaffold1675	67630	0	67630	+	chr17	54967743	55035373
GAP	20500	0	20500	+	chr17	55035373	55055873
Scaffold1295	610849	0	610849	+	chr17	55055873	55666722
GAP	20500	0	20500	+	chr17	55666722	55687222
Scaffold1576	215227	0	215227	-	chr17	55687222	55902449
GAP	20500	0	20500	+	chr17	55902449	55922949
Scaffold1088	2520420	0	2520420	-	chr17	55922949	58443369
GAP	20500	0	20500	+	chr17	58443369	58463869
Scaffold1707	576777	0	576777	+	chr17	58463869	59040646
GAP	20500	0	20500	+	chr17	59040646	59061146
Scaffold1585	961079	0	961079	-	chr17	59061146	60022225
GAP	20500	0	20500	+	chr17	60022225	60042725
Scaffold1629	234021	0	234021	-	chr17	60042725	60276746
GAP	20500	0	20500	+	chr17	60276746	60297246
Scaffold383	5359267	0	5359267	-	chr17	60297246	65656513
GAP	20500	0	20500	+	chr17	65656513	65677013
Scaffold1404	1157986	0	1157986	+	chr17	65677013	66834999
GAP	20500	0	20500	+	chr17	66834999	66855499
Scaffold166	2846101	0	2846101	-	chr17	66855499	69701600
GAP	20500	0	20500	+	chr17	69701600	69722100
Scaffold1185	858231	0	858231	+	chr17	69722100	70580331
GAP	20500	0	20500	+	chr17	70580331	70600831
Scaffold1166	671574	0	671574	+	chr17	70600831	71272405
GAP	20500	0	20500	+	chr17	71272405	71292905
Scaffold1416	2065817	0	2065817	-	chr17	71292905	73358722
GAP	20500	0	20500	+	chr17	73358722	73379222
Scaffold1567	2303489	0	2303489	-	chr17	73379222	75682711
GAP	20500	0	20500	+	chr17	75682711	75703211
Scaffold1612	55111	0	55111	-	chr17	75703211	75758322
GAP	20500	0	20500	+	chr17	75758322	75778822
Scaffold1428	709659	0	709659	+	chr17	75778822	76488481
GAP	20500	0	20500	+	chr17	76488481	76508981
Scaffold2034	116488	0	116488	+	chr17	76508981	76625469
GAP	20500	0	20500	+	chr17	76625469	76645969
Scaffold1792	521007	0	521007	+	chr17	76645969	77166976
GAP	20500	0	20500	+	chr17	77166976	77187476
Scaffold3248	48859	0	48859	-	chr17	77187476	77236335
GAP	20500	0	20500	+	chr17	77236335	77256835
Scaffold1660	284909	0	284909	-	chr17	77256835	77541744
GAP	20500	0	20500	+	chr17	77541744	77562244
Scaffold1177	889609	0	889609	+	chr18	0	889609
GAP	20500	0	20500	+	chr18	889609	910109
Scaffold2880	229319	0	229319	+	chr18	910109	1139428
GAP	20500	0	20500	+	chr18	1139428	1159928
Scaffold695	3627648	0	3627648	-	chr18	1159928	4787576
GAP	20500	0	20500	+	chr18	4787576	4808076
Scaffold900	3162867	0	3162867	+	chr18	4808076	7970943
GAP	20500	0	20500	+	chr18	7970943	7991443
Scaffold701	177343	0	177343	+	chr18	7991443	8168786
GAP	20500	0	20500	+	chr18	8168786	8189286
Scaffold613	1411624	0	1411624	+	chr18	8189286	9600910
GAP	20500	0	20500	+	chr18	9600910	9621410
Scaffold708	3380038	0	3380038	+	chr18	9621410	13001448
GAP	20500	0	20500	+	chr18	13001448	13021948
Scaffold1424	20870	0	20870	+	chr18	13021948	13042818
GAP	20500	0	20500	+	chr18	13042818	13063318
Scaffold1154	2226166	0	2226166	+	chr18	13063318	15289484
GAP	20500	0	20500	+	chr18	15289484	15309984
Scaffold651	2557778	0	2557778	+	chr18	15309984	17867762
GAP	20500	0	20500	+	chr18	17867762	17888262
Scaffold239	4156994	0	4156994	-	chr18	17888262	22045256
GAP	20500	0	20500	+	chr18	22045256	22065756
Scaffold1641	243370	0	243370	+	chr18	22065756	22309126
GAP	20500	0	20500	+	chr18	22309126	22329626
Scaffold1085	229756	0	229756	+	chr18	22329626	22559382
GAP	20500	0	20500	+	chr18	22559382	22579882
Scaffold812	1280325	0	1280325	-	chr18	22579882	23860207
GAP	20500	0	20500	+	chr18	23860207	23880707
Scaffold584	1639800	0	1639800	+	chr18	23880707	25520507
GAP	20500	0	20500	+	chr18	25520507	25541007
Scaffold758	1228272	0	1228272	+	chr18	25541007	26769279
GAP	20500	0	20500	+	chr18	26769279	26789779
Scaffold1388	363388	0	363388	+	chr18	26789779	27153167
GAP	20500	0	20500	+	chr18	27153167	27173667
Scaffold759	1656329	0	1656329	-	chr18	27173667	28829996
GAP	20500	0	20500	+	chr18	28829996	28850496
Scaffold445	4940654	0	4940654	-	chr18	28850496	33791150
GAP	20500	0	20500	+	chr18	33791150	33811650
Scaffold1375	1680068	0	1680068	-	chr18	33811650	35491718
GAP	20500	0	20500	+	chr18	35491718	35512218
Scaffold1198	1513474	0	1513474	+	chr18	35512218	37025692
GAP	20500	0	20500	+	chr18	37025692	37046192
Scaffold33	2044719	0	2044719	+	chr18	37046192	39090911
GAP	20500	0	20500	+	chr18	39090911	39111411
Scaffold131	9556234	0	9556234	-	chr18	39111411	48667645
GAP	20500	0	20500	+	chr18	48667645	48688145
Scaffold2887	151544	0	151544	-	chr18	48688145	48839689
GAP	20500	0	20500	+	chr18	48839689	48860189
Scaffold200	1941943	0	1941943	+	chr18	48860189	50802132
GAP	20500	0	20500	+	chr18	50802132	50822632
Scaffold408	1092825	0	1092825	+	chr18	50822632	51915457
GAP	20500	0	20500	+	chr18	51915457	51935957
Scaffold1381	965706	0	965706	-	chr18	51935957	52901663
GAP	20500	0	20500	+	chr18	52901663	52922163
Scaffold1264	284099	0	284099	+	chr18	52922163	53206262
GAP	20500	0	20500	+	chr18	53206262	53226762
Scaffold1623	309723	0	309723	-	chr18	53226762	53536485
GAP	20500	0	20500	+	chr18	53536485	53556985
Scaffold1722	309265	0	309265	-	chr18	53556985	53866250
GAP	20500	0	20500	+	chr18	53866250	53886750
Scaffold1487	1605244	0	1605244	-	chr18	53886750	55491994
GAP	20500	0	20500	+	chr18	55491994	55512494
Scaffold109	2622138	0	2622138	+	chr18	55512494	58134632
GAP	20500	0	20500	+	chr18	58134632	58155132
Scaffold1795	282189	0	282189	+	chr18	58155132	58437321
GAP	20500	0	20500	+	chr18	58437321	58457821
Scaffold926	723823	0	723823	+	chr18	58457821	59181644
GAP	20500	0	20500	+	chr18	59181644	59202144
Scaffold2451	16928	0	16928	-	chr18	59202144	59219072
GAP	20500	0	20500	+	chr18	59219072	59239572
Scaffold944	130172	0	130172	+	chr18	59239572	59369744
GAP	20500	0	20500	+	chr18	59369744	59390244
Scaffold268	509498	0	509498	-	chr18	59390244	59899742
GAP	20500	0	20500	+	chr18	59899742	59920242
Scaffold902	79569	0	79569	-	chr18	59920242	59999811
GAP	20500	0	20500	+	chr18	59999811	60020311
Scaffold767	115271	0	115271	-	chr18	60020311	60135582
GAP	20500	0	20500	+	chr18	60135582	60156082
Scaffold426	236132	0	236132	+	chr18	60156082	60392214
GAP	20500	0	20500	+	chr18	60392214	60412714
Scaffold1909	46479	0	46479	+	chr18	60412714	60459193
GAP	20500	0	20500	+	chr18	60459193	60479693
Scaffold1440	513254	0	513254	+	chr18	60479693	60992947
GAP	20500	0	20500	+	chr18	60992947	61013447
Scaffold1554	39067	0	39067	+	chr18	61013447	61052514
GAP	20500	0	20500	+	chr18	61052514	61073014
Scaffold535	1703295	0	1703295	-	chr18	61073014	62776309
GAP	20500	0	20500	+	chr18	62776309	62796809
Scaffold1110	1188665	0	1188665	-	chr18	62796809	63985474
GAP	20500	0	20500	+	chr18	63985474	64005974
Scaffold1802	97971	0	97971	-	chr18	64005974	64103945
GAP	20500	0	20500	+	chr18	64103945	64124445
Scaffold1994	207688	0	207688	+	chr18	64124445	64332133
GAP	20500	0	20500	+	chr18	64332133	64352633
Scaffold1193	1125658	0	1125658	+	chr18	64352633	65478291
GAP	20500	0	20500	+	chr18	65478291	65498791
Scaffold1866	256048	0	256048	+	chr18	65498791	65754839
GAP	20500	0	20500	+	chr18	65754839	65775339
Scaffold1561	303684	0	303684	+	chr18	65775339	66079023
GAP	20500	0	20500	+	chr18	66079023	66099523
Scaffold573	67095	0	67095	+	chr18	66099523	66166618
GAP	20500	0	20500	+	chr18	66166618	66187118
Scaffold1504	191324	0	191324	+	chr18	66187118	66378442
GAP	20500	0	20500	+	chr18	66378442	66398942
Scaffold403	2077770	0	2077770	+	chr19	0	2077770
GAP	20500	0	20500	+	chr19	2077770	2098270
Scaffold920	620973	0	620973	-	chr19	2098270	2719243
GAP	20500	0	20500	+	chr19	2719243	2739743
Scaffold359	3833567	0	3833567	+	chr19	2739743	6573310
GAP	20500	0	20500	+	chr19	6573310	6593810
Scaffold1456	253073	0	253073	-	chr19	6593810	6846883
GAP	20500	0	20500	+	chr19	6846883	6867383
Scaffold1282	662651	0	662651	+	chr19	6867383	7530034
GAP	20500	0	20500	+	chr19	7530034	7550534
Scaffold175	3283285	0	3283285	-	chr19	7550534	10833819
GAP	20500	0	20500	+	chr19	10833819	10854319
Scaffold798	3061728	0	3061728	+	chr19	10854319	13916047
GAP	20500	0	20500	+	chr19	13916047	13936547
Scaffold454	2530323	0	2530323	+	chr19	13936547	16466870
GAP	20500	0	20500	+	chr19	16466870	16487370
Scaffold930	856406	0	856406	+	chr19	16487370	17343776
GAP	20500	0	20500	+	chr19	17343776	17364276
Scaffold850	1990190	0	1990190	+	chr19	17364276	19354466
GAP	20500	0	20500	+	chr19	19354466	19374966
Scaffold204	915056	0	915056	-	chr19	19374966	20290022
GAP	20500	0	20500	+	chr19	20290022	20310522
Scaffold2353	31440	0	31440	+	chr19	20310522	20341962
GAP	20500	0	20500	+	chr19	20341962	20362462
Scaffold1250	1674112	0	1674112	-	chr19	20362462	22036574
GAP	20500	0	20500	+	chr19	22036574	22057074
Scaffold519	3830263	0	3830263	-	chr19	22057074	25887337
GAP	20500	0	20500	+	chr19	25887337	25907837
Scaffold3	2286953	0	2286953	-	chr19	25907837	28194790
GAP	20500	0	20500	+	chr19	28194790	28215290
Scaffold1431	2306675	0	2306675	+	chr19	28215290	30521965
GAP	20500	0	20500	+	chr19	30521965	30542465
Scaffold1005	784499	0	784499	+	chr19	30542465	31326964
GAP	20500	0	20500	+	chr19	31326964	31347464
Scaffold780	1205187	0	1205187	-	chr19	31347464	32552651
GAP	20500	0	20500	+	chr19	32552651	32573151
Scaffold1459	398351	0	398351	+	chr19	32573151	32971502
GAP	20500	0	20500	+	chr19	32971502	32992002
Scaffold227	11136585	0	11136585	+	chr19	32992002	44128587
GAP	20500	0	20500	+	chr19	44128587	44149087
Scaffold3713	12769	0	12769	-	chr19	44149087	44161856
GAP	20500	0	20500	+	chr19	44161856	44182356
Scaffold887	3975994	0	3975994	+	chr19	44182356	48158350
GAP	20500	0	20500	+	chr19	48158350	48178850
Scaffold7493	12215	0	12215	-	chr19	48178850	48191065
GAP	20500	0	20500	+	chr19	48191065	48211565
Scaffold526	2750302	0	2750302	-	chr19	48211565	50961867
GAP	20500	0	20500	+	chr19	50961867	50982367
Scaffold2748	48249	0	48249	+	chr19	50982367	51030616
GAP	20500	0	20500	+	chr19	51030616	51051116
Scaffold1364	129256	0	129256	+	chr19	51051116	51180372
GAP	20500	0	20500	+	chr19	51180372	51200872
Scaffold659	539582	0	539582	+	chr19	51200872	51740454
GAP	20500	0	20500	+	chr19	51740454	51760954
Scaffold1586	85836	0	85836	+	chr19	51760954	51846790
GAP	20500	0	20500	+	chr19	51846790	51867290
Scaffold2082	521934	0	521934	-	chr19	51867290	52389224
GAP	20500	0	20500	+	chr19	52389224	52409724
Scaffold133	4402009	0	4402009	-	chr19	52409724	56811733
GAP	20500	0	20500	+	chr19	56811733	56832233
Scaffold974	1519985	0	1519985	-	chr19	56832233	58352218
GAP	20500	0	20500	+	chr19	58352218	58372718
Scaffold386	806402	0	806402	-	chr19	58372718	59179120
GAP	20500	0	20500	+	chr19	59179120	59199620
Scaffold1271	1460455	0	1460455	+	chr19	59199620	60660075
GAP	20500	0	20500	+	chr19	60660075	60680575
Scaffold1503	577940	0	577940	+	chr19	60680575	61258515
GAP	20500	0	20500	+	chr19	61258515	61279015
Scaffold456	1510397	0	1510397	-	chr19	61279015	62789412
GAP	20500	0	20500	+	chr19	62789412	62809912
Scaffold1460	340016	0	340016	-	chr19	62809912	63149928
GAP	20500	0	20500	+	chr19	63149928	63170428
Scaffold1096	972793	0	972793	+	chr19	63170428	64143221
GAP	20500	0	20500	+	chr19	64143221	64163721
Scaffold464	1971958	0	1971958	+	chr2	0	1971958
GAP	20500	0	20500	+	chr2	1971958	1992458
Scaffold773	1694493	0	1694493	-	chr2	1992458	3686951
GAP	20500	0	20500	+	chr2	3686951	3707451
Scaffold392	5633786	0	5633786	-	chr2	3707451	9341237
GAP	20500	0	20500	+	chr2	9341237	9361737
Scaffold689	1038057	0	1038057	+	chr2	9361737	10399794
GAP	20500	0	20500	+	chr2	10399794	10420294
Scaffold457	391069	0	391069	-	chr2	10420294	10811363
GAP	20500	0	20500	+	chr2	10811363	10831863
Scaffold322	1003085	0	1003085	+	chr2	10831863	11834948
GAP	20500	0	20500	+	chr2	11834948	11855448
Scaffold732	59424	0	59424	-	chr2	11855448	11914872
GAP	20500	0	20500	+	chr2	11914872	11935372
Scaffold19	2529137	0	2529137	+	chr2	11935372	14464509
GAP	20500	0	20500	+	chr2	14464509	14485009
Scaffold43	5821582	0	5821582	+	chr2	14485009	20306591
GAP	20500	0	20500	+	chr2	20306591	20327091
Scaffold2053	262219	0	262219	-	chr2	20327091	20589310
GAP	20500	0	20500	+	chr2	20589310	20609810
Scaffold2768	87784	0	87784	-	chr2	20609810	20697594
GAP	20500	0	20500	+	chr2	20697594	20718094
Scaffold730	4252283	0	4252283	-	chr2	20718094	24970377
GAP	20500	0	20500	+	chr2	24970377	24990877
Scaffold468	1093055	0	1093055	-	chr2	24990877	26083932
GAP	20500	0	20500	+	chr2	26083932	26104432
Scaffold556	6157173	0	6157173	-	chr2	26104432	32261605
GAP	20500	0	20500	+	chr2	32261605	32282105
Scaffold1168	4406510	0	4406510	-	chr2	32282105	36688615
GAP	20500	0	20500	+	chr2	36688615	36709115
Scaffold313	786003	0	786003	+	chr2	36709115	37495118
GAP	20500	0	20500	+	chr2	37495118	37515618
Scaffold1347	1077154	0	1077154	-	chr2	37515618	38592772
GAP	20500	0	20500	+	chr2	38592772	38613272
Scaffold342	6613121	0	6613121	-	chr2	38613272	45226393
GAP	20500	0	20500	+	chr2	45226393	45246893
Scaffold471	1256323	0	1256323	-	chr2	45246893	46503216
GAP	20500	0	20500	+	chr2	46503216	46523716
Scaffold96	977348	0	977348	+	chr2	46523716	47501064
GAP	20500	0	20500	+	chr2	47501064	47521564
Scaffold4943	47495	0	47495	+	chr2	47521564	47569059
GAP	20500	0	20500	+	chr2	47569059	47589559
Scaffold1133	2971683	0	2971683	-	chr2	47589559	50561242
GAP	20500	0	20500	+	chr2	50561242	50581742
Scaffold100	6642765	0	6642765	+	chr2	50581742	57224507
GAP	20500	0	20500	+	chr2	57224507	57245007
Scaffold971	461984	0	461984	-	chr2	57245007	57706991
GAP	20500	0	20500	+	chr2	57706991	57727491
Scaffold266	3298580	0	3298580	+	chr2	57727491	61026071
GAP	20500	0	20500	+	chr2	61026071	61046571
Scaffold969	165967	0	165967	+	chr2	61046571	61212538
GAP	20500	0	20500	+	chr2	61212538	61233038
Scaffold592	1419465	0	1419465	+	chr2	61233038	62652503
GAP	20500	0	20500	+	chr2	62652503	62673003
Scaffold2014	66250	0	66250	-	chr2	62673003	62739253
GAP	20500	0	20500	+	chr2	62739253	62759753
Scaffold56	4687453	0	4687453	+	chr2	62759753	67447206
GAP	20500	0	20500	+	chr2	67447206	67467706
Scaffold541	1770294	0	1770294	+	chr2	67467706	69238000
GAP	20500	0	20500	+	chr2	69238000	69258500
Scaffold1464	690100	0	690100	-	chr2	69258500	69948600
GAP	20500	0	20500	+	chr2	69948600	69969100
Scaffold373	451303	0	451303	-	chr2	69969100	70420403
GAP	20500	0	20500	+	chr2	70420403	70440903
Scaffold913	2673170	0	2673170	-	chr2	70440903	73114073
GAP	20500	0	20500	+	chr2	73114073	73134573
Scaffold676	715120	0	715120	-	chr2	73134573	73849693
GAP	20500	0	20500	+	chr2	73849693	73870193
Scaffold399	6478351	0	6478351	-	chr2	73870193	80348544
GAP	20500	0	20500	+	chr2	80348544	80369044
Scaffold1073	877704	0	877704	+	chr2	80369044	81246748
GAP	20500	0	20500	+	chr2	81246748	81267248
Scaffold331	636399	0	636399	-	chr2	81267248	81903647
GAP	20500	0	20500	+	chr2	81903647	81924147
Scaffold88	3497888	0	3497888	+	chr2	81924147	85422035
GAP	20500	0	20500	+	chr2	85422035	85442535
Scaffold158	3913343	0	3913343	-	chr2	85442535	89355878
GAP	20500	0	20500	+	chr2	89355878	89376378
Scaffold1734	223995	0	223995	+	chr2	89376378	89600373
GAP	20500	0	20500	+	chr2	89600373	89620873
Scaffold1008	3541318	0	3541318	-	chr2	89620873	93162191
GAP	20500	0	20500	+	chr2	93162191	93182691
Scaffold1638	237312	0	237312	-	chr2	93182691	93420003
GAP	20500	0	20500	+	chr2	93420003	93440503
Scaffold67	4562951	0	4562951	+	chr2	93440503	98003454
GAP	20500	0	20500	+	chr2	98003454	98023954
Scaffold355	2253719	0	2253719	+	chr2	98023954	100277673
GAP	20500	0	20500	+	chr2	100277673	100298173
Scaffold61	2167427	0	2167427	+	chr2	100298173	102465600
GAP	20500	0	20500	+	chr2	102465600	102486100
Scaffold427	652547	0	652547	+	chr2	102486100	103138647
GAP	20500	0	20500	+	chr2	103138647	103159147
Scaffold1174	781548	0	781548	-	chr2	103159147	103940695
GAP	20500	0	20500	+	chr2	103940695	103961195
Scaffold345	3089929	0	3089929	+	chr2	103961195	107051124
GAP	20500	0	20500	+	chr2	107051124	107071624
Scaffold1544	208499	0	208499	-	chr2	107071624	107280123
GAP	20500	0	20500	+	chr2	107280123	107300623
Scaffold3530	56368	0	56368	+	chr2	107300623	107356991
GAP	20500	0	20500	+	chr2	107356991	107377491
Scaffold970	327225	0	327225	+	chr2	107377491	107704716
GAP	20500	0	20500	+	chr2	107704716	107725216
Scaffold1188	414765	0	414765	+	chr2	107725216	108139981
GAP	20500	0	20500	+	chr2	108139981	108160481
Scaffold396	5753881	0	5753881	-	chr2	108160481	113914362
GAP	20500	0	20500	+	chr2	113914362	113934862
Scaffold1170	1826311	0	1826311	+	chr2	113934862	115761173
GAP	20500	0	20500	+	chr2	115761173	115781673
Scaffold1259	779045	0	779045	-	chr2	115781673	116560718
GAP	20500	0	20500	+	chr2	116560718	116581218
Scaffold910	940456	0	940456	-	chr2	116581218	117521674
GAP	20500	0	20500	+	chr2	117521674	117542174
Scaffold15376	20146	0	20146	-	chr2	117542174	117562320
GAP	20500	0	20500	+	chr2	117562320	117582820
Scaffold153	1291699	0	1291699	-	chr2	117582820	118874519
GAP	20500	0	20500	+	chr2	118874519	118895019
Scaffold649	1221423	0	1221423	-	chr2	118895019	120116442
GAP	20500	0	20500	+	chr2	120116442	120136942
Scaffold635	1981645	0	1981645	+	chr2	120136942	122118587
GAP	20500	0	20500	+	chr2	122118587	122139087
Scaffold1408	1146366	0	1146366	-	chr2	122139087	123285453
GAP	20500	0	20500	+	chr2	123285453	123305953
Scaffold935	1089484	0	1089484	+	chr2	123305953	124395437
GAP	20500	0	20500	+	chr2	124395437	124415937
Scaffold1239	1140252	0	1140252	+	chr2	124415937	125556189
GAP	20500	0	20500	+	chr2	125556189	125576689
Scaffold9923	22721	0	22721	-	chr2	125576689	125599410
GAP	20500	0	20500	+	chr2	125599410	125619910
Scaffold1488	664640	0	664640	-	chr2	125619910	126284550
GAP	20500	0	20500	+	chr2	126284550	126305050
Scaffold1683	131740	0	131740	-	chr2	126305050	126436790
GAP	20500	0	20500	+	chr2	126436790	126457290
Scaffold1577	438817	0	438817	+	chr2	126457290	126896107
GAP	20500	0	20500	+	chr2	126896107	126916607
Scaffold576	2002213	0	2002213	+	chr2	126916607	128918820
GAP	20500	0	20500	+	chr2	128918820	128939320
Scaffold1022	273945	0	273945	-	chr2	128939320	129213265
GAP	20500	0	20500	+	chr2	129213265	129233765
Scaffold1114	464046	0	464046	+	chr2	129233765	129697811
GAP	20500	0	20500	+	chr2	129697811	129718311
Scaffold1275	957785	0	957785	+	chr2	129718311	130676096
GAP	20500	0	20500	+	chr2	130676096	130696596
Scaffold1545	247907	0	247907	-	chr2	130696596	130944503
GAP	20500	0	20500	+	chr2	130944503	130965003
Scaffold1505	188960	0	188960	-	chr2	130965003	131153963
GAP	20500	0	20500	+	chr2	131153963	131174463
Scaffold1744	116998	0	116998	-	chr2	131174463	131291461
GAP	20500	0	20500	+	chr2	131291461	131311961
Scaffold1213	2954116	0	2954116	+	chr2	131311961	134266077
GAP	20500	0	20500	+	chr2	134266077	134286577
Scaffold1519	109734	0	109734	-	chr2	134286577	134396311
GAP	20500	0	20500	+	chr2	134396311	134416811
Scaffold2250	418932	0	418932	-	chr2	134416811	134835743
GAP	20500	0	20500	+	chr2	134835743	134856243
Scaffold1134	356649	0	356649	-	chr2	134856243	135212892
GAP	20500	0	20500	+	chr2	135212892	135233392
Scaffold1037	182677	0	182677	-	chr2	135233392	135416069
GAP	20500	0	20500	+	chr2	135416069	135436569
Scaffold851	4877737	0	4877737	+	chr20	0	4877737
GAP	20500	0	20500	+	chr20	4877737	4898237
Scaffold825	384407	0	384407	-	chr20	4898237	5282644
GAP	20500	0	20500	+	chr20	5282644	5303144
Scaffold1197	2382222	0	2382222	+	chr20	5303144	7685366
GAP	20500	0	20500	+	chr20	7685366	7705866
Scaffold678	2365318	0	2365318	+	chr20	7705866	10071184
GAP	20500	0	20500	+	chr20	10071184	10091684
Scaffold1469	886561	0	886561	-	chr20	10091684	10978245
GAP	20500	0	20500	+	chr20	10978245	10998745
Scaffold422	7551011	0	7551011	-	chr20	10998745	18549756
GAP	20500	0	20500	+	chr20	18549756	18570256
Scaffold1549	617830	0	617830	-	chr20	18570256	19188086
GAP	20500	0	20500	+	chr20	19188086	19208586
Scaffold238	2211123	0	2211123	-	chr20	19208586	21419709
GAP	20500	0	20500	+	chr20	21419709	21440209
Scaffold652	2386963	0	2386963	-	chr20	21440209	23827172
GAP	20500	0	20500	+	chr20	23827172	23847672
Scaffold1351	215177	0	215177	-	chr20	23847672	24062849
GAP	20500	0	20500	+	chr20	24062849	24083349
Scaffold1310	2529850	0	2529850	-	chr20	24083349	26613199
GAP	20500	0	20500	+	chr20	26613199	26633699
Scaffold391	9829421	0	9829421	-	chr20	26633699	36463120
GAP	20500	0	20500	+	chr20	36463120	36483620
Scaffold66	2690483	0	2690483	-	chr20	36483620	39174103
GAP	20500	0	20500	+	chr20	39174103	39194603
Scaffold2574	31474	0	31474	+	chr20	39194603	39226077
GAP	20500	0	20500	+	chr20	39226077	39246577
Scaffold1389	929564	0	929564	+	chr20	39246577	40176141
GAP	20500	0	20500	+	chr20	40176141	40196641
Scaffold770	867040	0	867040	+	chr20	40196641	41063681
GAP	20500	0	20500	+	chr20	41063681	41084181
Scaffold1123	2328163	0	2328163	+	chr20	41084181	43412344
GAP	20500	0	20500	+	chr20	43412344	43432844
Scaffold844	1919067	0	1919067	+	chr20	43432844	45351911
GAP	20500	0	20500	+	chr20	45351911	45372411
Scaffold755	589070	0	589070	+	chr20	45372411	45961481
GAP	20500	0	20500	+	chr20	45961481	45981981
Scaffold103	1842327	0	1842327	-	chr20	45981981	47824308
GAP	20500	0	20500	+	chr20	47824308	47844808
Scaffold453	2326829	0	2326829	+	chr20	47844808	50171637
GAP	20500	0	20500	+	chr20	50171637	50192137
Scaffold739	1472608	0	1472608	-	chr20	50192137	51664745
GAP	20500	0	20500	+	chr20	51664745	51685245
Scaffold1538	65515	0	65515	-	chr20	51685245	51750760
GAP	20500	0	20500	+	chr20	51750760	51771260
Scaffold30	4352618	0	4352618	-	chr20	51771260	56123878
GAP	20500	0	20500	+	chr20	56123878	56144378
Scaffold1202	160275	0	160275	-	chr20	56144378	56304653
GAP	20500	0	20500	+	chr20	56304653	56325153
Scaffold308	4008686	0	4008686	+	chr20	56325153	60333839
GAP	20500	0	20500	+	chr20	60333839	60354339
Scaffold791	1873667	0	1873667	+	chr20	60354339	62228006
GAP	20500	0	20500	+	chr20	62228006	62248506
Scaffold1333	715216	0	715216	+	chr20	62248506	62963722
GAP	20500	0	20500	+	chr20	62963722	62984222
Scaffold272	1064852	0	1064852	+	chr20	62984222	64049074
GAP	20500	0	20500	+	chr20	64049074	64069574
Scaffold1540	471652	0	471652	+	chr20	64069574	64541226
GAP	20500	0	20500	+	chr20	64541226	64561726
Scaffold264	3569699	0	3569699	-	chr20	64561726	68131425
GAP	20500	0	20500	+	chr20	68131425	68151925
Scaffold113	337909	0	337909	+	chr20	68151925	68489834
GAP	20500	0	20500	+	chr20	68489834	68510334
Scaffold1341	345475	0	345475	+	chr20	68510334	68855809
GAP	20500	0	20500	+	chr20	68855809	68876309
Scaffold1622	143603	0	143603	+	chr20	68876309	69019912
GAP	20500	0	20500	+	chr20	69019912	69040412
Scaffold119	2671834	0	2671834	-	chr20	69040412	71712246
GAP	20500	0	20500	+	chr20	71712246	71732746
Scaffold1379	441750	0	441750	-	chr20	71732746	72174496
GAP	20500	0	20500	+	chr20	72174496	72194996
Scaffold567	3707421	0	3707421	+	chr20	72194996	75902417
GAP	20500	0	20500	+	chr20	75902417	75922917
Scaffold1852	27310	0	27310	+	chr20	75922917	75950227
GAP	20500	0	20500	+	chr20	75950227	75970727
Scaffold975	1110448	0	1110448	-	chr20	75970727	77081175
GAP	20500	0	20500	+	chr20	77081175	77101675
Scaffold14	1214751	0	1214751	-	chr21	0	1214751
GAP	20500	0	20500	+	chr21	1214751	1235251
Scaffold660	293303	0	293303	+	chr21	1235251	1528554
GAP	20500	0	20500	+	chr21	1528554	1549054
Scaffold1635	10421	0	10421	-	chr21	1549054	1559475
GAP	20500	0	20500	+	chr21	1559475	1579975
Scaffold2248	192542	0	192542	-	chr21	1579975	1772517
GAP	20500	0	20500	+	chr21	1772517	1793017
Scaffold417	2693083	0	2693083	+	chr21	1793017	4486100
GAP	20500	0	20500	+	chr21	4486100	4506600
Scaffold914	1831152	0	1831152	+	chr21	4506600	6337752
GAP	20500	0	20500	+	chr21	6337752	6358252
Scaffold94	2520414	0	2520414	-	chr21	6358252	8878666
GAP	20500	0	20500	+	chr21	8878666	8899166
Scaffold712	2401512	0	2401512	+	chr21	8899166	11300678
GAP	20500	0	20500	+	chr21	11300678	11321178
Scaffold792	3162070	0	3162070	-	chr21	11321178	14483248
GAP	20500	0	20500	+	chr21	14483248	14503748
Scaffold71	2647100	0	2647100	+	chr21	14503748	17150848
GAP	20500	0	20500	+	chr21	17150848	17171348
Scaffold410	2094087	0	2094087	-	chr21	17171348	19265435
GAP	20500	0	20500	+	chr21	19265435	19285935
Scaffold565	2245704	0	2245704	-	chr21	19285935	21531639
GAP	20500	0	20500	+	chr21	21531639	21552139
Scaffold877	85463	0	85463	+	chr21	21552139	21637602
GAP	20500	0	20500	+	chr21	21637602	21658102
Scaffold998	1338997	0	1338997	+	chr21	21658102	22997099
GAP	20500	0	20500	+	chr21	22997099	23017599
Scaffold544	1645945	0	1645945	+	chr21	23017599	24663544
GAP	20500	0	20500	+	chr21	24663544	24684044
Scaffold476	2283496	0	2283496	+	chr21	24684044	26967540
GAP	20500	0	20500	+	chr21	26967540	26988040
Scaffold369	2009386	0	2009386	-	chr21	26988040	28997426
GAP	20500	0	20500	+	chr21	28997426	29017926
Scaffold245	560340	0	560340	+	chr21	29017926	29578266
GAP	20500	0	20500	+	chr21	29578266	29598766
Scaffold766	897390	0	897390	+	chr21	29598766	30496156
GAP	20500	0	20500	+	chr21	30496156	30516656
Scaffold947	1326497	0	1326497	-	chr21	30516656	31843153
GAP	20500	0	20500	+	chr21	31843153	31863653
Scaffold1038	296427	0	296427	+	chr21	31863653	32160080
GAP	20500	0	20500	+	chr21	32160080	32180580
Scaffold522	2740192	0	2740192	+	chr21	32180580	34920772
GAP	20500	0	20500	+	chr21	34920772	34941272
Scaffold1712	280955	0	280955	+	chr21	34941272	35222227
GAP	20500	0	20500	+	chr21	35222227	35242727
Scaffold1592	77921	0	77921	+	chr21	35242727	35320648
GAP	20500	0	20500	+	chr21	35320648	35341148
Scaffold1657	29826	0	29826	-	chr21	35341148	35370974
GAP	20500	0	20500	+	chr21	35370974	35391474
Scaffold1380	2072875	0	2072875	+	chr21	35391474	37464349
GAP	20500	0	20500	+	chr21	37464349	37484849
Scaffold1427	147055	0	147055	+	chr21	37484849	37631904
GAP	20500	0	20500	+	chr21	37631904	37652404
Scaffold165	3459443	0	3459443	+	chr21	37652404	41111847
GAP	20500	0	20500	+	chr21	41111847	41132347
Scaffold1075	2931271	0	2931271	-	chr21	41132347	44063618
GAP	20500	0	20500	+	chr21	44063618	44084118
Scaffold8540	28132	0	28132	+	chr21	44084118	44112250
GAP	20500	0	20500	+	chr21	44112250	44132750
Scaffold862	381137	0	381137	+	chr21	44132750	44513887
GAP	20500	0	20500	+	chr21	44513887	44534387
Scaffold2364	199628	0	199628	+	chr21	44534387	44734015
GAP	20500	0	20500	+	chr21	44734015	44754515
Scaffold446	486627	0	486627	-	chr21	44754515	45241142
GAP	20500	0	20500	+	chr21	45241142	45261642
Scaffold1035	1273544	0	1273544	-	chr21	45261642	46535186
GAP	20500	0	20500	+	chr21	46535186	46555686
Scaffold47	3342972	0	3342972	-	chr21	46555686	49898658
GAP	20500	0	20500	+	chr21	49898658	49919158
Scaffold118	4449226	0	4449226	+	chr21	49919158	54368384
GAP	20500	0	20500	+	chr21	54368384	54388884
Scaffold1513	413406	0	413406	-	chr21	54388884	54802290
GAP	20500	0	20500	+	chr21	54802290	54822790
Scaffold1161	1705297	0	1705297	+	chr21	54822790	56528087
GAP	20500	0	20500	+	chr21	56528087	56548587
Scaffold1234	2415428	0	2415428	+	chr21	56548587	58964015
GAP	20500	0	20500	+	chr21	58964015	58984515
Scaffold1891	510538	0	510538	+	chr21	58984515	59495053
GAP	20500	0	20500	+	chr21	59495053	59515553
Scaffold1226	1232669	0	1232669	+	chr21	59515553	60748222
GAP	20500	0	20500	+	chr21	60748222	60768722
Scaffold289	1002659	0	1002659	+	chr21	60768722	61771381
GAP	20500	0	20500	+	chr21	61771381	61791881
Scaffold1016	1536785	0	1536785	+	chr21	61791881	63328666
GAP	20500	0	20500	+	chr21	63328666	63349166
Scaffold542	2951829	0	2951829	-	chr21	63349166	66300995
GAP	20500	0	20500	+	chr21	66300995	66321495
Scaffold545	1962698	0	1962698	+	chr21	66321495	68284193
GAP	20500	0	20500	+	chr21	68284193	68304693
Scaffold1851	60172	0	60172	-	chr21	68304693	68364865
GAP	20500	0	20500	+	chr21	68364865	68385365
Scaffold3621	46880	0	46880	+	chr21	68385365	68432245
GAP	20500	0	20500	+	chr21	68432245	68452745
Scaffold1190	344312	0	344312	+	chr21	68452745	68797057
GAP	20500	0	20500	+	chr21	68797057	68817557
Scaffold1143	462994	0	462994	+	chr21	68817557	69280551
GAP	20500	0	20500	+	chr21	69280551	69301051
Scaffold514	2916486	0	2916486	+	chr22	0	2916486
GAP	20500	0	20500	+	chr22	2916486	2936986
Scaffold42	8301158	0	8301158	+	chr22	2936986	11238144
GAP	20500	0	20500	+	chr22	11238144	11258644
Scaffold521	2964307	0	2964307	-	chr22	11258644	14222951
GAP	20500	0	20500	+	chr22	14222951	14243451
Scaffold1982	312884	0	312884	-	chr22	14243451	14556335
GAP	20500	0	20500	+	chr22	14556335	14576835
Scaffold909	1290607	0	1290607	-	chr22	14576835	15867442
GAP	20500	0	20500	+	chr22	15867442	15887942
Scaffold1040	1224520	0	1224520	+	chr22	15887942	17112462
GAP	20500	0	20500	+	chr22	17112462	17132962
Scaffold1339	729064	0	729064	+	chr22	17132962	17862026
GAP	20500	0	20500	+	chr22	17862026	17882526
Scaffold1247	697628	0	697628	+	chr22	17882526	18580154
GAP	20500	0	20500	+	chr22	18580154	18600654
Scaffold743	4385464	0	4385464	+	chr22	18600654	22986118
GAP	20500	0	20500	+	chr22	22986118	23006618
Scaffold728	2566301	0	2566301	-	chr22	23006618	25572919
GAP	20500	0	20500	+	chr22	25572919	25593419
Scaffold552	2263246	0	2263246	-	chr22	25593419	27856665
GAP	20500	0	20500	+	chr22	27856665	27877165
Scaffold357	1242094	0	1242094	-	chr22	27877165	29119259
GAP	20500	0	20500	+	chr22	29119259	29139759
Scaffold1173	3396493	0	3396493	+	chr22	29139759	32536252
GAP	20500	0	20500	+	chr22	32536252	32556752
Scaffold985	1917316	0	1917316	+	chr22	32556752	34474068
GAP	20500	0	20500	+	chr22	34474068	34494568
Scaffold880	3212260	0	3212260	-	chr22	34494568	37706828
GAP	20500	0	20500	+	chr22	37706828	37727328
Scaffold341	2970111	0	2970111	-	chr22	37727328	40697439
GAP	20500	0	20500	+	chr22	40697439	40717939
Scaffold1721	242818	0	242818	-	chr22	40717939	40960757
GAP	20500	0	20500	+	chr22	40960757	40981257
Scaffold330	306566	0	306566	-	chr22	40981257	41287823
GAP	20500	0	20500	+	chr22	41287823	41308323
Scaffold598	3914071	0	3914071	-	chr22	41308323	45222394
GAP	20500	0	20500	+	chr22	45222394	45242894
Scaffold1229	1842792	0	1842792	-	chr22	45242894	47085686
GAP	20500	0	20500	+	chr22	47085686	47106186
Scaffold1051	1266385	0	1266385	+	chr22	47106186	48372571
GAP	20500	0	20500	+	chr22	48372571	48393071
Scaffold12	860553	0	860553	+	chr22	48393071	49253624
GAP	20500	0	20500	+	chr22	49253624	49274124
Scaffold1442	762900	0	762900	+	chr22	49274124	50037024
GAP	20500	0	20500	+	chr22	50037024	50057524
Scaffold346	2356701	0	2356701	-	chr22	50057524	52414225
GAP	20500	0	20500	+	chr22	52414225	52434725
Scaffold2048	238643	0	238643	-	chr22	52434725	52673368
GAP	20500	0	20500	+	chr22	52673368	52693868
Scaffold1083	2693992	0	2693992	-	chr22	52693868	55387860
GAP	20500	0	20500	+	chr22	55387860	55408360
Scaffold2495	10280	0	10280	-	chr22	55408360	55418640
GAP	20500	0	20500	+	chr22	55418640	55439140
Scaffold1187	872280	0	872280	-	chr22	55439140	56311420
GAP	20500	0	20500	+	chr22	56311420	56331920
Scaffold1108	450086	0	450086	-	chr22	56331920	56782006
GAP	20500	0	20500	+	chr22	56782006	56802506
Scaffold645	518404	0	518404	+	chr22	56802506	57320910
GAP	20500	0	20500	+	chr22	57320910	57341410
Scaffold756	1906337	0	1906337	+	chr22	57341410	59247747
GAP	20500	0	20500	+	chr22	59247747	59268247
Scaffold668	1199997	0	1199997	+	chr22	59268247	60468244
GAP	20500	0	20500	+	chr22	60468244	60488744
Scaffold1911	252717	0	252717	+	chr22	60488744	60741461
GAP	20500	0	20500	+	chr22	60741461	60761961
Scaffold1105	232023	0	232023	+	chr22	60761961	60993984
GAP	20500	0	20500	+	chr22	60993984	61014484
Scaffold1433	290193	0	290193	-	chr22	61014484	61304677
GAP	20500	0	20500	+	chr22	61304677	61325177
Scaffold557	2288710	0	2288710	+	chr23	0	2288710
GAP	20500	0	20500	+	chr23	2288710	2309210
Scaffold301	1942008	0	1942008	+	chr23	2309210	4251218
GAP	20500	0	20500	+	chr23	4251218	4271718
Scaffold233	1541109	0	1541109	-	chr23	4271718	5812827
GAP	20500	0	20500	+	chr23	5812827	5833327
Scaffold447	1857519	0	1857519	-	chr23	5833327	7690846
GAP	20500	0	20500	+	chr23	7690846	7711346
Scaffold679	2960988	0	2960988	-	chr23	7711346	10672334
GAP	20500	0	20500	+	chr23	10672334	10692834
Scaffold214	1127943	0	1127943	+	chr23	10692834	11820777
GAP	20500	0	20500	+	chr23	11820777	11841277
Scaffold834	3162048	0	3162048	-	chr23	11841277	15003325
GAP	20500	0	20500	+	chr23	15003325	15023825
Scaffold335	564672	0	564672	+	chr23	15023825	15588497
GAP	20500	0	20500	+	chr23	15588497	15608997
Scaffold2085	603422	0	603422	-	chr23	15608997	16212419
GAP	20500	0	20500	+	chr23	16212419	16232919
Scaffold351	1351481	0	1351481	+	chr23	16232919	17584400
GAP	20500	0	20500	+	chr23	17584400	17604900
Scaffold1475	1166595	0	1166595	-	chr23	17604900	18771495
GAP	20500	0	20500	+	chr23	18771495	18791995
Scaffold1300	686345	0	686345	-	chr23	18791995	19478340
GAP	20500	0	20500	+	chr23	19478340	19498840
Scaffold2303	325265	0	325265	-	chr23	19498840	19824105
GAP	20500	0	20500	+	chr23	19824105	19844605
Scaffold152	6866741	0	6866741	+	chr23	19844605	26711346
GAP	20500	0	20500	+	chr23	26711346	26731846
Scaffold1273	1172073	0	1172073	-	chr23	26731846	27903919
GAP	20500	0	20500	+	chr23	27903919	27924419
Scaffold1934	160308	0	160308	-	chr23	27924419	28084727
GAP	20500	0	20500	+	chr23	28084727	28105227
Scaffold1958	154668	0	154668	+	chr23	28105227	28259895
GAP	20500	0	20500	+	chr23	28259895	28280395
Scaffold237	2532458	0	2532458	+	chr23	28280395	30812853
GAP	20500	0	20500	+	chr23	30812853	30833353
Scaffold1305	936853	0	936853	-	chr23	30833353	31770206
GAP	20500	0	20500	+	chr23	31770206	31790706
Scaffold1465	355175	0	355175	+	chr23	31790706	32145881
GAP	20500	0	20500	+	chr23	32145881	32166381
Scaffold820	1288831	0	1288831	+	chr23	32166381	33455212
GAP	20500	0	20500	+	chr23	33455212	33475712
Scaffold967	1420682	0	1420682	+	chr23	33475712	34896394
GAP	20500	0	20500	+	chr23	34896394	34916894
Scaffold555	1126800	0	1126800	+	chr23	34916894	36043694
GAP	20500	0	20500	+	chr23	36043694	36064194
Scaffold22	5282013	0	5282013	+	chr23	36064194	41346207
GAP	20500	0	20500	+	chr23	41346207	41366707
Scaffold804	372312	0	372312	+	chr23	41366707	41739019
GAP	20500	0	20500	+	chr23	41739019	41759519
Scaffold748	4766967	0	4766967	+	chr23	41759519	46526486
GAP	20500	0	20500	+	chr23	46526486	46546986
Scaffold419	4597013	0	4597013	+	chr23	46546986	51143999
GAP	20500	0	20500	+	chr23	51143999	51164499
Scaffold1171	31832	0	31832	-	chr23	51164499	51196331
GAP	20500	0	20500	+	chr23	51196331	51216831
Scaffold1307	39626	0	39626	-	chr23	51216831	51256457
GAP	20500	0	20500	+	chr23	51256457	51276957
Scaffold1767	1004492	0	1004492	-	chr23	51276957	52281449
GAP	20500	0	20500	+	chr23	52281449	52301949
Scaffold2192	23385	0	23385	+	chr23	52301949	52325334
GAP	20500	0	20500	+	chr23	52325334	52345834
Scaffold1611	645710	0	645710	+	chr23	52345834	52991544
GAP	20500	0	20500	+	chr23	52991544	53012044
Scaffold1778	109809	0	109809	+	chr23	53012044	53121853
GAP	20500	0	20500	+	chr23	53121853	53142353
Scaffold3411	15075	0	15075	+	chr24	0	15075
GAP	20500	0	20500	+	chr24	15075	35575
Scaffold31	513805	0	513805	+	chr24	35575	549380
GAP	20500	0	20500	+	chr24	549380	569880
Scaffold737	1486660	0	1486660	+	chr24	569880	2056540
GAP	20500	0	20500	+	chr24	2056540	2077040
Scaffold1175	1073240	0	1073240	+	chr24	2077040	3150280
GAP	20500	0	20500	+	chr24	3150280	3170780
Scaffold1541	684944	0	684944	-	chr24	3170780	3855724
GAP	20500	0	20500	+	chr24	3855724	3876224
Scaffold744	2272530	0	2272530	+	chr24	3876224	6148754
GAP	20500	0	20500	+	chr24	6148754	6169254
Scaffold54	5398227	0	5398227	+	chr24	6169254	11567481
GAP	20500	0	20500	+	chr24	11567481	11587981
Scaffold698	573347	0	573347	+	chr24	11587981	12161328
GAP	20500	0	20500	+	chr24	12161328	12181828
Scaffold625	2203395	0	2203395	-	chr24	12181828	14385223
GAP	20500	0	20500	+	chr24	14385223	14405723
Scaffold614	701575	0	701575	-	chr24	14405723	15107298
GAP	20500	0	20500	+	chr24	15107298	15127798
Scaffold474	1431060	0	1431060	-	chr24	15127798	16558858
GAP	20500	0	20500	+	chr24	16558858	16579358
Scaffold1511	422579	0	422579	-	chr24	16579358	17001937
GAP	20500	0	20500	+	chr24	17001937	17022437
Scaffold564	1243701	0	1243701	+	chr24	17022437	18266138
GAP	20500	0	20500	+	chr24	18266138	18286638
Scaffold151	4482336	0	4482336	-	chr24	18286638	22768974
GAP	20500	0	20500	+	chr24	22768974	22789474
Scaffold340	1307877	0	1307877	+	chr24	22789474	24097351
GAP	20500	0	20500	+	chr24	24097351	24117851
Scaffold97	1980745	0	1980745	-	chr24	24117851	26098596
GAP	20500	0	20500	+	chr24	26098596	26119096
Scaffold819	916573	0	916573	+	chr24	26119096	27035669
GAP	20500	0	20500	+	chr24	27035669	27056169
Scaffold515	2444036	0	2444036	-	chr24	27056169	29500205
GAP	20500	0	20500	+	chr24	29500205	29520705
Scaffold548	3198051	0	3198051	+	chr24	29520705	32718756
GAP	20500	0	20500	+	chr24	32718756	32739256
Scaffold723	316502	0	316502	+	chr24	32739256	33055758
GAP	20500	0	20500	+	chr24	33055758	33076258
Scaffold478	1439052	0	1439052	+	chr24	33076258	34515310
GAP	20500	0	20500	+	chr24	34515310	34535810
Scaffold1832	718649	0	718649	+	chr24	34535810	35254459
GAP	20500	0	20500	+	chr24	35254459	35274959
Scaffold350	4161196	0	4161196	-	chr24	35274959	39436155
GAP	20500	0	20500	+	chr24	39436155	39456655
Scaffold1775	180283	0	180283	+	chr24	39456655	39636938
GAP	20500	0	20500	+	chr24	39636938	39657438
Scaffold1378	696589	0	696589	-	chr24	39657438	40354027
GAP	20500	0	20500	+	chr24	40354027	40374527
Scaffold429	784118	0	784118	+	chr24	40374527	41158645
GAP	20500	0	20500	+	chr24	41158645	41179145
Scaffold11	2374245	0	2374245	-	chr24	41179145	43553390
GAP	20500	0	20500	+	chr24	43553390	43573890
Scaffold81	10513437	0	10513437	-	chr24	43573890	54087327
GAP	20500	0	20500	+	chr24	54087327	54107827
Scaffold448	3186214	0	3186214	+	chr24	54107827	57294041
GAP	20500	0	20500	+	chr24	57294041	57314541
Scaffold1741	760274	0	760274	-	chr24	57314541	58074815
GAP	20500	0	20500	+	chr24	58074815	58095315
Scaffold783	627889	0	627889	+	chr24	58095315	58723204
GAP	20500	0	20500	+	chr24	58723204	58743704
Scaffold810	278827	0	278827	+	chr24	58743704	59022531
GAP	20500	0	20500	+	chr24	59022531	59043031
Scaffold1621	140827	0	140827	+	chr25	0	140827
GAP	20500	0	20500	+	chr25	140827	161327
Scaffold1557	19531	0	19531	+	chr25	161327	180858
GAP	20500	0	20500	+	chr25	180858	201358
Scaffold1274	1325390	0	1325390	+	chr25	201358	1526748
GAP	20500	0	20500	+	chr25	1526748	1547248
Scaffold2811	268195	0	268195	-	chr25	1547248	1815443
GAP	20500	0	20500	+	chr25	1815443	1835943
Scaffold1500	1510704	0	1510704	-	chr25	1835943	3346647
GAP	20500	0	20500	+	chr25	3346647	3367147
Scaffold1858	480924	0	480924	-	chr25	3367147	3848071
GAP	20500	0	20500	+	chr25	3848071	3868571
Scaffold1827	379544	0	379544	-	chr25	3868571	4248115
GAP	20500	0	20500	+	chr25	4248115	4268615
Scaffold966	677453	0	677453	-	chr25	4268615	4946068
GAP	20500	0	20500	+	chr25	4946068	4966568
Scaffold925	4692628	0	4692628	-	chr25	4966568	9659196
GAP	20500	0	20500	+	chr25	9659196	9679696
Scaffold3393	59114	0	59114	+	chr25	9679696	9738810
GAP	20500	0	20500	+	chr25	9738810	9759310
Scaffold1637	586056	0	586056	+	chr25	9759310	10345366
GAP	20500	0	20500	+	chr25	10345366	10365866
Scaffold1286	1759564	0	1759564	+	chr25	10365866	12125430
GAP	20500	0	20500	+	chr25	12125430	12145930
Scaffold1355	1628810	0	1628810	+	chr25	12145930	13774740
GAP	20500	0	20500	+	chr25	13774740	13795240
Scaffold129	1320418	0	1320418	-	chr25	13795240	15115658
GAP	20500	0	20500	+	chr25	15115658	15136158
Scaffold604	1533633	0	1533633	+	chr25	15136158	16669791
GAP	20500	0	20500	+	chr25	16669791	16690291
Scaffold1107	778945	0	778945	+	chr25	16690291	17469236
GAP	20500	0	20500	+	chr25	17469236	17489736
Scaffold507	5786695	0	5786695	-	chr25	17489736	23276431
GAP	20500	0	20500	+	chr25	23276431	23296931
Scaffold1013	1512513	0	1512513	+	chr25	23296931	24809444
GAP	20500	0	20500	+	chr25	24809444	24829944
Scaffold194	2465256	0	2465256	-	chr25	24829944	27295200
GAP	20500	0	20500	+	chr25	27295200	27315700
Scaffold1467	359903	0	359903	+	chr25	27315700	27675603
GAP	20500	0	20500	+	chr25	27675603	27696103
Scaffold1334	340077	0	340077	-	chr25	27696103	28036180
GAP	20500	0	20500	+	chr25	28036180	28056680
Scaffold1067	127452	0	127452	-	chr25	28056680	28184132
GAP	20500	0	20500	+	chr25	28184132	28204632
Scaffold324	3658817	0	3658817	-	chr25	28204632	31863449
GAP	20500	0	20500	+	chr25	31863449	31883949
Scaffold2141	123352	0	123352	-	chr25	31883949	32007301
GAP	20500	0	20500	+	chr25	32007301	32027801
Scaffold1057	727724	0	727724	+	chr25	32027801	32755525
GAP	20500	0	20500	+	chr25	32755525	32776025
Scaffold1126	376602	0	376602	+	chr25	32776025	33152627
GAP	20500	0	20500	+	chr25	33152627	33173127
Scaffold1148	1401244	0	1401244	+	chr25	33173127	34574371
GAP	20500	0	20500	+	chr25	34574371	34594871
Scaffold1746	159713	0	159713	+	chr25	34594871	34754584
GAP	20500	0	20500	+	chr25	34754584	34775084
Scaffold634	299307	0	299307	+	chr25	34775084	35074391
GAP	20500	0	20500	+	chr25	35074391	35094891
Scaffold797	3071518	0	3071518	+	chr25	35094891	38166409
GAP	20500	0	20500	+	chr25	38166409	38186909
Scaffold1007	368059	0	368059	+	chr25	38186909	38554968
GAP	20500	0	20500	+	chr25	38554968	38575468
Scaffold915	940165	0	940165	-	chr25	38575468	39515633
GAP	20500	0	20500	+	chr25	39515633	39536133
Scaffold420	350422	0	350422	+	chr25	39536133	39886555
GAP	20500	0	20500	+	chr25	39886555	39907055
Scaffold434	389081	0	389081	-	chr26	0	389081
GAP	20500	0	20500	+	chr26	389081	409581
Scaffold1059	355558	0	355558	+	chr26	409581	765139
GAP	20500	0	20500	+	chr26	765139	785639
Scaffold221	3213313	0	3213313	-	chr26	785639	3998952
GAP	20500	0	20500	+	chr26	3998952	4019452
Scaffold34	1819879	0	1819879	-	chr26	4019452	5839331
GAP	20500	0	20500	+	chr26	5839331	5859831
Scaffold700	1814143	0	1814143	+	chr26	5859831	7673974
GAP	20500	0	20500	+	chr26	7673974	7694474
Scaffold135	2236335	0	2236335	+	chr26	7694474	9930809
GAP	20500	0	20500	+	chr26	9930809	9951309
Scaffold2001	15075	0	15075	+	chr26	9951309	9966384
GAP	20500	0	20500	+	chr26	9966384	9986884
Scaffold912	2917996	0	2917996	-	chr26	9986884	12904880
GAP	20500	0	20500	+	chr26	12904880	12925380
Scaffold255	1582358	0	1582358	-	chr26	12925380	14507738
GAP	20500	0	20500	+	chr26	14507738	14528238
Scaffold724	3752891	0	3752891	+	chr26	14528238	18281129
GAP	20500	0	20500	+	chr26	18281129	18301629
Scaffold462	5056383	0	5056383	+	chr26	18301629	23358012
GAP	20500	0	20500	+	chr26	23358012	23378512
Scaffold796	303697	0	303697	-	chr26	23378512	23682209
GAP	20500	0	20500	+	chr26	23682209	23702709
Scaffold771	582808	0	582808	+	chr26	23702709	24285517
GAP	20500	0	20500	+	chr26	24285517	24306017
Scaffold854	4406585	0	4406585	+	chr26	24306017	28712602
GAP	20500	0	20500	+	chr26	28712602	28733102
Scaffold1176	714007	0	714007	-	chr26	28733102	29447109
GAP	20500	0	20500	+	chr26	29447109	29467609
Scaffold1312	1264940	0	1264940	+	chr26	29467609	30732549
GAP	20500	0	20500	+	chr26	30732549	30753049
Scaffold986	3186753	0	3186753	-	chr26	30753049	33939802
GAP	20500	0	20500	+	chr26	33939802	33960302
Scaffold707	869293	0	869293	+	chr26	33960302	34829595
GAP	20500	0	20500	+	chr26	34829595	34850095
Scaffold102	2014632	0	2014632	+	chr26	34850095	36864727
GAP	20500	0	20500	+	chr26	36864727	36885227
Scaffold1361	127745	0	127745	-	chr26	36885227	37012972
GAP	20500	0	20500	+	chr26	37012972	37033472
Scaffold1368	1885950	0	1885950	+	chr26	37033472	38919422
GAP	20500	0	20500	+	chr26	38919422	38939922
Scaffold989	1847416	0	1847416	-	chr26	38939922	40787338
GAP	20500	0	20500	+	chr26	40787338	40807838
Scaffold316	2273564	0	2273564	-	chr26	40807838	43081402
GAP	20500	0	20500	+	chr26	43081402	43101902
Scaffold644	1228901	0	1228901	+	chr26	43101902	44330803
GAP	20500	0	20500	+	chr26	44330803	44351303
Scaffold657	1131221	0	1131221	+	chr26	44351303	45482524
GAP	20500	0	20500	+	chr26	45482524	45503024
Scaffold328	1539610	0	1539610	+	chr26	45503024	47042634
GAP	20500	0	20500	+	chr26	47042634	47063134
Scaffold948	1139973	0	1139973	-	chr26	47063134	48203107
GAP	20500	0	20500	+	chr26	48203107	48223607
Scaffold1159	977848	0	977848	-	chr27	0	977848
GAP	20500	0	20500	+	chr27	977848	998348
Scaffold1298	932101	0	932101	+	chr27	998348	1930449
GAP	20500	0	20500	+	chr27	1930449	1950949
Scaffold1654	344844	0	344844	+	chr27	1950949	2295793
GAP	20500	0	20500	+	chr27	2295793	2316293
Scaffold865	492357	0	492357	-	chr27	2316293	2808650
GAP	20500	0	20500	+	chr27	2808650	2829150
Scaffold540	1528540	0	1528540	+	chr27	2829150	4357690
GAP	20500	0	20500	+	chr27	4357690	4378190
Scaffold128	807823	0	807823	-	chr27	4378190	5186013
GAP	20500	0	20500	+	chr27	5186013	5206513
Scaffold950	485168	0	485168	+	chr27	5206513	5691681
GAP	20500	0	20500	+	chr27	5691681	5712181
Scaffold641	2136832	0	2136832	+	chr27	5712181	7849013
GAP	20500	0	20500	+	chr27	7849013	7869513
Scaffold2814	13981	0	13981	-	chr27	7869513	7883494
GAP	20500	0	20500	+	chr27	7883494	7903994
Scaffold1163	437778	0	437778	+	chr27	7903994	8341772
GAP	20500	0	20500	+	chr27	8341772	8362272
Scaffold1809	125843	0	125843	-	chr27	8362272	8488115
GAP	20500	0	20500	+	chr27	8488115	8508615
Scaffold523	4142137	0	4142137	-	chr27	8508615	12650752
GAP	20500	0	20500	+	chr27	12650752	12671252
Scaffold437	3544518	0	3544518	-	chr27	12671252	16215770
GAP	20500	0	20500	+	chr27	16215770	16236270
Scaffold337	2937107	0	2937107	-	chr27	16236270	19173377
GAP	20500	0	20500	+	chr27	19173377	19193877
Scaffold1121	1084311	0	1084311	-	chr27	19193877	20278188
GAP	20500	0	20500	+	chr27	20278188	20298688
Scaffold1189	755898	0	755898	+	chr27	20298688	21054586
GAP	20500	0	20500	+	chr27	21054586	21075086
Scaffold1395	363269	0	363269	+	chr27	21075086	21438355
GAP	20500	0	20500	+	chr27	21438355	21458855
Scaffold2132	117258	0	117258	-	chr27	21458855	21576113
GAP	20500	0	20500	+	chr27	21576113	21596613
Scaffold318	2760485	0	2760485	+	chr27	21596613	24357098
GAP	20500	0	20500	+	chr27	24357098	24377598
Scaffold411	3214949	0	3214949	+	chr27	24377598	27592547
GAP	20500	0	20500	+	chr27	27592547	27613047
Scaffold571	1967894	0	1967894	-	chr27	27613047	29580941
GAP	20500	0	20500	+	chr27	29580941	29601441
Scaffold1338	337595	0	337595	-	chr27	29601441	29939036
GAP	20500	0	20500	+	chr27	29939036	29959536
Scaffold772	1961621	0	1961621	+	chr27	29959536	31921157
GAP	20500	0	20500	+	chr27	31921157	31941657
Scaffold1192	42983	0	42983	-	chr27	31941657	31984640
GAP	20500	0	20500	+	chr27	31984640	32005140
Scaffold2693	51846	0	51846	+	chr27	32005140	32056986
GAP	20500	0	20500	+	chr27	32056986	32077486
Scaffold9139	10084	0	10084	-	chr27	32077486	32087570
GAP	20500	0	20500	+	chr27	32087570	32108070
Scaffold709	1948764	0	1948764	-	chr27	32108070	34056834
GAP	20500	0	20500	+	chr27	34056834	34077334
Scaffold1532	80566	0	80566	+	chr27	34077334	34157900
GAP	20500	0	20500	+	chr27	34157900	34178400
Scaffold1584	86573	0	86573	-	chr27	34178400	34264973
GAP	20500	0	20500	+	chr27	34264973	34285473
[truncated: 1,448 more rows]
