# Supplementary material for: Chromosomer: a reference-based genome arrangement tool for producing draft chromosome sequences
Source: Gigascience. 2016 Aug 22;5(1):38. doi: 10.1186/s13742-016-0141-6 (PMC4994284; doi:10.1186/s13742-016-0141-6)
Supplement: Additional file 7 — Fragment map of the chimpanzee genome. The fragment map of the chimpanzee genome chromosomes constructed by Chromosomer from net alignments of the chimp scaffolds to the human chromosome sequences. The file is in the Chromosomer fragment map format. (TXT 263 kb) [file 13742_2016_141_MOESM7_ESM.txt]

GL385920.1	1043	0	1043	+	chr1	0	1043
GAP	20500	0	20500	+	chr1	1043	21543
GL385921.1	1054	0	1054	+	chr1	21543	22597
GAP	20500	0	20500	+	chr1	22597	43097
GL385922.1	25886	0	25886	+	chr1	43097	68983
GAP	20500	0	20500	+	chr1	68983	89483
GL385923.1	34187	0	34187	+	chr1	89483	123670
GAP	20500	0	20500	+	chr1	123670	144170
GL385924.1	13287	0	13287	+	chr1	144170	157457
GAP	20500	0	20500	+	chr1	157457	177957
GL385925.1	11378	0	11378	+	chr1	177957	189335
GAP	20500	0	20500	+	chr1	189335	209835
GL385926.1	2710	0	2710	+	chr1	209835	212545
GAP	20500	0	20500	+	chr1	212545	233045
GL385927.1	1097	0	1097	+	chr1	233045	234142
GAP	20500	0	20500	+	chr1	234142	254642
GL385928.1	1327	0	1327	+	chr1	254642	255969
GAP	20500	0	20500	+	chr1	255969	276469
GL385929.1	2402	0	2402	+	chr1	276469	278871
GAP	20500	0	20500	+	chr1	278871	299371
GL385930.1	1623	0	1623	+	chr1	299371	300994
GAP	20500	0	20500	+	chr1	300994	321494
GL385931.1	1476	0	1476	+	chr1	321494	322970
GAP	20500	0	20500	+	chr1	322970	343470
GL385932.1	1528	0	1528	+	chr1	343470	344998
GAP	20500	0	20500	+	chr1	344998	365498
GL385933.1	1573	0	1573	+	chr1	365498	367071
GAP	20500	0	20500	+	chr1	367071	387571
GL385934.1	1099	0	1099	+	chr1	387571	388670
GAP	20500	0	20500	+	chr1	388670	409170
GL385935.1	1625	0	1625	+	chr1	409170	410795
GAP	20500	0	20500	+	chr1	410795	431295
GL385936.1	800	0	800	+	chr1	431295	432095
GAP	20500	0	20500	+	chr1	432095	452595
GL385937.1	1801	0	1801	+	chr1	452595	454396
GAP	20500	0	20500	+	chr1	454396	474896
GL385938.1	19585	0	19585	+	chr1	474896	494481
GAP	20500	0	20500	+	chr1	494481	514981
GL385939.1	54629	0	54629	+	chr1	514981	569610
GAP	20500	0	20500	+	chr1	569610	590110
GL385940.1	27449	0	27449	+	chr1	590110	617559
GAP	20500	0	20500	+	chr1	617559	638059
GL385941.1	21251	0	21251	+	chr1	638059	659310
GAP	20500	0	20500	+	chr1	659310	679810
GL385942.1	20572	0	20572	+	chr1	679810	700382
GAP	20500	0	20500	+	chr1	700382	720882
GL385943.1	194980	0	194980	+	chr1	720882	915862
GAP	20500	0	20500	+	chr1	915862	936362
GL385944.1	779	0	779	+	chr1	936362	937141
GAP	20500	0	20500	+	chr1	937141	957641
GL385945.1	9155	0	9155	+	chr1	957641	966796
GAP	20500	0	20500	+	chr1	966796	987296
GL385946.1	330490	0	330490	+	chr1	987296	1317786
GAP	20500	0	20500	+	chr1	1317786	1338286
GL385947.1	884	0	884	+	chr1	1338286	1339170
GAP	20500	0	20500	+	chr1	1339170	1359670
GL385948.1	21414	0	21414	+	chr1	1359670	1381084
GAP	20500	0	20500	+	chr1	1381084	1401584
GL385949.1	3479	0	3479	+	chr1	1401584	1405063
GAP	20500	0	20500	+	chr1	1405063	1425563
GL385950.1	704	0	704	+	chr1	1425563	1426267
GAP	20500	0	20500	+	chr1	1426267	1446767
GL385951.1	5654	0	5654	+	chr1	1446767	1452421
GAP	20500	0	20500	+	chr1	1452421	1472921
GL385952.1	1376059	0	1376059	+	chr1	1472921	2848980
GAP	20500	0	20500	+	chr1	2848980	2869480
GL385953.1	940051	0	940051	+	chr1	2869480	3809531
GAP	20500	0	20500	+	chr1	3809531	3830031
GL385954.1	1023353	0	1023353	+	chr1	3830031	4853384
GAP	20500	0	20500	+	chr1	4853384	4873884
GL385955.1	439836	0	439836	+	chr1	4873884	5313720
GAP	20500	0	20500	+	chr1	5313720	5334220
GL385956.1	378044	0	378044	+	chr1	5334220	5712264
GAP	20500	0	20500	+	chr1	5712264	5732764
GL385957.1	18599	0	18599	+	chr1	5732764	5751363
GAP	20500	0	20500	+	chr1	5751363	5771863
GL385958.1	1010	0	1010	+	chr1	5771863	5772873
GAP	20500	0	20500	+	chr1	5772873	5793373
GL385959.1	3466155	0	3466155	+	chr1	5793373	9259528
GAP	20500	0	20500	+	chr1	9259528	9280028
GL385960.1	233350	0	233350	+	chr1	9280028	9513378
GAP	20500	0	20500	+	chr1	9513378	9533878
GL385961.1	844	0	844	+	chr1	9533878	9534722
GAP	20500	0	20500	+	chr1	9534722	9555222
GL385962.1	1398408	0	1398408	+	chr1	9555222	10953630
GAP	20500	0	20500	+	chr1	10953630	10974130
GL385963.1	596928	0	596928	+	chr1	10974130	11571058
GAP	20500	0	20500	+	chr1	11571058	11591558
GL385964.1	1497553	0	1497553	+	chr1	11591558	13089111
GAP	20500	0	20500	+	chr1	13089111	13109611
GL385965.1	1364	0	1364	+	chr1	13109611	13110975
GAP	20500	0	20500	+	chr1	13110975	13131475
GL385966.1	1392	0	1392	+	chr1	13131475	13132867
GAP	20500	0	20500	+	chr1	13132867	13153367
GL385967.1	16186	0	16186	+	chr1	13153367	13169553
GAP	20500	0	20500	+	chr1	13169553	13190053
GL385968.1	1187	0	1187	+	chr1	13190053	13191240
GAP	20500	0	20500	+	chr1	13191240	13211740
GL385969.1	5522	0	5522	+	chr1	13211740	13217262
GAP	20500	0	20500	+	chr1	13217262	13237762
GL385970.1	1351	0	1351	+	chr1	13237762	13239113
GAP	20500	0	20500	+	chr1	13239113	13259613
GL385971.1	3873	0	3873	+	chr1	13259613	13263486
GAP	20500	0	20500	+	chr1	13263486	13283986
GL385972.1	14202	0	14202	+	chr1	13283986	13298188
GAP	20500	0	20500	+	chr1	13298188	13318688
GL385973.1	14321	0	14321	+	chr1	13318688	13333009
GAP	20500	0	20500	+	chr1	13333009	13353509
GL385974.1	1013	0	1013	+	chr1	13353509	13354522
GAP	20500	0	20500	+	chr1	13354522	13375022
GL385975.1	2527	0	2527	+	chr1	13375022	13377549
GAP	20500	0	20500	+	chr1	13377549	13398049
GL385976.1	790	0	790	+	chr1	13398049	13398839
GAP	20500	0	20500	+	chr1	13398839	13419339
GL385977.1	2947	0	2947	+	chr1	13419339	13422286
GAP	20500	0	20500	+	chr1	13422286	13442786
GL385978.1	10146	0	10146	+	chr1	13442786	13452932
GAP	20500	0	20500	+	chr1	13452932	13473432
GL385979.1	13285	0	13285	+	chr1	13473432	13486717
GAP	20500	0	20500	+	chr1	13486717	13507217
GL385980.1	1701	0	1701	+	chr1	13507217	13508918
GAP	20500	0	20500	+	chr1	13508918	13529418
GL385981.1	25554	0	25554	+	chr1	13529418	13554972
GAP	20500	0	20500	+	chr1	13554972	13575472
GL385982.1	1459	0	1459	+	chr1	13575472	13576931
GAP	20500	0	20500	+	chr1	13576931	13597431
GL385983.1	1268	0	1268	+	chr1	13597431	13598699
GAP	20500	0	20500	+	chr1	13598699	13619199
GL385984.1	760	0	760	+	chr1	13619199	13619959
GAP	20500	0	20500	+	chr1	13619959	13640459
GL385985.1	2390	0	2390	+	chr1	13640459	13642849
GAP	20500	0	20500	+	chr1	13642849	13663349
GL385986.1	1159888	0	1159888	+	chr1	13663349	14823237
GAP	20500	0	20500	+	chr1	14823237	14843737
GL385987.1	2054316	0	2054316	+	chr1	14843737	16898053
GAP	20500	0	20500	+	chr1	16898053	16918553
GL385988.1	12031	0	12031	+	chr1	16918553	16930584
GAP	20500	0	20500	+	chr1	16930584	16951084
GL385989.1	1035	0	1035	+	chr1	16951084	16952119
GAP	20500	0	20500	+	chr1	16952119	16972619
GL385990.1	1044	0	1044	+	chr1	16972619	16973663
GAP	20500	0	20500	+	chr1	16973663	16994163
GL385991.1	47498	0	47498	+	chr1	16994163	17041661
GAP	20500	0	20500	+	chr1	17041661	17062161
GL385992.1	1171503	0	1171503	+	chr1	17062161	18233664
GAP	20500	0	20500	+	chr1	18233664	18254164
GL385993.1	1397	0	1397	+	chr1	18254164	18255561
GAP	20500	0	20500	+	chr1	18255561	18276061
GL385994.1	15333	0	15333	+	chr1	18276061	18291394
GAP	20500	0	20500	+	chr1	18291394	18311894
GL385995.1	8193	0	8193	+	chr1	18311894	18320087
GAP	20500	0	20500	+	chr1	18320087	18340587
GL385996.1	2361998	0	2361998	+	chr1	18340587	20702585
GAP	20500	0	20500	+	chr1	20702585	20723085
GL385997.1	978964	0	978964	+	chr1	20723085	21702049
GAP	20500	0	20500	+	chr1	21702049	21722549
GL385998.1	1305	0	1305	+	chr1	21722549	21723854
GAP	20500	0	20500	+	chr1	21723854	21744354
GL385999.1	1975817	0	1975817	+	chr1	21744354	23720171
GAP	20500	0	20500	+	chr1	23720171	23740671
GL386000.1	638059	0	638059	+	chr1	23740671	24378730
GAP	20500	0	20500	+	chr1	24378730	24399230
GL386001.1	1356172	0	1356172	+	chr1	24399230	25755402
GAP	20500	0	20500	+	chr1	25755402	25775902
GL386002.1	928	0	928	+	chr1	25775902	25776830
GAP	20500	0	20500	+	chr1	25776830	25797330
GL386003.1	1617706	0	1617706	+	chr1	25797330	27415036
GAP	20500	0	20500	+	chr1	27415036	27435536
GL386004.1	2442345	0	2442345	+	chr1	27435536	29877881
GAP	20500	0	20500	+	chr1	29877881	29898381
GL386005.1	166975	0	166975	+	chr1	29898381	30065356
GAP	20500	0	20500	+	chr1	30065356	30085856
GL386006.1	585	0	585	+	chr1	30085856	30086441
GAP	20500	0	20500	+	chr1	30086441	30106941
GL386007.1	1108554	0	1108554	+	chr1	30106941	31215495
GAP	20500	0	20500	+	chr1	31215495	31235995
GL386008.1	1423357	0	1423357	+	chr1	31235995	32659352
GAP	20500	0	20500	+	chr1	32659352	32679852
GL386009.1	240710	0	240710	+	chr1	32679852	32920562
GAP	20500	0	20500	+	chr1	32920562	32941062
GL386010.1	1808	0	1808	+	chr1	32941062	32942870
GAP	20500	0	20500	+	chr1	32942870	32963370
GL386011.1	413	0	413	+	chr1	32963370	32963783
GAP	20500	0	20500	+	chr1	32963783	32984283
GL386012.1	302233	0	302233	+	chr1	32984283	33286516
GAP	20500	0	20500	+	chr1	33286516	33307016
GL386013.1	571	0	571	+	chr1	33307016	33307587
GAP	20500	0	20500	+	chr1	33307587	33328087
GL386014.1	7150707	0	7150707	+	chr1	33328087	40478794
GAP	20500	0	20500	+	chr1	40478794	40499294
GL386015.1	4230835	0	4230835	+	chr1	40499294	44730129
GAP	20500	0	20500	+	chr1	44730129	44750629
GL386016.1	724437	0	724437	+	chr1	44750629	45475066
GAP	20500	0	20500	+	chr1	45475066	45495566
GL386017.1	2181574	0	2181574	+	chr1	45495566	47677140
GAP	20500	0	20500	+	chr1	47677140	47697640
GL386018.1	3089857	0	3089857	+	chr1	47697640	50787497
GAP	20500	0	20500	+	chr1	50787497	50807997
GL386019.1	425409	0	425409	+	chr1	50807997	51233406
GAP	20500	0	20500	+	chr1	51233406	51253906
GL386020.1	3709971	0	3709971	+	chr1	51253906	54963877
GAP	20500	0	20500	+	chr1	54963877	54984377
GL386021.1	952594	0	952594	+	chr1	54984377	55936971
GAP	20500	0	20500	+	chr1	55936971	55957471
GL386022.1	7788959	0	7788959	+	chr1	55957471	63746430
GAP	20500	0	20500	+	chr1	63746430	63766930
GL386023.1	16643	0	16643	+	chr1	63766930	63783573
GAP	20500	0	20500	+	chr1	63783573	63804073
GL386024.1	20647652	0	20647652	+	chr1	63804073	84451725
GAP	20500	0	20500	+	chr1	84451725	84472225
GL386025.1	19912	0	19912	+	chr1	84472225	84492137
GAP	20500	0	20500	+	chr1	84492137	84512637
GL386026.1	45477	0	45477	+	chr1	84512637	84558114
GAP	20500	0	20500	+	chr1	84558114	84578614
GL386027.1	1225	0	1225	+	chr1	84578614	84579839
GAP	20500	0	20500	+	chr1	84579839	84600339
GL386028.1	1420	0	1420	+	chr1	84600339	84601759
GAP	20500	0	20500	+	chr1	84601759	84622259
GL386029.1	1000	0	1000	+	chr1	84622259	84623259
GAP	20500	0	20500	+	chr1	84623259	84643759
GL386030.1	128102	0	128102	+	chr1	84643759	84771861
GAP	20500	0	20500	+	chr1	84771861	84792361
GL386031.1	96506	0	96506	+	chr1	84792361	84888867
GAP	20500	0	20500	+	chr1	84888867	84909367
GL386032.1	4117119	0	4117119	+	chr1	84909367	89026486
GAP	20500	0	20500	+	chr1	89026486	89046986
GL386033.1	13923	0	13923	+	chr1	89046986	89060909
GAP	20500	0	20500	+	chr1	89060909	89081409
GL386034.1	47374	0	47374	+	chr1	89081409	89128783
GAP	20500	0	20500	+	chr1	89128783	89149283
GL386035.1	15661	0	15661	+	chr1	89149283	89164944
GAP	20500	0	20500	+	chr1	89164944	89185444
GL386036.1	4225224	0	4225224	+	chr1	89185444	93410668
GAP	20500	0	20500	+	chr1	93410668	93431168
GL386037.1	11190	0	11190	+	chr1	93431168	93442358
GAP	20500	0	20500	+	chr1	93442358	93462858
GL386038.1	8467392	0	8467392	+	chr1	93462858	101930250
GAP	20500	0	20500	+	chr1	101930250	101950750
GL386039.1	2943690	0	2943690	+	chr1	101950750	104894440
GAP	20500	0	20500	+	chr1	104894440	104914940
GL386040.1	183173	0	183173	+	chr1	104914940	105098113
GAP	20500	0	20500	+	chr1	105098113	105118613
GL386041.1	1107	0	1107	+	chr1	105118613	105119720
GAP	20500	0	20500	+	chr1	105119720	105140220
GL386042.1	1117	0	1117	+	chr1	105140220	105141337
GAP	20500	0	20500	+	chr1	105141337	105161837
GL386043.1	895872	0	895872	+	chr1	105161837	106057709
GAP	20500	0	20500	+	chr1	106057709	106078209
GL386044.1	4776477	0	4776477	+	chr1	106078209	110854686
GAP	20500	0	20500	+	chr1	110854686	110875186
GL386045.1	18002	0	18002	+	chr1	110875186	110893188
GAP	20500	0	20500	+	chr1	110893188	110913688
GL386046.1	29397	0	29397	+	chr1	110913688	110943085
GAP	20500	0	20500	+	chr1	110943085	110963585
GL386047.1	14729	0	14729	+	chr1	110963585	110978314
GAP	20500	0	20500	+	chr1	110978314	110998814
GL386048.1	10188	0	10188	+	chr1	110998814	111009002
GAP	20500	0	20500	+	chr1	111009002	111029502
GL386049.1	336951	0	336951	+	chr1	111029502	111366453
GAP	20500	0	20500	+	chr1	111366453	111386953
GL386050.1	909	0	909	+	chr1	111386953	111387862
GAP	20500	0	20500	+	chr1	111387862	111408362
GL386051.1	5081	0	5081	+	chr1	111408362	111413443
GAP	20500	0	20500	+	chr1	111413443	111433943
GL386052.1	954	0	954	+	chr1	111433943	111434897
GAP	20500	0	20500	+	chr1	111434897	111455397
GL386053.1	1545	0	1545	+	chr1	111455397	111456942
GAP	20500	0	20500	+	chr1	111456942	111477442
GL386054.1	1868	0	1868	+	chr1	111477442	111479310
GAP	20500	0	20500	+	chr1	111479310	111499810
GL386055.1	20368	0	20368	+	chr1	111499810	111520178
GAP	20500	0	20500	+	chr1	111520178	111540678
GL386056.1	1027	0	1027	+	chr1	111540678	111541705
GAP	20500	0	20500	+	chr1	111541705	111562205
GL386057.1	955	0	955	+	chr1	111562205	111563160
GAP	20500	0	20500	+	chr1	111563160	111583660
GL386058.1	201016	0	201016	+	chr1	111583660	111784676
GAP	20500	0	20500	+	chr1	111784676	111805176
GL386059.1	1379	0	1379	+	chr1	111805176	111806555
GAP	20500	0	20500	+	chr1	111806555	111827055
GL386060.1	1508	0	1508	+	chr1	111827055	111828563
GAP	20500	0	20500	+	chr1	111828563	111849063
GL386061.1	2345	0	2345	+	chr1	111849063	111851408
GAP	20500	0	20500	+	chr1	111851408	111871908
GL386062.1	913	0	913	+	chr1	111871908	111872821
GAP	20500	0	20500	+	chr1	111872821	111893321
GL386063.1	981674	0	981674	+	chr1	111893321	112874995
GAP	20500	0	20500	+	chr1	112874995	112895495
GL386064.1	26839	0	26839	+	chr1	112895495	112922334
GAP	20500	0	20500	+	chr1	112922334	112942834
GL386065.1	1030	0	1030	+	chr1	112942834	112943864
GAP	20500	0	20500	+	chr1	112943864	112964364
GL386066.1	3590	0	3590	+	chr1	112964364	112967954
GAP	20500	0	20500	+	chr1	112967954	112988454
GL386067.1	17461	0	17461	+	chr1	112988454	113005915
GAP	20500	0	20500	+	chr1	113005915	113026415
GL386068.1	18481	0	18481	+	chr1	113026415	113044896
GAP	20500	0	20500	+	chr1	113044896	113065396
GL386069.1	33009	0	33009	+	chr1	113065396	113098405
GAP	20500	0	20500	+	chr1	113098405	113118905
GL386070.1	903	0	903	+	chr1	113118905	113119808
GAP	20500	0	20500	+	chr1	113119808	113140308
GL386071.1	1503	0	1503	+	chr1	113140308	113141811
GAP	20500	0	20500	+	chr1	113141811	113162311
GL386072.1	417160	0	417160	+	chr1	113162311	113579471
GAP	20500	0	20500	+	chr1	113579471	113599971
GL386073.1	23575	0	23575	+	chr1	113599971	113623546
GAP	20500	0	20500	+	chr1	113623546	113644046
GL386074.1	13940	0	13940	+	chr1	113644046	113657986
GAP	20500	0	20500	+	chr1	113657986	113678486
GL386075.1	767	0	767	+	chr1	113678486	113679253
GAP	20500	0	20500	+	chr1	113679253	113699753
GL386076.1	512	0	512	+	chr1	113699753	113700265
GAP	20500	0	20500	+	chr1	113700265	113720765
GL386077.1	3777	0	3777	+	chr1	113720765	113724542
GAP	20500	0	20500	+	chr1	113724542	113745042
GL386078.1	1341	0	1341	+	chr1	113745042	113746383
GAP	20500	0	20500	+	chr1	113746383	113766883
GL386079.1	12889	0	12889	+	chr1	113766883	113779772
GAP	20500	0	20500	+	chr1	113779772	113800272
GL386080.1	1340	0	1340	+	chr1	113800272	113801612
GAP	20500	0	20500	+	chr1	113801612	113822112
GL386081.1	1772	0	1772	+	chr1	113822112	113823884
GAP	20500	0	20500	+	chr1	113823884	113844384
GL386082.1	30711	0	30711	+	chr1	113844384	113875095
GAP	20500	0	20500	+	chr1	113875095	113895595
GL386083.1	30045	0	30045	+	chr1	113895595	113925640
GAP	20500	0	20500	+	chr1	113925640	113946140
GL386084.1	43197	0	43197	+	chr1	113946140	113989337
GAP	20500	0	20500	+	chr1	113989337	114009837
GL386085.1	289309	0	289309	+	chr1	114009837	114299146
GAP	20500	0	20500	+	chr1	114299146	114319646
GL386086.1	82608	0	82608	+	chr1	114319646	114402254
GAP	20500	0	20500	+	chr1	114402254	114422754
GL386087.1	51031	0	51031	+	chr1	114422754	114473785
GAP	20500	0	20500	+	chr1	114473785	114494285
GL386088.1	1138	0	1138	+	chr1	114494285	114495423
GAP	20500	0	20500	+	chr1	114495423	114515923
GL386089.1	12851	0	12851	+	chr1	114515923	114528774
GAP	20500	0	20500	+	chr1	114528774	114549274
GL386090.1	15654	0	15654	+	chr1	114549274	114564928
GAP	20500	0	20500	+	chr1	114564928	114585428
GL386091.1	1858	0	1858	+	chr1	114585428	114587286
GAP	20500	0	20500	+	chr1	114587286	114607786
GL386092.1	15926	0	15926	+	chr1	114607786	114623712
GAP	20500	0	20500	+	chr1	114623712	114644212
GL386093.1	21123	0	21123	+	chr1	114644212	114665335
GAP	20500	0	20500	+	chr1	114665335	114685835
GL386094.1	10956	0	10956	+	chr1	114685835	114696791
GAP	20500	0	20500	+	chr1	114696791	114717291
GL386095.1	18048	0	18048	+	chr1	114717291	114735339
GAP	20500	0	20500	+	chr1	114735339	114755839
GL386096.1	28949	0	28949	+	chr1	114755839	114784788
GAP	20500	0	20500	+	chr1	114784788	114805288
GL386097.1	10875	0	10875	+	chr1	114805288	114816163
GAP	20500	0	20500	+	chr1	114816163	114836663
GL386098.1	6423688	0	6423688	+	chr1	114836663	121260351
GAP	20500	0	20500	+	chr1	121260351	121280851
GL386099.1	36026	0	36026	+	chr1	121280851	121316877
GAP	20500	0	20500	+	chr1	121316877	121337377
GL386100.1	39784	0	39784	+	chr1	121337377	121377161
GAP	20500	0	20500	+	chr1	121377161	121397661
GL386101.1	67264	0	67264	+	chr1	121397661	121464925
GAP	20500	0	20500	+	chr1	121464925	121485425
GL386102.1	30395	0	30395	+	chr1	121485425	121515820
GAP	20500	0	20500	+	chr1	121515820	121536320
GL386103.1	19602	0	19602	+	chr1	121536320	121555922
GAP	20500	0	20500	+	chr1	121555922	121576422
GL386104.1	29340	0	29340	+	chr1	121576422	121605762
GAP	20500	0	20500	+	chr1	121605762	121626262
GL386105.1	18382	0	18382	+	chr1	121626262	121644644
GAP	20500	0	20500	+	chr1	121644644	121665144
GL386106.1	22617	0	22617	+	chr1	121665144	121687761
GAP	20500	0	20500	+	chr1	121687761	121708261
GL386107.1	107097	0	107097	+	chr1	121708261	121815358
GAP	20500	0	20500	+	chr1	121815358	121835858
GL386108.1	32898	0	32898	+	chr1	121835858	121868756
GAP	20500	0	20500	+	chr1	121868756	121889256
GL386109.1	32994	0	32994	+	chr1	121889256	121922250
GAP	20500	0	20500	+	chr1	121922250	121942750
GL386110.1	43236	0	43236	+	chr1	121942750	121985986
GAP	20500	0	20500	+	chr1	121985986	122006486
GL386111.1	14142	0	14142	+	chr1	122006486	122020628
GAP	20500	0	20500	+	chr1	122020628	122041128
GL386112.1	11044	0	11044	+	chr1	122041128	122052172
GAP	20500	0	20500	+	chr1	122052172	122072672
GL386113.1	10725	0	10725	+	chr1	122072672	122083397
GAP	20500	0	20500	+	chr1	122083397	122103897
GL386114.1	22786	0	22786	+	chr1	122103897	122126683
GAP	20500	0	20500	+	chr1	122126683	122147183
GL386115.1	152779	0	152779	+	chr1	122147183	122299962
GAP	20500	0	20500	+	chr1	122299962	122320462
GL386116.1	3377994	0	3377994	+	chr1	122320462	125698456
GAP	20500	0	20500	+	chr1	125698456	125718956
GL386117.1	15468	0	15468	+	chr1	125718956	125734424
GAP	20500	0	20500	+	chr1	125734424	125754924
GL386118.1	459481	0	459481	+	chr1	125754924	126214405
GAP	20500	0	20500	+	chr1	126214405	126234905
GL386119.1	24402	0	24402	+	chr1	126234905	126259307
GAP	20500	0	20500	+	chr1	126259307	126279807
GL386120.1	16655	0	16655	+	chr1	126279807	126296462
GAP	20500	0	20500	+	chr1	126296462	126316962
GL386121.1	2471465	0	2471465	+	chr1	126316962	128788427
GAP	20500	0	20500	+	chr1	128788427	128808927
GL386122.1	3461936	0	3461936	+	chr1	128808927	132270863
GAP	20500	0	20500	+	chr1	132270863	132291363
GL386123.1	11639	0	11639	+	chr1	132291363	132303002
GAP	20500	0	20500	+	chr1	132303002	132323502
GL386124.1	14710	0	14710	+	chr1	132323502	132338212
GAP	20500	0	20500	+	chr1	132338212	132358712
GL386125.1	5801689	0	5801689	+	chr1	132358712	138160401
GAP	20500	0	20500	+	chr1	138160401	138180901
GL386126.1	116585	0	116585	+	chr1	138180901	138297486
GAP	20500	0	20500	+	chr1	138297486	138317986
GL386127.1	6937076	0	6937076	+	chr1	138317986	145255062
GAP	20500	0	20500	+	chr1	145255062	145275562
GL386128.1	27182657	0	27182657	+	chr1	145275562	172458219
GAP	20500	0	20500	+	chr1	172458219	172478719
GL386129.1	542899	0	542899	+	chr1	172478719	173021618
GAP	20500	0	20500	+	chr1	173021618	173042118
GL386130.1	85187	0	85187	+	chr1	173042118	173127305
GAP	20500	0	20500	+	chr1	173127305	173147805
GL386131.1	872361	0	872361	+	chr1	173147805	174020166
GAP	20500	0	20500	+	chr1	174020166	174040666
GL386132.1	66459	0	66459	+	chr1	174040666	174107125
GAP	20500	0	20500	+	chr1	174107125	174127625
GL386133.1	9211238	0	9211238	+	chr1	174127625	183338863
GAP	20500	0	20500	+	chr1	183338863	183359363
GL386134.1	1450	0	1450	+	chr1	183359363	183360813
GAP	20500	0	20500	+	chr1	183360813	183381313
GL386135.1	17242709	0	17242709	+	chr1	183381313	200624022
GAP	20500	0	20500	+	chr1	200624022	200644522
GL386136.1	472110	0	472110	+	chr1	200644522	201116632
GAP	20500	0	20500	+	chr1	201116632	201137132
GL386137.1	3749551	0	3749551	+	chr1	201137132	204886683
GAP	20500	0	20500	+	chr1	204886683	204907183
GL386138.1	239555	0	239555	+	chr1	204907183	205146738
GAP	20500	0	20500	+	chr1	205146738	205167238
GL386139.1	787706	0	787706	+	chr1	205167238	205954944
GAP	20500	0	20500	+	chr1	205954944	205975444
GL386140.1	1074	0	1074	+	chr1	205975444	205976518
GAP	20500	0	20500	+	chr1	205976518	205997018
GL386141.1	1138	0	1138	+	chr1	205997018	205998156
GAP	20500	0	20500	+	chr1	205998156	206018656
GL386142.1	912	0	912	+	chr1	206018656	206019568
GAP	20500	0	20500	+	chr1	206019568	206040068
GL386143.1	643	0	643	+	chr1	206040068	206040711
GAP	20500	0	20500	+	chr1	206040711	206061211
GL386144.1	877	0	877	+	chr1	206061211	206062088
GAP	20500	0	20500	+	chr1	206062088	206082588
GL386145.1	1485	0	1485	+	chr1	206082588	206084073
GAP	20500	0	20500	+	chr1	206084073	206104573
GL386146.1	1196	0	1196	+	chr1	206104573	206105769
GAP	20500	0	20500	+	chr1	206105769	206126269
GL386147.1	754	0	754	+	chr1	206126269	206127023
GAP	20500	0	20500	+	chr1	206127023	206147523
GL386148.1	508927	0	508927	+	chr1	206147523	206656450
GAP	20500	0	20500	+	chr1	206656450	206676950
GL386149.1	5012981	0	5012981	+	chr1	206676950	211689931
GAP	20500	0	20500	+	chr1	211689931	211710431
GL386150.1	990043	0	990043	+	chr1	211710431	212700474
GAP	20500	0	20500	+	chr1	212700474	212720974
GL386151.1	1072	0	1072	+	chr1	212720974	212722046
GAP	20500	0	20500	+	chr1	212722046	212742546
GL386152.1	996	0	996	+	chr1	212742546	212743542
GAP	20500	0	20500	+	chr1	212743542	212764042
GL386153.1	717	0	717	+	chr1	212764042	212764759
GAP	20500	0	20500	+	chr1	212764759	212785259
GL386154.1	8069650	0	8069650	+	chr1	212785259	220854909
GAP	20500	0	20500	+	chr1	220854909	220875409
GL386155.1	20884	0	20884	+	chr1	220875409	220896293
GAP	20500	0	20500	+	chr1	220896293	220916793
GL386156.1	5625673	0	5625673	+	chr1	220916793	226542466
GAP	20500	0	20500	+	chr1	226542466	226562966
GL386157.1	2150	0	2150	+	chr1	226562966	226565116
GAP	20500	0	20500	+	chr1	226565116	226585616
GL386158.1	50318	0	50318	+	chr1	226585616	226635934
GAP	20500	0	20500	+	chr1	226635934	226656434
GL387028.1	1606094	0	1606094	+	chr10	0	1606094
GAP	20500	0	20500	+	chr10	1606094	1626594
GL387029.1	16016	0	16016	+	chr10	1626594	1642610
GAP	20500	0	20500	+	chr10	1642610	1663110
GL387030.1	5226504	0	5226504	+	chr10	1663110	6889614
GAP	20500	0	20500	+	chr10	6889614	6910114
GL387031.1	884559	0	884559	+	chr10	6910114	7794673
GAP	20500	0	20500	+	chr10	7794673	7815173
GL387032.1	1855645	0	1855645	+	chr10	7815173	9670818
GAP	20500	0	20500	+	chr10	9670818	9691318
GL387033.1	5634199	0	5634199	+	chr10	9691318	15325517
GAP	20500	0	20500	+	chr10	15325517	15346017
GL387034.1	4112522	0	4112522	+	chr10	15346017	19458539
GAP	20500	0	20500	+	chr10	19458539	19479039
GL387035.1	52872	0	52872	+	chr10	19479039	19531911
GAP	20500	0	20500	+	chr10	19531911	19552411
GL387036.1	173063	0	173063	+	chr10	19552411	19725474
GAP	20500	0	20500	+	chr10	19725474	19745974
GL387037.1	9809795	0	9809795	+	chr10	19745974	29555769
GAP	20500	0	20500	+	chr10	29555769	29576269
GL387038.1	9658195	0	9658195	+	chr10	29576269	39234464
GAP	20500	0	20500	+	chr10	39234464	39254964
GL387039.1	16283	0	16283	+	chr10	39254964	39271247
GAP	20500	0	20500	+	chr10	39271247	39291747
GL387040.1	130507	0	130507	+	chr10	39291747	39422254
GAP	20500	0	20500	+	chr10	39422254	39442754
GL387041.1	1269	0	1269	+	chr10	39442754	39444023
GAP	20500	0	20500	+	chr10	39444023	39464523
GL387042.1	18800	0	18800	+	chr10	39464523	39483323
GAP	20500	0	20500	+	chr10	39483323	39503823
GL387043.1	1647	0	1647	+	chr10	39503823	39505470
GAP	20500	0	20500	+	chr10	39505470	39525970
GL387044.1	1368	0	1368	+	chr10	39525970	39527338
GAP	20500	0	20500	+	chr10	39527338	39547838
GL387045.1	565	0	565	+	chr10	39547838	39548403
GAP	20500	0	20500	+	chr10	39548403	39568903
GL387046.1	1781	0	1781	+	chr10	39568903	39570684
GAP	20500	0	20500	+	chr10	39570684	39591184
GL387047.1	893	0	893	+	chr10	39591184	39592077
GAP	20500	0	20500	+	chr10	39592077	39612577
GL387048.1	879	0	879	+	chr10	39612577	39613456
GAP	20500	0	20500	+	chr10	39613456	39633956
GL387049.1	2920	0	2920	+	chr10	39633956	39636876
GAP	20500	0	20500	+	chr10	39636876	39657376
GL387050.1	1814	0	1814	+	chr10	39657376	39659190
GAP	20500	0	20500	+	chr10	39659190	39679690
GL387051.1	1231	0	1231	+	chr10	39679690	39680921
GAP	20500	0	20500	+	chr10	39680921	39701421
GL387052.1	4025761	0	4025761	+	chr10	39701421	43727182
GAP	20500	0	20500	+	chr10	43727182	43747682
GL387053.1	163775	0	163775	+	chr10	43747682	43911457
GAP	20500	0	20500	+	chr10	43911457	43931957
GL387054.1	11564	0	11564	+	chr10	43931957	43943521
GAP	20500	0	20500	+	chr10	43943521	43964021
GL387055.1	25519	0	25519	+	chr10	43964021	43989540
GAP	20500	0	20500	+	chr10	43989540	44010040
GL387056.1	162257	0	162257	+	chr10	44010040	44172297
GAP	20500	0	20500	+	chr10	44172297	44192797
GL387057.1	990	0	990	+	chr10	44192797	44193787
GAP	20500	0	20500	+	chr10	44193787	44214287
GL387058.1	9965	0	9965	+	chr10	44214287	44224252
GAP	20500	0	20500	+	chr10	44224252	44244752
GL387059.1	906	0	906	+	chr10	44244752	44245658
GAP	20500	0	20500	+	chr10	44245658	44266158
GL387060.1	1025	0	1025	+	chr10	44266158	44267183
GAP	20500	0	20500	+	chr10	44267183	44287683
GL387061.1	1498	0	1498	+	chr10	44287683	44289181
GAP	20500	0	20500	+	chr10	44289181	44309681
GL387062.1	127367	0	127367	+	chr10	44309681	44437048
GAP	20500	0	20500	+	chr10	44437048	44457548
GL387063.1	1858	0	1858	+	chr10	44457548	44459406
GAP	20500	0	20500	+	chr10	44459406	44479906
GL387064.1	1119	0	1119	+	chr10	44479906	44481025
GAP	20500	0	20500	+	chr10	44481025	44501525
GL387065.1	507	0	507	+	chr10	44501525	44502032
GAP	20500	0	20500	+	chr10	44502032	44522532
GL387066.1	1470	0	1470	+	chr10	44522532	44524002
GAP	20500	0	20500	+	chr10	44524002	44544502
GL387067.1	847	0	847	+	chr10	44544502	44545349
GAP	20500	0	20500	+	chr10	44545349	44565849
GL387068.1	707	0	707	+	chr10	44565849	44566556
GAP	20500	0	20500	+	chr10	44566556	44587056
GL387069.1	1329	0	1329	+	chr10	44587056	44588385
GAP	20500	0	20500	+	chr10	44588385	44608885
GL387070.1	2191	0	2191	+	chr10	44608885	44611076
GAP	20500	0	20500	+	chr10	44611076	44631576
GL387071.1	910	0	910	+	chr10	44631576	44632486
GAP	20500	0	20500	+	chr10	44632486	44652986
GL387072.1	1101	0	1101	+	chr10	44652986	44654087
GAP	20500	0	20500	+	chr10	44654087	44674587
GL387073.1	1531	0	1531	+	chr10	44674587	44676118
GAP	20500	0	20500	+	chr10	44676118	44696618
GL387074.1	1575	0	1575	+	chr10	44696618	44698193
GAP	20500	0	20500	+	chr10	44698193	44718693
GL387075.1	845	0	845	+	chr10	44718693	44719538
GAP	20500	0	20500	+	chr10	44719538	44740038
GL387076.1	2582	0	2582	+	chr10	44740038	44742620
GAP	20500	0	20500	+	chr10	44742620	44763120
GL387077.1	1684	0	1684	+	chr10	44763120	44764804
GAP	20500	0	20500	+	chr10	44764804	44785304
GL387078.1	700	0	700	+	chr10	44785304	44786004
GAP	20500	0	20500	+	chr10	44786004	44806504
GL387079.1	325	0	325	+	chr10	44806504	44806829
GAP	20500	0	20500	+	chr10	44806829	44827329
GL387080.1	987	0	987	+	chr10	44827329	44828316
GAP	20500	0	20500	+	chr10	44828316	44848816
GL387081.1	1838	0	1838	+	chr10	44848816	44850654
GAP	20500	0	20500	+	chr10	44850654	44871154
GL387082.1	20950982	0	20950982	+	chr10	44871154	65822136
GAP	20500	0	20500	+	chr10	65822136	65842636
GL387083.1	1004	0	1004	+	chr10	65842636	65843640
GAP	20500	0	20500	+	chr10	65843640	65864140
GL387084.1	61570	0	61570	+	chr10	65864140	65925710
GAP	20500	0	20500	+	chr10	65925710	65946210
GL387085.1	4531	0	4531	+	chr10	65946210	65950741
GAP	20500	0	20500	+	chr10	65950741	65971241
GL387086.1	1230	0	1230	+	chr10	65971241	65972471
GAP	20500	0	20500	+	chr10	65972471	65992971
GL387087.1	1729077	0	1729077	+	chr10	65992971	67722048
GAP	20500	0	20500	+	chr10	67722048	67742548
GL387088.1	1038116	0	1038116	+	chr10	67742548	68780664
GAP	20500	0	20500	+	chr10	68780664	68801164
GL387089.1	68554	0	68554	+	chr10	68801164	68869718
GAP	20500	0	20500	+	chr10	68869718	68890218
GL387090.1	12969	0	12969	+	chr10	68890218	68903187
GAP	20500	0	20500	+	chr10	68903187	68923687
GL387091.1	6103069	0	6103069	+	chr10	68923687	75026756
GAP	20500	0	20500	+	chr10	75026756	75047256
GL387092.1	4479	0	4479	+	chr10	75047256	75051735
GAP	20500	0	20500	+	chr10	75051735	75072235
GL387093.1	944	0	944	+	chr10	75072235	75073179
GAP	20500	0	20500	+	chr10	75073179	75093679
GL387094.1	1291	0	1291	+	chr10	75093679	75094970
GAP	20500	0	20500	+	chr10	75094970	75115470
GL387095.1	1082	0	1082	+	chr10	75115470	75116552
GAP	20500	0	20500	+	chr10	75116552	75137052
GL387096.1	583	0	583	+	chr10	75137052	75137635
GAP	20500	0	20500	+	chr10	75137635	75158135
GL387097.1	8635	0	8635	+	chr10	75158135	75166770
GAP	20500	0	20500	+	chr10	75166770	75187270
GL387098.1	1014	0	1014	+	chr10	75187270	75188284
GAP	20500	0	20500	+	chr10	75188284	75208784
GL387099.1	1044	0	1044	+	chr10	75208784	75209828
GAP	20500	0	20500	+	chr10	75209828	75230328
GL387100.1	1563	0	1563	+	chr10	75230328	75231891
GAP	20500	0	20500	+	chr10	75231891	75252391
GL387101.1	2601	0	2601	+	chr10	75252391	75254992
GAP	20500	0	20500	+	chr10	75254992	75275492
GL387102.1	722	0	722	+	chr10	75275492	75276214
GAP	20500	0	20500	+	chr10	75276214	75296714
GL387103.1	981	0	981	+	chr10	75296714	75297695
GAP	20500	0	20500	+	chr10	75297695	75318195
GL387104.1	755	0	755	+	chr10	75318195	75318950
GAP	20500	0	20500	+	chr10	75318950	75339450
GL387105.1	3220	0	3220	+	chr10	75339450	75342670
GAP	20500	0	20500	+	chr10	75342670	75363170
GL387106.1	1167	0	1167	+	chr10	75363170	75364337
GAP	20500	0	20500	+	chr10	75364337	75384837
GL387107.1	1426	0	1426	+	chr10	75384837	75386263
GAP	20500	0	20500	+	chr10	75386263	75406763
GL387108.1	29992	0	29992	+	chr10	75406763	75436755
GAP	20500	0	20500	+	chr10	75436755	75457255
GL387109.1	78690	0	78690	+	chr10	75457255	75535945
GAP	20500	0	20500	+	chr10	75535945	75556445
GL387110.1	4553016	0	4553016	+	chr10	75556445	80109461
GAP	20500	0	20500	+	chr10	80109461	80129961
GL387111.1	1551396	0	1551396	+	chr10	80129961	81681357
GAP	20500	0	20500	+	chr10	81681357	81701857
GL387112.1	958414	0	958414	+	chr10	81701857	82660271
GAP	20500	0	20500	+	chr10	82660271	82680771
GL387113.1	183190	0	183190	+	chr10	82680771	82863961
GAP	20500	0	20500	+	chr10	82863961	82884461
GL387114.1	745	0	745	+	chr10	82884461	82885206
GAP	20500	0	20500	+	chr10	82885206	82905706
GL387115.1	685	0	685	+	chr10	82905706	82906391
GAP	20500	0	20500	+	chr10	82906391	82926891
GL387116.1	2497	0	2497	+	chr10	82926891	82929388
GAP	20500	0	20500	+	chr10	82929388	82949888
GL387117.1	2524	0	2524	+	chr10	82949888	82952412
GAP	20500	0	20500	+	chr10	82952412	82972912
GL387118.1	860	0	860	+	chr10	82972912	82973772
GAP	20500	0	20500	+	chr10	82973772	82994272
GL387119.1	2607	0	2607	+	chr10	82994272	82996879
GAP	20500	0	20500	+	chr10	82996879	83017379
GL387120.1	1733	0	1733	+	chr10	83017379	83019112
GAP	20500	0	20500	+	chr10	83019112	83039612
GL387121.1	1535	0	1535	+	chr10	83039612	83041147
GAP	20500	0	20500	+	chr10	83041147	83061647
GL387122.1	1110	0	1110	+	chr10	83061647	83062757
GAP	20500	0	20500	+	chr10	83062757	83083257
GL387123.1	2361	0	2361	+	chr10	83083257	83085618
GAP	20500	0	20500	+	chr10	83085618	83106118
GL387124.1	2067	0	2067	+	chr10	83106118	83108185
GAP	20500	0	20500	+	chr10	83108185	83128685
GL387125.1	1221	0	1221	+	chr10	83128685	83129906
GAP	20500	0	20500	+	chr10	83129906	83150406
GL387126.1	21448	0	21448	+	chr10	83150406	83171854
GAP	20500	0	20500	+	chr10	83171854	83192354
GL387127.1	1163	0	1163	+	chr10	83192354	83193517
GAP	20500	0	20500	+	chr10	83193517	83214017
GL387128.1	47062	0	47062	+	chr10	83214017	83261079
GAP	20500	0	20500	+	chr10	83261079	83281579
GL387129.1	15575437	0	15575437	+	chr10	83281579	98857016
GAP	20500	0	20500	+	chr10	98857016	98877516
GL387130.1	20940587	0	20940587	+	chr10	98877516	119818103
GAP	20500	0	20500	+	chr10	119818103	119838603
GL387131.1	187175	0	187175	+	chr10	119838603	120025778
GAP	20500	0	20500	+	chr10	120025778	120046278
GL387132.1	2834906	0	2834906	+	chr10	120046278	122881184
GAP	20500	0	20500	+	chr10	122881184	122901684
GL387133.1	53127	0	53127	+	chr10	122901684	122954811
GAP	20500	0	20500	+	chr10	122954811	122975311
GL387134.1	65931	0	65931	+	chr10	122975311	123041242
GAP	20500	0	20500	+	chr10	123041242	123061742
GL387135.1	386812	0	386812	+	chr10	123061742	123448554
GAP	20500	0	20500	+	chr10	123448554	123469054
GL387136.1	4186657	0	4186657	+	chr10	123469054	127655711
GAP	20500	0	20500	+	chr10	127655711	127676211
GL387137.1	730	0	730	+	chr10	127676211	127676941
GAP	20500	0	20500	+	chr10	127676941	127697441
GL387138.1	110483	0	110483	+	chr10	127697441	127807924
GAP	20500	0	20500	+	chr10	127807924	127828424
GL387139.1	260479	0	260479	+	chr10	127828424	128088903
GAP	20500	0	20500	+	chr10	128088903	128109403
GL387140.1	1145412	0	1145412	+	chr10	128109403	129254815
GAP	20500	0	20500	+	chr10	129254815	129275315
GL387141.1	530	0	530	+	chr10	129275315	129275845
GAP	20500	0	20500	+	chr10	129275845	129296345
GL387142.1	239306	0	239306	+	chr10	129296345	129535651
GAP	20500	0	20500	+	chr10	129535651	129556151
GL387143.1	1003	0	1003	+	chr10	129556151	129557154
GAP	20500	0	20500	+	chr10	129557154	129577654
GL387144.1	1083	0	1083	+	chr10	129577654	129578737
GAP	20500	0	20500	+	chr10	129578737	129599237
GL387145.1	358871	0	358871	+	chr10	129599237	129958108
GAP	20500	0	20500	+	chr10	129958108	129978608
GL387146.1	37532	0	37532	+	chr10	129978608	130016140
GAP	20500	0	20500	+	chr10	130016140	130036640
GL387147.1	886	0	886	+	chr10	130036640	130037526
GAP	20500	0	20500	+	chr10	130037526	130058026
GL387148.1	1850	0	1850	+	chr11	0	1850
GAP	20500	0	20500	+	chr11	1850	22350
GL387149.1	1236	0	1236	+	chr11	22350	23586
GAP	20500	0	20500	+	chr11	23586	44086
GL387150.1	1502	0	1502	+	chr11	44086	45588
GAP	20500	0	20500	+	chr11	45588	66088
GL387151.1	789	0	789	+	chr11	66088	66877
GAP	20500	0	20500	+	chr11	66877	87377
GL387152.1	1445	0	1445	+	chr11	87377	88822
GAP	20500	0	20500	+	chr11	88822	109322
GL387153.1	1441	0	1441	+	chr11	109322	110763
GAP	20500	0	20500	+	chr11	110763	131263
GL387154.1	719	0	719	+	chr11	131263	131982
GAP	20500	0	20500	+	chr11	131982	152482
GL387155.1	2819	0	2819	+	chr11	152482	155301
GAP	20500	0	20500	+	chr11	155301	175801
GL387156.1	179330	0	179330	+	chr11	175801	355131
GAP	20500	0	20500	+	chr11	355131	375631
GL387157.1	6018	0	6018	+	chr11	375631	381649
GAP	20500	0	20500	+	chr11	381649	402149
GL387158.1	43590	0	43590	+	chr11	402149	445739
GAP	20500	0	20500	+	chr11	445739	466239
GL387159.1	1188	0	1188	+	chr11	466239	467427
GAP	20500	0	20500	+	chr11	467427	487927
GL387160.1	1059	0	1059	+	chr11	487927	488986
GAP	20500	0	20500	+	chr11	488986	509486
GL387161.1	968	0	968	+	chr11	509486	510454
GAP	20500	0	20500	+	chr11	510454	530954
GL387162.1	659	0	659	+	chr11	530954	531613
GAP	20500	0	20500	+	chr11	531613	552113
GL387163.1	974	0	974	+	chr11	552113	553087
GAP	20500	0	20500	+	chr11	553087	573587
GL387164.1	621	0	621	+	chr11	573587	574208
GAP	20500	0	20500	+	chr11	574208	594708
GL387165.1	639	0	639	+	chr11	594708	595347
GAP	20500	0	20500	+	chr11	595347	615847
GL387166.1	214205	0	214205	+	chr11	615847	830052
GAP	20500	0	20500	+	chr11	830052	850552
GL387167.1	485627	0	485627	+	chr11	850552	1336179
GAP	20500	0	20500	+	chr11	1336179	1356679
GL387168.1	53723	0	53723	+	chr11	1356679	1410402
GAP	20500	0	20500	+	chr11	1410402	1430902
GL387169.1	662217	0	662217	+	chr11	1430902	2093119
GAP	20500	0	20500	+	chr11	2093119	2113619
GL387170.1	8876	0	8876	+	chr11	2113619	2122495
GAP	20500	0	20500	+	chr11	2122495	2142995
GL387171.1	5037	0	5037	+	chr11	2142995	2148032
GAP	20500	0	20500	+	chr11	2148032	2168532
GL387172.1	19847	0	19847	+	chr11	2168532	2188379
GAP	20500	0	20500	+	chr11	2188379	2208879
GL387173.1	1264	0	1264	+	chr11	2208879	2210143
GAP	20500	0	20500	+	chr11	2210143	2230643
GL387174.1	1604	0	1604	+	chr11	2230643	2232247
GAP	20500	0	20500	+	chr11	2232247	2252747
GL387175.1	134779	0	134779	+	chr11	2252747	2387526
GAP	20500	0	20500	+	chr11	2387526	2408026
GL387176.1	2033512	0	2033512	+	chr11	2408026	4441538
GAP	20500	0	20500	+	chr11	4441538	4462038
GL387177.1	19768493	0	19768493	+	chr11	4462038	24230531
GAP	20500	0	20500	+	chr11	24230531	24251031
GL387178.1	6273861	0	6273861	+	chr11	24251031	30524892
GAP	20500	0	20500	+	chr11	30524892	30545392
GL387179.1	20264495	0	20264495	+	chr11	30545392	50809887
GAP	20500	0	20500	+	chr11	50809887	50830387
GL387180.1	1508	0	1508	+	chr11	50830387	50831895
GAP	20500	0	20500	+	chr11	50831895	50852395
GL387181.1	699	0	699	+	chr11	50852395	50853094
GAP	20500	0	20500	+	chr11	50853094	50873594
GL387182.1	1071	0	1071	+	chr11	50873594	50874665
GAP	20500	0	20500	+	chr11	50874665	50895165
GL387183.1	1392	0	1392	+	chr11	50895165	50896557
GAP	20500	0	20500	+	chr11	50896557	50917057
GL387184.1	868	0	868	+	chr11	50917057	50917925
GAP	20500	0	20500	+	chr11	50917925	50938425
GL387185.1	814	0	814	+	chr11	50938425	50939239
GAP	20500	0	20500	+	chr11	50939239	50959739
GL387186.1	1604	0	1604	+	chr11	50959739	50961343
GAP	20500	0	20500	+	chr11	50961343	50981843
GL387187.1	1061	0	1061	+	chr11	50981843	50982904
GAP	20500	0	20500	+	chr11	50982904	51003404
GL387188.1	2123	0	2123	+	chr11	51003404	51005527
GAP	20500	0	20500	+	chr11	51005527	51026027
GL387189.1	2202	0	2202	+	chr11	51026027	51028229
GAP	20500	0	20500	+	chr11	51028229	51048729
GL387190.1	1217	0	1217	+	chr11	51048729	51049946
GAP	20500	0	20500	+	chr11	51049946	51070446
GL387191.1	1029	0	1029	+	chr11	51070446	51071475
GAP	20500	0	20500	+	chr11	51071475	51091975
GL387192.1	1695571	0	1695571	+	chr11	51091975	52787546
GAP	20500	0	20500	+	chr11	52787546	52808046
GL387193.1	3534917	0	3534917	+	chr11	52808046	56342963
GAP	20500	0	20500	+	chr11	56342963	56363463
GL387194.1	2260881	0	2260881	+	chr11	56363463	58624344
GAP	20500	0	20500	+	chr11	58624344	58644844
GL387195.1	1917915	0	1917915	+	chr11	58644844	60562759
GAP	20500	0	20500	+	chr11	60562759	60583259
GL387196.1	219115	0	219115	+	chr11	60583259	60802374
GAP	20500	0	20500	+	chr11	60802374	60822874
GL387197.1	14228	0	14228	+	chr11	60822874	60837102
GAP	20500	0	20500	+	chr11	60837102	60857602
GL387198.1	6158	0	6158	+	chr11	60857602	60863760
GAP	20500	0	20500	+	chr11	60863760	60884260
GL387199.1	805	0	805	+	chr11	60884260	60885065
GAP	20500	0	20500	+	chr11	60885065	60905565
GL387200.1	742	0	742	+	chr11	60905565	60906307
GAP	20500	0	20500	+	chr11	60906307	60926807
GL387201.1	97765	0	97765	+	chr11	60926807	61024572
GAP	20500	0	20500	+	chr11	61024572	61045072
GL387202.1	31474	0	31474	+	chr11	61045072	61076546
GAP	20500	0	20500	+	chr11	61076546	61097046
GL387203.1	533198	0	533198	+	chr11	61097046	61630244
GAP	20500	0	20500	+	chr11	61630244	61650744
GL387204.1	1121773	0	1121773	+	chr11	61650744	62772517
GAP	20500	0	20500	+	chr11	62772517	62793017
GL387205.1	958	0	958	+	chr11	62793017	62793975
GAP	20500	0	20500	+	chr11	62793975	62814475
GL387206.1	16453	0	16453	+	chr11	62814475	62830928
GAP	20500	0	20500	+	chr11	62830928	62851428
GL387207.1	17204253	0	17204253	+	chr11	62851428	80055681
GAP	20500	0	20500	+	chr11	80055681	80076181
GL387208.1	1816354	0	1816354	+	chr11	80076181	81892535
GAP	20500	0	20500	+	chr11	81892535	81913035
GL387209.1	27268	0	27268	+	chr11	81913035	81940303
GAP	20500	0	20500	+	chr11	81940303	81960803
GL387210.1	2107	0	2107	+	chr11	81960803	81962910
GAP	20500	0	20500	+	chr11	81962910	81983410
GL387211.1	17768	0	17768	+	chr11	81983410	82001178
GAP	20500	0	20500	+	chr11	82001178	82021678
GL387212.1	1201	0	1201	+	chr11	82021678	82022879
GAP	20500	0	20500	+	chr11	82022879	82043379
GL387213.1	6510428	0	6510428	+	chr11	82043379	88553807
GAP	20500	0	20500	+	chr11	88553807	88574307
GL387214.1	8096620	0	8096620	+	chr11	88574307	96670927
GAP	20500	0	20500	+	chr11	96670927	96691427
GL387215.1	16830314	0	16830314	+	chr11	96691427	113521741
GAP	20500	0	20500	+	chr11	113521741	113542241
GL387216.1	673899	0	673899	+	chr11	113542241	114216140
GAP	20500	0	20500	+	chr11	114216140	114236640
GL387217.1	4809391	0	4809391	+	chr11	114236640	119046031
GAP	20500	0	20500	+	chr11	119046031	119066531
GL387218.1	5402111	0	5402111	+	chr11	119066531	124468642
GAP	20500	0	20500	+	chr11	124468642	124489142
GL387219.1	909408	0	909408	+	chr11	124489142	125398550
GAP	20500	0	20500	+	chr11	125398550	125419050
GL387220.1	337483	0	337483	+	chr11	125419050	125756533
GAP	20500	0	20500	+	chr11	125756533	125777033
GL387221.1	1233591	0	1233591	+	chr11	125777033	127010624
GAP	20500	0	20500	+	chr11	127010624	127031124
GL387222.1	440894	0	440894	+	chr11	127031124	127472018
GAP	20500	0	20500	+	chr11	127472018	127492518
GL387905.1	1160	0	1160	+	chr12	0	1160
GAP	20500	0	20500	+	chr12	1160	21660
GL387223.1	2470198	0	2470198	+	chr12	21660	2491858
GAP	20500	0	20500	+	chr12	2491858	2512358
GL387224.1	249234	0	249234	-	chr12	2512358	2761592
GAP	20500	0	20500	+	chr12	2761592	2782092
GL387225.1	2855867	0	2855867	+	chr12	2782092	5637959
GAP	20500	0	20500	+	chr12	5637959	5658459
GL387226.1	1641099	0	1641099	+	chr12	5658459	7299558
GAP	20500	0	20500	+	chr12	7299558	7320058
GL387227.1	1224638	0	1224638	+	chr12	7320058	8544696
GAP	20500	0	20500	+	chr12	8544696	8565196
GL387228.1	5954035	0	5954035	+	chr12	8565196	14519231
GAP	20500	0	20500	+	chr12	14519231	14539731
GL387229.1	6656321	0	6656321	+	chr12	14539731	21196052
GAP	20500	0	20500	+	chr12	21196052	21216552
GL387230.1	9974	0	9974	-	chr12	21216552	21226526
GAP	20500	0	20500	+	chr12	21226526	21247026
GL387231.1	13767385	0	13767385	+	chr12	21247026	35014411
GAP	20500	0	20500	+	chr12	35014411	35034911
GL387232.1	174477	0	174477	-	chr12	35034911	35209388
GAP	20500	0	20500	+	chr12	35209388	35229888
GL387233.1	1223	0	1223	-	chr12	35229888	35231111
GAP	20500	0	20500	+	chr12	35231111	35251611
GL387234.1	1183	0	1183	-	chr12	35251611	35252794
GAP	20500	0	20500	+	chr12	35252794	35273294
GL387235.1	4385285	0	4385285	+	chr12	35273294	39658579
GAP	20500	0	20500	+	chr12	39658579	39679079
GL387236.1	434100	0	434100	-	chr12	39679079	40113179
GAP	20500	0	20500	+	chr12	40113179	40133679
GL387237.1	3386679	0	3386679	+	chr12	40133679	43520358
GAP	20500	0	20500	+	chr12	43520358	43540858
GL387238.1	8801825	0	8801825	+	chr12	43540858	52342683
GAP	20500	0	20500	+	chr12	52342683	52363183
GL387239.1	14102352	0	14102352	+	chr12	52363183	66465535
GAP	20500	0	20500	+	chr12	66465535	66486035
GL387240.1	50403	0	50403	-	chr12	66486035	66536438
GAP	20500	0	20500	+	chr12	66536438	66556938
GL387241.1	22509786	0	22509786	+	chr12	66556938	89066724
GAP	20500	0	20500	+	chr12	89066724	89087224
GL387242.1	19036775	0	19036775	+	chr12	89087224	108123999
GAP	20500	0	20500	+	chr12	108123999	108144499
GL387243.1	1004	0	1004	-	chr12	108144499	108145503
GAP	20500	0	20500	+	chr12	108145503	108166003
GL387244.1	686080	0	686080	+	chr12	108166003	108852083
GAP	20500	0	20500	+	chr12	108852083	108872583
GL387245.1	11550425	0	11550425	+	chr12	108872583	120423008
GAP	20500	0	20500	+	chr12	120423008	120443508
GL387246.1	1154749	0	1154749	+	chr12	120443508	121598257
GAP	20500	0	20500	+	chr12	121598257	121618757
GL387247.1	397215	0	397215	-	chr12	121618757	122015972
GAP	20500	0	20500	+	chr12	122015972	122036472
GL387248.1	1039961	0	1039961	+	chr12	122036472	123076433
GAP	20500	0	20500	+	chr12	123076433	123096933
GL387249.1	974	0	974	-	chr12	123096933	123097907
GAP	20500	0	20500	+	chr12	123097907	123118407
GL387250.1	571920	0	571920	+	chr12	123118407	123690327
GAP	20500	0	20500	+	chr12	123690327	123710827
GL387251.1	20710	0	20710	-	chr12	123710827	123731537
GAP	20500	0	20500	+	chr12	123731537	123752037
GL387252.1	81807	0	81807	-	chr12	123752037	123833844
GAP	20500	0	20500	+	chr12	123833844	123854344
GL387253.1	901	0	901	-	chr12	123854344	123855245
GAP	20500	0	20500	+	chr12	123855245	123875745
GL387254.1	564	0	564	-	chr12	123875745	123876309
GAP	20500	0	20500	+	chr12	123876309	123896809
GL387255.1	479	0	479	-	chr12	123896809	123897288
GAP	20500	0	20500	+	chr12	123897288	123917788
GL387256.1	989	0	989	-	chr12	123917788	123918777
GAP	20500	0	20500	+	chr12	123918777	123939277
GL387257.1	4016827	0	4016827	+	chr12	123939277	127956104
GAP	20500	0	20500	+	chr12	127956104	127976604
GL387258.1	2207274	0	2207274	+	chr12	127976604	130183878
GAP	20500	0	20500	+	chr12	130183878	130204378
GL387259.1	886117	0	886117	+	chr12	130204378	131090495
GAP	20500	0	20500	+	chr12	131090495	131110995
GL387260.1	194020	0	194020	-	chr12	131110995	131305015
GAP	20500	0	20500	+	chr12	131305015	131325515
GL387261.1	995	0	995	-	chr12	131325515	131326510
GAP	20500	0	20500	+	chr12	131326510	131347010
GL387262.1	1139	0	1139	-	chr12	131347010	131348149
GAP	20500	0	20500	+	chr12	131348149	131368649
GL387263.1	807	0	807	-	chr12	131368649	131369456
GAP	20500	0	20500	+	chr12	131369456	131389956
GL387264.1	66387	0	66387	-	chr12	131389956	131456343
GAP	20500	0	20500	+	chr12	131456343	131476843
GL387265.1	192134	0	192134	-	chr12	131476843	131668977
GAP	20500	0	20500	+	chr12	131668977	131689477
GL387266.1	1277	0	1277	-	chr12	131689477	131690754
GAP	20500	0	20500	+	chr12	131690754	131711254
GL387267.1	864	0	864	-	chr12	131711254	131712118
GAP	20500	0	20500	+	chr12	131712118	131732618
GL387268.1	1110	0	1110	-	chr12	131732618	131733728
GAP	20500	0	20500	+	chr12	131733728	131754228
GL387269.1	1215	0	1215	-	chr12	131754228	131755443
GAP	20500	0	20500	+	chr12	131755443	131775943
GL387270.1	529	0	529	-	chr12	131775943	131776472
GAP	20500	0	20500	+	chr12	131776472	131796972
GL387271.1	3792	0	3792	-	chr12	131796972	131800764
GAP	20500	0	20500	+	chr12	131800764	131821264
GL387272.1	992	0	992	-	chr12	131821264	131822256
GAP	20500	0	20500	+	chr12	131822256	131842756
GL387273.1	504123	0	504123	-	chr12	131842756	132346879
GAP	20500	0	20500	+	chr12	132346879	132367379
GL387274.1	18488	0	18488	-	chr12	132367379	132385867
GAP	20500	0	20500	+	chr12	132385867	132406367
GL387275.1	94478	0	94478	-	chr12	132406367	132500845
GAP	20500	0	20500	+	chr12	132500845	132521345
GL387276.1	12920	0	12920	-	chr12	132521345	132534265
GAP	20500	0	20500	+	chr12	132534265	132554765
GL387277.1	1002	0	1002	-	chr12	132554765	132555767
GAP	20500	0	20500	+	chr12	132555767	132576267
GL387278.1	42494	0	42494	-	chr12	132576267	132618761
GAP	20500	0	20500	+	chr12	132618761	132639261
GL387279.1	1413	0	1413	-	chr12	132639261	132640674
GAP	20500	0	20500	+	chr12	132640674	132661174
GL387280.1	1867	0	1867	-	chr12	132661174	132663041
GAP	20500	0	20500	+	chr12	132663041	132683541
GL387281.1	776	0	776	-	chr12	132683541	132684317
GAP	20500	0	20500	+	chr12	132684317	132704817
GL387282.1	1978	0	1978	-	chr12	132704817	132706795
GAP	20500	0	20500	+	chr12	132706795	132727295
GL387283.1	1510	0	1510	-	chr12	132727295	132728805
GAP	20500	0	20500	+	chr12	132728805	132749305
GL387284.1	1006	0	1006	-	chr12	132749305	132750311
GAP	20500	0	20500	+	chr12	132750311	132770811
GL387285.1	261003	0	261003	-	chr12	132770811	133031814
GAP	20500	0	20500	+	chr12	133031814	133052314
GL387286.1	1113	0	1113	-	chr12	133052314	133053427
GAP	20500	0	20500	+	chr12	133053427	133073927
GL387287.1	1459	0	1459	-	chr12	133073927	133075386
GAP	20500	0	20500	+	chr12	133075386	133095886
GL387288.1	2337	0	2337	-	chr12	133095886	133098223
GAP	20500	0	20500	+	chr12	133098223	133118723
GL387289.1	80987	0	80987	-	chr12	133118723	133199710
GAP	20500	0	20500	+	chr12	133199710	133220210
GL387290.1	484662	0	484662	-	chr12	133220210	133704872
GAP	20500	0	20500	+	chr12	133704872	133725372
GL387291.1	1125	0	1125	+	chr13	0	1125
GAP	20500	0	20500	+	chr13	1125	21625
GL387292.1	970	0	970	+	chr13	21625	22595
GAP	20500	0	20500	+	chr13	22595	43095
GL387294.1	8483222	0	8483222	+	chr13	43095	8526317
GAP	20500	0	20500	+	chr13	8526317	8546817
GL387295.1	3925105	0	3925105	+	chr13	8546817	12471922
GAP	20500	0	20500	+	chr13	12471922	12492422
GL387296.1	8163087	0	8163087	+	chr13	12492422	20655509
GAP	20500	0	20500	+	chr13	20655509	20676009
GL387297.1	728	0	728	-	chr13	20676009	20676737
GAP	20500	0	20500	+	chr13	20676737	20697237
GL387298.1	668	0	668	-	chr13	20697237	20697905
GAP	20500	0	20500	+	chr13	20697905	20718405
GL387299.1	894	0	894	-	chr13	20718405	20719299
GAP	20500	0	20500	+	chr13	20719299	20739799
GL387300.1	1665	0	1665	-	chr13	20739799	20741464
GAP	20500	0	20500	+	chr13	20741464	20761964
GL387301.1	1257	0	1257	-	chr13	20761964	20763221
GAP	20500	0	20500	+	chr13	20763221	20783721
GL387302.1	671	0	671	-	chr13	20783721	20784392
GAP	20500	0	20500	+	chr13	20784392	20804892
GL387303.1	649	0	649	-	chr13	20804892	20805541
GAP	20500	0	20500	+	chr13	20805541	20826041
GL387304.1	643	0	643	-	chr13	20826041	20826684
GAP	20500	0	20500	+	chr13	20826684	20847184
GL387305.1	1207	0	1207	-	chr13	20847184	20848391
GAP	20500	0	20500	+	chr13	20848391	20868891
GL387306.1	948	0	948	-	chr13	20868891	20869839
GAP	20500	0	20500	+	chr13	20869839	20890339
GL387307.1	581	0	581	-	chr13	20890339	20890920
GAP	20500	0	20500	+	chr13	20890920	20911420
GL387308.1	1321	0	1321	-	chr13	20911420	20912741
GAP	20500	0	20500	+	chr13	20912741	20933241
GL387309.1	53670	0	53670	-	chr13	20933241	20986911
GAP	20500	0	20500	+	chr13	20986911	21007411
GL387310.1	1186	0	1186	-	chr13	21007411	21008597
GAP	20500	0	20500	+	chr13	21008597	21029097
GL387311.1	677	0	677	-	chr13	21029097	21029774
GAP	20500	0	20500	+	chr13	21029774	21050274
GL387312.1	857	0	857	-	chr13	21050274	21051131
GAP	20500	0	20500	+	chr13	21051131	21071631
GL387313.1	5792088	0	5792088	+	chr13	21071631	26863719
GAP	20500	0	20500	+	chr13	26863719	26884219
GL387314.1	835	0	835	-	chr13	26884219	26885054
GAP	20500	0	20500	+	chr13	26885054	26905554
GL387315.1	258988	0	258988	-	chr13	26905554	27164542
GAP	20500	0	20500	+	chr13	27164542	27185042
GL387316.1	1278	0	1278	-	chr13	27185042	27186320
GAP	20500	0	20500	+	chr13	27186320	27206820
GL387317.1	981	0	981	-	chr13	27206820	27207801
GAP	20500	0	20500	+	chr13	27207801	27228301
GL387318.1	744	0	744	-	chr13	27228301	27229045
GAP	20500	0	20500	+	chr13	27229045	27249545
GL387319.1	888	0	888	-	chr13	27249545	27250433
GAP	20500	0	20500	+	chr13	27250433	27270933
GL387320.1	1255	0	1255	-	chr13	27270933	27272188
GAP	20500	0	20500	+	chr13	27272188	27292688
GL387321.1	4584110	0	4584110	+	chr13	27292688	31876798
GAP	20500	0	20500	+	chr13	31876798	31897298
GL387322.1	10907	0	10907	-	chr13	31897298	31908205
GAP	20500	0	20500	+	chr13	31908205	31928705
GL387323.1	4844789	0	4844789	+	chr13	31928705	36773494
GAP	20500	0	20500	+	chr13	36773494	36793994
GL387324.1	1746749	0	1746749	+	chr13	36793994	38540743
GAP	20500	0	20500	+	chr13	38540743	38561243
GL387325.1	1133	0	1133	-	chr13	38561243	38562376
GAP	20500	0	20500	+	chr13	38562376	38582876
GL387326.1	30600	0	30600	-	chr13	38582876	38613476
GAP	20500	0	20500	+	chr13	38613476	38633976
GL387327.1	10946	0	10946	-	chr13	38633976	38644922
GAP	20500	0	20500	+	chr13	38644922	38665422
GL387328.1	5555840	0	5555840	+	chr13	38665422	44221262
GAP	20500	0	20500	+	chr13	44221262	44241762
GL387329.1	17220012	0	17220012	+	chr13	44241762	61461774
GAP	20500	0	20500	+	chr13	61461774	61482274
GL387330.1	12525800	0	12525800	+	chr13	61482274	74008074
GAP	20500	0	20500	+	chr13	74008074	74028574
GL387331.1	7813192	0	7813192	+	chr13	74028574	81841766
GAP	20500	0	20500	+	chr13	81841766	81862266
GL387332.1	5547094	0	5547094	+	chr13	81862266	87409360
GAP	20500	0	20500	+	chr13	87409360	87429860
GL387333.1	1880136	0	1880136	+	chr13	87429860	89309996
GAP	20500	0	20500	+	chr13	89309996	89330496
GL387334.1	2098	0	2098	-	chr13	89330496	89332594
GAP	20500	0	20500	+	chr13	89332594	89353094
GL387335.1	987	0	987	-	chr13	89353094	89354081
GAP	20500	0	20500	+	chr13	89354081	89374581
GL387336.1	770	0	770	-	chr13	89374581	89375351
GAP	20500	0	20500	+	chr13	89375351	89395851
GL387337.1	9952	0	9952	-	chr13	89395851	89405803
GAP	20500	0	20500	+	chr13	89405803	89426303
GL387338.1	1200	0	1200	-	chr13	89426303	89427503
GAP	20500	0	20500	+	chr13	89427503	89448003
GL387339.1	1270	0	1270	-	chr13	89448003	89449273
GAP	20500	0	20500	+	chr13	89449273	89469773
GL387340.1	252408	0	252408	-	chr13	89469773	89722181
GAP	20500	0	20500	+	chr13	89722181	89742681
GL387341.1	1999	0	1999	-	chr13	89742681	89744680
GAP	20500	0	20500	+	chr13	89744680	89765180
GL387343.1	20550	0	20550	-	chr14	0	20550
GAP	20500	0	20500	+	chr14	20550	41050
GL387344.1	971	0	971	-	chr14	41050	42021
GAP	20500	0	20500	+	chr14	42021	62521
GL387345.1	1093	0	1093	-	chr14	62521	63614
GAP	20500	0	20500	+	chr14	63614	84114
GL387346.1	771	0	771	-	chr14	84114	84885
GAP	20500	0	20500	+	chr14	84885	105385
GL387347.1	836	0	836	-	chr14	105385	106221
GAP	20500	0	20500	+	chr14	106221	126721
GL387348.1	726	0	726	-	chr14	126721	127447
GAP	20500	0	20500	+	chr14	127447	147947
GL387342.1	2142	0	2142	+	chr14	147947	150089
GAP	20500	0	20500	+	chr14	150089	170589
GL387349.1	2631899	0	2631899	+	chr14	170589	2802488
GAP	20500	0	20500	+	chr14	2802488	2822988
GL387350.1	12406960	0	12406960	+	chr14	2822988	15229948
GAP	20500	0	20500	+	chr14	15229948	15250448
GL387351.1	979	0	979	-	chr14	15250448	15251427
GAP	20500	0	20500	+	chr14	15251427	15271927
GL387352.1	1226	0	1226	-	chr14	15271927	15273153
GAP	20500	0	20500	+	chr14	15273153	15293653
GL387353.1	745	0	745	-	chr14	15293653	15294398
GAP	20500	0	20500	+	chr14	15294398	15314898
GL387354.1	1093	0	1093	-	chr14	15314898	15315991
GAP	20500	0	20500	+	chr14	15315991	15336491
GL387355.1	1322	0	1322	-	chr14	15336491	15337813
GAP	20500	0	20500	+	chr14	15337813	15358313
GL387356.1	31455541	0	31455541	+	chr14	15358313	46813854
GAP	20500	0	20500	+	chr14	46813854	46834354
GL387357.1	4581022	0	4581022	+	chr14	46834354	51415376
GAP	20500	0	20500	+	chr14	51415376	51435876
GL387358.1	12554	0	12554	-	chr14	51435876	51448430
GAP	20500	0	20500	+	chr14	51448430	51468930
GL387359.1	11001479	0	11001479	+	chr14	51468930	62470409
GAP	20500	0	20500	+	chr14	62470409	62490909
GL387360.1	11377057	0	11377057	+	chr14	62490909	73867966
GAP	20500	0	20500	+	chr14	73867966	73888466
GL387361.1	11050	0	11050	-	chr14	73888466	73899516
GAP	20500	0	20500	+	chr14	73899516	73920016
GL387362.1	2703963	0	2703963	+	chr14	73920016	76623979
GAP	20500	0	20500	+	chr14	76623979	76644479
GL387363.1	190016	0	190016	-	chr14	76644479	76834495
GAP	20500	0	20500	+	chr14	76834495	76854995
GL387364.1	145642	0	145642	-	chr14	76854995	77000637
GAP	20500	0	20500	+	chr14	77000637	77021137
GL387365.1	762	0	762	-	chr14	77021137	77021899
GAP	20500	0	20500	+	chr14	77021899	77042399
GL387366.1	4775	0	4775	-	chr14	77042399	77047174
GAP	20500	0	20500	+	chr14	77047174	77067674
GL387367.1	12897	0	12897	-	chr14	77067674	77080571
GAP	20500	0	20500	+	chr14	77080571	77101071
GL387368.1	1326	0	1326	-	chr14	77101071	77102397
GAP	20500	0	20500	+	chr14	77102397	77122897
GL387369.1	7761601	0	7761601	+	chr14	77122897	84884498
GAP	20500	0	20500	+	chr14	84884498	84904998
GL387370.1	955	0	955	-	chr14	84904998	84905953
GAP	20500	0	20500	+	chr14	84905953	84926453
GL387371.1	1167715	0	1167715	+	chr14	84926453	86094168
GAP	20500	0	20500	+	chr14	86094168	86114668
GL387372.1	750	0	750	-	chr14	86114668	86115418
GAP	20500	0	20500	+	chr14	86115418	86135918
GL387373.1	423	0	423	-	chr14	86135918	86136341
GAP	20500	0	20500	+	chr14	86136341	86156841
GL387374.1	615299	0	615299	-	chr14	86156841	86772140
GAP	20500	0	20500	+	chr14	86772140	86792640
GL387375.1	9906	0	9906	-	chr14	86792640	86802546
GAP	20500	0	20500	+	chr14	86802546	86823046
GL387376.1	14835	0	14835	-	chr14	86823046	86837881
GAP	20500	0	20500	+	chr14	86837881	86858381
GL387377.1	339	0	339	-	chr14	86858381	86858720
GAP	20500	0	20500	+	chr14	86858720	86879220
GL387378.1	69567	0	69567	-	chr14	86879220	86948787
GAP	20500	0	20500	+	chr14	86948787	86969287
GL387379.1	588093	0	588093	-	chr14	86969287	87557380
GAP	20500	0	20500	+	chr14	87557380	87577880
GL387380.1	23361	0	23361	-	chr14	87577880	87601241
GAP	20500	0	20500	+	chr14	87601241	87621741
GL387381.1	25034	0	25034	-	chr14	87621741	87646775
GAP	20500	0	20500	+	chr14	87646775	87667275
GL387382.1	18929	0	18929	-	chr14	87667275	87686204
GAP	20500	0	20500	+	chr14	87686204	87706704
GL387383.1	2529	0	2529	-	chr14	87706704	87709233
GAP	20500	0	20500	+	chr14	87709233	87729733
GL387384.1	1812	0	1812	-	chr14	87729733	87731545
GAP	20500	0	20500	+	chr14	87731545	87752045
GL387385.1	1022	0	1022	-	chr14	87752045	87753067
GAP	20500	0	20500	+	chr14	87753067	87773567
GL387386.1	1306	0	1306	-	chr14	87773567	87774873
GAP	20500	0	20500	+	chr14	87774873	87795373
GL387387.1	15870	0	15870	-	chr14	87795373	87811243
GAP	20500	0	20500	+	chr14	87811243	87831743
GL387388.1	1281	0	1281	-	chr14	87831743	87833024
GAP	20500	0	20500	+	chr14	87833024	87853524
GL387389.1	285802	0	285802	-	chr14	87853524	88139326
GAP	20500	0	20500	+	chr14	88139326	88159826
GL387390.1	11431	0	11431	-	chr14	88159826	88171257
GAP	20500	0	20500	+	chr14	88171257	88191757
GL387391.1	22162	0	22162	-	chr14	88191757	88213919
GAP	20500	0	20500	+	chr14	88213919	88234419
GL387392.1	14829	0	14829	-	chr14	88234419	88249248
GAP	20500	0	20500	+	chr14	88249248	88269748
GL387393.1	458404	0	458404	-	chr14	88269748	88728152
GAP	20500	0	20500	+	chr14	88728152	88748652
GL387395.1	14227	0	14227	+	chr15	0	14227
GAP	20500	0	20500	+	chr15	14227	34727
GL387396.1	5951	0	5951	+	chr15	34727	40678
GAP	20500	0	20500	+	chr15	40678	61178
GL387397.1	1241	0	1241	+	chr15	61178	62419
GAP	20500	0	20500	+	chr15	62419	82919
GL387398.1	946	0	946	+	chr15	82919	83865
GAP	20500	0	20500	+	chr15	83865	104365
GL387399.1	1333	0	1333	+	chr15	104365	105698
GAP	20500	0	20500	+	chr15	105698	126198
GL387400.1	17615	0	17615	+	chr15	126198	143813
GAP	20500	0	20500	+	chr15	143813	164313
GL387401.1	80739	0	80739	+	chr15	164313	245052
GAP	20500	0	20500	+	chr15	245052	265552
GL387402.1	73385	0	73385	+	chr15	265552	338937
GAP	20500	0	20500	+	chr15	338937	359437
GL387403.1	22188	0	22188	+	chr15	359437	381625
GAP	20500	0	20500	+	chr15	381625	402125
GL387404.1	11396	0	11396	+	chr15	402125	413521
GAP	20500	0	20500	+	chr15	413521	434021
GL387405.1	26822	0	26822	+	chr15	434021	460843
GAP	20500	0	20500	+	chr15	460843	481343
GL387406.1	2621	0	2621	+	chr15	481343	483964
GAP	20500	0	20500	+	chr15	483964	504464
GL387407.1	1322	0	1322	+	chr15	504464	505786
GAP	20500	0	20500	+	chr15	505786	526286
GL387408.1	34890	0	34890	+	chr15	526286	561176
GAP	20500	0	20500	+	chr15	561176	581676
GL387409.1	19333	0	19333	+	chr15	581676	601009
GAP	20500	0	20500	+	chr15	601009	621509
GL387410.1	97321	0	97321	+	chr15	621509	718830
GAP	20500	0	20500	+	chr15	718830	739330
GL387411.1	10785	0	10785	+	chr15	739330	750115
GAP	20500	0	20500	+	chr15	750115	770615
GL387412.1	50038	0	50038	+	chr15	770615	820653
GAP	20500	0	20500	+	chr15	820653	841153
GL387413.1	815	0	815	+	chr15	841153	841968
GAP	20500	0	20500	+	chr15	841968	862468
GL387414.1	698	0	698	+	chr15	862468	863166
GAP	20500	0	20500	+	chr15	863166	883666
GL387415.1	884	0	884	+	chr15	883666	884550
GAP	20500	0	20500	+	chr15	884550	905050
GL387416.1	1225	0	1225	+	chr15	905050	906275
GAP	20500	0	20500	+	chr15	906275	926775
GL387417.1	34122	0	34122	+	chr15	926775	960897
GAP	20500	0	20500	+	chr15	960897	981397
GL387418.1	1482	0	1482	+	chr15	981397	982879
GAP	20500	0	20500	+	chr15	982879	1003379
GL387419.1	1156	0	1156	+	chr15	1003379	1004535
GAP	20500	0	20500	+	chr15	1004535	1025035
GL387420.1	966	0	966	+	chr15	1025035	1026001
GAP	20500	0	20500	+	chr15	1026001	1046501
GL387421.1	1155	0	1155	+	chr15	1046501	1047656
GAP	20500	0	20500	+	chr15	1047656	1068156
GL387422.1	1016	0	1016	+	chr15	1068156	1069172
GAP	20500	0	20500	+	chr15	1069172	1089672
GL387423.1	11167	0	11167	+	chr15	1089672	1100839
GAP	20500	0	20500	+	chr15	1100839	1121339
GL387424.1	1396	0	1396	+	chr15	1121339	1122735
GAP	20500	0	20500	+	chr15	1122735	1143235
GL387425.1	1341	0	1341	+	chr15	1143235	1144576
GAP	20500	0	20500	+	chr15	1144576	1165076
GL387426.1	972	0	972	+	chr15	1165076	1166048
GAP	20500	0	20500	+	chr15	1166048	1186548
GL387427.1	675017	0	675017	+	chr15	1186548	1861565
GAP	20500	0	20500	+	chr15	1861565	1882065
GL387428.1	2581	0	2581	+	chr15	1882065	1884646
GAP	20500	0	20500	+	chr15	1884646	1905146
GL387429.1	1194	0	1194	+	chr15	1905146	1906340
GAP	20500	0	20500	+	chr15	1906340	1926840
GL387430.1	49547	0	49547	+	chr15	1926840	1976387
GAP	20500	0	20500	+	chr15	1976387	1996887
GL387431.1	3354679	0	3354679	+	chr15	1996887	5351566
GAP	20500	0	20500	+	chr15	5351566	5372066
GL387432.1	419092	0	419092	+	chr15	5372066	5791158
GAP	20500	0	20500	+	chr15	5791158	5811658
GL387433.1	1102	0	1102	+	chr15	5811658	5812760
GAP	20500	0	20500	+	chr15	5812760	5833260
GL387434.1	30543	0	30543	+	chr15	5833260	5863803
GAP	20500	0	20500	+	chr15	5863803	5884303
GL387435.1	2421284	0	2421284	+	chr15	5884303	8305587
GAP	20500	0	20500	+	chr15	8305587	8326087
GL387436.1	115192	0	115192	+	chr15	8326087	8441279
GAP	20500	0	20500	+	chr15	8441279	8461779
GL387437.1	1251	0	1251	+	chr15	8461779	8463030
GAP	20500	0	20500	+	chr15	8463030	8483530
GL387438.1	657	0	657	+	chr15	8483530	8484187
GAP	20500	0	20500	+	chr15	8484187	8504687
GL387439.1	1329	0	1329	+	chr15	8504687	8506016
GAP	20500	0	20500	+	chr15	8506016	8526516
GL387440.1	948086	0	948086	+	chr15	8526516	9474602
GAP	20500	0	20500	+	chr15	9474602	9495102
GL387441.1	13430	0	13430	+	chr15	9495102	9508532
GAP	20500	0	20500	+	chr15	9508532	9529032
GL387442.1	117858	0	117858	+	chr15	9529032	9646890
GAP	20500	0	20500	+	chr15	9646890	9667390
GL387443.1	1988449	0	1988449	+	chr15	9667390	11655839
GAP	20500	0	20500	+	chr15	11655839	11676339
GL387444.1	964	0	964	+	chr15	11676339	11677303
GAP	20500	0	20500	+	chr15	11677303	11697803
GL387445.1	7352500	0	7352500	+	chr15	11697803	19050303
GAP	20500	0	20500	+	chr15	19050303	19070803
GL387446.1	11596	0	11596	+	chr15	19070803	19082399
GAP	20500	0	20500	+	chr15	19082399	19102899
GL387447.1	31346	0	31346	+	chr15	19102899	19134245
GAP	20500	0	20500	+	chr15	19134245	19154745
GL387448.1	1973802	0	1973802	+	chr15	19154745	21128547
GAP	20500	0	20500	+	chr15	21128547	21149047
GL387449.1	1094	0	1094	+	chr15	21149047	21150141
GAP	20500	0	20500	+	chr15	21150141	21170641
GL387450.1	3183	0	3183	+	chr15	21170641	21173824
GAP	20500	0	20500	+	chr15	21173824	21194324
GL387451.1	1869	0	1869	+	chr15	21194324	21196193
GAP	20500	0	20500	+	chr15	21196193	21216693
GL387452.1	2307	0	2307	+	chr15	21216693	21219000
GAP	20500	0	20500	+	chr15	21219000	21239500
GL387453.1	1540	0	1540	+	chr15	21239500	21241040
GAP	20500	0	20500	+	chr15	21241040	21261540
GL387454.1	2426	0	2426	+	chr15	21261540	21263966
GAP	20500	0	20500	+	chr15	21263966	21284466
GL387455.1	881578	0	881578	+	chr15	21284466	22166044
GAP	20500	0	20500	+	chr15	22166044	22186544
GL387456.1	381504	0	381504	+	chr15	22186544	22568048
GAP	20500	0	20500	+	chr15	22568048	22588548
GL387457.1	1085	0	1085	+	chr15	22588548	22589633
GAP	20500	0	20500	+	chr15	22589633	22610133
GL387458.1	1018	0	1018	+	chr15	22610133	22611151
GAP	20500	0	20500	+	chr15	22611151	22631651
GL387459.1	29822649	0	29822649	+	chr15	22631651	52454300
GAP	20500	0	20500	+	chr15	52454300	52474800
GL387460.1	1222356	0	1222356	+	chr15	52474800	53697156
GAP	20500	0	20500	+	chr15	53697156	53717656
GL387461.1	1026	0	1026	+	chr15	53717656	53718682
GAP	20500	0	20500	+	chr15	53718682	53739182
GL387462.1	709	0	709	+	chr15	53739182	53739891
GAP	20500	0	20500	+	chr15	53739891	53760391
GL387463.1	6821814	0	6821814	+	chr15	53760391	60582205
GAP	20500	0	20500	+	chr15	60582205	60602705
GL387464.1	1395	0	1395	+	chr15	60602705	60604100
GAP	20500	0	20500	+	chr15	60604100	60624600
GL387465.1	1136	0	1136	+	chr15	60624600	60625736
GAP	20500	0	20500	+	chr15	60625736	60646236
GL387466.1	10555	0	10555	+	chr15	60646236	60656791
GAP	20500	0	20500	+	chr15	60656791	60677291
GL387467.1	2242	0	2242	+	chr15	60677291	60679533
GAP	20500	0	20500	+	chr15	60679533	60700033
GL387468.1	1706859	0	1706859	+	chr15	60700033	62406892
GAP	20500	0	20500	+	chr15	62406892	62427392
GL387469.1	696952	0	696952	+	chr15	62427392	63124344
GAP	20500	0	20500	+	chr15	63124344	63144844
GL387470.1	1414	0	1414	+	chr15	63144844	63146258
GAP	20500	0	20500	+	chr15	63146258	63166758
GL387471.1	1306	0	1306	+	chr15	63166758	63168064
GAP	20500	0	20500	+	chr15	63168064	63188564
GL387472.1	1744	0	1744	+	chr15	63188564	63190308
GAP	20500	0	20500	+	chr15	63190308	63210808
GL387473.1	4523	0	4523	+	chr15	63210808	63215331
GAP	20500	0	20500	+	chr15	63215331	63235831
GL387474.1	1835	0	1835	+	chr15	63235831	63237666
GAP	20500	0	20500	+	chr15	63237666	63258166
GL387475.1	8041280	0	8041280	+	chr15	63258166	71299446
GAP	20500	0	20500	+	chr15	71299446	71319946
GL387476.1	821559	0	821559	+	chr15	71319946	72141505
GAP	20500	0	20500	+	chr15	72141505	72162005
GL387477.1	722407	0	722407	+	chr15	72162005	72884412
GAP	20500	0	20500	+	chr15	72884412	72904912
GL387478.1	3286951	0	3286951	+	chr15	72904912	76191863
GAP	20500	0	20500	+	chr15	76191863	76212363
GL387479.1	3516945	0	3516945	+	chr15	76212363	79729308
GAP	20500	0	20500	+	chr15	79729308	79749808
GL387480.1	451937	0	451937	+	chr15	79749808	80201745
GAP	20500	0	20500	+	chr15	80201745	80222245
GL387481.1	22521	0	22521	+	chr15	80222245	80244766
GAP	20500	0	20500	+	chr15	80244766	80265266
GL387482.1	1266	0	1266	+	chr16	0	1266
GAP	20500	0	20500	+	chr16	1266	21766
GL387483.1	797896	0	797896	+	chr16	21766	819662
GAP	20500	0	20500	+	chr16	819662	840162
GL387484.1	163378	0	163378	+	chr16	840162	1003540
GAP	20500	0	20500	+	chr16	1003540	1024040
GL387485.1	258170	0	258170	+	chr16	1024040	1282210
GAP	20500	0	20500	+	chr16	1282210	1302710
GL387486.1	25954	0	25954	+	chr16	1302710	1328664
GAP	20500	0	20500	+	chr16	1328664	1349164
GL387487.1	849	0	849	+	chr16	1349164	1350013
GAP	20500	0	20500	+	chr16	1350013	1370513
GL387488.1	567265	0	567265	+	chr16	1370513	1937778
GAP	20500	0	20500	+	chr16	1937778	1958278
GL387489.1	18695	0	18695	+	chr16	1958278	1976973
GAP	20500	0	20500	+	chr16	1976973	1997473
GL387490.1	274533	0	274533	+	chr16	1997473	2272006
GAP	20500	0	20500	+	chr16	2272006	2292506
GL387491.1	1094	0	1094	+	chr16	2292506	2293600
GAP	20500	0	20500	+	chr16	2293600	2314100
GL387492.1	1727	0	1727	+	chr16	2314100	2315827
GAP	20500	0	20500	+	chr16	2315827	2336327
GL387493.1	836	0	836	+	chr16	2336327	2337163
GAP	20500	0	20500	+	chr16	2337163	2357663
GL387494.1	479830	0	479830	+	chr16	2357663	2837493
GAP	20500	0	20500	+	chr16	2837493	2857993
GL387495.1	11342	0	11342	+	chr16	2857993	2869335
GAP	20500	0	20500	+	chr16	2869335	2889835
GL387496.1	128762	0	128762	+	chr16	2889835	3018597
GAP	20500	0	20500	+	chr16	3018597	3039097
GL387497.1	3985695	0	3985695	+	chr16	3039097	7024792
GAP	20500	0	20500	+	chr16	7024792	7045292
GL387498.1	1844967	0	1844967	+	chr16	7045292	8890259
GAP	20500	0	20500	+	chr16	8890259	8910759
GL387499.1	249157	0	249157	+	chr16	8910759	9159916
GAP	20500	0	20500	+	chr16	9159916	9180416
GL387500.1	1200859	0	1200859	+	chr16	9180416	10381275
GAP	20500	0	20500	+	chr16	10381275	10401775
GL387501.1	461364	0	461364	+	chr16	10401775	10863139
GAP	20500	0	20500	+	chr16	10863139	10883639
GL387502.1	361938	0	361938	+	chr16	10883639	11245577
GAP	20500	0	20500	+	chr16	11245577	11266077
GL387503.1	9804	0	9804	+	chr16	11266077	11275881
GAP	20500	0	20500	+	chr16	11275881	11296381
GL387504.1	1055488	0	1055488	+	chr16	11296381	12351869
GAP	20500	0	20500	+	chr16	12351869	12372369
GL387505.1	26990	0	26990	+	chr16	12372369	12399359
GAP	20500	0	20500	+	chr16	12399359	12419859
GL387506.1	13265	0	13265	+	chr16	12419859	12433124
GAP	20500	0	20500	+	chr16	12433124	12453624
GL387507.1	11534	0	11534	+	chr16	12453624	12465158
GAP	20500	0	20500	+	chr16	12465158	12485658
GL387508.1	442	0	442	+	chr16	12485658	12486100
GAP	20500	0	20500	+	chr16	12486100	12506600
GL387509.1	2783375	0	2783375	+	chr16	12506600	15289975
GAP	20500	0	20500	+	chr16	15289975	15310475
GL387510.1	1341	0	1341	+	chr16	15310475	15311816
GAP	20500	0	20500	+	chr16	15311816	15332316
GL387511.1	946	0	946	+	chr16	15332316	15333262
GAP	20500	0	20500	+	chr16	15333262	15353762
GL387512.1	647	0	647	+	chr16	15353762	15354409
GAP	20500	0	20500	+	chr16	15354409	15374909
GL387513.1	1417	0	1417	+	chr16	15374909	15376326
GAP	20500	0	20500	+	chr16	15376326	15396826
GL387514.1	475	0	475	+	chr16	15396826	15397301
GAP	20500	0	20500	+	chr16	15397301	15417801
GL387515.1	30562	0	30562	+	chr16	15417801	15448363
GAP	20500	0	20500	+	chr16	15448363	15468863
GL387516.1	10661	0	10661	+	chr16	15468863	15479524
GAP	20500	0	20500	+	chr16	15479524	15500024
GL387517.1	11100	0	11100	+	chr16	15500024	15511124
GAP	20500	0	20500	+	chr16	15511124	15531624
GL387518.1	1134	0	1134	+	chr16	15531624	15532758
GAP	20500	0	20500	+	chr16	15532758	15553258
GL387519.1	25829	0	25829	+	chr16	15553258	15579087
GAP	20500	0	20500	+	chr16	15579087	15599587
GL387520.1	94915	0	94915	+	chr16	15599587	15694502
GAP	20500	0	20500	+	chr16	15694502	15715002
GL387521.1	20395	0	20395	+	chr16	15715002	15735397
GAP	20500	0	20500	+	chr16	15735397	15755897
GL387522.1	13817	0	13817	+	chr16	15755897	15769714
GAP	20500	0	20500	+	chr16	15769714	15790214
GL387523.1	10910	0	10910	+	chr16	15790214	15801124
GAP	20500	0	20500	+	chr16	15801124	15821624
GL387524.1	1121	0	1121	+	chr16	15821624	15822745
GAP	20500	0	20500	+	chr16	15822745	15843245
GL387525.1	905	0	905	+	chr16	15843245	15844150
GAP	20500	0	20500	+	chr16	15844150	15864650
GL387526.1	1406	0	1406	+	chr16	15864650	15866056
GAP	20500	0	20500	+	chr16	15866056	15886556
GL387527.1	57031	0	57031	+	chr16	15886556	15943587
GAP	20500	0	20500	+	chr16	15943587	15964087
GL387528.1	922	0	922	+	chr16	15964087	15965009
GAP	20500	0	20500	+	chr16	15965009	15985509
GL387529.1	911	0	911	+	chr16	15985509	15986420
GAP	20500	0	20500	+	chr16	15986420	16006920
GL387530.1	1148	0	1148	+	chr16	16006920	16008068
GAP	20500	0	20500	+	chr16	16008068	16028568
GL387531.1	1158	0	1158	+	chr16	16028568	16029726
GAP	20500	0	20500	+	chr16	16029726	16050226
GL387532.1	2504	0	2504	+	chr16	16050226	16052730
GAP	20500	0	20500	+	chr16	16052730	16073230
GL387533.1	433617	0	433617	+	chr16	16073230	16506847
GAP	20500	0	20500	+	chr16	16506847	16527347
GL387534.1	10906	0	10906	+	chr16	16527347	16538253
GAP	20500	0	20500	+	chr16	16538253	16558753
GL387535.1	13038	0	13038	+	chr16	16558753	16571791
GAP	20500	0	20500	+	chr16	16571791	16592291
GL387536.1	28933	0	28933	+	chr16	16592291	16621224
GAP	20500	0	20500	+	chr16	16621224	16641724
GL387537.1	931	0	931	+	chr16	16641724	16642655
GAP	20500	0	20500	+	chr16	16642655	16663155
GL387538.1	19211	0	19211	+	chr16	16663155	16682366
GAP	20500	0	20500	+	chr16	16682366	16702866
GL387539.1	1636	0	1636	+	chr16	16702866	16704502
GAP	20500	0	20500	+	chr16	16704502	16725002
GL387540.1	91646	0	91646	+	chr16	16725002	16816648
GAP	20500	0	20500	+	chr16	16816648	16837148
GL387541.1	123691	0	123691	+	chr16	16837148	16960839
GAP	20500	0	20500	+	chr16	16960839	16981339
GL387542.1	14065	0	14065	+	chr16	16981339	16995404
GAP	20500	0	20500	+	chr16	16995404	17015904
GL387543.1	28697	0	28697	+	chr16	17015904	17044601
GAP	20500	0	20500	+	chr16	17044601	17065101
GL387544.1	33832	0	33832	+	chr16	17065101	17098933
GAP	20500	0	20500	+	chr16	17098933	17119433
GL387545.1	31177	0	31177	+	chr16	17119433	17150610
GAP	20500	0	20500	+	chr16	17150610	17171110
GL387546.1	922	0	922	+	chr16	17171110	17172032
GAP	20500	0	20500	+	chr16	17172032	17192532
GL387547.1	1200	0	1200	+	chr16	17192532	17193732
GAP	20500	0	20500	+	chr16	17193732	17214232
GL387548.1	82080	0	82080	+	chr16	17214232	17296312
GAP	20500	0	20500	+	chr16	17296312	17316812
GL387549.1	10056	0	10056	+	chr16	17316812	17326868
GAP	20500	0	20500	+	chr16	17326868	17347368
GL387550.1	37146	0	37146	+	chr16	17347368	17384514
GAP	20500	0	20500	+	chr16	17384514	17405014
GL387551.1	7423	0	7423	+	chr16	17405014	17412437
GAP	20500	0	20500	+	chr16	17412437	17432937
GL387552.1	1339887	0	1339887	+	chr16	17432937	18772824
GAP	20500	0	20500	+	chr16	18772824	18793324
GL387553.1	191745	0	191745	+	chr16	18793324	18985069
GAP	20500	0	20500	+	chr16	18985069	19005569
GL387554.1	664	0	664	+	chr16	19005569	19006233
GAP	20500	0	20500	+	chr16	19006233	19026733
GL387555.1	1379	0	1379	+	chr16	19026733	19028112
GAP	20500	0	20500	+	chr16	19028112	19048612
GL387556.1	1176	0	1176	+	chr16	19048612	19049788
GAP	20500	0	20500	+	chr16	19049788	19070288
GL387557.1	785	0	785	+	chr16	19070288	19071073
GAP	20500	0	20500	+	chr16	19071073	19091573
GL387558.1	1167	0	1167	+	chr16	19091573	19092740
GAP	20500	0	20500	+	chr16	19092740	19113240
GL387559.1	821	0	821	+	chr16	19113240	19114061
GAP	20500	0	20500	+	chr16	19114061	19134561
GL387560.1	4047	0	4047	+	chr16	19134561	19138608
GAP	20500	0	20500	+	chr16	19138608	19159108
GL387561.1	1294	0	1294	+	chr16	19159108	19160402
GAP	20500	0	20500	+	chr16	19160402	19180902
GL387562.1	17506	0	17506	+	chr16	19180902	19198408
GAP	20500	0	20500	+	chr16	19198408	19218908
GL387563.1	5704	0	5704	+	chr16	19218908	19224612
GAP	20500	0	20500	+	chr16	19224612	19245112
GL387564.1	1164	0	1164	+	chr16	19245112	19246276
GAP	20500	0	20500	+	chr16	19246276	19266776
GL387565.1	20864	0	20864	+	chr16	19266776	19287640
GAP	20500	0	20500	+	chr16	19287640	19308140
GL387566.1	1250	0	1250	+	chr16	19308140	19309390
GAP	20500	0	20500	+	chr16	19309390	19329890
GL387567.1	1162	0	1162	+	chr16	19329890	19331052
GAP	20500	0	20500	+	chr16	19331052	19351552
GL387568.1	1409	0	1409	+	chr16	19351552	19352961
GAP	20500	0	20500	+	chr16	19352961	19373461
GL387569.1	744	0	744	+	chr16	19373461	19374205
GAP	20500	0	20500	+	chr16	19374205	19394705
GL387570.1	909	0	909	+	chr16	19394705	19395614
GAP	20500	0	20500	+	chr16	19395614	19416114
GL387571.1	1757	0	1757	+	chr16	19416114	19417871
GAP	20500	0	20500	+	chr16	19417871	19438371
GL387572.1	1096	0	1096	+	chr16	19438371	19439467
GAP	20500	0	20500	+	chr16	19439467	19459967
GL387573.1	1038	0	1038	+	chr16	19459967	19461005
GAP	20500	0	20500	+	chr16	19461005	19481505
GL387574.1	2742141	0	2742141	+	chr16	19481505	22223646
GAP	20500	0	20500	+	chr16	22223646	22244146
GL387575.1	935	0	935	+	chr16	22244146	22245081
GAP	20500	0	20500	+	chr16	22245081	22265581
GL387576.1	2986	0	2986	+	chr16	22265581	22268567
GAP	20500	0	20500	+	chr16	22268567	22289067
GL387577.1	24478	0	24478	+	chr16	22289067	22313545
GAP	20500	0	20500	+	chr16	22313545	22334045
GL387578.1	1024	0	1024	+	chr16	22334045	22335069
GAP	20500	0	20500	+	chr16	22335069	22355569
GL387579.1	4220	0	4220	+	chr16	22355569	22359789
GAP	20500	0	20500	+	chr16	22359789	22380289
GL387580.1	35996	0	35996	+	chr16	22380289	22416285
GAP	20500	0	20500	+	chr16	22416285	22436785
GL387581.1	278100	0	278100	+	chr16	22436785	22714885
GAP	20500	0	20500	+	chr16	22714885	22735385
GL387582.1	10329	0	10329	+	chr16	22735385	22745714
GAP	20500	0	20500	+	chr16	22745714	22766214
GL387583.1	16492	0	16492	+	chr16	22766214	22782706
GAP	20500	0	20500	+	chr16	22782706	22803206
GL387584.1	928	0	928	+	chr16	22803206	22804134
GAP	20500	0	20500	+	chr16	22804134	22824634
GL387585.1	20847	0	20847	+	chr16	22824634	22845481
GAP	20500	0	20500	+	chr16	22845481	22865981
GL387586.1	3109	0	3109	+	chr16	22865981	22869090
GAP	20500	0	20500	+	chr16	22869090	22889590
GL387587.1	1465	0	1465	+	chr16	22889590	22891055
GAP	20500	0	20500	+	chr16	22891055	22911555
GL387588.1	480	0	480	+	chr16	22911555	22912035
GAP	20500	0	20500	+	chr16	22912035	22932535
GL387589.1	1224	0	1224	+	chr16	22932535	22933759
GAP	20500	0	20500	+	chr16	22933759	22954259
GL387590.1	1331	0	1331	+	chr16	22954259	22955590
GAP	20500	0	20500	+	chr16	22955590	22976090
GL387591.1	3197	0	3197	+	chr16	22976090	22979287
GAP	20500	0	20500	+	chr16	22979287	22999787
GL387592.1	741	0	741	+	chr16	22999787	23000528
GAP	20500	0	20500	+	chr16	23000528	23021028
GL387593.1	23070	0	23070	+	chr16	23021028	23044098
GAP	20500	0	20500	+	chr16	23044098	23064598
GL387594.1	518107	0	518107	+	chr16	23064598	23582705
GAP	20500	0	20500	+	chr16	23582705	23603205
GL387595.1	3395	0	3395	+	chr16	23603205	23606600
GAP	20500	0	20500	+	chr16	23606600	23627100
GL387596.1	1604	0	1604	+	chr16	23627100	23628704
GAP	20500	0	20500	+	chr16	23628704	23649204
GL387597.1	1970	0	1970	+	chr16	23649204	23651174
GAP	20500	0	20500	+	chr16	23651174	23671674
GL387598.1	13466	0	13466	+	chr16	23671674	23685140
GAP	20500	0	20500	+	chr16	23685140	23705640
GL387599.1	2828	0	2828	+	chr16	23705640	23708468
GAP	20500	0	20500	+	chr16	23708468	23728968
GL387600.1	1491	0	1491	+	chr16	23728968	23730459
GAP	20500	0	20500	+	chr16	23730459	23750959
GL387601.1	865	0	865	+	chr16	23750959	23751824
GAP	20500	0	20500	+	chr16	23751824	23772324
GL387602.1	830	0	830	+	chr16	23772324	23773154
GAP	20500	0	20500	+	chr16	23773154	23793654
GL387603.1	1118	0	1118	+	chr16	23793654	23794772
GAP	20500	0	20500	+	chr16	23794772	23815272
GL387604.1	737	0	737	+	chr16	23815272	23816009
GAP	20500	0	20500	+	chr16	23816009	23836509
GL387605.1	1143	0	1143	+	chr16	23836509	23837652
GAP	20500	0	20500	+	chr16	23837652	23858152
GL387606.1	1703	0	1703	+	chr16	23858152	23859855
GAP	20500	0	20500	+	chr16	23859855	23880355
GL387607.1	25349	0	25349	+	chr16	23880355	23905704
GAP	20500	0	20500	+	chr16	23905704	23926204
GL387608.1	47577	0	47577	+	chr16	23926204	23973781
GAP	20500	0	20500	+	chr16	23973781	23994281
GL387609.1	9747	0	9747	+	chr16	23994281	24004028
GAP	20500	0	20500	+	chr16	24004028	24024528
GL387610.1	18750	0	18750	+	chr16	24024528	24043278
GAP	20500	0	20500	+	chr16	24043278	24063778
GL387611.1	10338	0	10338	+	chr16	24063778	24074116
GAP	20500	0	20500	+	chr16	24074116	24094616
GL387612.1	19495	0	19495	+	chr16	24094616	24114111
GAP	20500	0	20500	+	chr16	24114111	24134611
GL387613.1	40383	0	40383	+	chr16	24134611	24174994
GAP	20500	0	20500	+	chr16	24174994	24195494
GL387614.1	15793	0	15793	+	chr16	24195494	24211287
GAP	20500	0	20500	+	chr16	24211287	24231787
GL387615.1	2740920	0	2740920	+	chr16	24231787	26972707
GAP	20500	0	20500	+	chr16	26972707	26993207
GL387616.1	115896	0	115896	+	chr16	26993207	27109103
GAP	20500	0	20500	+	chr16	27109103	27129603
GL387617.1	32389	0	32389	+	chr16	27129603	27161992
GAP	20500	0	20500	+	chr16	27161992	27182492
GL387618.1	2834300	0	2834300	+	chr16	27182492	30016792
GAP	20500	0	20500	+	chr16	30016792	30037292
GL387619.1	16017	0	16017	+	chr16	30037292	30053309
GAP	20500	0	20500	+	chr16	30053309	30073809
GL387620.1	10696	0	10696	+	chr16	30073809	30084505
GAP	20500	0	20500	+	chr16	30084505	30105005
GL387621.1	1058	0	1058	+	chr16	30105005	30106063
GAP	20500	0	20500	+	chr16	30106063	30126563
GL387622.1	1095	0	1095	+	chr16	30126563	30127658
GAP	20500	0	20500	+	chr16	30127658	30148158
GL387623.1	1964	0	1964	+	chr16	30148158	30150122
GAP	20500	0	20500	+	chr16	30150122	30170622
GL387624.1	2080	0	2080	+	chr16	30170622	30172702
GAP	20500	0	20500	+	chr16	30172702	30193202
GL387625.1	770	0	770	+	chr16	30193202	30193972
GAP	20500	0	20500	+	chr16	30193972	30214472
GL387626.1	1670	0	1670	+	chr16	30214472	30216142
GAP	20500	0	20500	+	chr16	30216142	30236642
GL387627.1	661	0	661	+	chr16	30236642	30237303
GAP	20500	0	20500	+	chr16	30237303	30257803
GL387628.1	32532	0	32532	+	chr16	30257803	30290335
GAP	20500	0	20500	+	chr16	30290335	30310835
GL387629.1	784	0	784	+	chr16	30310835	30311619
GAP	20500	0	20500	+	chr16	30311619	30332119
GL387630.1	1802	0	1802	+	chr16	30332119	30333921
GAP	20500	0	20500	+	chr16	30333921	30354421
GL387631.1	17148	0	17148	+	chr16	30354421	30371569
GAP	20500	0	20500	+	chr16	30371569	30392069
GL387632.1	160313	0	160313	+	chr16	30392069	30552382
GAP	20500	0	20500	+	chr16	30552382	30572882
GL387633.1	1775	0	1775	+	chr16	30572882	30574657
GAP	20500	0	20500	+	chr16	30574657	30595157
GL387634.1	168504	0	168504	+	chr16	30595157	30763661
GAP	20500	0	20500	+	chr16	30763661	30784161
GL387635.1	1127	0	1127	+	chr16	30784161	30785288
GAP	20500	0	20500	+	chr16	30785288	30805788
GL387636.1	4985	0	4985	+	chr16	30805788	30810773
GAP	20500	0	20500	+	chr16	30810773	30831273
GL387637.1	597	0	597	+	chr16	30831273	30831870
GAP	20500	0	20500	+	chr16	30831870	30852370
GL387638.1	969	0	969	+	chr16	30852370	30853339
GAP	20500	0	20500	+	chr16	30853339	30873839
GL387639.1	884	0	884	+	chr16	30873839	30874723
GAP	20500	0	20500	+	chr16	30874723	30895223
GL387640.1	809	0	809	+	chr16	30895223	30896032
GAP	20500	0	20500	+	chr16	30896032	30916532
GL387641.1	25967	0	25967	+	chr16	30916532	30942499
GAP	20500	0	20500	+	chr16	30942499	30962999
GL387642.1	1308	0	1308	+	chr16	30962999	30964307
GAP	20500	0	20500	+	chr16	30964307	30984807
GL387643.1	1644	0	1644	+	chr16	30984807	30986451
GAP	20500	0	20500	+	chr16	30986451	31006951
GL387644.1	2068	0	2068	+	chr16	31006951	31009019
GAP	20500	0	20500	+	chr16	31009019	31029519
GL387645.1	15535	0	15535	+	chr16	31029519	31045054
GAP	20500	0	20500	+	chr16	31045054	31065554
GL387646.1	22723	0	22723	+	chr16	31065554	31088277
GAP	20500	0	20500	+	chr16	31088277	31108777
GL387647.1	31294	0	31294	+	chr16	31108777	31140071
GAP	20500	0	20500	+	chr16	31140071	31160571
GL387648.1	635228	0	635228	+	chr16	31160571	31795799
GAP	20500	0	20500	+	chr16	31795799	31816299
GL387649.1	38855	0	38855	+	chr16	31816299	31855154
GAP	20500	0	20500	+	chr16	31855154	31875654
GL387650.1	22260	0	22260	+	chr16	31875654	31897914
GAP	20500	0	20500	+	chr16	31897914	31918414
GL387651.1	1320581	0	1320581	+	chr16	31918414	33238995
GAP	20500	0	20500	+	chr16	33238995	33259495
GL387652.1	413641	0	413641	+	chr16	33259495	33673136
GAP	20500	0	20500	+	chr16	33673136	33693636
GL387653.1	1734	0	1734	+	chr16	33693636	33695370
GAP	20500	0	20500	+	chr16	33695370	33715870
GL387654.1	1084	0	1084	+	chr16	33715870	33716954
GAP	20500	0	20500	+	chr16	33716954	33737454
GL387655.1	3720	0	3720	+	chr16	33737454	33741174
GAP	20500	0	20500	+	chr16	33741174	33761674
GL387656.1	12259	0	12259	+	chr16	33761674	33773933
GAP	20500	0	20500	+	chr16	33773933	33794433
GL387657.1	1341	0	1341	+	chr16	33794433	33795774
GAP	20500	0	20500	+	chr16	33795774	33816274
GL387658.1	4235	0	4235	+	chr16	33816274	33820509
GAP	20500	0	20500	+	chr16	33820509	33841009
GL387659.1	66265	0	66265	+	chr16	33841009	33907274
GAP	20500	0	20500	+	chr16	33907274	33927774
GL387660.1	1397	0	1397	+	chr16	33927774	33929171
GAP	20500	0	20500	+	chr16	33929171	33949671
GL387661.1	11164	0	11164	+	chr16	33949671	33960835
GAP	20500	0	20500	+	chr16	33960835	33981335
GL387662.1	1610	0	1610	+	chr16	33981335	33982945
GAP	20500	0	20500	+	chr16	33982945	34003445
GL387663.1	44500	0	44500	+	chr16	34003445	34047945
GAP	20500	0	20500	+	chr16	34047945	34068445
GL387664.1	1177	0	1177	+	chr16	34068445	34069622
GAP	20500	0	20500	+	chr16	34069622	34090122
GL387665.1	18687	0	18687	+	chr16	34090122	34108809
GAP	20500	0	20500	+	chr16	34108809	34129309
GL387666.1	17370	0	17370	+	chr16	34129309	34146679
GAP	20500	0	20500	+	chr16	34146679	34167179
GL387667.1	3347	0	3347	+	chr16	34167179	34170526
GAP	20500	0	20500	+	chr16	34170526	34191026
GL387668.1	749	0	749	+	chr16	34191026	34191775
GAP	20500	0	20500	+	chr16	34191775	34212275
GL387669.1	10421	0	10421	+	chr16	34212275	34222696
GAP	20500	0	20500	+	chr16	34222696	34243196
GL387670.1	10940	0	10940	+	chr16	34243196	34254136
GAP	20500	0	20500	+	chr16	34254136	34274636
GL387671.1	4308	0	4308	+	chr16	34274636	34278944
GAP	20500	0	20500	+	chr16	34278944	34299444
GL387672.1	27091	0	27091	+	chr16	34299444	34326535
GAP	20500	0	20500	+	chr16	34326535	34347035
GL387673.1	2616	0	2616	+	chr16	34347035	34349651
GAP	20500	0	20500	+	chr16	34349651	34370151
GL387674.1	1132	0	1132	+	chr16	34370151	34371283
GAP	20500	0	20500	+	chr16	34371283	34391783
GL387675.1	19559	0	19559	+	chr16	34391783	34411342
GAP	20500	0	20500	+	chr16	34411342	34431842
GL387676.1	804	0	804	+	chr16	34431842	34432646
GAP	20500	0	20500	+	chr16	34432646	34453146
GL387677.1	29966	0	29966	+	chr16	34453146	34483112
GAP	20500	0	20500	+	chr16	34483112	34503612
GL387678.1	1355	0	1355	+	chr16	34503612	34504967
GAP	20500	0	20500	+	chr16	34504967	34525467
GL387679.1	70060	0	70060	+	chr16	34525467	34595527
GAP	20500	0	20500	+	chr16	34595527	34616027
GL387680.1	991	0	991	+	chr16	34616027	34617018
GAP	20500	0	20500	+	chr16	34617018	34637518
GL387681.1	14588	0	14588	+	chr16	34637518	34652106
GAP	20500	0	20500	+	chr16	34652106	34672606
GL387682.1	987	0	987	+	chr16	34672606	34673593
GAP	20500	0	20500	+	chr16	34673593	34694093
GL387683.1	245324	0	245324	+	chr16	34694093	34939417
GAP	20500	0	20500	+	chr16	34939417	34959917
GL387684.1	2444	0	2444	+	chr16	34959917	34962361
GAP	20500	0	20500	+	chr16	34962361	34982861
GL387685.1	1083	0	1083	+	chr16	34982861	34983944
GAP	20500	0	20500	+	chr16	34983944	35004444
GL387686.1	1130	0	1130	+	chr16	35004444	35005574
GAP	20500	0	20500	+	chr16	35005574	35026074
GL387687.1	1258	0	1258	+	chr16	35026074	35027332
GAP	20500	0	20500	+	chr16	35027332	35047832
GL387688.1	2046	0	2046	+	chr16	35047832	35049878
GAP	20500	0	20500	+	chr16	35049878	35070378
GL387689.1	1516	0	1516	+	chr16	35070378	35071894
GAP	20500	0	20500	+	chr16	35071894	35092394
GL387690.1	2224	0	2224	+	chr16	35092394	35094618
GAP	20500	0	20500	+	chr16	35094618	35115118
GL387691.1	1042	0	1042	+	chr16	35115118	35116160
GAP	20500	0	20500	+	chr16	35116160	35136660
GL387692.1	9990	0	9990	+	chr16	35136660	35146650
GAP	20500	0	20500	+	chr16	35146650	35167150
GL387693.1	1783	0	1783	+	chr16	35167150	35168933
GAP	20500	0	20500	+	chr16	35168933	35189433
GL387694.1	934	0	934	+	chr16	35189433	35190367
GAP	20500	0	20500	+	chr16	35190367	35210867
GL387695.1	1531	0	1531	+	chr16	35210867	35212398
GAP	20500	0	20500	+	chr16	35212398	35232898
GL387696.1	1004	0	1004	+	chr16	35232898	35233902
GAP	20500	0	20500	+	chr16	35233902	35254402
GL387697.1	1558	0	1558	+	chr16	35254402	35255960
GAP	20500	0	20500	+	chr16	35255960	35276460
GL387698.1	25017	0	25017	+	chr16	35276460	35301477
GAP	20500	0	20500	+	chr16	35301477	35321977
GL387699.1	993	0	993	+	chr16	35321977	35322970
GAP	20500	0	20500	+	chr16	35322970	35343470
GL387700.1	4941	0	4941	+	chr16	35343470	35348411
GAP	20500	0	20500	+	chr16	35348411	35368911
GL387701.1	40544	0	40544	+	chr16	35368911	35409455
GAP	20500	0	20500	+	chr16	35409455	35429955
GL387702.1	6282845	0	6282845	+	chr16	35429955	41712800
GAP	20500	0	20500	+	chr16	41712800	41733300
GL387703.1	4637784	0	4637784	+	chr16	41733300	46371084
GAP	20500	0	20500	+	chr16	46371084	46391584
GL387704.1	3142730	0	3142730	+	chr16	46391584	49534314
GAP	20500	0	20500	+	chr16	49534314	49554814
GL387705.1	8236774	0	8236774	+	chr16	49554814	57791588
GAP	20500	0	20500	+	chr16	57791588	57812088
GL387706.1	24603	0	24603	+	chr16	57812088	57836691
GAP	20500	0	20500	+	chr16	57836691	57857191
GL387707.1	2982393	0	2982393	+	chr16	57857191	60839584
GAP	20500	0	20500	+	chr16	60839584	60860084
GL387708.1	19185	0	19185	+	chr16	60860084	60879269
GAP	20500	0	20500	+	chr16	60879269	60899769
GL387709.1	1037	0	1037	+	chr16	60899769	60900806
GAP	20500	0	20500	+	chr16	60900806	60921306
GL387710.1	58590	0	58590	+	chr16	60921306	60979896
GAP	20500	0	20500	+	chr16	60979896	61000396
GL387711.1	1296	0	1296	+	chr16	61000396	61001692
GAP	20500	0	20500	+	chr16	61001692	61022192
GL387712.1	1124	0	1124	+	chr16	61022192	61023316
GAP	20500	0	20500	+	chr16	61023316	61043816
GL387713.1	1306	0	1306	+	chr16	61043816	61045122
GAP	20500	0	20500	+	chr16	61045122	61065622
GL387714.1	819	0	819	+	chr16	61065622	61066441
GAP	20500	0	20500	+	chr16	61066441	61086941
GL387715.1	816	0	816	+	chr16	61086941	61087757
GAP	20500	0	20500	+	chr16	61087757	61108257
GL387716.1	1311	0	1311	+	chr16	61108257	61109568
GAP	20500	0	20500	+	chr16	61109568	61130068
GL387717.1	1847	0	1847	+	chr16	61130068	61131915
GAP	20500	0	20500	+	chr16	61131915	61152415
GL387718.1	1045	0	1045	+	chr16	61152415	61153460
GAP	20500	0	20500	+	chr16	61153460	61173960
GL387719.1	1214	0	1214	+	chr16	61173960	61175174
GAP	20500	0	20500	+	chr16	61175174	61195674
GL387720.1	1591	0	1591	+	chr16	61195674	61197265
GAP	20500	0	20500	+	chr16	61197265	61217765
GL387721.1	11300	0	11300	+	chr16	61217765	61229065
GAP	20500	0	20500	+	chr16	61229065	61249565
GL387722.1	26938	0	26938	+	chr16	61249565	61276503
GAP	20500	0	20500	+	chr16	61276503	61297003
GL387723.1	3074224	0	3074224	+	chr16	61297003	64371227
GAP	20500	0	20500	+	chr16	64371227	64391727
GL387724.1	1110074	0	1110074	+	chr16	64391727	65501801
GAP	20500	0	20500	+	chr16	65501801	65522301
GL387725.1	53536	0	53536	+	chr16	65522301	65575837
GAP	20500	0	20500	+	chr16	65575837	65596337
GL387726.1	17752	0	17752	+	chr16	65596337	65614089
GAP	20500	0	20500	+	chr16	65614089	65634589
GL387727.1	11353429	0	11353429	+	chr16	65634589	76988018
GAP	20500	0	20500	+	chr16	76988018	77008518
GL387728.1	2584636	0	2584636	+	chr16	77008518	79593154
GAP	20500	0	20500	+	chr16	79593154	79613654
GL387729.1	236194	0	236194	+	chr16	79613654	79849848
GAP	20500	0	20500	+	chr16	79849848	79870348
GL387730.1	53958	0	53958	+	chr16	79870348	79924306
GAP	20500	0	20500	+	chr16	79924306	79944806
GL387731.1	842	0	842	+	chr16	79944806	79945648
GAP	20500	0	20500	+	chr16	79945648	79966148
GL387732.1	444692	0	444692	+	chr16	79966148	80410840
GAP	20500	0	20500	+	chr16	80410840	80431340
GL387733.1	242635	0	242635	+	chr16	80431340	80673975
GAP	20500	0	20500	+	chr16	80673975	80694475
GL387734.1	204220	0	204220	+	chr16	80694475	80898695
GAP	20500	0	20500	+	chr16	80898695	80919195
GL387735.1	841471	0	841471	+	chr16	80919195	81760666
GAP	20500	0	20500	+	chr16	81760666	81781166
GL387736.1	11541	0	11541	+	chr16	81781166	81792707
GAP	20500	0	20500	+	chr16	81792707	81813207
GL387737.1	12600	0	12600	+	chr16	81813207	81825807
GAP	20500	0	20500	+	chr16	81825807	81846307
GL387738.1	33623	0	33623	+	chr16	81846307	81879930
GAP	20500	0	20500	+	chr16	81879930	81900430
GL387739.1	14577	0	14577	+	chr16	81900430	81915007
GAP	20500	0	20500	+	chr16	81915007	81935507
GL387741.1	137990	0	137990	-	chr17	0	137990
GAP	20500	0	20500	+	chr17	137990	158490
GL387742.1	5267	0	5267	-	chr17	158490	163757
GAP	20500	0	20500	+	chr17	163757	184257
GL387743.1	3927	0	3927	-	chr17	184257	188184
GAP	20500	0	20500	+	chr17	188184	208684
GL387744.1	12380	0	12380	-	chr17	208684	221064
GAP	20500	0	20500	+	chr17	221064	241564
GL387745.1	24687	0	24687	-	chr17	241564	266251
GAP	20500	0	20500	+	chr17	266251	286751
GL387746.1	8151	0	8151	-	chr17	286751	294902
GAP	20500	0	20500	+	chr17	294902	315402
GL387747.1	3671	0	3671	-	chr17	315402	319073
GAP	20500	0	20500	+	chr17	319073	339573
GL387748.1	692	0	692	-	chr17	339573	340265
GAP	20500	0	20500	+	chr17	340265	360765
GL387749.1	4277	0	4277	-	chr17	360765	365042
GAP	20500	0	20500	+	chr17	365042	385542
GL387750.1	35028	0	35028	-	chr17	385542	420570
GAP	20500	0	20500	+	chr17	420570	441070
GL387751.1	1195	0	1195	-	chr17	441070	442265
GAP	20500	0	20500	+	chr17	442265	462765
GL387752.1	958	0	958	-	chr17	462765	463723
GAP	20500	0	20500	+	chr17	463723	484223
GL387753.1	24551	0	24551	-	chr17	484223	508774
GAP	20500	0	20500	+	chr17	508774	529274
GL387754.1	11566	0	11566	-	chr17	529274	540840
GAP	20500	0	20500	+	chr17	540840	561340
GL387755.1	894	0	894	-	chr17	561340	562234
GAP	20500	0	20500	+	chr17	562234	582734
GL387756.1	643428	0	643428	-	chr17	582734	1226162
GAP	20500	0	20500	+	chr17	1226162	1246662
GL387757.1	14469	0	14469	-	chr17	1246662	1261131
GAP	20500	0	20500	+	chr17	1261131	1281631
GL387758.1	927	0	927	-	chr17	1281631	1282558
GAP	20500	0	20500	+	chr17	1282558	1303058
GL387759.1	585827	0	585827	-	chr17	1303058	1888885
GAP	20500	0	20500	+	chr17	1888885	1909385
GL387760.1	2835585	0	2835585	+	chr17	1909385	4744970
GAP	20500	0	20500	+	chr17	4744970	4765470
GL387761.1	834	0	834	-	chr17	4765470	4766304
GAP	20500	0	20500	+	chr17	4766304	4786804
GL387762.1	6063386	0	6063386	+	chr17	4786804	10850190
GAP	20500	0	20500	+	chr17	10850190	10870690
GL387763.1	473247	0	473247	-	chr17	10870690	11343937
GAP	20500	0	20500	+	chr17	11343937	11364437
GL387764.1	986	0	986	-	chr17	11364437	11365423
GAP	20500	0	20500	+	chr17	11365423	11385923
GL387765.1	1535	0	1535	-	chr17	11385923	11387458
GAP	20500	0	20500	+	chr17	11387458	11407958
GL387766.1	1533	0	1533	-	chr17	11407958	11409491
GAP	20500	0	20500	+	chr17	11409491	11429991
GL387767.1	5543	0	5543	-	chr17	11429991	11435534
GAP	20500	0	20500	+	chr17	11435534	11456034
GL387768.1	1192	0	1192	-	chr17	11456034	11457226
GAP	20500	0	20500	+	chr17	11457226	11477726
GL387769.1	2814	0	2814	-	chr17	11477726	11480540
GAP	20500	0	20500	+	chr17	11480540	11501040
GL387770.1	12996	0	12996	-	chr17	11501040	11514036
GAP	20500	0	20500	+	chr17	11514036	11534536
GL387771.1	663247	0	663247	-	chr17	11534536	12197783
GAP	20500	0	20500	+	chr17	12197783	12218283
GL387772.1	17438	0	17438	-	chr17	12218283	12235721
GAP	20500	0	20500	+	chr17	12235721	12256221
GL387773.1	27723	0	27723	-	chr17	12256221	12283944
GAP	20500	0	20500	+	chr17	12283944	12304444
GL387774.1	945	0	945	-	chr17	12304444	12305389
GAP	20500	0	20500	+	chr17	12305389	12325889
GL387775.1	869601	0	869601	-	chr17	12325889	13195490
GAP	20500	0	20500	+	chr17	13195490	13215990
GL387776.1	1406709	0	1406709	-	chr17	13215990	14622699
GAP	20500	0	20500	+	chr17	14622699	14643199
GL387777.1	4308583	0	4308583	+	chr17	14643199	18951782
GAP	20500	0	20500	+	chr17	18951782	18972282
GL387778.1	266607	0	266607	-	chr17	18972282	19238889
GAP	20500	0	20500	+	chr17	19238889	19259389
GL387779.1	178489	0	178489	-	chr17	19259389	19437878
GAP	20500	0	20500	+	chr17	19437878	19458378
GL387780.1	23228	0	23228	-	chr17	19458378	19481606
GAP	20500	0	20500	+	chr17	19481606	19502106
GL387781.1	5921698	0	5921698	+	chr17	19502106	25423804
GAP	20500	0	20500	+	chr17	25423804	25444304
GL387782.1	68060	0	68060	-	chr17	25444304	25512364
GAP	20500	0	20500	+	chr17	25512364	25532864
GL387783.1	4344	0	4344	-	chr17	25532864	25537208
GAP	20500	0	20500	+	chr17	25537208	25557708
GL387784.1	4144	0	4144	-	chr17	25557708	25561852
GAP	20500	0	20500	+	chr17	25561852	25582352
GL387785.1	1412071	0	1412071	-	chr17	25582352	26994423
GAP	20500	0	20500	+	chr17	26994423	27014923
GL387786.1	3767464	0	3767464	+	chr17	27014923	30782387
GAP	20500	0	20500	+	chr17	30782387	30802887
GL387787.1	291	0	291	-	chr17	30802887	30803178
GAP	20500	0	20500	+	chr17	30803178	30823678
GL387788.1	1331	0	1331	-	chr17	30823678	30825009
GAP	20500	0	20500	+	chr17	30825009	30845509
GL387789.1	446	0	446	-	chr17	30845509	30845955
GAP	20500	0	20500	+	chr17	30845955	30866455
GL387790.1	933	0	933	-	chr17	30866455	30867388
GAP	20500	0	20500	+	chr17	30867388	30887888
[truncated: 3,786 more rows]
